# Supplementary material for: The titin N2A-MARP signalosome constrains muscle longitudinal hypertrophy in response to stretch
Source: eLife. 2026 Jul 30;14:RP107597. doi: 10.7554/eLife.107597 (PMC13423355; doi:10.7554/eLife.107597)
Supplement: Figure 5—source data 2. [file elife-107597-fig5-data2.zip]

Archive with 14 entries (13 files):
- WB files eLife/
- WB files eLife/blot MKO 1.1 4E-BP1.zip
- WB files eLife/blot MKO 1.1 GAPDH.zip
- WB files eLife/blot MKO 1.1 MAPK.zip
- WB files eLife/blot MKO 1.1 mTOR.zip
- WB files eLife/blot MKO 1.4b GAPDH.zip
- WB files eLife/blot MKO 1.4b P70 S6K.zip
- WB files eLife/blot MKO 1.6b CaN GAPDH.zip
- WB files eLife/blot MKO 2.3 4E-BP1.zip
- WB files eLife/blot MKO 2.3 GAPDH.zip
- WB files eLife/blot MKO 2.3 MAPK.zip
- WB files eLife/blot MKO 2.3 mTOR.zip
- WB files eLife/blot MKO 2.3 P70 S6K.zip
- WB files eLife/blot MKO 2.6b CaN GAPDH.zip
