# Supplementary material for: The titin N2A-MARP signalosome constrains muscle longitudinal hypertrophy in response to stretch
Source: eLife. 2026 Jul 30;14:RP107597. doi: 10.7554/eLife.107597 (PMC13423355; doi:10.7554/eLife.107597)
Supplement: Supplementary file 1. [file elife-107597-supp1.xlsx]

## Sheet: 1A
Supplementary Table 1A; Gene expression by RNAseq in 3-day post UDD rat diaphragm
symbol	gene_id	rgd_id	ensembl_gene_id_version	log2FoldChange	pvalue	padj	Statistical direction	chr	start	end	strand	gene_biotype	baseMean	lfcSE	stat
Neo1	81735	619837	ENSRNOG00000006490.8	0.946991	1.04539e-182	2.22491e-178	UDD>sham	chr8	59273860	59426486	-	protein_coding	3118.12	0.0328532	28.8249
Mdh1	24551	3072	ENSRNOG00000008103.8	-2.51356	3.15615e-80	3.35862e-76	UDD>sham	chr14	95630625	95645920	-	protein_coding	6741.42	0.132518	-18.9677
Thra	81812	3857	ENSRNOG00000009066.7	-1.53725	4.03699e-78	2.86397e-74	UDD>sham	chr10	83701885	83729408	+	protein_coding	1111.75	0.0821581	-18.7109
Map2k6	114495	620666	ENSRNOG00000004437.8	-2.57961	1.0224e-77	5.43992e-74	UDD>sham	chr10	95373304	95490406	+	protein_coding	569.948	0.138233	-18.6613
Dffa	114214	620334	ENSRNOG00000013603.8	-2.02453	4.02414e-72	1.71291e-68	UDD>sham	chr5	159540718	159553639	+	protein_coding	1940.36	0.112726	-17.9598
Coq9	498909	1586040	ENSRNOG00000016190.7	-1.90563	7.25235e-71	2.57253e-67	UDD>sham	chr19	10166948	10179976	-	protein_coding	3020.77	0.107067	-17.7985
Scn5a	25665	3637	ENSRNOG00000015049.9	6.69136	1.74785e-69	5.31421e-66	UDD>sham	chr8	119220905	119318816	-	protein_coding	8136.65	0.379772	17.6194
Trak2	171086	620915	ENSRNOG00000010881.9	-1.49219	3.06617e-67	8.15716e-64	UDD>sham	chr9	60348531	60414036	-	protein_coding	3680.56	0.0861313	-17.3246
Vmp1	192129	70367	ENSRNOG00000003967.4	1.879	2.96622e-66	7.01445e-63	UDD>sham	chr10	71405058	71505045	-	protein_coding	2964.13	0.109285	17.1936
Mapkapk2	289014	631362	ENSRNOG00000004726.8	-0.96567	2.0496e-65	4.36217e-62	UDD>sham	chr13	42513762	42560061	-	protein_coding	6115.51	0.0565342	-17.0812
Togaram2	313892	1310677	ENSRNOG00000026344.4	3.47081	3.45512e-65	6.68502e-62	UDD>sham	chr6	23770979	23828884	-	protein_coding	504.304	0.203559	17.0507
Ndufs1	301458	1359670	ENSRNOG00000011849.7	-1.6957	1.70885e-64	3.03079e-61	UDD>sham	chr9	64546430	64579751	-	protein_coding	6712.35	0.1	-16.957
Perm1	313776	1304931	ENSRNOG00000020244.7	-4.18106	4.80901e-64	7.87309e-61	UDD>sham	chr5	166800030	166805323	+	protein_coding	3880.76	0.247458	-16.8961
Myoz3	689274	1594778	ENSRNOG00000019181.6	-3.54616	3.25659e-62	4.95072e-59	UDD>sham	chr18	54025858	54046505	-	protein_coding	4479.77	0.213039	-16.6456
Acot13	291135	1306513	ENSRNOG00000018415.7	-2.1377	2.17096e-61	3.0803e-58	UDD>sham	chr17	40240378	40252851	+	protein_coding	534.242	0.129309	-16.5317
Cox10	691853	1594623	ENSRNOG00000024972.6	-1.89068	9.02014e-60	1.19985e-56	UDD>sham	chr10	48630993	48742835	-	protein_coding	1117.1	0.115954	-16.3055
Isca1	290985	727792	ENSRNOG00000018343.7	-1.3831	2.53754e-59	3.17686e-56	UDD>sham	chr17	4905291	4917955	+	protein_coding	4137.56	0.0851545	-16.2422
Kcna7	365241	1309632	ENSRNOG00000020779.5	-2.70308	3.19654e-59	3.77955e-56	UDD>sham	chr1	95886073	95891565	+	protein_coding	1457.97	0.166569	-16.228
Ptpn3	362524	1311363	ENSRNOG00000011425.9	-3.29663	9.60274e-59	1.07566e-55	UDD>sham	chr5	71908520	72027323	-	protein_coding	3491.37	0.203995	-16.1603
Echs1	140547	69330	ENSRNOG00000064647.1	-2.54454	3.11246e-58	3.31213e-55	UDD>sham	chr1	194895036	194903863	-	protein_coding	2320.32	0.158167	-16.0877
Idh2	361596	1597139	ENSRNOG00000013949.8	-2.75076	3.74453e-58	3.795e-55	UDD>sham	chr1	134038644	134057969	-	protein_coding	12039.5	0.171107	-16.0762
Mt1	24567	3117	ENSRNOG00000025764.6	4.82052	3.05063e-56	2.95121e-53	UDD>sham	chr19	10826032	10827048	-	protein_coding	1530.86	0.305072	15.8012
Mt2A	689415	1592345	ENSRNOG00000043098.2	4.75894	1.18301e-55	1.0947e-52	UDD>sham	chr19	10832009	10832783	-	protein_coding	2296	0.302816	15.7156
Got1	24401	2721	ENSRNOG00000016356.8	-2.28732	1.92269e-55	1.70503e-52	UDD>sham	chr1	242357293	242381535	-	protein_coding	5409.35	0.145831	-15.6848
Trpt1	293704	1310831	ENSRNOG00000023023.5	-1.96034	2.89091e-55	2.46109e-52	UDD>sham	chr1	204186295	204191294	+	protein_coding	340.456	0.125191	-15.6588
Aldh4a1	641316	1624206	ENSRNOG00000061876.2	-2.81191	6.24479e-55	5.11184e-52	UDD>sham	chr5	151880002	151905491	+	protein_coding	870.761	0.180138	-15.6098
Sat1	302642	1586174		1.40319	6.55127e-55	5.1641e-52	UDD>sham	chrX	40158354	40161641	+	protein_coding	882.572	0.0899096	15.6067
Mrs2	79032	708529	ENSRNOG00000017545.7	-1.39512	1.2658e-54	9.62145e-52	UDD>sham	chr17	40063924	40087073	+	protein_coding	1706.04	0.0896339	-15.5646
Acss1	296259	1306246	ENSRNOG00000007102.6	-3.6529	3.99744e-54	2.93371e-51	UDD>sham	chr3	139450383	139500325	-	protein_coding	1842.21	0.23581	-15.4909
RGD1302996	294231	1302996		-1.69016	5.47215e-54	3.88213e-51	UDD>sham	chr20	2857840	2861952	+	protein_coding	547.302	0.109249	-15.4707
LOC102555426	102555426	7693218		3.13316	7.20818e-54	4.94876e-51	UDD>sham	chr9	110658044	110666509	-	lncRNA	276.075	0.202755	15.4529
Vegfb	89811	619799	ENSRNOG00000021156.5	-1.92976	9.37489e-53	6.23518e-50	UDD>sham	chr1	204172297	204178046	-	protein_coding	1293.6	0.126238	-15.2867
Timm21	307210	1307279	ENSRNOG00000015142.5	-1.65245	1.59801e-52	1.03062e-49	UDD>sham	chr18	78314900	78319362	-	protein_coding	485.028	0.108343	-15.2519
Mfsd6	301388	1562317	ENSRNOG00000012663.8	-1.65888	1.81645e-52	1.13704e-49	UDD>sham	chr9	48773171	48858471	+	protein_coding	417.285	0.108825	-15.2436
LOC102553868	102553868	7560585		-3.31047	8.07221e-52	4.9086e-49	UDD>sham	chr7	109471804	109508582	+	protein_coding	205.649	0.218573	-15.1458
Egln1	308913	631375	ENSRNOG00000063609.1	-1.97576	1.62767e-51	9.62269e-49	UDD>sham	chr19	52867914	52907169	-	protein_coding	3142.17	0.130848	-15.0997
Ppara	25747	3369	ENSRNOG00000021463.3	-2.5636	2.16053e-51	1.24277e-48	UDD>sham	chr7	116832405	116900878	+	protein_coding	1476.74	0.169989	-15.081
Doc2g	293654	1307473	ENSRNOG00000018029.6	-3.58358	2.32838e-51	1.30408e-48	UDD>sham	chr1	201295377	201299867	+	protein_coding	125.541	0.237701	-15.076
Slc26a2	117267	620622	ENSRNOG00000018082.3	2.22026	2.78429e-51	1.51944e-48	UDD>sham	chr18	54648276	54666627	-	protein_coding	1341.44	0.147386	15.0642
Mrpl12	303746	1588559	ENSRNOG00000036695.4	-1.34781	4.85683e-51	2.5842e-48	UDD>sham	chr10	105758410	105762913	+	protein_coding	1253.27	0.0896901	-15.0274
Ankrd52	362811	1307124	ENSRNOG00000030597.6	-0.910691	5.00547e-51	2.59833e-48	UDD>sham	chr7	806829	820481	+	protein_coding	1894.44	0.0606101	-15.0254
Sdhb	298596	1308598	ENSRNOG00000007967.8	-1.7007	1.10265e-50	5.58753e-48	UDD>sham	chr5	153264906	153285570	+	protein_coding	3966.96	0.113584	-14.973
Slc25a4	85333	620352	ENSRNOG00000010830.5	-2.01935	1.19129e-50	5.89631e-48	UDD>sham	chr16	46072935	46076730	+	protein_coding	25125.7	0.134913	-14.9678
Gadd45a	25112	2654	ENSRNOG00000005615.7	3.73024	1.4951e-50	7.23189e-48	UDD>sham	chr4	96154789	96157091	-	protein_coding	3557.85	0.249469	14.9527
Hadh	113965	69321	ENSRNOG00000010697.3	-2.73791	1.62448e-50	7.51606e-48	UDD>sham	chr2	219787935	219830335	-	protein_coding	2039.59	0.183172	-14.9472
Myog	29148	620432	ENSRNOG00000030743.5	3.92004	1.59228e-50	7.51606e-48	UDD>sham	chr13	45745455	45748044	+	protein_coding	5971.24	0.262236	14.9485
Cldn2	300920	1560247		5.35234	2.16615e-50	9.80899e-48	UDD>sham	chrX	103459870	103473794	+	protein_coding	319.112	0.358544	14.928
Oxct1	690163	1584008	ENSRNOG00000043094.4	-2.42262	2.97546e-50	1.31931e-47	UDD>sham	chr2	53236370	53384715	+	protein_coding	12029.8	0.162517	-14.9068
Tgif1	316742	1310517	ENSRNOG00000015906.7	2.98154	6.69603e-50	2.9084e-47	UDD>sham	chr9	110748094	110757714	-	protein_coding	531.144	0.200743	14.8526
Fkbp1a	25639	2617	ENSRNOG00000008822.6	0.952975	1.02689e-49	4.37107e-47	UDD>sham	chr3	140040359	140060107	+	protein_coding	4916.24	0.0642865	14.8239
Mavs	311430	1359371	ENSRNOG00000025295.5	-1.75539	1.98474e-49	8.28261e-47	UDD>sham	chr3	118451650	118466094	+	protein_coding	1373.93	0.118772	-14.7796
Mfn1	192647	621460	ENSRNOG00000011057.8	-1.20255	4.13672e-49	1.69311e-46	UDD>sham	chr2	115313380	115359651	+	protein_coding	3561.05	0.0816398	-14.73
Mmut	688517	1587662	ENSRNOG00000050843.3	-1.82538	5.65816e-49	2.27212e-46	UDD>sham	chr9	19928720	19956985	-	protein_coding	1999.82	0.124101	-14.7088
Rangap1	362965	1310380	ENSRNOG00000031789.6	1.72386	7.45694e-49	2.939e-46	UDD>sham	chr7	113224695	113250441	-	protein_coding	1995.7	0.117348	14.6901
Polr2m	192147	619847	ENSRNOG00000057676.2	-1.24687	2.91762e-48	1.12901e-45	UDD>sham	chr8	72131992	72139423	-	protein_coding	2893.12	0.0854173	-14.5974
Sdha	157074	621557	ENSRNOG00000013331.6	-1.78426	3.35246e-48	1.27412e-45	UDD>sham	chr1	28935965	28960936	+	protein_coding	7910.86	0.122311	-14.5879
Mfap3l	306424	1311274	ENSRNOG00000011775.5	-1.97989	4.48682e-48	1.67532e-45	UDD>sham	chr16	29411643	29454665	-	protein_coding	300.914	0.135907	-14.568
Kcnn3	54263	2964	ENSRNOG00000020706.6	2.53379	1.2371e-47	4.53952e-45	UDD>sham	chr2	174929846	175088910	+	protein_coding	7025.32	0.174762	14.4986
Dlst	299201	1359615	ENSRNOG00000005061.6	-1.19352	2.13911e-47	7.7164e-45	UDD>sham	chr6	104758511	104783296	+	protein_coding	5314.46	0.0825345	-14.4609
Tecrl	364134	1304608	ENSRNOG00000001912.6	-3.33199	3.29767e-47	1.16974e-44	UDD>sham	chr14	24732241	24805272	+	protein_coding	214.557	0.230889	-14.4311
Clybl	306198	1304615	ENSRNOG00000014075.9	-2.88687	4.77381e-47	1.66559e-44	UDD>sham	chr15	99283644	99505697	+	protein_coding	114.065	0.2004	-14.4056
Esrra	293701	1583866	ENSRNOG00000021139.6	-1.40649	5.61372e-47	1.92705e-44	UDD>sham	chr1	204104100	204114182	-	protein_coding	2041.99	0.0977113	-14.3944
Fsd2	308779	1305167	ENSRNOG00000019278.8	-2.7225	6.45958e-47	2.18221e-44	UDD>sham	chr1	135484002	135522517	-	protein_coding	2683.83	0.189264	-14.3847
Mrpl47	294963	1307531	ENSRNOG00000011639.7	-1.73598	8.95169e-47	2.97686e-44	UDD>sham	chr2	115507842	115520093	-	protein_coding	485.502	0.120873	-14.3621
Prodh1	680409	1590932	ENSRNOG00000000281.8	-2.76627	1.8951e-46	6.20515e-44	UDD>sham	chr11	82910043	82927305	+	protein_coding	227.484	0.193311	-14.31
Paqr8	316275	1311710	ENSRNOG00000067120.1	2.65956	2.54403e-46	8.20373e-44	UDD>sham	chr9	23312521	23362175	+	protein_coding	1012.74	0.18612	14.2895
Ndufa8	296658	1306283	ENSRNOG00000005668.8	-1.52337	4.53874e-46	1.44176e-43	UDD>sham	chr3	19386063	19402093	-	protein_coding	1114.41	0.10691	-14.2491
Oxnad1	306270	1311534	ENSRNOG00000019760.7	-1.55158	6.15413e-46	1.92615e-43	UDD>sham	chr16	7293470	7322540	+	protein_coding	626.434	0.109052	-14.2279
Adcy9	302950	1304747	ENSRNOG00000049768.4	-1.73459	1.82451e-45	5.62768e-43	UDD>sham	chr10	11138966	11262067	+	protein_coding	2134.24	0.122572	-14.1516
Nudt8	361692	1309040	ENSRNOG00000017955.6	-2.24515	2.0671e-45	6.28486e-43	UDD>sham	chr1	201293660	201295233	+	protein_coding	411.896	0.158748	-14.1429
Tmem150c	360916	1306105	ENSRNOG00000002258.8	-2.7721	2.85761e-45	8.56598e-43	UDD>sham	chr14	9454999	9525300	+	protein_coding	122.902	0.196323	-14.1201
Ctnna1	307505	1359485	ENSRNOG00000005796.8	0.836873	5.48541e-45	1.62147e-42	UDD>sham	chr18	26728246	26860911	+	protein_coding	3277.57	0.0594622	14.074
Atp5f1c	116550	620011	ENSRNOG00000019223.9	-1.83986	1.30628e-44	3.80843e-42	UDD>sham	chr17	68423927	68446169	+	protein_coding	4450.85	0.131301	-14.0126
Ninj1	25338	3179	ENSRNOG00000016587.5	2.12069	1.50617e-44	4.33187e-42	UDD>sham	chr17	15452804	15461684	-	protein_coding	1359.99	0.151452	14.0024
Pfn1	64303	621825	ENSRNOG00000003975.7	1.51135	3.20436e-44	9.09312e-42	UDD>sham	chr10	55365263	55367968	-	protein_coding	5867.18	0.108351	13.9487
Plin4	363331	1590867	ENSRNOG00000047046.3	-3.00106	3.6498e-44	1.02209e-41	UDD>sham	chr9	929168	938062	-	protein_coding	5959.21	0.215294	-13.9394
Agtpbp1	290986	1306307	ENSRNOG00000018651.8	-1.48199	4.28099e-44	1.18328e-41	UDD>sham	chr17	5120540	5238874	+	protein_coding	3072.85	0.106403	-13.928
Krt80	315318	1359177	ENSRNOG00000025994.7	4.20156	4.37549e-44	1.19389e-41	UDD>sham	chr7	132464807	132485026	-	protein_coding	236.312	0.301696	13.9265
Pfkfb1	24638	3307		-3.76171	2.63077e-43	7.08742e-41	UDD>sham	chrX	19508522	19562165	+	protein_coding	723.05	0.272633	-13.7977
LOC100912188	100912188	6488311		3.06235	2.94015e-43	7.72533e-41	UDD>sham	chr4	96156490	96204457	+	lncRNA	286.279	0.222075	13.7897
LOC108348102	108348102	11363847	ENSRNOG00000046652.4	1.26729	2.92703e-43	7.72533e-41	UDD>sham	chr1	85206643	85257759	+	protein_coding	2741.78	0.0918993	13.79
Zim1	308322	1310930	ENSRNOG00000015071.5	-2.75707	4.37107e-43	1.13451e-40	UDD>sham	chr1	67132076	67157843	+	protein_coding	760.238	0.200353	-13.7611
Tomm40l	304971	1562006	ENSRNOG00000003398.4	-1.32268	5.56912e-43	1.42804e-40	UDD>sham	chr13	83636692	83641854	-	protein_coding	814.114	0.09624	-13.7435
Prkg1	54286	1587390	ENSRNOG00000053728.2	-2.35465	7.11335e-43	1.8023e-40	UDD>sham	chr1	228409883	229638794	-	protein_coding	404.458	0.171549	-13.7258
LOC120097355	120097355			2.9569	9.01516e-43	2.25729e-40	UDD>sham	chr1	164913704	164917576	+	lncRNA	217.098	0.215696	13.7086
Dhrs11	360583	1307935	ENSRNOG00000027891.5	-2.42851	9.20755e-43	2.27866e-40	UDD>sham	chr10	69698214	69708294	-	protein_coding	240.15	0.177172	-13.7071
Pde4a	25638	3279	ENSRNOG00000020828.9	-2.61356	9.71465e-43	2.37652e-40	UDD>sham	chr8	19706649	19751937	+	protein_coding	788.125	0.190727	-13.7032
Mrpl3	300974	1306391	ENSRNOG00000012650.6	-1.0118	1.11846e-42	2.70502e-40	UDD>sham	chr8	105670184	105693544	+	protein_coding	1023.84	0.0738918	-13.693
Dnajc28	360699	1359589	ENSRNOG00000002026.6	-1.96027	1.31404e-42	3.10742e-40	UDD>sham	chr11	30855566	30858386	-	protein_coding	291.223	0.143281	-13.6813
Rassf3	362886	1311450	ENSRNOG00000005388.7	-1.3866	1.31048e-42	3.10742e-40	UDD>sham	chr7	56935894	57000591	-	protein_coding	2525.36	0.101349	-13.6815
Coq3	29309	2380	ENSRNOG00000009974.8	-1.35013	1.56815e-42	3.66758e-40	UDD>sham	chr5	35429567	35460613	+	protein_coding	634.529	0.0987772	-13.6684
Wfdc1	171112	68938	ENSRNOG00000015904.5	-2.51172	2.46532e-42	5.70319e-40	UDD>sham	chr19	47720191	47739121	+	protein_coding	223.233	0.184205	-13.6354
Aco2	79250	621360	ENSRNOG00000024128.7	-1.92412	3.64059e-42	8.33148e-40	UDD>sham	chr7	113385677	113428794	+	protein_coding	17439.9	0.141407	-13.607
Tnk2	303882	1305957	ENSRNOG00000001769.8	-1.19687	3.69899e-42	8.37506e-40	UDD>sham	chr11	68114725	68154254	-	protein_coding	1159.7	0.0879676	-13.6058
Ndufb5	294964	1305909	ENSRNOG00000011949.6	-1.73073	3.7719e-42	8.45024e-40	UDD>sham	chr2	115519248	115533589	+	protein_coding	1886.94	0.127219	-13.6044
Zfp641	300197	1310412	ENSRNOG00000032447.6	-1.37127	4.01502e-42	8.90122e-40	UDD>sham	chr7	129434576	129444847	-	protein_coding	613.653	0.10083	-13.5998
Iffo1	362437	1308257	ENSRNOG00000018533.6	1.7168	4.96893e-42	1.09024e-39	UDD>sham	chr4	157945075	157962302	+	protein_coding	2581.2	0.126382	13.5842
Ndufs7	362837	1310013	ENSRNOG00000024568.7	-1.85657	6.26391e-42	1.36036e-39	UDD>sham	chr7	9452556	9460135	-	protein_coding	2462.18	0.136842	-13.5672
LOC120095627	120095627			4.80331	8.93365e-42	1.92055e-39	UDD>sham	chr11	31935913	31937764	-	protein_coding	3657.58	0.354719	13.5412
Mgst3	289197	1306373	ENSRNOG00000004245.8	-2.68209	9.14545e-42	1.94643e-39	UDD>sham	chr13	79526541	79547479	-	protein_coding	1484.33	0.198094	-13.5395
Ndufb10	681418	1310782	ENSRNOG00000014568.6	-1.5542	9.77168e-42	2.05912e-39	UDD>sham	chr10	13749273	13751434	-	protein_coding	919.579	0.114832	-13.5346
Fam160a1	365834	1565007		-2.26998	2.00826e-41	4.19038e-39	UDD>sham	chr2	171016951	171265715	-	protein_coding	1753.56	0.168376	-13.4816
Mtfp1	289745	1359705	ENSRNOG00000004640.7	-2.42726	2.42528e-41	5.01137e-39	UDD>sham	chr14	78968434	78972274	-	protein_coding	235.328	0.180229	-13.4676
Gatd3a	294326	1303003	ENSRNOG00000001211.5	-1.85328	3.34735e-41	6.85016e-39	UDD>sham	chr20	10514793	10522894	+	protein_coding	2261.84	0.137854	-13.4438
Ckmt2	688698	61977	ENSRNOG00000055450.2	-2.16026	3.62326e-41	7.34418e-39	UDD>sham	chr2	23079920	23110518	-	protein_coding	15630.7	0.160758	-13.438
Cdkn1a	114851	69328	ENSRNOG00000000521.5	3.80874	3.89847e-41	7.82747e-39	UDD>sham	chr20	7149177	7159727	+	protein_coding	10182.5	0.283546	13.4325
Mylk2	117558	620934	ENSRNOG00000008235.6	-2.86404	4.72047e-41	9.38933e-39	UDD>sham	chr3	141376450	141388357	+	protein_coding	7141.77	0.213442	-13.4184
Dnah5	294854	1560828	ENSRNOG00000048363.4	-3.29692	5.65606e-41	1.11461e-38	UDD>sham	chr2	78937788	79255551	+	protein_coding	421.533	0.245948	-13.405
Plpp1	64369	621832	ENSRNOG00000009980.8	1.38835	7.89449e-41	1.54145e-38	UDD>sham	chr2	44439002	44500430	+	protein_coding	2872.15	0.103762	13.3802
Ptges2	311865	1310836	ENSRNOG00000014050.7	-1.26021	1.49488e-40	2.89232e-38	UDD>sham	chr3	15690501	15697688	+	protein_coding	727.45	0.0945209	-13.3327
Prr32	683753	1583341	ENSRNOG00000049388.3	-2.50732	1.60937e-40	3.08578e-38	UDD>sham	chrX	123977960	123979917	+	protein_coding	239.754	0.188136	-13.3271
Ndufa9	362440	1307307	ENSRNOG00000061684.2	-1.58695	1.76592e-40	3.35571e-38	UDD>sham	chr4	159659242	159688034	-	protein_coding	3361.13	0.119138	-13.3202
Atpaf1	313510	1305417	ENSRNOG00000010169.7	-1.31366	2.45607e-40	4.62588e-38	UDD>sham	chr5	129265789	129293556	+	protein_coding	1000.21	0.0988047	-13.2956
Atp2a2	29693	2174	ENSRNOG00000001285.9	-1.80436	3.9553e-40	7.38428e-38	UDD>sham	chr12	34072710	34122142	+	protein_coding	89222.6	0.136077	-13.2599
Fgfrl1	360903	735156	ENSRNOG00000024207.7	-1.53623	5.63804e-40	1.04343e-37	UDD>sham	chr14	1009863	1022620	-	protein_coding	312.303	0.116089	-13.2333
Cib1	81823	620133	ENSRNOG00000033498.5	1.28001	1.06855e-39	1.96052e-37	UDD>sham	chr1	134178331	134183895	-	protein_coding	323.258	0.0970796	13.1851
Mtres1	683897	1597785	ENSRNOG00000047118.3	-1.78745	1.20938e-39	2.19993e-37	UDD>sham	chr20	47022343	47038888	-	protein_coding	454.85	0.135662	-13.1758
Pcmtd1	366300	1586096	ENSRNOG00000005730.8	-1.36313	1.7424e-39	3.14266e-37	UDD>sham	chr5	12284711	12355680	-	protein_coding	2313.99	0.103674	-13.1482
Arpc3	288669	1311985	ENSRNOG00000008673.8	1.29385	2.27327e-39	4.06572e-37	UDD>sham	chr12	34172780	34186651	-	protein_coding	587.661	0.0985557	13.1281
LOC680039	680039	1596848	ENSRNOG00000027623.7	-1.21105	2.33286e-39	4.13753e-37	UDD>sham	chr14	74094421	74159316	+	protein_coding	2750.11	0.0922627	-13.1261
Coa5	503252	1565095		-1.21227	2.56223e-39	4.50677e-37	UDD>sham	chr9	39651459	39664870	-	protein_coding	6628.44	0.0924053	-13.119
Rcan2	140666	69198	ENSRNOG00000010350.8	-2.46349	2.94923e-39	5.14495e-37	UDD>sham	chr9	16959478	17174823	-	protein_coding	1855.49	0.187933	-13.1084
Ndufv3	64539	621020	ENSRNOG00000001182.8	-1.265	3.86392e-39	6.68583e-37	UDD>sham	chr20	9612462	9621622	+	protein_coding	923.842	0.0966549	-13.0878
LOC102555216	102555216	7738523		-2.01256	3.96111e-39	6.79873e-37	UDD>sham	chr10	51894902	51922950	-	lncRNA	23180.1	0.153795	-13.086
LOC103689947	103689947	9292945	ENSRNOG00000047158.3	-3.44444	4.64167e-39	7.9031e-37	UDD>sham	chr2	182494004	182504594	+	protein_coding	422.272	0.263459	-13.0739
Ndufb9	299954	1307114	ENSRNOG00000008987.8	-1.3452	7.67582e-39	1.29654e-36	UDD>sham	chr7	90481013	90487360	+	protein_coding	2796.63	0.103194	-13.0356
Map3k4	308106	1311192	ENSRNOG00000017419.8	-0.822158	8.03047e-39	1.34577e-36	UDD>sham	chr1	48431801	48519358	+	protein_coding	1449.65	0.0630869	-13.0322
Tspan14	306324	1305714	ENSRNOG00000010813.7	1.47933	9.70763e-39	1.61412e-36	UDD>sham	chr16	16784242	16841368	-	protein_coding	730.324	0.11364	13.0177
Chchd3	296966	1310325	ENSRNOG00000013211.5	-1.26731	1.03409e-38	1.70608e-36	UDD>sham	chr4	61360352	61616850	-	protein_coding	2276.81	0.097389	-13.0129
RGD1307461	300990	1307461	ENSRNOG00000015718.6	-2.79405	1.13692e-38	1.86132e-36	UDD>sham	chr8	108012638	108022050	+	protein_coding	449.411	0.214834	-13.0056
Ciao3	360496	1305982	ENSRNOG00000019522.8	-1.32306	1.52578e-38	2.47888e-36	UDD>sham	chr10	14795888	14804953	+	protein_coding	681.74	0.101906	-12.9831
Sdhd	363061	735231	ENSRNOG00000022980.6	-1.5255	1.57423e-38	2.53821e-36	UDD>sham	chr8	50944717	50954298	-	protein_coding	3491.39	0.11752	-12.9807
Ndufs2	289218	1307109	ENSRNOG00000038372.5	-1.31029	2.09955e-38	3.35976e-36	UDD>sham	chr13	83654402	83671474	-	protein_coding	6434.08	0.101113	-12.9586
Fabp3	79131	69048	ENSRNOG00000012879.6	-2.34301	2.1731e-38	3.42593e-36	UDD>sham	chr5	142651962	142658707	+	protein_coding	5337.83	0.180843	-12.956
Myl3	24585	3142	ENSRNOG00000020955.6	-1.95787	2.16902e-38	3.42593e-36	UDD>sham	chr8	110738669	110744814	+	protein_coding	20647	0.151115	-12.9561
Slc16a10	170566	69197	ENSRNOG00000000588.6	-2.04299	2.29412e-38	3.59012e-36	UDD>sham	chr20	43454819	43567839	-	protein_coding	545.819	0.157738	-12.9518
Pstk	361661	1564300	ENSRNOG00000020605.8	-2.43811	2.31529e-38	3.59682e-36	UDD>sham	chr1	186157730	186168145	+	protein_coding	225.318	0.188255	-12.9511
Zfp606	292610	1309810	ENSRNOG00000019127.9	-1.68604	3.525e-38	5.43641e-36	UDD>sham	chr1	72981920	73022423	+	protein_coding	411.227	0.130511	-12.9188
Sh3kbp1	84357	620904		-1.3988	3.96559e-38	6.07191e-36	UDD>sham	chrX	34877862	35223013	-	protein_coding	564.063	0.108352	-12.9098
Mlf1	310483	1306854	ENSRNOG00000012827.8	-3.19683	6.23328e-38	9.47592e-36	UDD>sham	chr2	151648492	151681654	+	protein_coding	1757.64	0.2483	-12.8749
Myh1	287408	735061	ENSRNOG00000049695.3	-1.78918	6.99083e-38	1.05522e-35	UDD>sham	chr10	51885913	51909699	+	protein_coding	414584	0.139062	-12.866
Gcat	366959	1307291	ENSRNOG00000055408.2	-2.14869	8.93268e-38	1.33883e-35	UDD>sham	chr7	110595126	110601474	+	protein_coding	188.426	0.167252	-12.8471
Fam210a	307343	1359600	ENSRNOG00000068859.1	-1.5917	1.02511e-37	1.5257e-35	UDD>sham	chr18	61846447	61886123	-	protein_coding	5338.81	0.123999	-12.8364
Mn1	498194	1565571	ENSRNOG00000027489.5	-2.5439	1.05108e-37	1.55349e-35	UDD>sham	chr12	45184060	45220102	-	protein_coding	2374.06	0.198208	-12.8345
Atp5f1b	171374	621368	ENSRNOG00000002840.5	-1.39805	1.48012e-37	2.17251e-35	UDD>sham	chr7	515454	521858	+	protein_coding	44668.6	0.109155	-12.8079
Akr7a2	171445	620311	ENSRNOG00000017780.7	-1.41402	1.57658e-37	2.29824e-35	UDD>sham	chr5	151552375	151560914	+	protein_coding	545.647	0.110444	-12.803
Ntrk2	25054	3213	ENSRNOG00000018839.8	-1.5297	1.62236e-37	2.34889e-35	UDD>sham	chr17	5558992	5870299	-	protein_coding	255.476	0.1195	-12.8008
Klhl2	290692	1306388	ENSRNOG00000029441.6	2.13384	1.94201e-37	2.79268e-35	UDD>sham	chr16	24860763	24973348	+	protein_coding	593.135	0.166878	12.7868
Atp5mc1	29754	61933	ENSRNOG00000069121.1	-1.76587	2.44234e-37	3.48861e-35	UDD>sham	chr10	81024056	81026780	-	protein_coding	3349.93	0.138293	-12.769
Ncf1	114553	61307	ENSRNOG00000001480.9	-1.64229	2.54144e-37	3.60596e-35	UDD>sham	chr12	22485382	22494647	+	protein_coding	1136.93	0.128647	-12.7659
Ca12	363085	1306612	ENSRNOG00000017766.8	-5.24913	3.62976e-37	5.11604e-35	UDD>sham	chr8	67274739	67330428	+	protein_coding	90.6376	0.41208	-12.7381
Iqsec1	686590	1596313	ENSRNOG00000060350.2	-1.09375	3.8689e-37	5.41723e-35	UDD>sham	chr4	123168719	123488300	-	protein_coding	2999.79	0.0858979	-12.7332
Abcf3	287982	1310468	ENSRNOG00000001710.6	-0.999886	3.98929e-37	5.54928e-35	UDD>sham	chr11	80340476	80352211	-	protein_coding	1391.13	0.0785409	-12.7308
Mmachc	313520	1310806	ENSRNOG00000017233.6	-1.38883	4.65805e-37	6.43749e-35	UDD>sham	chr5	130166056	130172735	-	protein_coding	424.149	0.109196	-12.7187
Chrna1	79557	69277	ENSRNOG00000018286.5	3.95114	4.93001e-37	6.76938e-35	UDD>sham	chr3	58454763	58469832	-	protein_coding	1827.65	0.310765	12.7142
Ogdh	360975	1561359	ENSRNOG00000005130.8	-1.48947	5.38933e-37	7.35264e-35	UDD>sham	chr14	81150021	81217479	+	protein_coding	17675.7	0.117214	-12.7073
Csf2rb	171081	620189	ENSRNOG00000000187.7	1.42876	7.1647e-37	9.7125e-35	UDD>sham	chr7	109876919	109901589	+	protein_coding	635.124	0.112634	12.685
Uqcrc2	293448	1359150	ENSRNOG00000036742.4	-1.67661	1.20068e-36	1.61734e-34	UDD>sham	chr1	175167933	175198499	+	protein_coding	6965.44	0.132596	-12.6444
Ache	83817	69313	ENSRNOG00000050841.3	-3.76931	1.26571e-36	1.69422e-34	UDD>sham	chr12	19407359	19413713	-	protein_coding	638.872	0.298198	-12.6403
Ndufv1	293655	1359247	ENSRNOG00000018117.7	-1.47683	1.87169e-36	2.4897e-34	UDD>sham	chr1	201300365	201305461	-	protein_coding	4229.6	0.117121	-12.6095
Ndufa5	25488	3155	ENSRNOG00000071062.1	-1.4991	2.23275e-36	2.95153e-34	UDD>sham	chr4	52997327	53005685	-	protein_coding	1700.92	0.119018	-12.5956
Tet1	309902	1310993	ENSRNOG00000000277.9	-1.95565	2.61672e-36	3.43775e-34	UDD>sham	chr20	25761042	25840926	+	protein_coding	357.99	0.155419	-12.5831
Pdhb	289950	1359146	ENSRNOG00000007895.6	-1.47448	2.71985e-36	3.55132e-34	UDD>sham	chr15	16752561	16758503	+	protein_coding	2508.13	0.117208	-12.58
Pcnx4	690217	1582892	ENSRNOG00000005568.8	-1.74995	2.77618e-36	3.60278e-34	UDD>sham	chr6	91125063	91170423	+	protein_coding	503.893	0.139123	-12.5784
Snd1	64635	631340	ENSRNOG00000031173.7	0.856901	2.90381e-36	3.74557e-34	UDD>sham	chr4	57095205	57494501	+	protein_coding	2438.24	0.0681441	12.5748
Bola3	297388	1305975	ENSRNOG00000021866.5	-1.05927	5.42042e-36	6.94956e-34	UDD>sham	chr4	115853350	115862797	+	protein_coding	551.218	0.0845697	-12.5254
Cep68	289822	1309101	ENSRNOG00000027282.7	-0.958289	5.53668e-36	7.05612e-34	UDD>sham	chr14	94447973	94470533	-	protein_coding	1920.25	0.0765179	-12.5237
Akip1	361624	1306959	ENSRNOG00000013744.6	2.55368	5.78415e-36	7.32762e-34	UDD>sham	chr1	163734730	163743648	+	protein_coding	326.626	0.203964	12.5203
Ankrd9	314457	1307662	ENSRNOG00000008056.6	-2.19386	6.66061e-36	8.38804e-34	UDD>sham	chr6	130001914	130008792	-	protein_coding	1627.19	0.175382	-12.5091
Coq10a	362810	1562447	ENSRNOG00000029571.6	-1.90844	7.03274e-36	8.80457e-34	UDD>sham	chr7	792089	798392	-	protein_coding	1751.58	0.152618	-12.5047
mrpl11	293666	1359665	ENSRNOG00000019970.7	-0.857917	7.44132e-36	9.26162e-34	UDD>sham	chr1	202264419	202267288	+	protein_coding	446.923	0.068632	-12.5003
Lama5	140433	621023	ENSRNOG00000053691.2	1.90308	1.64998e-35	2.04166e-33	UDD>sham	chr3	167270296	167318370	-	protein_coding	3011.45	0.15302	12.4368
Slc16a1	25027	3690	ENSRNOG00000019996.6	-1.61627	2.07618e-35	2.55419e-33	UDD>sham	chr2	192123755	192144617	+	protein_coding	4571.12	0.130151	-12.4184
Rfesd	361871	1308284	ENSRNOG00000012810.6	-1.03991	3.53e-35	4.31776e-33	UDD>sham	chr2	5495067	5521095	-	protein_coding	1394.41	0.0840271	-12.3759
Armt1	292267	1305235	ENSRNOG00000019489.8	-0.921566	3.65707e-35	4.44762e-33	UDD>sham	chr1	40894558	40918302	+	protein_coding	537.284	0.0744818	-12.373
Cyc1	300047	1306597	ENSRNOG00000012457.8	-1.52881	3.9642e-35	4.79375e-33	UDD>sham	chr7	108067106	108069483	+	protein_coding	4301.39	0.123624	-12.3666
Znf768	102553763	7609558	ENSRNOG00000029490.5	-1.37061	4.31575e-35	5.18938e-33	UDD>sham	chr1	181966314	181970568	-	protein_coding	754.809	0.110893	-12.3597
Atp5f1a	65262	619993	ENSRNOG00000017032.6	-1.62423	4.61231e-35	5.51482e-33	UDD>sham	chr18	71292406	71300342	+	protein_coding	27728.8	0.13147	-12.3544
Impdh1	362329	1311108	ENSRNOG00000020032.7	2.01629	6.64879e-35	7.90538e-33	UDD>sham	chr4	57801842	57817434	-	protein_coding	1152.75	0.163594	12.3249
Myo3b	366069	1560313	ENSRNOG00000030022.6	-5.48406	7.04331e-35	8.32793e-33	UDD>sham	chr3	54873704	55226189	+	protein_coding	75.85	0.445124	-12.3203
H2az1	58940	621464	ENSRNOG00000010306.7	1.01443	7.57422e-35	8.9062e-33	UDD>sham	chr2	226355769	226357878	+	protein_coding	1894.7	0.082377	12.3144
Qrsl1	309911	1359490	ENSRNOG00000026049.7	-1.82583	1.10512e-34	1.29233e-32	UDD>sham	chr20	47357211	47382135	-	protein_coding	231.322	0.148636	-12.2839
Rab22a	366265	1311959	ENSRNOG00000005762.8	-0.810617	1.17168e-34	1.36267e-32	UDD>sham	chr3	162459542	162506137	+	protein_coding	1010.3	0.0660155	-12.2792
Bphl	361239	1307572	ENSRNOG00000017577.7	-2.25445	1.22357e-34	1.41529e-32	UDD>sham	chr17	30800939	30837277	-	protein_coding	142.682	0.183652	-12.2757
Sf3b3	292019	1311636	ENSRNOG00000017724.7	0.793482	1.28702e-34	1.48062e-32	UDD>sham	chr19	38782749	38820271	-	protein_coding	2279.96	0.0646601	12.2716
Wdr81	303312	1311334	ENSRNOG00000003243.8	1.17158	1.42992e-34	1.63619e-32	UDD>sham	chr10	60281969	60295374	-	protein_coding	1328.51	0.095537	12.2631
Zfp870	362845	1597136	ENSRNOG00000030416.5	-1.64529	1.69473e-34	1.92882e-32	UDD>sham	chr7	11990146	12003813	-	protein_coding	171.165	0.134317	-12.2493
G0s2	289388	1311675	ENSRNOG00000006019.5	-3.82475	1.91299e-34	2.16565e-32	UDD>sham	chr13	104806351	104807263	-	protein_coding	531.907	0.312493	-12.2395
Svip	499157	1565432	ENSRNOG00000037137.5	-1.93972	2.11173e-34	2.37798e-32	UDD>sham	chr1	101587128	101592818	-	protein_coding	136.315	0.158585	-12.2314
Atp5mc3	114630	620052	ENSRNOG00000001596.8	-1.60573	2.51214e-34	2.814e-32	UDD>sham	chr3	58810535	58813185	-	protein_coding	4871.81	0.131431	-12.2173
Fitm2	311617	1307696	ENSRNOG00000027434.6	-1.94294	2.58309e-34	2.87832e-32	UDD>sham	chr3	152141346	152147858	-	protein_coding	1359	0.159061	-12.2151
Zfp629	308998	1306257	ENSRNOG00000018877.8	-1.16186	2.73351e-34	3.03007e-32	UDD>sham	chr1	182217499	182258585	-	protein_coding	689.703	0.0951533	-12.2105
Gpi	292804	2727	ENSRNOG00000023150.6	-1.57792	2.9682e-34	3.27317e-32	UDD>sham	chr1	86828211	86856077	-	protein_coding	7018.27	0.129298	-12.2038
Nova1	298992	621345	ENSRNOG00000031440.6	-1.4087	3.92655e-34	4.30767e-32	UDD>sham	chr6	63780105	63905950	-	protein_coding	359.914	0.115648	-12.181
LOC108352323	108352323	11379447		4.11114	4.2806e-34	4.672e-32	UDD>sham	chr11	42102200	42107136	-	lncRNA	460.795	0.337701	12.1739
Samm50	300111	1303219	ENSRNOG00000011952.7	-1.02307	4.34373e-34	4.71671e-32	UDD>sham	chr7	115317472	115341682	+	protein_coding	2676.79	0.084046	-12.1727
LOC120095926	120095926			-4.17044	5.28553e-34	5.71026e-32	UDD>sham	chr12	23221448	23319564	+	lncRNA	98.0664	0.343057	-12.1567
Ldhd	307858	1308107	ENSRNOG00000019036.7	-2.49461	6.36739e-34	6.8443e-32	UDD>sham	chr19	39573621	39595575	-	protein_coding	508.941	0.205462	-12.1415
Mpp7	307035	1305675	ENSRNOG00000018760.8	-2.17185	7.18387e-34	7.68313e-32	UDD>sham	chr17	55439939	55706810	-	protein_coding	481.597	0.179024	-12.1316
Zbtb4	287441	1307184	ENSRNOG00000014689.8	-0.791769	7.49816e-34	7.97917e-32	UDD>sham	chr10	54480698	54501492	+	protein_coding	2070.81	0.0652839	-12.1281
Atp5pb	171375	620041	ENSRNOG00000064742.1	-1.31528	7.9933e-34	8.46376e-32	UDD>sham	chr2	193424138	193435418	-	protein_coding	6067.7	0.108496	-12.1228
Fh	24368	2614	ENSRNOG00000003653.6	-1.48537	8.33965e-34	8.78677e-32	UDD>sham	chr13	87524331	87550215	-	protein_coding	2549.14	0.122562	-12.1194
Chchd10	361824	1359417	ENSRNOG00000028356.6	-2.34269	8.42422e-34	8.83215e-32	UDD>sham	chr20	12725839	12727638	-	protein_coding	4581.18	0.193315	-12.1185
Spop	287643	1311613	ENSRNOG00000004686.7	-0.600211	9.18749e-34	9.58516e-32	UDD>sham	chr10	80358121	80438983	+	protein_coding	2685.62	0.0495573	-12.1114
Sdhaf1	499125	1562079	ENSRNOG00000047045.2	-1.01839	9.73078e-34	1.01024e-31	UDD>sham	chr1	85576207	85577156	-	protein_coding	623.399	0.0841174	-12.1067
Nudt12	367323	1310902	ENSRNOG00000022576.5	-1.3822	1.24635e-33	1.28767e-31	UDD>sham	chr9	98741627	98755039	-	protein_coding	309.427	0.11436	-12.0864
LOC102547411	102547411	7605452		-5.06707	1.41423e-33	1.45407e-31	UDD>sham	chr1	14680743	14684752	+	lncRNA	182.865	0.419599	-12.076
Dnm1l	114114	620416	ENSRNOG00000001813.9	-0.586821	1.46048e-33	1.49439e-31	UDD>sham	chr11	84581216	84632382	+	protein_coding	3364.62	0.0486046	-12.0734
Tigar	502894	1560038	ENSRNOG00000051816.2	-1.29948	1.50389e-33	1.53145e-31	UDD>sham	chr4	159927138	159946094	-	protein_coding	478.172	0.107654	-12.0709
Ankh	114506	619925	ENSRNOG00000010960.6	-0.957002	1.51734e-33	1.53778e-31	UDD>sham	chr2	78153027	78280181	+	protein_coding	2024.63	0.0792862	-12.0702
Tmem116	690442	1596066	ENSRNOG00000027480.6	-2.43769	1.55485e-33	1.56833e-31	UDD>sham	chr12	35021912	35089409	-	protein_coding	260.433	0.201993	-12.0682
LOC120099888	120099888			-3.83595	1.90789e-33	1.91536e-31	UDD>sham	chr1	153504068	153546167	+	lncRNA	152.49	0.3183	-12.0514
Zfp691	313548	1308150	ENSRNOG00000007398.5	-1.61255	2.12108e-33	2.11939e-31	UDD>sham	chr5	132780259	132784954	-	protein_coding	203.283	0.133904	-12.0426
Sdhc	289217	1359454	ENSRNOG00000003163.6	-1.44125	2.55386e-33	2.5399e-31	UDD>sham	chr13	83544652	83565560	-	protein_coding	3232.98	0.119831	-12.0273
Tmem183a	289034	1309892	ENSRNOG00000003594.6	1.12499	2.80303e-33	2.77473e-31	UDD>sham	chr13	45803641	45820409	-	protein_coding	979.022	0.093596	12.0196
Cyrib	299909	1307697	ENSRNOG00000061246.2	0.90999	2.93524e-33	2.89216e-31	UDD>sham	chr7	95633876	95760588	-	protein_coding	2710.97	0.0757328	12.0158
Lgi2	305417	1310391	ENSRNOG00000066201.1	-4.69674	3.20201e-33	3.12607e-31	UDD>sham	chr14	58415965	58443450	+	protein_coding	87.2805	0.391115	-12.0086
Sirpa	25528	3449	ENSRNOG00000004763.8	2.35516	3.19918e-33	3.12607e-31	UDD>sham	chr3	116819730	116858099	+	protein_coding	3586.16	0.196122	12.0087
Slc25a3	245959	70986	ENSRNOG00000008797.8	-1.40217	3.43476e-33	3.33799e-31	UDD>sham	chr7	25611937	25619401	-	protein_coding	13095.4	0.116821	-12.0028
Pxmp2	29533	61812	ENSRNOG00000037446.5	-2.04502	3.55905e-33	3.44306e-31	UDD>sham	chr12	46394051	46404561	+	protein_coding	263.637	0.17042	-11.9999
Ampd3	25095	2111	ENSRNOG00000018262.7	3.12827	3.8901e-33	3.74629e-31	UDD>sham	chr1	164884823	164929899	+	protein_coding	4357.98	0.260853	11.9925
Acadm	24158	2012	ENSRNOG00000009845.4	-2.11865	4.0909e-33	3.92192e-31	UDD>sham	chr2	242858865	242883036	-	protein_coding	7416.21	0.176726	-11.9883
Txn1	116484	621157	ENSRNOG00000012081.7	1.17496	4.16936e-33	3.97921e-31	UDD>sham	chr5	72712334	72724564	-	protein_coding	2388.74	0.0980212	11.9868
Ccpg1	363098	1311261	ENSRNOG00000053428.2	-1.38715	4.26152e-33	4.04901e-31	UDD>sham	chr8	73719960	73752437	+	protein_coding	2242.84	0.115741	-11.9849
Pgd	100360180	1583832	ENSRNOG00000057626.2	1.07965	4.74623e-33	4.48951e-31	UDD>sham	chr5	159582746	159598945	-	protein_coding	1791.17	0.0901515	11.976
Tnfrsf26	361685	1309693	ENSRNOG00000043486.4	1.84058	5.21927e-33	4.91512e-31	UDD>sham	chr1	198802513	198824049	-	protein_coding	337.161	0.15379	11.9681
Ndufv2	81728	621733	ENSRNOG00000042503.3	-1.52756	7.12764e-33	6.68271e-31	UDD>sham	chr9	105690454	105710669	-	protein_coding	2994.59	0.127912	-11.9422
Idh3b	94173	621881	ENSRNOG00000007316.7	-1.56169	7.18909e-33	6.71076e-31	UDD>sham	chr3	117481845	117486909	-	protein_coding	2719.64	0.130778	-11.9415
Fam135a	367235	1304927	ENSRNOG00000013587.8	-1.19224	7.70557e-33	7.16147e-31	UDD>sham	chr9	26420116	26500803	-	protein_coding	1258.41	0.0998879	-11.9358
Timm17a	54311	3862	ENSRNOG00000007040.5	-1.22688	8.26008e-33	7.64345e-31	UDD>sham	chr13	46731117	46742604	-	protein_coding	1592.01	0.10284	-11.93
St8sia5	364901	1302934	ENSRNOG00000022691.5	-2.60572	8.77708e-33	8.08669e-31	UDD>sham	chr18	70736632	70802537	+	protein_coding	436.533	0.218511	-11.9249
Mpc1	171087	620902	ENSRNOG00000012415.7	-1.52136	1.00621e-32	9.23066e-31	UDD>sham	chr1	52437745	52449369	-	protein_coding	2795.53	0.127701	-11.9135
Smim19	100362321	2318364	ENSRNOG00000024930.7	-1.26552	1.04124e-32	9.51101e-31	UDD>sham	chr16	69551470	69565450	+	protein_coding	848.048	0.106251	-11.9107
Ccdc9b	311323	1565536	ENSRNOG00000028910.5	-1.01385	1.1269e-32	1.02495e-30	UDD>sham	chr3	105736120	105745039	-	misc_RNA	3001.89	0.0851686	-11.9041
Nnt	310378	1587346	ENSRNOG00000026842.6	-1.92539	1.15654e-32	1.04743e-30	UDD>sham	chr2	51411413	51505125	-	protein_coding	16836.9	0.161771	-11.9019
Ndufs3	295923	1309406	ENSRNOG00000009155.7	-1.81968	1.40028e-32	1.26281e-30	UDD>sham	chr3	76876646	76883824	-	protein_coding	1777.56	0.153095	-11.886
Mfn2	64476	628843	ENSRNOG00000046424.3	-1.29321	1.65966e-32	1.4904e-30	UDD>sham	chr5	158304285	158335502	-	protein_coding	7238.98	0.108932	-11.8717
Tyrobp	361537	1303081	ENSRNOG00000020845.7	2.33548	1.74325e-32	1.55889e-30	UDD>sham	chr1	85672931	85676856	+	protein_coding	452.942	0.196794	11.8676
Atp5me	140608	621377	ENSRNOG00000000064.5	-1.71649	1.91675e-32	1.70687e-30	UDD>sham	chr14	1319868	1320996	+	protein_coding	910.182	0.144733	-11.8597
Jph2	296345	1305196	ENSRNOG00000008170.6	-1.98155	2.00749e-32	1.78023e-30	UDD>sham	chr3	151994768	152058941	-	protein_coding	7674.4	0.167137	-11.8558
Carnmt1	293871	1311863	ENSRNOG00000012872.8	-1.28899	2.50035e-32	2.20809e-30	UDD>sham	chr1	216093720	216123360	+	protein_coding	3338.22	0.108891	-11.8374
Rdh13	361504	1304959	ENSRNOG00000027919.6	-1.55247	2.57702e-32	2.2664e-30	UDD>sham	chr1	69373014	69401454	+	protein_coding	324.526	0.131177	-11.8349
Coq2	498332	1306722	ENSRNOG00000002194.5	-1.1929	3.02893e-32	2.65287e-30	UDD>sham	chr14	8941429	8961418	+	protein_coding	810.383	0.100911	-11.8213
Uqcrb	362897	1311971	ENSRNOG00000024967.6	-1.42691	3.16925e-32	2.76439e-30	UDD>sham	chr7	63814784	63820150	-	protein_coding	1797.11	0.120745	-11.8175
Ddit4l	100363484	2322961	ENSRNOG00000010047.5	-4.26002	3.3726e-32	2.92976e-30	UDD>sham	chr2	226128273	226131044	+	protein_coding	796.235	0.360643	-11.8123
Lgalsl	360983	1307414	ENSRNOG00000005464.6	-2.37147	4.3139e-32	3.73223e-30	UDD>sham	chr14	94996991	95004499	-	protein_coding	1850.61	0.201116	-11.7916
Tmem126a	293113	1305677	ENSRNOG00000022748.7	-1.38276	5.15815e-32	4.44457e-30	UDD>sham	chr1	144422698	144430730	-	protein_coding	636.124	0.117416	-11.7765
Chrng	25753	2354	ENSRNOG00000019634.10	5.88293	5.27005e-32	4.52268e-30	UDD>sham	chr9	87878085	87884193	+	protein_coding	605.691	0.499625	11.7747
Ndufab1	293453	1305619	ENSRNOG00000018129.8	-1.24944	5.61652e-32	4.80066e-30	UDD>sham	chr1	176644696	176658131	-	protein_coding	2409.67	0.106161	-11.7693
Dennd4b	361987	1560320	ENSRNOG00000022373.8	-1.31833	7.08783e-32	6.03401e-30	UDD>sham	chr2	175720473	175736425	+	protein_coding	2733.66	0.112201	-11.7497
Cab39l	290291	1308945	ENSRNOG00000011603.8	-1.01789	7.19872e-32	6.10399e-30	UDD>sham	chr15	33606588	33710518	+	protein_coding	967.526	0.0866412	-11.7484
Fads3	286922	628876	ENSRNOG00000020385.4	1.77954	7.94167e-32	6.70724e-30	UDD>sham	chr1	206685667	206702538	+	protein_coding	473.347	0.151578	11.7401
Adam19	303068	1585017	ENSRNOG00000042980.3	1.67367	1.19205e-31	9.98835e-30	UDD>sham	chr10	30491362	30583115	+	protein_coding	1374.67	0.14298	11.7057
Cd82	83628	69070	ENSRNOG00000000047.5	2.47525	1.19177e-31	9.98835e-30	UDD>sham	chr3	79387361	79431847	-	protein_coding	1090.84	0.211457	11.7057
Cox4i1	29445	68374	ENSRNOG00000017817.6	-1.20111	1.32718e-31	1.1077e-29	UDD>sham	chr19	48721680	48727920	+	protein_coding	8698.94	0.102689	-11.6966
Iqub	296936	4145674	ENSRNOG00000021729.7	-2.36752	1.36125e-31	1.1317e-29	UDD>sham	chr4	52931768	52993795	-	protein_coding	217.781	0.202449	-11.6944
Cdadc1	361052	1311845		-1.74562	1.38504e-31	1.147e-29	UDD>sham	chr15	33726590	33755611	-	protein_coding	1841.26	0.149288	-11.6929
Lmod1	304816	1307236	ENSRNOG00000051548.2	-3.53149	1.52259e-31	1.25602e-29	UDD>sham	chr13	46754048	46796186	+	protein_coding	816.448	0.302227	-11.6849
Epn2	60443	619773	ENSRNOG00000060550.2	-0.761114	1.68229e-31	1.3824e-29	UDD>sham	chr10	46197785	46259673	-	protein_coding	990.893	0.0651838	-11.6764
LOC102550325	102550325	7747030	ENSRNOG00000058324.2	-2.45664	1.70366e-31	1.38924e-29	UDD>sham	chr2	174693445	174694802	-	lncRNA	299.048	0.210413	-11.6753
LOC108348051	108348051	11425062	ENSRNOG00000014811.10	-1.28621	1.70164e-31	1.38924e-29	UDD>sham	chr7	108364266	108377453	-	protein_coding	2272.6	0.110163	-11.6754
Mrpl19	297372	1587381	ENSRNOG00000006968.6	-1.11962	2.15979e-31	1.75446e-29	UDD>sham	chr4	114521824	114526053	-	protein_coding	321.174	0.0960624	-11.6552
Fyb1	499537	1563421	ENSRNOG00000013886.8	1.95411	2.18914e-31	1.77154e-29	UDD>sham	chr2	55621585	55781206	+	protein_coding	478.94	0.167677	11.654
Mcrip2	685545	1592603	ENSRNOG00000020029.6	-2.14804	2.37928e-31	1.91811e-29	UDD>sham	chr10	14883813	14888784	-	protein_coding	273.384	0.18443	-11.6469
Fam131c	690880	1590955	ENSRNOG00000023008.7	-2.71138	2.67178e-31	2.14579e-29	UDD>sham	chr5	153674459	153690791	+	protein_coding	167.401	0.232996	-11.637
Ppargc1a	83516	620925	ENSRNOG00000004473.7	-3.20125	3.10706e-31	2.486e-29	UDD>sham	chr14	58860752	59516525	+	protein_coding	1197.38	0.275396	-11.6241
Serhl2	500911	1563386	ENSRNOG00000022932.5	-1.78083	3.28826e-31	2.62112e-29	UDD>sham	chr7	114246056	114272781	+	protein_coding	366.456	0.153265	-11.6193
Paqr9	315904	1311515		-3.41309	3.31053e-31	2.62903e-29	UDD>sham	chr8	96114249	96116546	+	protein_coding	105.67	0.293758	-11.6187
Grsf1	305256	1310858	ENSRNOG00000003392.8	-0.979741	3.43668e-31	2.71907e-29	UDD>sham	chr14	19412944	19429364	+	protein_coding	2318.69	0.0843475	-11.6155
Mdh2	81829	619719	ENSRNOG00000001440.5	-1.68291	3.59485e-31	2.83367e-29	UDD>sham	chr12	20894269	20907225	-	protein_coding	6737.39	0.144932	-11.6117
Lmod3	500267	1564924	ENSRNOG00000032443.6	-1.8257	4.21824e-31	3.30941e-29	UDD>sham	chr4	129843964	129858684	-	protein_coding	3465.88	0.157415	-11.598
LOC120098932	120098932			1.5621	4.22948e-31	3.30941e-29	UDD>sham	chr1	26084225	26091345	+	lncRNA	123.723	0.13469	11.5978
Uckl1	499956	1565465	ENSRNOG00000050277.3	-1.56026	4.37013e-31	3.40694e-29	UDD>sham	chr3	168674849	168687513	-	protein_coding	777.325	0.134564	-11.595
Abcb7	302395	1303086	ENSRNOG00000002790.7	-1.06496	4.69482e-31	3.63345e-29	UDD>sham	chrX	69295598	69436775	-	protein_coding	1014.15	0.0918954	-11.5888
Suclg1	114597	619821	ENSRNOG00000005587.5	-1.44612	4.69262e-31	3.63345e-29	UDD>sham	chr4	105308236	105337595	+	protein_coding	2538.71	0.124786	-11.5889
Rmdn1	500419	1563085	ENSRNOG00000025145.5	-1.85926	4.74341e-31	3.65776e-29	UDD>sham	chr5	33070267	33093922	+	protein_coding	611.371	0.160448	-11.588
Plin2	298199	728889	ENSRNOG00000007060.6	2.36273	5.13551e-31	3.94581e-29	UDD>sham	chr5	101156643	101211738	-	protein_coding	4799.25	0.204016	11.5811
Cox5a	252934	620607	ENSRNOG00000018816.5	-1.42627	5.76866e-31	4.41634e-29	UDD>sham	chr8	57922374	57933781	+	protein_coding	4144.32	0.12326	-11.5712
Chrd	117275	620181	ENSRNOG00000001750.8	2.64259	6.27561e-31	4.78723e-29	UDD>sham	chr11	80171994	80181166	-	protein_coding	442.365	0.22852	11.5639
Col19a1	367236	1308920	ENSRNOG00000012759.8	3.7248	1.07314e-30	8.15699e-29	UDD>sham	chr9	26673916	27022139	-	protein_coding	1093.35	0.323395	11.5178
Cpd	25306	2393	ENSRNOG00000003873.7	-0.968543	1.1908e-30	9.001e-29	UDD>sham	chr10	61623528	61687491	-	protein_coding	3822.96	0.0841565	-11.5088
Nudt3	294292	1310183	ENSRNOG00000061176.2	-0.913397	1.19263e-30	9.001e-29	UDD>sham	chr20	5634345	5686950	-	protein_coding	2481.74	0.0793658	-11.5087
Nit2	288174	1310494	ENSRNOG00000027797.5	-1.17152	1.3135e-30	9.87814e-29	UDD>sham	chr11	43363839	43378713	+	protein_coding	589.768	0.101868	-11.5004
Ndufa10	678759	727968	ENSRNOG00000016470.7	-1.41336	1.42895e-30	1.07086e-28	UDD>sham	chr9	93007034	93041825	-	protein_coding	3385.31	0.122974	-11.4931
Tmcc2	305095	1311960	ENSRNOG00000000033.6	-1.64709	1.56872e-30	1.17147e-28	UDD>sham	chr13	43794029	43831716	-	protein_coding	1007.6	0.143412	-11.485
Ndufb3	301427	1310737	ENSRNOG00000011825.6	-1.40883	1.65361e-30	1.23055e-28	UDD>sham	chr9	60129240	60139452	+	protein_coding	1017.43	0.122715	-11.4805
Atp5f1e	245958	621374		-1.27616	1.83536e-30	1.36104e-28	UDD>sham	chr3	163259072	163261974	-	protein_coding	4265.28	0.111246	-11.4715
RGD1309104	289084	1309104	ENSRNOG00000028236.7	-1.22249	1.89574e-30	1.40094e-28	UDD>sham	chr13	63982587	64199676	-	protein_coding	1810.98	0.106594	-11.4687
Cmya5	688915		ENSRNOG00000023803.8	-1.54096	2.22903e-30	1.64154e-28	UDD>sham	chr2	24279520	24378253	-	protein_coding	115050	0.134527	-11.4546
Crym	117024	620943	ENSRNOG00000061215.2	-2.4431	2.27686e-30	1.67098e-28	UDD>sham	chr1	174560423	174575660	-	protein_coding	94.5369	0.213319	-11.4528
Adamtsl4	310670	1561012	ENSRNOG00000049385.2	-2.35681	2.29987e-30	1.68206e-28	UDD>sham	chr2	183235634	183247091	-	protein_coding	1968.11	0.205801	-11.4519
Foxred1	315547	1311785	ENSRNOG00000060379.2	-0.846034	2.76197e-30	2.01312e-28	UDD>sham	chr8	33551010	33560227	-	misc_RNA	1050.94	0.0739796	-11.436
Cd1d1	25109	2296	ENSRNOG00000016451.5	-2.3708	2.92625e-30	2.12558e-28	UDD>sham	chr2	172423582	172427089	-	protein_coding	531.8	0.207401	-11.431
LOC120099372	120099372			2.46323	3.01946e-30	2.18582e-28	UDD>sham	chrX	61138048	61142713	+	lncRNA	396.472	0.215538	11.4283
Etfb	292845	1303312	ENSRNOG00000017851.6	-1.76228	3.08156e-30	2.22321e-28	UDD>sham	chr1	93851908	93866072	+	protein_coding	1368.84	0.154227	-11.4265
Tpi1	24849	3896	ENSRNOG00000015290.7	-1.57179	3.55856e-30	2.55868e-28	UDD>sham	chr4	157615283	157618813	-	protein_coding	12705.7	0.137707	-11.414
Bnip3	84480	620800	ENSRNOG00000017243.7	-1.48974	3.89753e-30	2.79297e-28	UDD>sham	chr1	193708164	193725348	-	protein_coding	3900.68	0.130609	-11.4061
LOC102549097	102549097	7528420		-3.70191	4.21583e-30	3.01092e-28	UDD>sham	chr15	38144194	38160150	-	lncRNA	211.466	0.324749	-11.3993
Bop1	300050	1310589	ENSRNOG00000021773.6	1.36348	4.4861e-30	3.19324e-28	UDD>sham	chr7	108172062	108195875	-	protein_coding	939.124	0.119668	11.3939
Tram2	100361830	1589151	ENSRNOG00000013046.8	1.24727	4.60398e-30	3.26622e-28	UDD>sham	chr9	23419204	23498745	-	protein_coding	1007.05	0.10949	11.3916
Dynll2	140734	619860	ENSRNOG00000008921.5	-1.15863	5.27925e-30	3.73283e-28	UDD>sham	chr10	72767035	72785824	-	protein_coding	3465.41	0.101816	-11.3797
Mapk8ip1	116457	70937	ENSRNOG00000058478.2	-1.12554	5.89963e-30	4.15768e-28	UDD>sham	chr3	78355051	78372946	-	protein_coding	709.775	0.0989926	-11.37
Tuba1b	500929	1565476	ENSRNOG00000053468.2	2.80936	5.93915e-30	4.17171e-28	UDD>sham	chr7	130090669	130093644	-	protein_coding	7540.92	0.247098	11.3694
LOC120095687	120095687			4.17668	6.26032e-30	4.38284e-28	UDD>sham	chr11	76617058	76630585	-	lncRNA	684.681	0.36751	11.3648
Btbd6	690367	1597323	ENSRNOG00000014693.6	-0.93459	6.43011e-30	4.48695e-28	UDD>sham	chr6	132058094	132060603	+	protein_coding	546.125	0.0822524	-11.3625
Pank1	294088	1304677	ENSRNOG00000018944.6	-1.70029	6.78798e-30	4.7212e-28	UDD>sham	chr1	232324718	232395445	-	protein_coding	805.156	0.149703	-11.3577
Ctsl	25697	2448	ENSRNOG00000018566.7	1.6386	6.93695e-30	4.80909e-28	UDD>sham	chr17	764370	770533	+	protein_coding	5273.71	0.144296	11.3558
Mrpl34	290632	1359397		-0.983392	7.81336e-30	5.39908e-28	UDD>sham	chr16	18152470	18153205	+	protein_coding	361.438	0.0866773	-11.3454
Coq5	304542	1310857	ENSRNOG00000001171.7	-1.18833	8.63045e-30	5.94439e-28	UDD>sham	chr12	41316922	41333855	-	protein_coding	425.178	0.104821	-11.3367
Lmnb2	299625	1563803	ENSRNOG00000025742.8	3.94953	9.02476e-30	6.18389e-28	UDD>sham	chr7	8792628	8808665	+	protein_coding	1015.31	0.348504	11.3328
Pdk2	81530	69428	ENSRNOG00000004172.7	-1.85232	9.03628e-30	6.18389e-28	UDD>sham	chr10	79972550	79987074	-	protein_coding	5010.08	0.163449	-11.3327
Dnajc15	290370	1307154	ENSRNOG00000009063.6	-1.12661	9.12964e-30	6.22776e-28	UDD>sham	chr15	53182060	53249675	-	protein_coding	583.956	0.0994198	-11.3318
Atp5f1d	245965	621372	ENSRNOG00000014625.5	-1.04475	9.46079e-30	6.43304e-28	UDD>sham	chr7	9560604	9565919	-	protein_coding	4391.61	0.0922217	-11.3287
Cables2	311703	1310089	ENSRNOG00000051420.2	2.04212	9.53021e-30	6.4596e-28	UDD>sham	chr3	167347527	167362274	-	protein_coding	764.399	0.180271	11.3281
LOC102551809	102551809	7670702		-4.29	9.99868e-30	6.75562e-28	UDD>sham	chr18	11922708	11928930	+	lncRNA	219.596	0.378847	-11.3238
Uqcrc1	301011	1303314	ENSRNOG00000032134.5	-1.35766	1.06882e-29	7.19867e-28	UDD>sham	chr8	109589735	109601481	+	protein_coding	6746.88	0.119956	-11.318
Hccs	317444	1563855		-1.20098	1.09787e-29	7.37099e-28	UDD>sham	chrX	24932943	24942376	+	protein_coding	816.101	0.106134	-11.3156
Mpv17l	100362572	2324483	ENSRNOG00000003285.9	-2.46788	1.10594e-29	7.40178e-28	UDD>sham	chr10	1988451	2025300	-	protein_coding	161.82	0.218107	-11.315
Tmem50b	360698	1307561	ENSRNOG00000002028.6	-1.50694	1.1781e-29	7.86006e-28	UDD>sham	chr11	30804835	30837675	-	protein_coding	535.413	0.133246	-11.3095
Fbxl4	313101	1305724	ENSRNOG00000005641.7	-1.31869	1.25021e-29	8.31506e-28	UDD>sham	chr5	35955801	36029446	+	protein_coding	373.588	0.116655	-11.3042
Asb10	499972	1562922	ENSRNOG00000024885.6	-3.77372	1.25571e-29	8.32565e-28	UDD>sham	chr4	10630318	10644270	+	protein_coding	1277.29	0.333843	-11.3039
Ddx39a	89827	619920	ENSRNOG00000004373.7	1.19153	1.30902e-29	8.65217e-28	UDD>sham	chr19	24418743	24427422	-	protein_coding	668.587	0.105443	11.3002
Fhl3	313582	1307180	ENSRNOG00000007541.7	-1.98098	1.48004e-29	9.7522e-28	UDD>sham	chr5	136953947	136961317	+	protein_coding	2032.43	0.175472	-11.2894
Crebl2	362453	1309502	ENSRNOG00000067300.1	-1.07416	1.6831e-29	1.1056e-27	UDD>sham	chr4	167673359	167699299	+	protein_coding	540.528	0.0952427	-11.2781
Ctdnep1	287447	1310172	ENSRNOG00000017352.5	-0.91446	1.71148e-29	1.12078e-27	UDD>sham	chr10	54704367	54713781	+	protein_coding	2939.57	0.0810932	-11.2766
Uqcrfs1	291103	628838	ENSRNOG00000018281.7	-1.5273	1.77906e-29	1.16147e-27	UDD>sham	chr17	33977908	33982478	+	protein_coding	5133.87	0.13548	-11.2732
Mff	301563	1310230	ENSRNOG00000015428.8	-0.904183	1.79954e-29	1.16767e-27	UDD>sham	chr9	84007798	84036039	+	protein_coding	2590.73	0.0802133	-11.2722
Zfp775	312309	1304910	ENSRNOG00000008362.5	-1.52156	1.79935e-29	1.16767e-27	UDD>sham	chr4	77557037	77575296	+	protein_coding	626.505	0.134983	-11.2722
Cpt2	25413	2398	ENSRNOG00000012443.6	-1.69646	2.08341e-29	1.34776e-27	UDD>sham	chr5	122664677	122682126	-	protein_coding	1679.75	0.150671	-11.2593
Ccl7	287561	1359152	ENSRNOG00000000239.5	3.48464	2.16781e-29	1.3981e-27	UDD>sham	chr10	67016446	67018296	+	protein_coding	168.944	0.309586	11.2558
Cic	308435	1310706	ENSRNOG00000056118.2	0.626041	2.20489e-29	1.41773e-27	UDD>sham	chr1	80853920	80880537	+	protein_coding	2848.58	0.0556267	11.2543
LOC103691302	103691302	9311981		-2.8716	2.39695e-29	1.53657e-27	UDD>sham	chr12	22473029	22487591	-	lncRNA	196.231	0.255322	-11.247
Fem1a	316131	1561112	ENSRNOG00000066151.1	-1.23649	2.6395e-29	1.68698e-27	UDD>sham	chr9	1091695	1093901	+	protein_coding	5792.59	0.110023	-11.2385
Ttc7b	362768	1305920	ENSRNOG00000027300.7	-1.02499	2.73395e-29	1.74211e-27	UDD>sham	chr6	119587389	119799155	-	protein_coding	3388.1	0.0912289	-11.2354
Tfdp2	300947	1305814	ENSRNOG00000011241.8	-1.78939	3.07038e-29	1.95066e-27	UDD>sham	chr8	96760459	96901466	+	protein_coding	1406.65	0.159409	-11.2251
Lrrc25	498605	1564818	ENSRNOG00000022565.7	2.76319	3.19143e-29	2.02152e-27	UDD>sham	chr16	18806888	18813726	-	protein_coding	464.493	0.246236	11.2217
Mccc2	361884	1310279	ENSRNOG00000017752.7	-1.74706	3.29591e-29	2.08151e-27	UDD>sham	chr2	31304927	31375978	-	protein_coding	918.77	0.155726	-11.2188
LOC120100828	120100828			1.98321	3.40446e-29	2.1437e-27	UDD>sham	chr2	142177984	142189551	+	lncRNA	323.086	0.176821	11.216
LOC100909637	100909637	6502759		-2.5056	3.51723e-29	2.20818e-27	UDD>sham	chr8	97296068	97308537	+	lncRNA	512.76	0.223453	-11.2131
Xpnpep1	170751	621274	ENSRNOG00000012084.6	0.914284	3.67237e-29	2.2988e-27	UDD>sham	chr1	252001366	252052077	-	protein_coding	1763.9	0.081565	11.2093
Lrp1	299858	1307535	ENSRNOG00000025053.6	0.838384	3.85063e-29	2.40331e-27	UDD>sham	chr7	63380325	63461029	-	protein_coding	24328.7	0.0748219	11.2051
Vdac2	83531	621576	ENSRNOG00000013505.7	-0.786746	4.25209e-29	2.64612e-27	UDD>sham	chr15	2462877	2476802	-	protein_coding	4862.11	0.0702685	-11.1963
Ecsit	300447	1359488	ENSRNOG00000014128.6	-1.45129	4.52477e-29	2.8076e-27	UDD>sham	chr8	20605583	20618453	-	protein_coding	1302.57	0.129686	-11.1908
LOC306766	306766	1359256	ENSRNOG00000017133.8	-1.66271	4.6716e-29	2.89028e-27	UDD>sham	chr17	10049142	10061819	+	protein_coding	1895.46	0.148616	-11.1879
Sh3bp2	305450	1310588	ENSRNOG00000013747.7	2.41463	4.85757e-29	2.99663e-27	UDD>sham	chr14	76176097	76213331	-	protein_coding	536.645	0.215891	11.1845
Fer1l6	314997	1564703	ENSRNOG00000025300.7	-3.83139	5.1779e-29	3.18501e-27	UDD>sham	chr7	90093567	90216907	+	protein_coding	72.9576	0.342737	-11.1788
Fuom	293587	1311186	ENSRNOG00000018476.6	-1.898	5.56577e-29	3.41373e-27	UDD>sham	chr1	194888535	194893046	-	protein_coding	104.794	0.169883	-11.1724
Kif13a	308173	1307825	ENSRNOG00000001455.6	-1.16583	5.99693e-29	3.6676e-27	UDD>sham	chr17	17766597	17948517	+	protein_coding	3248.41	0.104411	-11.1658
LOC120099911	120099911		ENSRNOG00000066701.1	-1.7841	6.06585e-29	3.69913e-27	UDD>sham	chr1	168472019	168472630	-	protein_coding	122.519	0.159797	-11.1648
Ap5s1	499893	1561852	ENSRNOG00000021249.7	-1.28024	6.23596e-29	3.792e-27	UDD>sham	chr3	118429618	118436256	+	protein_coding	356.899	0.114694	-11.1623
Pigx	288041	1307289	ENSRNOG00000033623.6	1.24298	6.82985e-29	4.1413e-27	UDD>sham	chr11	68687126	68703067	+	protein_coding	572.715	0.111436	11.1542
Zfp770	691610	1597283	ENSRNOG00000043037.3	-1.43576	6.97543e-29	4.21756e-27	UDD>sham	chr3	100963430	100971215	-	protein_coding	901.92	0.128741	-11.1523
Slc35a3	310808	1308615	ENSRNOG00000015502.8	0.870311	7.3136e-29	4.4095e-27	UDD>sham	chr2	204620103	204659319	-	protein_coding	1261.32	0.0780679	11.1481
Acvr2b	25366	2028	ENSRNOG00000014477.8	-2.32574	7.361e-29	4.42554e-27	UDD>sham	chr8	119138901	119178477	+	protein_coding	637.703	0.208632	-11.1475
Eif5a	287444	1308029	ENSRNOG00000016478.8	0.647097	7.43075e-29	4.45489e-27	UDD>sham	chr10	54640104	54644845	-	protein_coding	7894.69	0.0580528	11.1467
Sun1	360773	1359142	ENSRNOG00000001299.7	-0.743213	8.03108e-29	4.80128e-27	UDD>sham	chr12	15396378	15441277	-	protein_coding	1135.08	0.066717	-11.1398
Il17ra	312679	1306559	ENSRNOG00000011153.7	1.94327	8.60759e-29	5.13152e-27	UDD>sham	chr4	153667534	153690174	+	protein_coding	1003.19	0.174541	11.1336
Akap1	114124	620826	ENSRNOG00000002373.9	-1.52885	9.60182e-29	5.70825e-27	UDD>sham	chr10	73621021	73654123	-	protein_coding	2598.58	0.137439	-11.1239
Adap2	56826	708487	ENSRNOG00000037148.5	2.07596	9.67453e-29	5.73546e-27	UDD>sham	chr10	65138006	65166147	+	protein_coding	574.129	0.186634	11.1232
Zfp462	362522	1562123	ENSRNOG00000032048.7	-1.34765	1.0274e-28	6.07395e-27	UDD>sham	chr5	69670085	69810729	+	protein_coding	1358.49	0.121216	-11.1178
Il4r	25084	2899	ENSRNOG00000015441.8	2.24673	1.05155e-28	6.1995e-27	UDD>sham	chr1	180115061	180139981	+	protein_coding	1698.88	0.202121	11.1158
Pdk1	116551	69427	ENSRNOG00000001517.7	-1.15508	1.07763e-28	6.33568e-27	UDD>sham	chr3	56705824	56733040	+	protein_coding	1082.94	0.103934	-11.1136
Adssl1	684425	1590342	ENSRNOG00000046763.4	-1.95898	1.1903e-28	6.9716e-27	UDD>sham	chr6	131679795	131702012	+	protein_coding	9944.62	0.176411	-11.1047
Fmc1	500087	1559476	ENSRNOG00000005618.4	-1.65094	1.19234e-28	6.9716e-27	UDD>sham	chr4	67274104	67282140	+	protein_coding	254.903	0.148673	-11.1045
LOC108352105	108352105	11486590		1.65605	1.28957e-28	7.51942e-27	UDD>sham	chr10	57774150	57777690	-	lncRNA	265.851	0.149227	11.0975
Cers4	304208	1309303	ENSRNOG00000001072.6	-0.78335	1.40973e-28	8.19759e-27	UDD>sham	chr12	2851784	2890244	+	protein_coding	478.657	0.0706385	-11.0896
Atp5po	192241	621379	ENSRNOG00000001991.8	-1.3599	1.41957e-28	8.23236e-27	UDD>sham	chr11	31165218	31171530	-	protein_coding	3422	0.122636	-11.0889
Idh3a	114096	70889	ENSRNOG00000010277.5	-1.04522	1.52018e-28	8.76799e-27	UDD>sham	chr8	54971694	54991085	+	protein_coding	4118.29	0.0943103	-11.0828
Phyh	114209	620317	ENSRNOG00000018044.7	-2.34678	1.51775e-28	8.76799e-27	UDD>sham	chr17	73329461	73346359	-	protein_coding	5179.01	0.211747	-11.083
Txn2	79462	71040	ENSRNOG00000005614.8	-0.985993	1.84608e-28	1.0619e-26	UDD>sham	chr7	109496772	109510378	-	protein_coding	2723.41	0.0891058	-11.0654
LOC679739	679739	1584802	ENSRNOG00000062531.1	-1.29528	1.95251e-28	1.11928e-26	UDD>sham	chr1	29968833	29977423	+	protein_coding	683.864	0.11711	-11.0604
Slc7a5	50719	620639	ENSRNOG00000018824.3	3.13402	1.95636e-28	1.11928e-26	UDD>sham	chr19	49935220	49963823	-	protein_coding	359.422	0.28336	11.0602
Ugcg	83626	621870	ENSRNOG00000015644.6	1.50573	2.0361e-28	1.16178e-26	UDD>sham	chr5	74032978	74065701	+	protein_coding	2197.87	0.136184	11.0566
Mul1	298576	1309944	ENSRNOG00000016010.8	-1.18575	2.05231e-28	1.16789e-26	UDD>sham	chr5	150652812	150661863	+	protein_coding	930.727	0.10725	-11.0559
Clec12a	680338	1592991	ENSRNOG00000054860.2	2.81385	2.13003e-28	1.20889e-26	UDD>sham	chr4	162798125	162816757	+	protein_coding	203.874	0.254588	11.0526
Sall4	686412	1597672	ENSRNOG00000050035.4	-3.55548	2.16007e-28	1.22268e-26	UDD>sham	chr3	157474067	157491055	-	protein_coding	36.0327	0.321724	-11.0513
Atp5mg	300677	1303259	ENSRNOG00000028884.5	-1.3147	2.28749e-28	1.29137e-26	UDD>sham	chr8	45226750	45233582	-	protein_coding	2872.79	0.119018	-11.0462
R3hdm2	362894	1310066	ENSRNOG00000007801.8	-1.13373	2.38415e-28	1.34238e-26	UDD>sham	chr7	63212519	63340574	+	protein_coding	4914.7	0.10267	-11.0425
Ndufc2	293130	1307511	ENSRNOG00000012383.7	-1.10142	2.46041e-28	1.38166e-26	UDD>sham	chr1	151711965	151718188	+	protein_coding	1374.57	0.0997694	-11.0396
Tmem65	500874	1563224	ENSRNOG00000008934.8	-1.58172	2.52802e-28	1.41589e-26	UDD>sham	chr7	90336997	90378930	-	protein_coding	3700.38	0.143308	-11.0372
Pdzd2	65034	619958	ENSRNOG00000013140.8	-1.09024	2.5432e-28	1.42065e-26	UDD>sham	chr2	61384614	61770516	-	protein_coding	1197.03	0.0987838	-11.0367
Acsl6	117243	69403	ENSRNOG00000026745.8	-3.35639	2.85638e-28	1.59142e-26	UDD>sham	chr10	38439914	38501182	+	protein_coding	552.782	0.304401	-11.0262
Cox8b	25250	2386		-2.01282	3.00605e-28	1.66882e-26	UDD>sham	chr1	195977183	195978643	-	protein_coding	4036.82	0.182625	-11.0216
Mrpl14	301250	1306240	ENSRNOG00000019734.7	-1.37815	3.01098e-28	1.66882e-26	UDD>sham	chr9	15302840	15315195	-	protein_coding	513.747	0.125042	-11.0215
LOC102551092	102551092	7666974		-3.17652	3.1965e-28	1.76704e-26	UDD>sham	chr17	72559793	72562834	+	lncRNA	114.713	0.288353	-11.0161
Nfix	81524	69080	ENSRNOG00000002983.8	-1.28806	3.35519e-28	1.84996e-26	UDD>sham	chr19	23355388	23450360	+	protein_coding	8703.52	0.116971	-11.0117
Dnmt3a	444984	1303336	ENSRNOG00000026649.7	-0.947528	4.0251e-28	2.2136e-26	UDD>sham	chr6	26791517	26902161	+	protein_coding	2065.99	0.0861756	-10.9953
Colq	29755	2377	ENSRNOG00000019615.9	-2.73628	5.27203e-28	2.89187e-26	UDD>sham	chr16	6731850	6824973	-	protein_coding	327.122	0.249411	-10.9709
Vezf1	287615	1308058	ENSRNOG00000009819.8	-1.32852	5.48286e-28	2.99979e-26	UDD>sham	chr10	72859669	72876111	+	protein_coding	2401.72	0.121133	-10.9674
Pnkd	100188944	2300155	ENSRNOG00000014806.8	-0.956606	5.65113e-28	3.08392e-26	UDD>sham	chr9	75868620	75937126	+	protein_coding	668.935	0.0872445	-10.9647
Imp4	316317	1308463	ENSRNOG00000013285.8	0.708467	6.50527e-28	3.54096e-26	UDD>sham	chr9	36654127	36659265	+	protein_coding	1114.92	0.0646888	10.9519
Lynx1	300018	1312017	ENSRNOG00000006086.8	-2.11932	6.76459e-28	3.67273e-26	UDD>sham	chr7	106632800	106638003	-	protein_coding	723.549	0.193574	-10.9484
Ndufs8	293652	1309436	ENSRNOG00000017446.6	-1.31698	7.26028e-28	3.93182e-26	UDD>sham	chr1	201140585	201144573	-	protein_coding	1482.41	0.12036	-10.942
Ammecr1	501539	1561004		1.40286	7.86003e-28	4.24582e-26	UDD>sham	chrX	106465982	106571382	-	protein_coding	316.356	0.128294	10.9348
Gstk1	297029	735188	ENSRNOG00000016484.5	-1.95452	8.35553e-28	4.50205e-26	UDD>sham	chr4	71118979	71123298	+	protein_coding	238.561	0.178835	-10.9292
Adhfe1	362474	1308863	ENSRNOG00000007069.7	-3.79485	8.68736e-28	4.66902e-26	UDD>sham	chr5	9705966	9732580	-	protein_coding	371.832	0.347332	-10.9257
Mtarc2	171451	621257		-1.20162	9.03183e-28	4.84192e-26	UDD>sham	chr13	96362810	96397284	-	protein_coding	568.848	0.110017	-10.9222
Rgs5	54294	3568	ENSRNOG00000002730.8	-1.01214	9.15527e-28	4.89577e-26	UDD>sham	chr13	81848254	81885053	+	protein_coding	1769.3	0.0926787	-10.9209
Txlnb	308622	1307979	ENSRNOG00000060021.2	-1.90184	9.27376e-28	4.9467e-26	UDD>sham	chr1	12404845	12449977	+	protein_coding	7039.01	0.174165	-10.9198
Ldhb	24534	2997	ENSRNOG00000013000.8	-2.89559	1.11825e-27	5.94991e-26	UDD>sham	chr4	175428382	175446403	-	protein_coding	8302.27	0.265584	-10.9028
LOC100911111	100911111	6495127		-1.33574	1.17978e-27	6.26168e-26	UDD>sham	chr10	43782104	43786129	+	lncRNA	349.363	0.122569	-10.8979
Mgst2	295037	1311218	ENSRNOG00000061857.2	2.56786	1.19359e-27	6.3192e-26	UDD>sham	chr2	135679524	135715828	+	protein_coding	187.681	0.235652	10.8968
Cox6c	54322	620616	ENSRNOG00000010807.6	-1.30501	1.23876e-27	6.54208e-26	UDD>sham	chr7	67129265	67142001	-	protein_coding	3898.47	0.119798	-10.8934
Atp5pf	94271	621376	ENSRNOG00000001551.5	-1.54744	1.34456e-27	7.08326e-26	UDD>sham	chr11	23881594	23889581	-	protein_coding	1531.16	0.14215	-10.886
Rassf8	312846	1308820	ENSRNOG00000015986.7	-1.07765	1.35176e-27	7.10358e-26	UDD>sham	chr4	178716110	178798042	+	protein_coding	1740.92	0.0989992	-10.8855
Taco1	360645	1306784	ENSRNOG00000008405.8	-1.03347	1.42928e-27	7.49247e-26	UDD>sham	chr10	91002590	91010494	+	protein_coding	359.014	0.0949847	-10.8804
RGD1566325	498682	1566325	ENSRNOG00000017963.6	-1.07881	1.46341e-27	7.65252e-26	UDD>sham	chr1	34979132	35014417	-	protein_coding	537.683	0.0991712	-10.8783
Mcf2l	117020	619782	ENSRNOG00000028426.8	-0.874557	1.52756e-27	7.96841e-26	UDD>sham	chr16	76507133	76652893	-	protein_coding	1406.91	0.0804239	-10.8743
Rtn4ip1	309912	1563384	ENSRNOG00000000279.8	-1.17562	1.62412e-27	8.45137e-26	UDD>sham	chr20	47382251	47422747	+	protein_coding	680.685	0.108166	-10.8687
Ndufa12	299739	1311462	ENSRNOG00000007407.7	-1.1064	1.75155e-27	9.09224e-26	UDD>sham	chr7	28771330	28798316	+	protein_coding	1080.46	0.101861	-10.8619
Scai	690538	1594720	ENSRNOG00000025278.8	0.835031	1.8612e-27	9.63795e-26	UDD>sham	chr3	22813283	22925364	-	protein_coding	714.611	0.0769167	10.8563
Ibtk	315858	1311697	ENSRNOG00000027728.8	-0.774747	1.90568e-27	9.84432e-26	UDD>sham	chr8	86625591	86698661	-	protein_coding	2632.26	0.071378	-10.8542
Atad1	309532	1308570	ENSRNOG00000010861.8	-0.967979	2.01303e-27	1.03557e-25	UDD>sham	chr1	230544227	230610524	-	protein_coding	2079.38	0.0892217	-10.8491
Msantd4	500941	1565380	ENSRNOG00000022245.5	-0.865308	2.01442e-27	1.03557e-25	UDD>sham	chr8	1516979	1527587	+	protein_coding	821.169	0.0797586	-10.8491
Zfp496	287361	1304611	ENSRNOG00000003129.8	-0.712383	2.05873e-27	1.05581e-25	UDD>sham	chr10	44268923	44287795	-	protein_coding	805.313	0.065675	-10.8471
Plcl2	301173	1305941	ENSRNOG00000013368.8	-1.28887	2.26854e-27	1.16061e-25	UDD>sham	chr9	3292564	3477009	+	protein_coding	1019.31	0.118919	-10.8382
RGD1564899	498579	1564899	ENSRNOG00000049942.3	-1.76199	2.39902e-27	1.22442e-25	UDD>sham	chr16	7910597	7961900	-	protein_coding	12434.3	0.162648	-10.8331
Dnaja3	360481	1306527	ENSRNOG00000003855.8	-0.807381	2.52454e-27	1.2854e-25	UDD>sham	chr10	10855510	10880175	-	protein_coding	2207.43	0.0745613	-10.8284
Mpc2	100359982	1563422	ENSRNOG00000003150.8	-1.23699	3.24382e-27	1.64769e-25	UDD>sham	chr13	77728176	77747664	+	protein_coding	1493.67	0.114478	-10.8054
Gfm1	114017	631396	ENSRNOG00000012873.9	-0.870658	3.61244e-27	1.83056e-25	UDD>sham	chr2	151700573	151745477	+	protein_coding	1753.79	0.0806496	-10.7956
Cnst	498297	1564833	ENSRNOG00000002710.8	-1.63181	4.01825e-27	2.0313e-25	UDD>sham	chr13	91296740	91373531	+	protein_coding	1137.33	0.151293	-10.7858
Strbp	84476	620673	ENSRNOG00000010150.8	-1.36079	4.02766e-27	2.0313e-25	UDD>sham	chr3	21328310	21467753	-	protein_coding	972.334	0.126168	-10.7856
Sbno2	314619	1307194	ENSRNOG00000013987.8	2.06054	4.12885e-27	2.07741e-25	UDD>sham	chr7	9605572	9649529	+	protein_coding	1973.93	0.191087	10.7833
Wipf3	259242	708559	ENSRNOG00000009571.8	-2.29449	4.19615e-27	2.10629e-25	UDD>sham	chr4	83550075	83629929	+	protein_coding	623.234	0.212811	-10.7818
Kyat3	541589	1359262	ENSRNOG00000043426.4	-2.3494	4.38713e-27	2.19697e-25	UDD>sham	chr2	231701881	231747462	+	protein_coding	206.055	0.217987	-10.7777
Ndufa11	301123	1303292	ENSRNOG00000048320.3	-1.29526	4.85666e-27	2.42639e-25	UDD>sham	chr9	1550487	1554546	+	protein_coding	1496.48	0.120284	-10.7683
Oxa1l	691393	1585024	ENSRNOG00000009713.8	-1.05425	5.11368e-27	2.54881e-25	UDD>sham	chr15	27813688	27821319	+	protein_coding	1287.46	0.0979456	-10.7636
Pecr	113956	70925	ENSRNOG00000055295.2	-1.92797	5.37932e-27	2.67496e-25	UDD>sham	chr9	73897877	73926511	-	protein_coding	301.153	0.179197	-10.7589
Gpd2	25062	2726	ENSRNOG00000033824.5	-1.2939	5.46347e-27	2.71047e-25	UDD>sham	chr3	41800552	41937729	+	protein_coding	1189.79	0.120279	-10.7575
Smtnl1	311167	1311701	ENSRNOG00000007516.8	-3.8873	5.76477e-27	2.8533e-25	UDD>sham	chr3	69889010	69901096	-	protein_coding	3411.75	0.361523	-10.7525
Thrb	24831	3858	ENSRNOG00000006649.8	-2.19177	5.92929e-27	2.92791e-25	UDD>sham	chr15	7685180	8031920	-	protein_coding	1036.69	0.203886	-10.75
Nek6	360161	727779	ENSRNOG00000010897.7	2.50914	6.32152e-27	3.11437e-25	UDD>sham	chr3	22284269	22356302	+	protein_coding	523.989	0.233538	10.744
LOC108351978	108351978	11502495		-4.25934	6.46545e-27	3.17792e-25	UDD>sham	chr9	98447096	98454842	-	lncRNA	55.9702	0.396514	-10.742
Acsl1	25288	2015	ENSRNOG00000010633.4	-1.89826	7.42176e-27	3.63957e-25	UDD>sham	chr16	45755246	45821541	-	protein_coding	8143.77	0.176924	-10.7292
Asb18	316614	1310850	ENSRNOG00000019557.7	-3.83352	7.75676e-27	3.79511e-25	UDD>sham	chr9	90531350	90595953	-	protein_coding	452.722	0.357433	-10.7251
Elk4	304786	1310504	ENSRNOG00000007887.7	0.517647	7.77934e-27	3.79742e-25	UDD>sham	chr13	43451130	43475035	+	protein_coding	3261.72	0.048266	10.7249
LOC102549898	102549898	7650960		-2.26338	7.90465e-27	3.84977e-25	UDD>sham	chr4	178917874	178924165	-	lncRNA	127.764	0.211069	-10.7234
Pgap4	362518	1307218	ENSRNOG00000006800.8	-1.39183	8.07133e-27	3.91349e-25	UDD>sham	chr5	63931916	63947004	-	protein_coding	279.749	0.129817	-10.7215
Spsb3	302981	1310936	ENSRNOG00000015300.8	-1.08565	8.07227e-27	3.91349e-25	UDD>sham	chr10	13907175	13912841	+	protein_coding	821.491	0.101259	-10.7215
Nfib	29227	62015	ENSRNOG00000009795.9	-0.694389	8.42205e-27	4.07378e-25	UDD>sham	chr5	96759208	96973092	-	protein_coding	8764.4	0.06479	-10.7175
Dhx35	362260	1311165	ENSRNOG00000015928.7	-0.860101	1.03478e-26	4.98676e-25	UDD>sham	chr3	147450163	147507473	+	protein_coding	370.504	0.0803948	-10.6985
Ndufaf8	690871	1590963		-1.49619	1.03564e-26	4.98676e-25	UDD>sham	chr10	105381491	105383643	+	protein_coding	207.515	0.139852	-10.6984
Cs	170587	620330	ENSRNOG00000023520.6	-1.25317	1.07603e-26	5.16955e-25	UDD>sham	chr7	758074	791421	+	protein_coding	8525	0.117175	-10.6948
Slc29a1	63997	61899	ENSRNOG00000019752.6	1.82442	1.22253e-26	5.86017e-25	UDD>sham	chr9	15399661	15414203	+	protein_coding	1959.35	0.170778	10.683
Fosl2	25446	2628	ENSRNOG00000068412.1	1.4267	1.39619e-26	6.66256e-25	UDD>sham	chr6	24297898	24319157	-	protein_coding	2651.94	0.133703	10.6707
Vapb	60431	68326	ENSRNOG00000005331.5	-0.70347	1.394e-26	6.66256e-25	UDD>sham	chr3	162536090	162578738	+	protein_coding	2814.06	0.0659246	-10.6708
Itm2a	317218	1559423	ENSRNOG00000002365.8	-2.28424	1.57699e-26	7.50853e-25	UDD>sham	chrX	72486383	72492344	-	protein_coding	2708.68	0.214295	-10.6593
Marchf6	294862	1565757	ENSRNOG00000011066.9	-1.08674	2.01447e-26	9.5701e-25	UDD>sham	chr2	82455686	82532917	-	protein_coding	5276.56	0.10217	-10.6366
Uqcr11	690848	1590985		-1.24173	2.07868e-26	9.85315e-25	UDD>sham	chr7	9305042	9309753	+	protein_coding	2302.97	0.116774	-10.6336
Ak1	24183	2076	ENSRNOG00000049056.3	-2.13134	2.10418e-26	9.95182e-25	UDD>sham	chr3	15912431	15923045	+	protein_coding	6028.91	0.200455	-10.6325
Lrp5	293649	1309329	ENSRNOG00000015911.8	-1.26132	2.1236e-26	1.00214e-24	UDD>sham	chr1	200814247	200917581	-	protein_coding	1666.3	0.118639	-10.6316
Atmin	315037	1305781	ENSRNOG00000011422.8	-1.16767	2.24245e-26	1.05589e-24	UDD>sham	chr19	44996506	45013606	+	protein_coding	582.124	0.109883	-10.6266
Fam29a	366403	1309694		2.22971	2.44225e-26	1.14743e-24	UDD>sham	chr5	101116532	101156396	-	misc_RNA	815.425	0.209982	10.6186
Afap1l1	291565	1311580	ENSRNOG00000019403.7	-1.7102	2.70482e-26	1.26799e-24	UDD>sham	chr18	55183786	55244174	-	protein_coding	1046.57	0.161202	-10.6091
Rpl34	362041	1309402	ENSRNOG00000016387.9	0.523757	2.99779e-26	1.40224e-24	UDD>sham	chr2	219284373	219288108	-	protein_coding	2912.63	0.0494137	10.5994
Sema6c	29744	3659	ENSRNOG00000021101.8	-2.62122	3.25068e-26	1.5172e-24	UDD>sham	chr2	182733635	182750066	+	protein_coding	2049.01	0.247475	-10.5919
Myl2	363925	1564245	ENSRNOG00000030848.6	-2.07993	3.30178e-26	1.53767e-24	UDD>sham	chr12	34454223	34468554	-	protein_coding	20429.4	0.196397	-10.5904
Mrps35	297727	1306720	ENSRNOG00000001842.8	-1.10663	3.37743e-26	1.56947e-24	UDD>sham	chr4	179958067	179988752	+	protein_coding	614.107	0.104515	-10.5883
LOC120095927	120095927			-4.21417	3.42909e-26	1.59001e-24	UDD>sham	chr12	23417175	23434982	+	lncRNA	84.5226	0.398057	-10.5869
Anp32b	170724	621285	ENSRNOG00000009266.7	0.737056	3.4675e-26	1.60432e-24	UDD>sham	chr5	60743077	60765726	+	protein_coding	1686.35	0.0696267	10.5858
Apoo	363474	1565289	ENSRNOG00000046918.4	-1.04993	3.77375e-26	1.74223e-24	UDD>sham	chrX	59157971	59262940	+	protein_coding	497.952	0.0992569	-10.5779
Sec14l1	360668	1563123	ENSRNOG00000002722.6	0.945198	3.88052e-26	1.78764e-24	UDD>sham	chr10	102319920	102367070	+	protein_coding	2537.01	0.0893782	10.5753
Fzd7	100360552	2321905	ENSRNOG00000016119.7	-1.71064	4.02319e-26	1.84937e-24	UDD>sham	chr9	60931433	60934252	+	protein_coding	957.121	0.16181	-10.5719
Gnpat	84470	620179	ENSRNOG00000019205.7	-1.02375	4.06627e-26	1.86514e-24	UDD>sham	chr19	52822326	52848872	+	protein_coding	2093.38	0.0968459	-10.5709
Neu3	117185	619881	ENSRNOG00000018106.6	-2.36097	4.24722e-26	1.94395e-24	UDD>sham	chr1	154137732	154148879	-	protein_coding	170.076	0.223433	-10.5668
Stt3a	500972	1565793	ENSRNOG00000031896.6	0.656427	4.77462e-26	2.18065e-24	UDD>sham	chr8	36443623	36483111	-	protein_coding	3185.38	0.0621863	10.5558
B4galt5	362275	1310062	ENSRNOG00000008283.8	1.64767	4.82847e-26	2.20052e-24	UDD>sham	chr3	156018056	156033983	-	protein_coding	970.391	0.156107	10.5548
Rpsa	29236	71026	ENSRNOG00000018645.6	0.654483	4.94723e-26	2.24983e-24	UDD>sham	chr8	119851225	119855103	+	protein_coding	11665.2	0.0620217	10.5525
Cycs	25309	2451	ENSRNOG00000010452.8	-1.69496	5.15296e-26	2.33839e-24	UDD>sham	chr4	79651894	79653994	-	protein_coding	3929.19	0.16068	-10.5487
Sorbs3	282843	628900	ENSRNOG00000008829.5	-1.64704	5.97182e-26	2.70422e-24	UDD>sham	chr15	45252921	45284758	-	protein_coding	1471.98	0.156343	-10.5348
Osbpl6	311129	1308887	ENSRNOG00000010812.7	-1.84552	6.30072e-26	2.84709e-24	UDD>sham	chr3	61343776	61541170	+	protein_coding	2175.64	0.175267	-10.5297
Rangrf	287419	1563195	ENSRNOG00000004980.8	-1.38817	6.946e-26	3.13203e-24	UDD>sham	chr10	53677467	53678880	-	protein_coding	663.673	0.131948	-10.5206
Tom1l2	360537	1306728	ENSRNOG00000003590.8	-1.15944	6.99399e-26	3.147e-24	UDD>sham	chr10	45036034	45158168	-	protein_coding	2266.25	0.110214	-10.5199
Ykt6	64351	70897	ENSRNOG00000014785.4	1.05121	7.13544e-26	3.20387e-24	UDD>sham	chr14	80832187	80843394	+	protein_coding	1581.38	0.0999433	10.518
Slc41a1	363985	1311397	ENSRNOG00000042320.3	-1.30045	7.17185e-26	3.21344e-24	UDD>sham	chr13	43270792	43291162	+	protein_coding	1452.14	0.123645	-10.5175
Ptcd3	500199	1565582	ENSRNOG00000009484.8	-0.77151	7.25412e-26	3.24348e-24	UDD>sham	chr4	103922440	103957445	-	protein_coding	1309.1	0.0733621	-10.5165
LOC103693410	103693410	9259835		-4.26953	7.52587e-26	3.3509e-24	UDD>sham	chr10	72922870	72928564	-	lncRNA	198.364	0.406119	-10.513
Runx1	50662	2283	ENSRNOG00000001704.8	4.87984	7.5185e-26	3.3509e-24	UDD>sham	chr11	31839880	32074427	-	protein_coding	14134.4	0.464168	10.5131
Ppm1l	310506	1305220	ENSRNOG00000067239.1	-1.94571	8.50144e-26	3.77737e-24	UDD>sham	chr2	153566653	153839434	+	protein_coding	1708.88	0.185279	-10.5015
Cox7c	100188937	2300145	ENSRNOG00000030237.3	-1.16413	9.45356e-26	4.19167e-24	UDD>sham	chr2	16841771	16843796	-	protein_coding	2029.03	0.11096	-10.4915
Esrrb	299210	1359557	ENSRNOG00000010259.5	-1.96414	9.51203e-26	4.20883e-24	UDD>sham	chr6	106007662	106163136	+	protein_coding	233.857	0.187223	-10.4909
Dmac2l	362749	1359208	ENSRNOG00000004893.6	-1.32485	9.78901e-26	4.32239e-24	UDD>sham	chr6	88205580	88223934	+	protein_coding	351.49	0.126319	-10.4882
Lifr	81680	621431	ENSRNOG00000011696.7	-1.40744	9.91973e-26	4.37105e-24	UDD>sham	chr2	56224393	56292988	+	protein_coding	4230.14	0.134209	-10.4869
Fastk	296741	1311601	ENSRNOG00000011667.7	-0.985543	1.06884e-25	4.70003e-24	UDD>sham	chr4	10732273	10736332	+	protein_coding	1914.02	0.0940415	-10.4799
Mb	59108	620411	ENSRNOG00000004583.7	-1.66612	1.12766e-25	4.94411e-24	UDD>sham	chr7	108759903	108767134	-	protein_coding	62897	0.15906	-10.4748
Miga2	296623	1310887	ENSRNOG00000017513.8	-1.14967	1.12899e-25	4.94411e-24	UDD>sham	chr3	13636144	13658896	+	protein_coding	888.398	0.109757	-10.4747
Med15	360743	1307560	ENSRNOG00000001877.7	0.860974	1.1447e-25	4.99236e-24	UDD>sham	chr11	83280722	83356006	+	protein_coding	1634.24	0.0822059	10.4734
Scrn3	311731	1305064	ENSRNOG00000018657.7	-1.02964	1.1439e-25	4.99236e-24	UDD>sham	chr3	58188820	58213623	+	protein_coding	910.438	0.0983092	-10.4735
Pgam2	24959	3313	ENSRNOG00000013532.8	-2.56844	1.19171e-25	5.18672e-24	UDD>sham	chr14	80681796	80683907	-	protein_coding	6671.15	0.245324	-10.4696
Slc25a11	64201	708476	ENSRNOG00000003815.5	-1.33865	1.22483e-25	5.32e-24	UDD>sham	chr10	55358163	55360278	-	protein_coding	3227.16	0.127893	-10.467
Dnajc27	298859	1564414	ENSRNOG00000003988.7	-1.33529	1.38507e-25	6.00377e-24	UDD>sham	chr6	27068713	27098449	+	protein_coding	1084.4	0.127714	-10.4553
Tbc1d4	306117	1561609	ENSRNOG00000009431.9	-2.13026	1.39178e-25	6.02057e-24	UDD>sham	chr15	78256030	78434168	-	protein_coding	2505.69	0.203758	-10.4549
Sdr39u1	361044	1309307	ENSRNOG00000020544.6	-2.04342	1.4332e-25	6.18718e-24	UDD>sham	chr15	29378026	29381075	-	protein_coding	382.897	0.195504	-10.4521
Mcee	293829	1309966	ENSRNOG00000016327.7	-1.78759	1.51791e-25	6.53961e-24	UDD>sham	chr1	117964576	117987779	+	protein_coding	262.893	0.171116	-10.4467
Dhrs7c	287411	1306989	ENSRNOG00000026548.7	-3.8304	1.58862e-25	6.83044e-24	UDD>sham	chr10	52495262	52513338	+	protein_coding	970.129	0.366815	-10.4423
Uqcrq	497902	1562350	ENSRNOG00000067979.1	-1.42842	1.60758e-25	6.89803e-24	UDD>sham	chr10	37585864	37589328	-	protein_coding	2385.29	0.136806	-10.4412
Epdr1	291180	1359161	ENSRNOG00000060141.2	-1.58272	1.69833e-25	7.27273e-24	UDD>sham	chr17	45333677	45358597	+	protein_coding	1063.27	0.151659	-10.436
Ccdc78	302996	1560244	ENSRNOG00000022331.6	-5.19274	1.79038e-25	7.65153e-24	UDD>sham	chr10	14808355	14812284	+	protein_coding	37.0296	0.497819	-10.431
Dele1	307480	735029	ENSRNOG00000019276.8	-1.25485	1.80239e-25	7.68743e-24	UDD>sham	chr18	30085093	30098105	+	protein_coding	1558.44	0.120308	-10.4303
Cdc25c	307511	1311875	ENSRNOG00000024008.7	2.35929	1.80963e-25	7.70287e-24	UDD>sham	chr18	26335156	26356199	-	protein_coding	109.813	0.226203	10.43
Cemip	308797	1305254	ENSRNOG00000012442.7	3.88568	2.17122e-25	9.22357e-24	UDD>sham	chr1	137906921	138062430	-	protein_coding	167.269	0.37317	10.4126
LOC680077	680077	1596811	ENSRNOG00000063474.1	-3.70697	2.2269e-25	9.44126e-24	UDD>sham	chr18	63885164	63909464	-	protein_coding	58.0018	0.35609	-10.4102
Ppp1r14c	171010	620538	ENSRNOG00000016368.5	3.46445	2.3064e-25	9.75888e-24	UDD>sham	chr1	39773403	39886970	+	protein_coding	1223.41	0.3329	10.4069
Pabpc1	171350	619838	ENSRNOG00000008639.8	1.35075	2.37134e-25	1.00137e-23	UDD>sham	chr7	67777438	67789731	-	protein_coding	7895.87	0.129827	10.4042
Chd3	303241	1311923	ENSRNOG00000009722.8	1.19921	2.7863e-25	1.17427e-23	UDD>sham	chr10	54063629	54090030	-	protein_coding	1168.35	0.115432	10.3889
Tmbim4	362884	735173	ENSRNOG00000004312.6	0.945826	2.87922e-25	1.21104e-23	UDD>sham	chr7	55718690	55733277	+	protein_coding	667.898	0.0910696	10.3857
Cmbl	310201	1306952	ENSRNOG00000011260.8	-4.19891	2.98002e-25	1.25096e-23	UDD>sham	chr2	82569257	82591007	+	protein_coding	488.418	0.404423	-10.3825
Kbtbd12	502859	1585999	ENSRNOG00000061868.2	-1.7574	3.0202e-25	1.26533e-23	UDD>sham	chr4	121014636	121088701	-	protein_coding	1995.07	0.169287	-10.3812
Cdnf	361276	1307600	ENSRNOG00000026493.5	-1.64497	3.03428e-25	1.26874e-23	UDD>sham	chr17	74714564	74728639	-	protein_coding	219.78	0.158464	-10.3807
Dbt	29611	68403	ENSRNOG00000015029.7	-1.59742	3.12356e-25	1.3035e-23	UDD>sham	chr2	204481744	204510612	+	protein_coding	1066.15	0.153925	-10.378
LOC102554789	102554789	7663504		-4.03233	3.20921e-25	1.33663e-23	UDD>sham	chr9	90595971	90640971	+	lncRNA	391.242	0.388644	-10.3754
Nf2	25744	3169	ENSRNOG00000007948.7	-0.624506	3.26391e-25	1.35675e-23	UDD>sham	chr14	79627399	79710709	-	protein_coding	1777.11	0.0602005	-10.3738
Atpsckmt	499561	1560629	ENSRNOG00000022347.5	-0.876487	3.52128e-25	1.46088e-23	UDD>sham	chr2	82603086	82618325	+	protein_coding	486.161	0.0845499	-10.3665
Ntpcr	361443	1306192	ENSRNOG00000019922.8	-1.17749	3.75134e-25	1.5533e-23	UDD>sham	chr19	53701496	53715260	+	protein_coding	326.301	0.113652	-10.3605
Bcat2	64203	68948	ENSRNOG00000020956.6	-1.90361	3.98635e-25	1.64741e-23	UDD>sham	chr1	96040407	96060008	+	protein_coding	1071.07	0.183841	-10.3547
Mindy2	363089	1311456	ENSRNOG00000061337.2	-1.02362	4.06127e-25	1.67512e-23	UDD>sham	chr8	71268274	71327698	-	protein_coding	1246.25	0.0988728	-10.3529
Htatip2	292935	1309941	ENSRNOG00000022189.7	1.61314	4.11549e-25	1.6942e-23	UDD>sham	chr1	99473411	99488632	+	protein_coding	250.865	0.155835	10.3516
Arhgap9	362893	1305342	ENSRNOG00000006946.9	1.77362	4.16366e-25	1.71072e-23	UDD>sham	chr7	63148573	63157025	+	protein_coding	303.868	0.171356	10.3505
Ldb3	498587	1564875	ENSRNOG00000059166.2	-1.57278	4.35093e-25	1.78422e-23	UDD>sham	chr16	9855768	9920108	-	protein_coding	28776.6	0.152014	-10.3463
LOC102553857	102553857	7517311		-3.78598	4.46539e-25	1.82763e-23	UDD>sham	chr6	11563674	11635988	+	lncRNA	438.549	0.366015	-10.3438
LOC102547852	102547852	7610927		-4.08608	4.79754e-25	1.95981e-23	UDD>sham	chr10	87736268	87757110	-	lncRNA	519.843	0.39529	-10.3369
Eif4ebp2	361845	1310824	ENSRNOG00000055391.2	-1.07074	5.08458e-25	2.07309e-23	UDD>sham	chr20	29379444	29400131	-	protein_coding	4925.55	0.10364	-10.3313
Afg1l	502479	1561501	ENSRNOG00000043033.5	-1.40705	5.96827e-25	2.42873e-23	UDD>sham	chr20	45798344	45967997	-	protein_coding	293.046	0.136396	-10.316
Echdc3	684538	1589147	ENSRNOG00000048114.4	-2.14814	6.05212e-25	2.45816e-23	UDD>sham	chr17	72070697	72093519	+	protein_coding	99.5136	0.208262	-10.3146
Apobec2	301226	1308727	ENSRNOG00000012303.8	-1.86341	6.21703e-25	2.52033e-23	UDD>sham	chr9	12564955	12578461	+	protein_coding	4367.88	0.180703	-10.312
Macir	501195	1562136	ENSRNOG00000032398.5	-1.20233	6.50679e-25	2.63278e-23	UDD>sham	chr9	98420760	98440818	+	protein_coding	541.708	0.116645	-10.3077
Coq8b	308453	1311356	ENSRNOG00000020848.7	1.1543	6.81255e-25	2.75126e-23	UDD>sham	chr1	82525578	82549182	+	protein_coding	413.514	0.112033	10.3032
Amy1a	24203	2113	ENSRNOG00000064517.1	-2.98482	7.30288e-25	2.9437e-23	UDD>sham	chr2	201382678	201397487	-	protein_coding	230.007	0.289885	-10.2966
Eif4a1	287436	735141	ENSRNOG00000030628.3	1.43244	7.56255e-25	3.04261e-23	UDD>sham	chr10	54384345	54389853	-	protein_coding	5410.33	0.139164	10.2932
Mrpl15	297799	1304796	ENSRNOG00000008566.8	-0.918932	7.70531e-25	3.09419e-23	UDD>sham	chr5	14729966	14741276	+	protein_coding	1399.37	0.0892913	-10.2914
Cspg4b	294747	1561161	ENSRNOG00000039582.5	-1.91732	7.84415e-25	3.14401e-23	UDD>sham	chr2	44939807	45008284	+	protein_coding	1929.02	0.186335	-10.2897
Rhob	64373	621309		1.03354	8.48082e-25	3.39281e-23	UDD>sham	chr6	31363752	31365926	-	protein_coding	3814.48	0.100517	10.2822
LOC120099865	120099865		ENSRNOG00000070574.1	-1.4131	9.80317e-25	3.91446e-23	UDD>sham	chr1	133428758	133429123	+	protein_coding	541.58	0.13762	-10.2682
Pptc7	304488	1310383	ENSRNOG00000021440.5	-1.54264	1.01733e-24	4.05463e-23	UDD>sham	chr12	34249963	34288339	-	protein_coding	4318.98	0.150287	-10.2646
LOC498265	498265	1563470	ENSRNOG00000059276.2	2.08893	1.2e-24	4.77377e-23	UDD>sham	chr13	76301914	76345842	-	protein_coding	102.942	0.203825	10.2487
Slc25a20	117035	621443	ENSRNOG00000020288.5	-1.34522	1.23727e-24	4.91284e-23	UDD>sham	chr8	109365056	109386512	+	protein_coding	1893.64	0.131296	-10.2457
Esr1	24890	2581	ENSRNOG00000019358.8	-2.14628	1.5122e-24	5.99333e-23	UDD>sham	chr1	41106335	41499104	+	protein_coding	349.399	0.209879	-10.2263
RragB	117043	619805	ENSRNOG00000062421.1	-1.77835	1.57288e-24	6.22222e-23	UDD>sham	chrX	18184619	18234639	-	protein_coding	85.5455	0.173965	-10.2225
Zfp3	497944	1565881	ENSRNOG00000005009.6	-1.44164	1.69045e-24	6.67493e-23	UDD>sham	chr10	55478424	55486686	+	protein_coding	197.008	0.141123	-10.2155
Ftl1	29292	61813	ENSRNOG00000064385.1	1.26676	1.74299e-24	6.86965e-23	UDD>sham	chr1	95936390	95938234	-	protein_coding	6942	0.124041	10.2125
Kdm8	308976	1304823	ENSRNOG00000015180.6	-0.935959	1.80978e-24	7.1197e-23	UDD>sham	chr1	180013969	180028829	+	protein_coding	563.88	0.0916811	-10.2089
Erlec1	289874	1306508	ENSRNOG00000007283.7	-0.753517	1.83554e-24	7.20772e-23	UDD>sham	chr14	104655745	104693508	-	protein_coding	1074.21	0.07382	-10.2075
Stbd1	305234	1311800	ENSRNOG00000002218.6	1.32427	1.87874e-24	7.36378e-23	UDD>sham	chr14	15470452	15473857	-	protein_coding	4140.52	0.129764	10.2052
Ndufs5	362588	1311081	ENSRNOG00000026646.6	-0.962832	1.89448e-24	7.4118e-23	UDD>sham	chr5	135974029	135979705	-	protein_coding	431.633	0.0943544	-10.2044
Flad1	751787	1593292	ENSRNOG00000020642.8	-0.985904	1.91323e-24	7.47141e-23	UDD>sham	chr2	174819451	174828921	-	protein_coding	815.444	0.0966245	-10.2035
Spred3	308478	1311713	ENSRNOG00000051915.2	2.12886	2.20434e-24	8.5925e-23	UDD>sham	chr1	84458779	84470425	-	protein_coding	163.737	0.208923	10.1897
Smco1	498096	1562500	ENSRNOG00000024960.7	-3.82841	2.22207e-24	8.64577e-23	UDD>sham	chr11	68512113	68514999	-	protein_coding	169.949	0.375742	-10.1889
LOC102555570	102555570	7538675		1.99852	2.37846e-24	9.23736e-23	UDD>sham	chr9	110754109	110760371	+	lncRNA	171.447	0.196274	10.1823
Lpin1	313977	1307646	ENSRNOG00000004377.7	-2.03096	2.73049e-24	1.05853e-22	UDD>sham	chr6	39309198	39417034	-	protein_coding	2242.37	0.199723	-10.1689
Oard1	367214	1308299	ENSRNOG00000012679.8	-0.880186	2.74182e-24	1.06098e-22	UDD>sham	chr9	12576894	12587264	-	protein_coding	409.973	0.0865604	-10.1685
Cox6b1	688869	1584097	ENSRNOG00000024309.5	-1.28151	2.7878e-24	1.07682e-22	UDD>sham	chr1	85875080	85884081	-	protein_coding	2406.87	0.126047	-10.1668
Klhl21	313743	1305863	ENSRNOG00000003334.6	-1.75086	3.18398e-24	1.22762e-22	UDD>sham	chr5	162514888	162523545	+	protein_coding	2454.81	0.172433	-10.1539
Fbp2	114508	620930	ENSRNOG00000017637.6	-3.8874	3.26086e-24	1.25499e-22	UDD>sham	chr17	2236088	2253702	+	protein_coding	235.714	0.382936	-10.1516
Wwp1	297930	1311734	ENSRNOG00000006328.6	-0.941296	3.39193e-24	1.30308e-22	UDD>sham	chr5	33092379	33185887	-	protein_coding	3475.52	0.0927594	-10.1477
Eef1b2	363241	1311415	ENSRNOG00000024186.5	0.825341	3.44102e-24	1.31955e-22	UDD>sham	chr9	64580009	64582737	+	protein_coding	3057.21	0.0813439	10.1463
Acox2	252898	628684	ENSRNOG00000007378.5	-3.87598	3.5518e-24	1.35869e-22	UDD>sham	chr15	16660584	16692160	+	protein_coding	166.152	0.382125	-10.1432
Sorl1	300652	619914	ENSRNOG00000064634.1	-1.75482	3.55584e-24	1.35869e-22	UDD>sham	chr8	42341704	42504435	-	protein_coding	1368.45	0.173006	-10.1431
Adgrf5	245977	621679	ENSRNOG00000011154.7	-1.3428	3.94668e-24	1.50533e-22	UDD>sham	chr9	17517596	17624107	-	protein_coding	4911.09	0.132518	-10.1329
Clec10a	64195	621158	ENSRNOG00000018715.6	2.39695	4.18668e-24	1.59401e-22	UDD>sham	chr10	54876244	54880439	+	protein_coding	1563.2	0.236686	10.1272
Uqcc1	683512	1585681	ENSRNOG00000048309.3	-1.12715	4.28067e-24	1.62688e-22	UDD>sham	chr3	144353276	144445810	-	protein_coding	1144.02	0.111323	-10.125
Tp53inp2	362246	735085	ENSRNOG00000018225.8	-1.20676	4.28968e-24	1.6274e-22	UDD>sham	chr3	143881427	143890104	+	protein_coding	7374.17	0.119189	-10.1248
Cd36	29184	2301	ENSRNOG00000005906.9	-1.9129	4.41169e-24	1.67071e-22	UDD>sham	chr4	17317343	17410084	+	protein_coding	381.621	0.188984	-10.122
Eepd1	315500	1307401	ENSRNOG00000006931.6	-2.43316	4.55072e-24	1.7203e-22	UDD>sham	chr8	23957258	24064343	+	protein_coding	925.472	0.240454	-10.119
Coa6	102556031	7559315	ENSRNOG00000062808.1	-1.2812	4.80739e-24	1.81411e-22	UDD>sham	chr19	54395682	54398918	+	protein_coding	152.585	0.126681	-10.1136
Actr2	289820	1310826	ENSRNOG00000004959.8	0.905797	5.23543e-24	1.97214e-22	UDD>sham	chr14	94296443	94333735	-	protein_coding	5832.19	0.0896361	10.1053
Rere	116665	629475	ENSRNOG00000017940.6	-1.05089	5.54697e-24	2.0858e-22	UDD>sham	chr5	160765855	161097678	+	protein_coding	3667.84	0.104053	-10.0996
Uqcr10	685322	1595126	ENSRNOG00000059061.2	-1.17413	5.66142e-24	2.12508e-22	UDD>sham	chr14	79566151	79569017	-	protein_coding	2223.43	0.116278	-10.0976
LOC102546597	102546597	7609424		5.81256	5.80726e-24	2.17599e-22	UDD>sham	chr3	116769159	116776721	-	lncRNA	64.1044	0.575781	10.0951
Mylk4	100911165	6494757	ENSRNOG00000070083.1	-5.40577	5.97898e-24	2.23639e-22	UDD>sham	chr17	31669028	31747250	+	protein_coding	14257.6	0.535636	-10.0922
Clec4a3	362431	1359528	ENSRNOG00000010018.6	3.03921	6.0573e-24	2.26171e-22	UDD>sham	chr4	156214030	156224818	+	protein_coding	630.053	0.301181	10.091
LOC289134	289134	1592117		-2.50808	6.08169e-24	2.26684e-22	UDD>sham	chr13	68901521	68913658	-	lncRNA	330.116	0.248557	-10.0906
Hibadh	63938	708399	ENSRNOG00000008063.7	-1.29906	6.10162e-24	2.27029e-22	UDD>sham	chr4	81649180	81747244	-	protein_coding	2242.15	0.128744	-10.0902
Litaf	65161	69294	ENSRNOG00000002520.6	2.30214	6.3097e-24	2.34362e-22	UDD>sham	chr10	4656308	4692981	+	protein_coding	2499.74	0.22823	10.087
Nfasc	116690	620911	ENSRNOG00000030515.7	-2.21073	6.32715e-24	2.346e-22	UDD>sham	chr13	43997223	44183863	-	protein_coding	80.2306	0.219173	-10.0867
Rps5	25538	3601	ENSRNOG00000019453.8	0.545649	6.60311e-24	2.44407e-22	UDD>sham	chr1	73538776	73543073	+	protein_coding	5971.11	0.0541184	10.0825
Tcap	688173	1592387	ENSRNOG00000068106.1	-1.47272	6.69412e-24	2.47346e-22	UDD>sham	chr10	83381719	83382887	+	protein_coding	28779.2	0.146087	-10.0811
LOC691354	691354	1585063	ENSRNOG00000023452.7	-3.31821	6.85738e-24	2.52939e-22	UDD>sham	chr5	159075217	159110642	+	protein_coding	138.231	0.329227	-10.0788
St6galnac6	407765	1303196	ENSRNOG00000046984.3	-1.43172	6.93672e-24	2.55422e-22	UDD>sham	chr3	15894278	15907502	+	protein_coding	946.869	0.142069	-10.0776
Atp2a1	116601	621293	ENSRNOG00000047124.3	-2.08195	7.12734e-24	2.61988e-22	UDD>sham	chr1	181026606	181044859	-	protein_coding	211587	0.206646	-10.075
Ppp1r3a	500036	1561312	ENSRNOG00000059350.2	-2.4278	7.2836e-24	2.67271e-22	UDD>sham	chr4	42937353	42980195	-	protein_coding	11010.4	0.241024	-10.0729
Atp5pd	641434	620083	ENSRNOG00000003626.7	-1.23617	7.29865e-24	2.67362e-22	UDD>sham	chr10	100657700	100662960	-	protein_coding	2433.52	0.122725	-10.0726
Ttc38	300125	1306041	ENSRNOG00000015916.8	-1.33221	7.31929e-24	2.67657e-22	UDD>sham	chr7	116925273	116948616	+	protein_coding	207.628	0.132264	-10.0724
Grm4	24417	2745	ENSRNOG00000000487.9	-1.73633	7.41918e-24	2.70845e-22	UDD>sham	chr20	5484172	5572821	-	protein_coding	206.283	0.172408	-10.071
Lamb2	25473	2988	ENSRNOG00000047768.3	-1.12721	7.52952e-24	2.74402e-22	UDD>sham	chr8	109178367	109190552	+	protein_coding	4907.01	0.111942	-10.0696
Ndufa13	100911483	6492821	ENSRNOG00000020602.8	-1.36668	7.66511e-24	2.78866e-22	UDD>sham	chr16	19526633	19533567	+	protein_coding	1215.67	0.135747	-10.0678
Cabcoco1	361834	1306739	ENSRNOG00000000634.6	-2.44655	8.02662e-24	2.9152e-22	UDD>sham	chr20	20058492	20167973	+	protein_coding	204.035	0.243117	-10.0633
Fkbp4	260321	628729	ENSRNOG00000006444.7	-1.35106	8.16343e-24	2.95983e-22	UDD>sham	chr4	161703379	161711833	-	protein_coding	3209.29	0.134279	-10.0616
Ppm1k	312381	1308501	ENSRNOG00000006893.7	-1.82324	8.56116e-24	3.09876e-22	UDD>sham	chr4	87612198	87638993	+	protein_coding	1753.56	0.181291	-10.0569
Glrx5	362776	1308383	ENSRNOG00000004206.6	-0.903122	8.63016e-24	3.11315e-22	UDD>sham	chr6	123988169	123998545	+	protein_coding	679.028	0.0898078	-10.0562
Tasp1	311468	1308591	ENSRNOG00000004493.6	-1.07642	8.62558e-24	3.11315e-22	UDD>sham	chr3	127176416	127408039	-	protein_coding	259.226	0.107041	-10.0562
Fgr	79113	621319	ENSRNOG00000009912.6	2.01128	8.99648e-24	3.2398e-22	UDD>sham	chr5	145189814	145219571	+	protein_coding	376.649	0.200087	10.0521
Snx1	84471	68935	ENSRNOG00000017029.7	1.09612	9.4388e-24	3.39334e-22	UDD>sham	chr8	66630086	66670418	-	protein_coding	752.921	0.109096	10.0473
Rab31	246324	628598	ENSRNOG00000042189.3	1.76003	1.01246e-23	3.63374e-22	UDD>sham	chr9	105246712	105382973	-	protein_coding	1642.66	0.175295	10.0404
Mad2l2	313702	1307499	ENSRNOG00000009134.9	1.30017	1.06266e-23	3.80111e-22	UDD>sham	chr5	158563545	158576698	+	protein_coding	408.227	0.129555	10.0356
Nhp2	287273	1309435	ENSRNOG00000063470.1	0.939531	1.06185e-23	3.80111e-22	UDD>sham	chr10	35877015	35880409	+	protein_coding	644.557	0.0936187	10.0357
Hspa9	291671	1311806	ENSRNOG00000019525.7	-0.89926	1.19743e-23	4.27599e-22	UDD>sham	chr18	26536131	26554294	-	protein_coding	9250.51	0.089712	-10.0239
Junb	24517	2944	ENSRNOG00000067725.1	1.85066	1.23092e-23	4.38823e-22	UDD>sham	chr19	23176265	23178049	+	protein_coding	1654.72	0.184676	10.0211
Epas1	29452	68404	ENSRNOG00000021318.7	-1.08763	1.29315e-23	4.60236e-22	UDD>sham	chr6	7790236	7871246	-	protein_coding	7306.67	0.108586	-10.0163
Ugp2	289827	1310210	ENSRNOG00000008079.8	-1.33943	1.33053e-23	4.72748e-22	UDD>sham	chr14	95456330	95497483	-	protein_coding	5069.41	0.133763	-10.0134
LOC100912319	100912319	6487731		-5.58273	1.39811e-23	4.95932e-22	UDD>sham	chr10	102797707	102845427	-	lncRNA	47.6759	0.557797	-10.0085
Chrnd	54240	2352	ENSRNOG00000019527.7	2.70944	1.4353e-23	5.08276e-22	UDD>sham	chr9	87862417	87870833	+	protein_coding	3113.73	0.270783	10.0059
Cacnb1	50688	68382	ENSRNOG00000004518.8	1.24087	1.46528e-23	5.18031e-22	UDD>sham	chr10	82998182	83018838	-	protein_coding	9314.7	0.124039	10.0039
Sucla2	361071	1309397	ENSRNOG00000017481.7	-1.31198	1.53257e-23	5.40922e-22	UDD>sham	chr15	48752356	48805495	+	protein_coding	3936.69	0.131205	-9.99944
Dnah11	117253	621088	ENSRNOG00000005451.7	-3.14379	1.53768e-23	5.41828e-22	UDD>sham	chr6	138839175	139155554	-	protein_coding	204.371	0.314407	-9.99911
Herc4	309758	1310971	ENSRNOG00000061040.2	0.979817	1.61254e-23	5.67268e-22	UDD>sham	chr20	25329972	25404657	-	protein_coding	1865.24	0.0980365	9.9944
Prkcq	85420	620968	ENSRNOG00000019057.8	-2.36566	2.00042e-23	7.02558e-22	UDD>sham	chr17	67246394	67379049	-	protein_coding	1278.14	0.237206	-9.97302
Fyco1	301085	1309069	ENSRNOG00000006336.8	-1.47591	2.04994e-23	7.18763e-22	UDD>sham	chr8	123412105	123479315	-	protein_coding	5164.57	0.148026	-9.9706
Ppp4c	171366	621225	ENSRNOG00000019813.8	0.9386	2.2187e-23	7.76654e-22	UDD>sham	chr1	181392899	181399703	-	protein_coding	719.422	0.0942111	9.96274
LOC120098961	120098961			-1.9898	2.29124e-23	8.00729e-22	UDD>sham	chr20	6359376	6367170	-	lncRNA	53.1137	0.199788	-9.95954
Prkcz	25522	3399	ENSRNOG00000015480.8	-1.18448	2.34427e-23	8.1792e-22	UDD>sham	chr5	165817786	165930386	-	protein_coding	233.841	0.118957	-9.95726
Pacrg	499021	1561027	ENSRNOG00000068261.1	-1.72206	2.86611e-23	9.98355e-22	UDD>sham	chr1	49882671	50305564	+	protein_coding	113.149	0.173294	-9.93726
Dop1b	304077	1306097	ENSRNOG00000051204.3	0.683777	2.8922e-23	1.00415e-21	UDD>sham	chr11	33024376	33125931	+	protein_coding	1105.21	0.0688157	9.93635
Wnt5a	64566	69250	ENSRNOG00000015618.4	-1.57284	2.89065e-23	1.00415e-21	UDD>sham	chr16	3695667	3718234	+	protein_coding	311.056	0.158291	-9.93641
Tmem233	687797	1597489	ENSRNOG00000053974.2	-3.61609	3.02448e-23	1.04837e-21	UDD>sham	chr12	40528485	40578619	+	protein_coding	288.316	0.364089	-9.9319
Rab4b	50866	620931	ENSRNOG00000001500.7	1.30074	3.05689e-23	1.05788e-21	UDD>sham	chr1	82461396	82472784	-	protein_coding	277.816	0.13098	9.93083
Mybpc1	362867	735102	ENSRNOG00000056493.2	-1.58554	3.09686e-23	1.06998e-21	UDD>sham	chr7	22930350	23015981	-	protein_coding	68188.6	0.159679	-9.92954
Acat1	25014	2016	ENSRNOG00000007862.7	-1.73031	3.12254e-23	1.0771e-21	UDD>sham	chr8	53979813	54008861	-	protein_coding	4132.22	0.174273	-9.92871
Coq8a	360887	1308245	ENSRNOG00000043201.3	-2.53329	3.22793e-23	1.11165e-21	UDD>sham	chr13	91904731	91933588	-	protein_coding	13900.5	0.255232	-9.9254
Asb11	302666	1566298	ENSRNOG00000003452.8	-3.01865	3.34308e-23	1.14945e-21	UDD>sham	chrX	30014485	30037808	-	protein_coding	766.979	0.304241	-9.92191
Rhobtb2	306004	1309924	ENSRNOG00000017373.8	-1.04182	3.62884e-23	1.24569e-21	UDD>sham	chr15	44868251	44888436	-	protein_coding	615.335	0.105088	-9.91372
Sbk2	691411	1563279	ENSRNOG00000038625.4	-2.71193	3.70383e-23	1.26938e-21	UDD>sham	chr1	68874081	68881918	+	protein_coding	185.207	0.27361	-9.91168
LOC100912557	100912557	6486223		-1.29916	3.72528e-23	1.27468e-21	UDD>sham	chr6	131018884	131024560	-	lncRNA	1224.32	0.131081	-9.9111
Dhtkd1	361272	1308092	ENSRNOG00000023587.8	-1.74956	3.87659e-23	1.3222e-21	UDD>sham	chr17	72355201	72406725	+	protein_coding	114.83	0.176596	-9.90712
Ndufaf3	56769	708545	ENSRNOG00000020068.6	-1.00587	3.87426e-23	1.3222e-21	UDD>sham	chr8	109261362	109263194	-	protein_coding	524.268	0.10153	-9.90718
Emc9	290224	1308113	ENSRNOG00000019162.6	-2.35795	4.07261e-23	1.38684e-21	UDD>sham	chr15	29071881	29076098	-	protein_coding	96.1175	0.238125	-9.90219
Synj2bp	64531	69400	ENSRNOG00000006399.8	-0.943629	4.14277e-23	1.40848e-21	UDD>sham	chr6	101189714	101227400	-	protein_coding	3877.17	0.0953114	-9.90048
Slc39a11	287796	1311981	ENSRNOG00000031213.6	1.49884	4.15571e-23	1.41062e-21	UDD>sham	chr10	98275958	98697042	-	protein_coding	196.096	0.151396	9.90017
Idh3g	25179	2863	ENSRNOG00000055572.2	-1.27124	4.30095e-23	1.4576e-21	UDD>sham	chrX	151515244	151524175	-	protein_coding	2175.73	0.128451	-9.89673
Tubb2a	498736	1588452	ENSRNOG00000017558.7	2.59795	4.40436e-23	1.49027e-21	UDD>sham	chr17	30796842	30800713	+	protein_coding	1615.25	0.262569	9.89436
LOC100910558	100910558	6497980		-2.00972	4.53855e-23	1.53324e-21	UDD>sham	chr5	96976181	97014187	+	lncRNA	266.297	0.20318	-9.89135
Ilrun	294154	1559829	ENSRNOG00000038883.5	-0.893214	4.96613e-23	1.67503e-21	UDD>sham	chr20	5809931	5876231	-	protein_coding	9259.13	0.0903849	-9.88234
Proser2	683460	1586830	ENSRNOG00000045553.4	-2.13313	5.02529e-23	1.6923e-21	UDD>sham	chr17	72151961	72187524	+	protein_coding	87.6507	0.215879	-9.88115
Sae1	308384	1306098	ENSRNOG00000015128.7	0.663961	5.20785e-23	1.75101e-21	UDD>sham	chr1	77030961	77086937	-	protein_coding	873.184	0.0672191	9.87757
Speg	363256	2124	ENSRNOG00000019850.9	-1.00088	5.32559e-23	1.78777e-21	UDD>sham	chr9	76865714	76923170	+	protein_coding	16634.1	0.101352	-9.87533
Prkce	29340	61925	ENSRNOG00000015603.8	-1.33347	5.51903e-23	1.84979e-21	UDD>sham	chr6	7965048	8451966	-	protein_coding	500.701	0.135079	-9.87176
Fndc5	260327	708525	ENSRNOG00000030238.6	-1.81727	5.77181e-23	1.93147e-21	UDD>sham	chr5	141481593	141491257	+	protein_coding	5782.48	0.184172	-9.86726
Nampt	297508	631365	ENSRNOG00000009754.7	-1.35999	5.90401e-23	1.97261e-21	UDD>sham	chr6	49425316	49462109	+	protein_coding	5452.38	0.13786	-9.86499
Hnrnpa1	29578	69234	ENSRNOG00000036839.5	0.990525	6.16799e-23	2.05672e-21	UDD>sham	chr7	134375318	134381610	+	protein_coding	3593.1	0.100453	9.8606
Tango2	360738	1310348	ENSRNOG00000030245.6	-1.39242	6.1751e-23	2.05672e-21	UDD>sham	chr11	82645978	82692574	+	protein_coding	978.146	0.141213	-9.86048
Ndufb7	361385	1308550	ENSRNOG00000028717.6	-1.29158	6.65494e-23	2.21308e-21	UDD>sham	chr19	24568241	24572579	-	protein_coding	1140.21	0.131086	-9.85297
Arpc2	301511	1305848	ENSRNOG00000014289.8	0.803846	6.72842e-23	2.23403e-21	UDD>sham	chr9	75820782	75851471	+	protein_coding	3001.91	0.0815933	9.85186
Ndufaf1	296086	1306202	ENSRNOG00000005006.7	-0.768502	6.82208e-23	2.26159e-21	UDD>sham	chr3	106639025	106650549	-	protein_coding	752.189	0.0780167	-9.85048
LOC108348065	108348065	11442569	ENSRNOG00000048738.3	1.18864	6.88635e-23	2.27935e-21	UDD>sham	chrX	14550645	14572445	+	protein_coding	439.254	0.12068	9.84953
Rasgrp3	313874	1304612	ENSRNOG00000032703.6	-1.51078	7.12726e-23	2.35543e-21	UDD>sham	chr6	19895366	19993945	-	protein_coding	836.046	0.15344	-9.84608
P2ry1	25265	3242	ENSRNOG00000014232.5	-2.05713	7.40262e-23	2.44264e-21	UDD>sham	chr2	145241975	145248186	+	protein_coding	1715.78	0.20901	-9.84226
Rdh14	500629	1565196	ENSRNOG00000039551.4	-1.21442	7.83049e-23	2.57982e-21	UDD>sham	chr6	33156569	33161712	+	protein_coding	542.694	0.12346	-9.83661
Twf2	684352	1591460	ENSRNOG00000048915.2	-1.16991	7.84414e-23	2.58032e-21	UDD>sham	chr8	106845253	106858298	+	protein_coding	4141.24	0.118936	-9.83643
Phkg1	29353	3325	ENSRNOG00000000920.5	-2.91018	8.27766e-23	2.71873e-21	UDD>sham	chr12	26838822	26854547	+	protein_coding	1816.26	0.29602	-9.83102
Mib1	307594	1307195	ENSRNOG00000013281.7	0.571821	8.98536e-23	2.94208e-21	UDD>sham	chr18	1802519	1926988	+	protein_coding	2308.38	0.0582139	9.82276
Scn4b	315611	631404	ENSRNOG00000026679.3	-2.82041	8.97961e-23	2.94208e-21	UDD>sham	chr8	45446580	45462294	+	protein_coding	6016.19	0.287129	-9.82282
Repin1	445541	1549707	ENSRNOG00000008239.5	-1.08168	1.1044e-22	3.61061e-21	UDD>sham	chr4	77548722	77554242	+	protein_coding	462.676	0.110353	-9.80194
Wnk2	306811	1307284	ENSRNOG00000016684.8	-2.09028	1.25795e-22	4.10628e-21	UDD>sham	chr17	15503672	15612479	+	protein_coding	3839.6	0.213538	-9.78879
Gja3	79217	621820	ENSRNOG00000008847.5	-2.33126	1.39898e-22	4.55966e-21	UDD>sham	chr15	31181360	31206808	-	protein_coding	159.983	0.238418	-9.77804
Surf4	619346	1561980	ENSRNOG00000060005.2	0.829409	1.43858e-22	4.68155e-21	UDD>sham	chr3	10248360	10261537	-	protein_coding	3316.86	0.0848482	9.77521
Lrrc20	499430	1566140	ENSRNOG00000000560.8	-1.47456	1.66242e-22	5.40173e-21	UDD>sham	chr20	29422858	29528372	+	protein_coding	3248.6	0.151073	-9.76056
Oip5-as1	100910827	6496122		-0.831554	1.71696e-22	5.57044e-21	UDD>sham	chr3	106578309	106591845	+	lncRNA	5661.09	0.085224	-9.75728
Sec14l5	287060	1564638	ENSRNOG00000002917.7	-3.5807	1.72265e-22	5.58038e-21	UDD>sham	chr10	10394963	10436076	-	protein_coding	361.104	0.36699	-9.75695
Acadvl	25363	2014	ENSRNOG00000018114.8	-1.51374	1.74932e-22	5.65818e-21	UDD>sham	chr10	54732875	54738102	-	protein_coding	4385.28	0.155169	-9.75539
Oaz2	501454	1562933	ENSRNOG00000015953.7	-1.15184	1.75254e-22	5.65997e-21	UDD>sham	chr8	66199694	66213513	+	protein_coding	2915.29	0.118074	-9.7552
D2hgdh	301624	1307976	ENSRNOG00000019012.8	-1.38414	1.75809e-22	5.6693e-21	UDD>sham	chr9	94350555	94368384	+	protein_coding	471.234	0.141892	-9.75488
Tcea3	298559	1311369	ENSRNOG00000011794.7	-2.61555	1.85329e-22	5.96725e-21	UDD>sham	chr5	148476941	148509452	+	protein_coding	946.61	0.268274	-9.74953
Ctdsp1	363249	1305629	ENSRNOG00000015295.7	-0.647082	1.86935e-22	6.00987e-21	UDD>sham	chr9	75973694	75979298	+	protein_coding	3202.73	0.0663766	-9.74865
Inka2	310764	1306526	ENSRNOG00000015691.6	-1.568	1.91538e-22	6.14856e-21	UDD>sham	chr2	193185275	193200643	+	protein_coding	526.733	0.160884	-9.74618
Zfp407	307213	1310645	ENSRNOG00000043357.4	-0.635229	2.05192e-22	6.57697e-21	UDD>sham	chr18	77571140	77970282	-	protein_coding	1915.44	0.0652241	-9.73919
Galk2	296117	1308691	ENSRNOG00000009289.7	1.40165	2.14094e-22	6.85198e-21	UDD>sham	chr3	113110057	113243014	+	protein_coding	876.651	0.143983	9.73487
Ppcs	298490	1311399	ENSRNOG00000008572.7	-1.11692	2.29479e-22	7.33334e-21	UDD>sham	chr5	133023077	133026899	-	protein_coding	187.208	0.114817	-9.72781
Asah2	114104	69410	ENSRNOG00000012196.6	-1.19648	2.34608e-22	7.48599e-21	UDD>sham	chr1	229865662	229973253	-	protein_coding	417.903	0.123024	-9.72556
Ndufaf4	362495	735162	ENSRNOG00000007506.6	-1.13668	2.34967e-22	7.48623e-21	UDD>sham	chr5	38605169	38610341	+	protein_coding	766.343	0.116877	-9.72541
Tnni2	29389	62050	ENSRNOG00000020276.8	-1.34489	2.60008e-22	8.27169e-21	UDD>sham	chr1	197595012	197597554	+	protein_coding	21659.7	0.138433	-9.71509
Spon1	64456	619918	ENSRNOG00000058003.2	2.21721	2.63698e-22	8.37654e-21	UDD>sham	chr1	167929049	168228239	+	protein_coding	1435.98	0.228257	9.71366
Dock8	499337	1561588	ENSRNOG00000015894.8	1.49048	2.7217e-22	8.63278e-21	UDD>sham	chr1	222649309	222842474	+	protein_coding	1262.44	0.153492	9.71044
Tmem106b	312132	1303037	ENSRNOG00000006206.8	-1.2633	2.84495e-22	9.01029e-21	UDD>sham	chr4	41328125	41347315	+	protein_coding	1035.07	0.130158	-9.70592
Cluh	303300	1307222	ENSRNOG00000002669.10	-1.07025	2.98206e-22	9.4305e-21	UDD>sham	chr10	59509580	59531345	+	protein_coding	6673.5	0.110323	-9.70112
Prom1	60357	69367	ENSRNOG00000003098.8	-1.32571	2.99436e-22	9.45534e-21	UDD>sham	chr14	66989545	67094534	+	protein_coding	275.701	0.136661	-9.7007
Edem1	297504	1563633	ENSRNOG00000055365.2	1.42144	3.01335e-22	9.5012e-21	UDD>sham	chr4	141797631	141829717	+	protein_coding	2663.77	0.146539	9.70006
Acot3	314304	1564089	ENSRNOG00000027960.6	-1.32926	3.05125e-22	9.60647e-21	UDD>sham	chr6	103682518	103688735	+	protein_coding	136.641	0.137054	-9.69878
Acad10	304500	1310159	ENSRNOG00000037815.6	-1.75579	3.61062e-22	1.13508e-20	UDD>sham	chr12	34901211	34943973	+	protein_coding	1065.14	0.181353	-9.68159
Epm2a	114005	71047	ENSRNOG00000040242.5	-1.8303	3.8406e-22	1.2056e-20	UDD>sham	chr1	5727111	5845338	+	protein_coding	509.952	0.189173	-9.67527
Klhl24	303803	727971	ENSRNOG00000033372.6	-1.46551	3.87017e-22	1.21309e-20	UDD>sham	chr11	80843621	80877693	-	protein_coding	7410.62	0.151482	-9.67449
Gcdh	364975	1308829	ENSRNOG00000003307.6	-1.25222	4.04248e-22	1.26524e-20	UDD>sham	chr19	23263215	23269689	+	protein_coding	849.548	0.129495	-9.67003
Avpi1	171386	621721	ENSRNOG00000014828.6	2.35474	4.1327e-22	1.29158e-20	UDD>sham	chr1	240930236	240936154	-	protein_coding	469.297	0.243566	9.66777
Synj1	85238	69434	ENSRNOG00000002051.9	0.777609	4.19869e-22	1.31027e-20	UDD>sham	chr11	30192629	30269277	-	protein_coding	1578.28	0.0804466	9.66615
Rcor2	305811	1359467	ENSRNOG00000060849.2	-1.50523	4.43749e-22	1.38277e-20	UDD>sham	chr1	204453403	204461403	+	protein_coding	261.188	0.155813	-9.66049
Shkbp1	292735	1309281	ENSRNOG00000020882.8	1.32273	4.64019e-22	1.44382e-20	UDD>sham	chr1	82636797	82650330	-	protein_coding	188.248	0.136987	9.65591
Ncoa1	313929	1309046	ENSRNOG00000004068.8	-0.907443	4.67231e-22	1.45169e-20	UDD>sham	chr6	27232609	27507992	-	protein_coding	1737.07	0.0939849	-9.6552
LOC120099382	120099382			2.59491	4.75515e-22	1.47528e-20	UDD>sham	chrX	3348813	3430507	+	lncRNA	299.975	0.268808	9.6534
Nmnat1	298653	1310996	ENSRNOG00000015962.7	-0.874094	5.10835e-22	1.58255e-20	UDD>sham	chr5	159910242	159928201	-	protein_coding	464.151	0.0906167	-9.64605
Supv3l1	294385	1305565	ENSRNOG00000000392.7	-0.868845	5.32545e-22	1.64741e-20	UDD>sham	chr20	30378542	30399076	-	protein_coding	606.225	0.0901124	-9.64178
Ccr5	117029	620596	ENSRNOG00000049115.3	2.3901	5.40093e-22	1.66591e-20	UDD>sham	chr8	123752423	123757538	+	protein_coding	538.898	0.247927	9.64034
Dcaf15	304653	1304881	ENSRNOG00000006551.8	1.01611	5.39592e-22	1.66591e-20	UDD>sham	chr19	24053925	24061277	+	protein_coding	251.551	0.105401	9.64043
Kcnn2	54262	2963	ENSRNOG00000016675.8	-3.11432	5.4293e-22	1.67224e-20	UDD>sham	chr18	37817966	38258347	+	protein_coding	41.762	0.323069	-9.6398
Klhl38	314996	1564169	ENSRNOG00000007896.7	-3.36437	5.54299e-22	1.70479e-20	UDD>sham	chr7	89854015	89864352	-	protein_coding	844.57	0.349086	-9.63767
Abhd10	303953	1308084	ENSRNOG00000054334.2	-1.19579	5.5753e-22	1.71225e-20	UDD>sham	chr11	55081273	55095044	+	protein_coding	146.534	0.124082	-9.63708
Ndufa4	681024	1584719	ENSRNOG00000005512.5	-1.20245	5.63675e-22	1.72863e-20	UDD>sham	chr4	40002216	40009384	-	protein_coding	3024.89	0.124788	-9.63595
Trnm	170607			-1.98696	5.94143e-22	1.81945e-20	UDD>sham		3835	3903	+	tRNA	1237.92	0.206318	-9.63054
Mrpl16	293754	735195	ENSRNOG00000021005.8	-1.12097	6.12344e-22	1.87249e-20	UDD>sham	chr1	208633671	208638483	+	protein_coding	628.373	0.116435	-9.62744
P4hb	25506	3244	ENSRNOG00000036689.3	0.855264	6.4816e-22	1.97916e-20	UDD>sham	chr10	105836972	105848583	-	protein_coding	7734.71	0.08889	9.6216
Nudt5	361274	1359284	ENSRNOG00000017741.7	1.52993	7.2276e-22	2.2038e-20	UDD>sham	chr17	72435690	72459008	-	protein_coding	220.21	0.159196	9.61039
Mms22l	313108	1304693	ENSRNOG00000006996.8	2.98079	7.44391e-22	2.26651e-20	UDD>sham	chr5	38197707	38313745	+	protein_coding	192.436	0.310261	9.60735
St3gal6	304023	1303279	ENSRNOG00000001653.6	-2.36273	7.68409e-22	2.33629e-20	UDD>sham	chr11	42061282	42121801	+	protein_coding	1364.74	0.246014	-9.60408
LOC499235	499235	1565730		1.05348	7.72838e-22	2.34641e-20	UDD>sham	chr1	161678311	161681564	-	protein_coding	1837.23	0.109697	9.60349
Zfp106	688018	1593644	ENSRNOG00000052583.2	-1.28357	8.19349e-22	2.48407e-20	UDD>sham	chr3	107459232	107510494	-	protein_coding	45217.2	0.13374	-9.59746
LOC102552958	102552958	7719161		-3.38917	8.25801e-22	2.50007e-20	UDD>sham	chr12	45058866	45110805	-	lncRNA	365.647	0.353161	-9.59666
Abcd2	84356	69244	ENSRNOG00000015538.4	-2.86676	8.27067e-22	2.50035e-20	UDD>sham	chr7	122263034	122311642	-	protein_coding	442.262	0.29873	-9.5965
Fam53a	305461	1563315	ENSRNOG00000017548.7	-0.894125	8.36483e-22	2.52523e-20	UDD>sham	chr14	77088178	77124395	+	protein_coding	670.077	0.0931833	-9.59533
Lrrc14b	502225	1564978	ENSRNOG00000028357.7	-2.22682	8.37843e-22	2.52575e-20	UDD>sham	chr1	28921475	28925646	+	protein_coding	1054.97	0.232077	-9.59516
Fads6	303671	1311950	ENSRNOG00000021380.6	-2.15074	8.72596e-22	2.6268e-20	UDD>sham	chr10	100522981	100538181	-	protein_coding	351.637	0.224246	-9.59097
Guf1	305317	1310774	ENSRNOG00000002207.7	-0.940997	9.54363e-22	2.86889e-20	UDD>sham	chr14	38537953	38557331	-	protein_coding	972.216	0.0982075	-9.58173
Tle5	29466	2731	ENSRNOG00000052025.2	-1.20869	1.03534e-21	3.10792e-20	UDD>sham	chr7	8143357	8150295	-	protein_coding	6825.63	0.126257	-9.57331
Sh3bgr	498066	1563599	ENSRNOG00000028238.7	-1.50556	1.07937e-21	3.23553e-20	UDD>sham	chr11	35503663	35527853	+	protein_coding	3429.35	0.157337	-9.56901
Gss	25458	2752	ENSRNOG00000018964.3	1.15764	1.0958e-21	3.28017e-20	UDD>sham	chr3	144047849	144078197	-	protein_coding	222.054	0.120997	9.56744
Ppp2r5a	312754	1308022	ENSRNOG00000000068.6	-0.808074	1.15953e-21	3.46604e-20	UDD>sham	chr13	102931264	102975661	-	protein_coding	2664.42	0.0845124	-9.5616
Rbm47	305340	1359713	ENSRNOG00000002408.7	1.96207	1.20926e-21	3.60964e-20	UDD>sham	chr14	42053290	42191572	+	protein_coding	427.572	0.205297	9.55725
Igsf8	304979	1311500	ENSRNOG00000007604.8	2.21507	1.2561e-21	3.74419e-20	UDD>sham	chr13	84770348	84781534	+	protein_coding	428.627	0.231864	9.55332
Etfdh	295143	735052	ENSRNOG00000009538.7	-1.60049	1.26698e-21	3.77134e-20	UDD>sham	chr2	164740547	164762754	-	protein_coding	2369.6	0.167548	-9.55242
RGD1310429	303764	1310429	ENSRNOG00000000237.8	-0.975583	1.38333e-21	4.11192e-20	UDD>sham	chr10	65360924	65373864	-	protein_coding	522.59	0.102227	-9.54332
Mrps36	294696	1309315	ENSRNOG00000061213.2	-1.46072	1.39912e-21	4.15305e-20	UDD>sham	chr2	31870549	31878335	-	protein_coding	654.921	0.153081	-9.54214
Mxi1	25701	3128	ENSRNOG00000034078.7	-1.34357	1.54645e-21	4.58401e-20	UDD>sham	chr1	252323915	252383682	+	protein_coding	1173.08	0.140958	-9.53176
Camk2n1	287005	708430	ENSRNOG00000067661.1	-1.57063	1.55982e-21	4.61719e-20	UDD>sham	chr5	150674819	150676600	+	protein_coding	113.598	0.164794	-9.53086
Ccdc181	360867	1309708	ENSRNOG00000002860.6	-1.51884	1.57579e-21	4.65801e-20	UDD>sham	chr13	76624567	76638224	+	protein_coding	399.735	0.159378	-9.5298
Clec4a1	362430	1359109	ENSRNOG00000042139.4	2.4587	1.58881e-21	4.68996e-20	UDD>sham	chr4	156173894	156186009	+	protein_coding	437.126	0.258024	9.52895
Serpine1	24617	3249	ENSRNOG00000001414.3	3.0166	1.59972e-21	4.71563e-20	UDD>sham	chr12	19601272	19611657	+	protein_coding	2769.3	0.316595	9.52824
Smyd2	289372	727785	ENSRNOG00000003583.7	-1.12899	1.62762e-21	4.79125e-20	UDD>sham	chr13	101425270	101466576	-	protein_coding	1647.9	0.118511	-9.52644
Trim68	684189	1593867	ENSRNOG00000047229.4	-1.52518	1.65251e-21	4.85777e-20	UDD>sham	chr1	157114044	157127494	-	protein_coding	174.557	0.160126	-9.52487
Abhd18	499602	1563987	ENSRNOG00000013692.8	-1.60533	1.74146e-21	5.1122e-20	UDD>sham	chr2	123872299	123920987	+	protein_coding	279.293	0.168638	-9.51942
Aox3	493909	1359328	ENSRNOG00000014555.9	-2.01838	1.75315e-21	5.13944e-20	UDD>sham	chr9	59664784	59749814	+	protein_coding	412.143	0.212043	-9.51873
Arhgap4	246249	628901		1.73376	1.83894e-21	5.3835e-20	UDD>sham	chrX	151636071	151651528	-	protein_coding	314.233	0.182237	9.51376
Srgap2	360840	1566016	ENSRNOG00000006733.8	0.979893	1.87256e-21	5.47442e-20	UDD>sham	chr13	42745956	42967083	-	protein_coding	1330.11	0.103018	9.51188
Hspb6	192245	621554	ENSRNOG00000020922.7	-1.76802	1.89885e-21	5.54366e-20	UDD>sham	chr1	85806898	85809072	+	protein_coding	12344.4	0.185903	-9.51042
Sele	25544	3654	ENSRNOG00000002723.8	3.94492	2.08627e-21	6.08078e-20	UDD>sham	chr13	76402841	76412741	+	protein_coding	78.5851	0.415228	9.50063
Slc2a4	25139	2711	ENSRNOG00000017226.7	-2.43511	2.08854e-21	6.08078e-20	UDD>sham	chr10	54666015	54671581	-	protein_coding	6408.31	0.256313	-9.50052
LOC102547184	102547184	7673863		-2.84062	2.17904e-21	6.33558e-20	UDD>sham	chr7	73783606	73793293	+	lncRNA	30.1562	0.299136	-9.4961
Asb14	680076	1596812	ENSRNOG00000013346.7	-2.66948	2.22408e-21	6.45772e-20	UDD>sham	chr16	2095567	2123259	+	protein_coding	676.11	0.281176	-9.49397
Jak3	25326	2940	ENSRNOG00000018669.7	1.76483	2.24222e-21	6.50153e-20	UDD>sham	chr16	18386330	18398542	+	protein_coding	217.165	0.185906	9.49312
Abcb10	361439	1311222	ENSRNOG00000017993.5	-0.813518	2.29764e-21	6.65316e-20	UDD>sham	chr19	51952655	51982910	-	protein_coding	1017.18	0.0857185	-9.49057
LOC120096579	120096579			-4.66381	2.43328e-21	7.03634e-20	UDD>sham	chr14	16511401	16643441	+	lncRNA	37.2856	0.491725	-9.48459
Ubac2	361094	1311689	ENSRNOG00000012710.9	-0.765772	2.69041e-21	7.76934e-20	UDD>sham	chr15	98960139	99107795	+	protein_coding	925.358	0.0808278	-9.47411
Me3	361602	1311070	ENSRNOG00000017311.8	-1.85829	2.69446e-21	7.77048e-20	UDD>sham	chr1	143534024	143735551	+	protein_coding	1067.29	0.196148	-9.47395
LOC102546431	102546431	7541609		-1.41203	3.04755e-21	8.77685e-20	UDD>sham	chr17	68442922	68457029	-	lncRNA	130.172	0.149246	-9.46109
Ndufb11	299310	1563698	ENSRNOG00000008329.5	-1.11279	3.44819e-21	9.91729e-20	UDD>sham	chrX	1572805	1575063	+	protein_coding	2235.34	0.117779	-9.44817
LOC102551518	102551518	7638136	ENSRNOG00000062645.1	1.28415	3.54609e-21	1.01851e-19	UDD>sham	chr9	36636617	36646847	-	protein_coding	1049.5	0.135957	9.44523
Isoc2b	361501	1309062	ENSRNOG00000016829.4	-1.28278	3.56617e-21	1.0229e-19	UDD>sham	chr1	68972960	68993760	+	protein_coding	301.841	0.135821	-9.44464
Oat	64313	621724	ENSRNOG00000016807.6	-0.717087	3.59889e-21	1.03089e-19	UDD>sham	chr1	187347862	187367644	-	protein_coding	2078.23	0.0759329	-9.44369
Lrig1	312574	1306788	ENSRNOG00000012952.9	-0.95613	3.65534e-21	1.04565e-19	UDD>sham	chr4	127130899	127230956	-	protein_coding	1098.68	0.101263	-9.44206
RGD1565355	499985	1565355	ENSRNOG00000005906.9	-1.61644	3.71162e-21	1.06033e-19	UDD>sham	chr4	17424749	17465808	+	protein_coding	2277.62	0.171225	-9.44046
Larp1b	310348	1307509	ENSRNOG00000038366.6	-0.962544	3.73753e-21	1.0663e-19	UDD>sham	chr2	123936074	123969254	+	protein_coding	1867.17	0.101967	-9.43973
Ptpa	362102	1308354	ENSRNOG00000018457.7	0.524505	3.81988e-21	1.08833e-19	UDD>sham	chr3	13689742	13720287	+	protein_coding	3038.86	0.0555771	9.43744
Ncbp2as2	120095671		ENSRNOG00000067943.1	-1.20238	3.83362e-21	1.09079e-19	UDD>sham	chr11	68829947	68830715	+	protein_coding	364.373	0.12741	-9.43707
Fuca1	24375	2636	ENSRNOG00000009325.6	1.47891	3.87453e-21	1.10096e-19	UDD>sham	chr5	148152718	148169972	+	protein_coding	730.722	0.156732	9.43595
Llgl1	54265	3012	ENSRNOG00000003948.6	0.804276	3.92688e-21	1.11434e-19	UDD>sham	chr10	45379423	45394096	+	protein_coding	819.966	0.085248	9.43455
Dmac1	298147	1309148	ENSRNOG00000023946.6	-0.952426	3.99695e-21	1.13272e-19	UDD>sham	chr5	89241173	89243793	-	protein_coding	324.853	0.100971	-9.43269
Mboat7	308309	1306945	ENSRNOG00000052600.2	0.874314	4.25858e-21	1.20526e-19	UDD>sham	chr1	65525206	65539538	+	protein_coding	529.826	0.0927552	9.42604
Nt5c1a	313574	1310908	ENSRNOG00000068555.1	-1.5554	4.39741e-21	1.2429e-19	UDD>sham	chr5	135473107	135494400	+	protein_coding	2180.9	0.16507	-9.42267
Efr3b	313928	1310845	ENSRNOG00000012950.9	-2.34344	4.42974e-21	1.25037e-19	UDD>sham	chr6	26947436	27021113	-	protein_coding	587.334	0.248722	-9.42191
Cdv3	315970	1359113	ENSRNOG00000010186.8	0.967534	4.49279e-21	1.26482e-19	UDD>sham	chr8	103934006	103947173	-	protein_coding	16736.4	0.102706	9.42042
Lcp2	155918	619743	ENSRNOG00000005620.7	1.45982	4.48943e-21	1.26482e-19	UDD>sham	chr10	18642600	18689562	+	protein_coding	428.346	0.154962	9.4205
Ppp1r3c	309513	1309132	ENSRNOG00000018494.7	-2.51868	4.50166e-21	1.26564e-19	UDD>sham	chr1	234460958	234465961	-	protein_coding	3434.05	0.26737	-9.42021
Lrpprc	313867	1306575	ENSRNOG00000005877.7	-1.02313	4.63206e-21	1.30058e-19	UDD>sham	chr6	9859867	9942294	+	protein_coding	4218.61	0.108644	-9.41722
Fahd1	302980	1304560	ENSRNOG00000014727.7	-0.958164	4.66529e-21	1.30475e-19	UDD>sham	chr10	13873539	13874978	-	protein_coding	246.313	0.101754	-9.41647
Mtus1	306487	631381	ENSRNOG00000010748.9	-1.61272	4.6567e-21	1.30475e-19	UDD>sham	chr16	51202497	51347791	+	protein_coding	5536.96	0.171263	-9.41666
Twf1	315265	1311872	ENSRNOG00000022507.4	1.36551	4.66366e-21	1.30475e-19	UDD>sham	chr7	125715938	125727834	-	protein_coding	826.275	0.145012	9.4165
Vdac3	83532	621577	ENSRNOG00000019277.9	-1.13673	4.77422e-21	1.33346e-19	UDD>sham	chr16	69434982	69451473	+	protein_coding	6593.59	0.120748	-9.41404
Ctsb	64529	621509	ENSRNOG00000010331.6	1.69227	4.87787e-21	1.36062e-19	UDD>sham	chr15	37389636	37410508	+	protein_coding	15734.9	0.179804	9.41178
Agl	362029	1306376	ENSRNOG00000016214.6	-1.72608	4.90412e-21	1.36616e-19	UDD>sham	chr2	204705053	204760966	-	protein_coding	18194.2	0.183407	-9.41122
Gpd1	60666	621381	ENSRNOG00000056457.2	-2.65266	5.00324e-21	1.39195e-19	UDD>sham	chr7	130842526	130851530	+	protein_coding	3451.18	0.281925	-9.40912
Hspd1	63868	621314	ENSRNOG00000014525.6	-0.822698	5.36032e-21	1.48934e-19	UDD>sham	chr9	56579195	56590011	-	protein_coding	4688.95	0.0875037	-9.40187
Jpt1	287828	1359325	ENSRNOG00000003661.7	0.882009	5.38944e-21	1.49548e-19	UDD>sham	chr10	100744468	100762504	-	protein_coding	823.234	0.0938178	9.4013
Actr3b	362298	1565759	ENSRNOG00000031855.5	-1.87066	5.6791e-21	1.57381e-19	UDD>sham	chr4	9261631	9355496	-	protein_coding	361.832	0.199095	-9.39579
Fkbp3	299104	1304992	ENSRNOG00000004629.7	-1.25749	5.73141e-21	1.58624e-19	UDD>sham	chr6	83113885	83125500	-	protein_coding	2040.42	0.133849	-9.39482
Ulk2	303206	1310181	ENSRNOG00000002763.7	-0.587811	5.89446e-21	1.62925e-19	UDD>sham	chr10	46451578	46530462	-	protein_coding	2492.16	0.0625872	-9.39187
Mdga1	309659	1307031	ENSRNOG00000000536.8	-2.35371	6.16542e-21	1.69972e-19	UDD>sham	chr20	7900327	7963471	-	protein_coding	421.696	0.250738	-9.38714
Mvb12b	362118	1309709	ENSRNOG00000017172.9	-1.34636	6.16027e-21	1.69972e-19	UDD>sham	chr3	17034002	17192658	-	protein_coding	1851.03	0.143425	-9.38722
Angpt1	89807	628896	ENSRNOG00000005854.8	-1.46451	6.38274e-21	1.75736e-19	UDD>sham	chr7	73528345	73783953	-	protein_coding	371.278	0.156073	-9.38349
Cox7a2	29507	68365	ENSRNOG00000027791.6	-1.08324	6.56296e-21	1.80464e-19	UDD>sham	chr8	80716824	80720922	-	protein_coding	2395.18	0.115477	-9.38055
Zfp827	291940	1560620	ENSRNOG00000011697.9	-1.25107	6.7894e-21	1.8645e-19	UDD>sham	chr19	28720568	28887381	-	protein_coding	950.341	0.133419	-9.37697
Fzd4	64558	71017	ENSRNOG00000063590.1	-1.43729	6.8955e-21	1.8912e-19	UDD>sham	chr1	143280065	143288799	+	protein_coding	2544.86	0.153305	-9.37534
Coq7	25249	2381	ENSRNOG00000017012.6	-1.44725	6.93406e-21	1.89933e-19	UDD>sham	chr1	172836359	172851173	-	protein_coding	231.09	0.154378	-9.37475
Klhdc3	363192	1307105	ENSRNOG00000017495.7	-1.25765	6.99439e-21	1.91339e-19	UDD>sham	chr9	14302345	14308736	+	protein_coding	1462.67	0.134166	-9.37384
Hsd17b10	63864	69231	ENSRNOG00000003049.8	-1.24212	7.03509e-21	1.92205e-19	UDD>sham	chrX	21089152	21091597	+	protein_coding	973.452	0.132517	-9.37322
Ech1	64526	69353	ENSRNOG00000020308.7	-2.27609	7.71902e-21	2.1062e-19	UDD>sham	chr1	84114494	84120788	+	protein_coding	2563	0.243083	-9.36343
Hist2h3c2	310678	1306445	ENSRNOG00000063016.1	1.48832	8.30405e-21	2.26293e-19	UDD>sham	chr2	183837311	183837721	+	protein_coding	688.461	0.159082	9.35571
Ehhadh	171142	621441	ENSRNOG00000001770.5	-2.89909	8.84205e-21	2.40646e-19	UDD>sham	chr11	79241927	79275173	+	protein_coding	144.198	0.310094	-9.34907
Mymx	108352018	11426996	ENSRNOG00000042497.3	6.53663	9.5042e-21	2.58337e-19	UDD>sham	chr9	15396638	15398264	+	protein_coding	85.1283	0.699746	9.34143
Stradb	501146	1559449	ENSRNOG00000010728.7	-1.06395	9.62467e-21	2.61278e-19	UDD>sham	chr9	60414182	60433084	+	protein_coding	1103.98	0.113912	-9.3401
H6pd	298655	1306562	ENSRNOG00000017523.6	1.48484	9.76797e-21	2.6483e-19	UDD>sham	chr5	160434499	160470203	-	protein_coding	6473.78	0.159001	9.33853
Tmem131l	679811	1583677	ENSRNOG00000009837.9	-1.09	9.8238e-21	2.66005e-19	UDD>sham	chr2	169257659	169391773	-	protein_coding	1152.38	0.116728	-9.33793
Mrps5	296134	1308318	ENSRNOG00000015192.7	-0.913758	9.90326e-21	2.67816e-19	UDD>sham	chr3	114821046	114837291	+	protein_coding	859.465	0.0978634	-9.33707
Klhl31	315833	1560540	ENSRNOG00000006224.4	-1.60586	9.97896e-21	2.69521e-19	UDD>sham	chr8	78515514	78538873	+	protein_coding	15845.9	0.172003	-9.33627
Vamp1	25624	3948	ENSRNOG00000019219.8	-1.0444	1.00883e-20	2.72128e-19	UDD>sham	chr4	158012634	158019350	+	protein_coding	625.779	0.111879	-9.33511
Fbxo21	360818	1307346	ENSRNOG00000001129.8	-0.962663	1.06912e-20	2.88025e-19	UDD>sham	chr12	38570878	38605133	-	protein_coding	660.862	0.103191	-9.32896
Zfp652	497984	1566329	ENSRNOG00000017001.7	-0.860781	1.07852e-20	2.90192e-19	UDD>sham	chr10	80626555	80706397	+	protein_coding	2875.7	0.092279	-9.32803
LOC102552822	102552822	7627395		-2.52635	1.1331e-20	3.04491e-19	UDD>sham	chr14	58344579	58368002	-	lncRNA	104.93	0.270986	-9.3228
Mocs2	294753	1359477	ENSRNOG00000056325.2	-1.22288	1.1451e-20	3.07329e-19	UDD>sham	chr2	46504574	46516327	+	protein_coding	573.399	0.131186	-9.32168
E2f6	313978	631412	ENSRNOG00000004449.8	-1.14573	1.16335e-20	3.11835e-19	UDD>sham	chr6	39592224	39608685	+	protein_coding	2617.58	0.122932	-9.32
Zfp46	298558	1310584		-1.09209	1.17568e-20	3.14742e-19	UDD>sham	chr5	148519403	148529903	+	protein_coding	1065.53	0.117191	-9.31889
Dmrt2	309430	1309047	ENSRNOG00000016301.7	-2.00745	1.22867e-20	3.28103e-19	UDD>sham	chr1	223317543	223324131	+	protein_coding	391.802	0.215525	-9.31421
Ghr	25235	2687	ENSRNOG00000015654.9	-1.89459	1.22867e-20	3.28103e-19	UDD>sham	chr2	52541452	52804960	-	protein_coding	2937.73	0.203409	-9.31421
LOC108351027	108351027	11436064		-2.05425	1.25717e-20	3.35293e-19	UDD>sham	chr5	135516106	135522513	-	lncRNA	289.506	0.220608	-9.31177
Mrps24	498406	1306014	ENSRNOG00000011979.7	-0.646284	1.29364e-20	3.44589e-19	UDD>sham	chr14	80584671	80588801	-	protein_coding	440.075	0.0694277	-9.30873
Ccdc134	500909	1559657	ENSRNOG00000007262.8	1.35046	1.37541e-20	3.65912e-19	UDD>sham	chr7	113644557	113659050	+	protein_coding	210.54	0.145176	9.30222
Rnf19b	313806	1305470	ENSRNOG00000000123.7	0.984645	1.38786e-20	3.68761e-19	UDD>sham	chr5	141406085	141431380	+	protein_coding	1019.03	0.105861	9.30126
Aifm1	83533	620817	ENSRNOG00000006067.7	-0.773206	1.41959e-20	3.76722e-19	UDD>sham	chrX	127650223	127689356	-	protein_coding	826.902	0.0831507	-9.29886
Fgd2	309653	1309840	ENSRNOG00000000528.7	1.92524	1.43602e-20	3.80608e-19	UDD>sham	chr20	7424795	7441603	+	protein_coding	391.626	0.207067	9.29764
Rab8b	266688	628764	ENSRNOG00000018009.7	0.987387	1.48113e-20	3.92076e-19	UDD>sham	chr8	67458921	67536466	-	protein_coding	1428.75	0.106235	9.29435
Tfg	360709	1309751	ENSRNOG00000001633.8	0.95807	1.52799e-20	4.03977e-19	UDD>sham	chr11	43885542	43911976	+	protein_coding	1201.76	0.103118	9.29103
Grhpr	680021	1308851	ENSRNOG00000012794.9	-1.16166	1.5305e-20	4.0414e-19	UDD>sham	chr5	59234179	59243614	+	protein_coding	466.46	0.125033	-9.29086
Hip1r	81917	621615	ENSRNOG00000001091.7	1.43485	1.59069e-20	4.19513e-19	UDD>sham	chr12	32590164	32618841	-	protein_coding	1262.3	0.154505	9.28675
Aldh6a1	81708	621556	ENSRNOG00000011419.5	-1.7665	1.63053e-20	4.29488e-19	UDD>sham	chr6	104077975	104098636	-	protein_coding	3576.64	0.190272	-9.28412
Pgm1	24645	3316	ENSRNOG00000009889.7	-1.89826	1.7259e-20	4.54046e-19	UDD>sham	chr5	114595298	114654728	+	protein_coding	10428.1	0.204596	-9.27806
Nr4a1	79240	620029	ENSRNOG00000007607.5	-2.54871	1.74786e-20	4.59255e-19	UDD>sham	chr7	132368399	132389300	+	protein_coding	903.306	0.274743	-9.27671
Bcl3	680611	1589465	ENSRNOG00000043416.3	1.79937	1.75198e-20	4.59771e-19	UDD>sham	chr1	79471368	79485908	-	protein_coding	206.534	0.193972	9.27646
Sesn3	315427	1309470	ENSRNOG00000008173.6	-1.24986	1.88059e-20	4.92913e-19	UDD>sham	chr8	11133822	11189436	+	protein_coding	3763.4	0.134845	-9.26891
Adra1b	24173	2054	ENSRNOG00000060087.2	3.46584	1.89186e-20	4.95257e-19	UDD>sham	chr10	28255025	28373418	-	protein_coding	62.8205	0.373947	9.26827
Mccc1	294972	1310615	ENSRNOG00000013293.6	-1.5611	1.94382e-20	5.08235e-19	UDD>sham	chr2	118799147	118851181	-	protein_coding	712.014	0.168488	-9.26538
Fbxo9	300849	1310374	ENSRNOG00000008214.6	-0.916952	2.10207e-20	5.48936e-19	UDD>sham	chr8	78958482	78984015	-	protein_coding	748.175	0.0990547	-9.25703
Smarca2	361745	1302988	ENSRNOG00000011931.8	-1.07005	2.2669e-20	5.91255e-19	UDD>sham	chr1	224191125	224358640	+	protein_coding	2275.28	0.115695	-9.24896
Mpdz	29365	3105	ENSRNOG00000007894.8	-0.900543	2.34008e-20	6.09595e-19	UDD>sham	chr5	95766112	95920531	-	protein_coding	3603.76	0.0974028	-9.24556
Synj2	84018	69436	ENSRNOG00000017114.9	-1.39343	2.484e-20	6.46296e-19	UDD>sham	chr1	46518594	46621919	+	protein_coding	1145	0.150817	-9.23918
Rps19l2	29287	68440	ENSRNOG00000037897.4	0.600428	2.52514e-20	6.56196e-19	UDD>sham	chr1	80480718	80486511	+	protein_coding	4790.31	0.0649995	9.23742
Rps6ka2	117269	620676	ENSRNOG00000013194.7	-1.80897	2.57638e-20	6.68414e-19	UDD>sham	chr1	52631582	52906739	+	protein_coding	2414.8	0.195876	-9.23527
Zfp609	363412	1561651	ENSRNOG00000015977.7	-0.683758	2.57843e-20	6.68414e-19	UDD>sham	chr8	66214553	66349319	-	protein_coding	1226.8	0.0740384	-9.23518
Nrep	338475	631411	ENSRNOG00000068914.1	-2.11265	2.67868e-20	6.93557e-19	UDD>sham	chr18	25017069	25046564	-	protein_coding	1728.35	0.228862	-9.2311
Apobec1	25383	2133	ENSRNOG00000015411.6	2.20592	2.68763e-20	6.95029e-19	UDD>sham	chr4	155800030	155828515	-	protein_coding	421.843	0.238975	9.23074
Mfsd11	360667	1307394	ENSRNOG00000000247.7	1.01317	2.69739e-20	6.96705e-19	UDD>sham	chr10	102055516	102075064	+	protein_coding	815.117	0.109765	9.23035
Pygm	24701	3461	ENSRNOG00000021090.6	-2.13512	2.74143e-20	7.07223e-19	UDD>sham	chr1	203690550	203705369	+	protein_coding	57647.8	0.231358	-9.22862
Hrc	292905	727864	ENSRNOG00000020719.7	-2.06008	3.1074e-20	8.00665e-19	UDD>sham	chr1	95813262	95816987	+	protein_coding	6061.3	0.223552	-9.21519
Prelid1	290995	1308082		1.3725	3.14006e-20	8.08099e-19	UDD>sham	chr17	9305349	9308389	-	protein_coding	899.949	0.148957	9.21406
Auh	361215	1306087	ENSRNOG00000011684.8	-1.24319	3.14776e-20	8.09102e-19	UDD>sham	chr17	12329522	12424896	+	protein_coding	897.632	0.134927	-9.2138
Scap	301024	1309378	ENSRNOG00000020853.8	0.723287	3.1616e-20	8.1168e-19	UDD>sham	chr8	110306031	110360677	+	protein_coding	2680.49	0.0785044	9.21333
Cmtm7	501065	1591926	ENSRNOG00000067317.1	1.68513	3.18765e-20	8.17382e-19	UDD>sham	chr8	114448037	114474958	-	protein_coding	371.751	0.182918	9.21245
Pdpr	307852	1308307	ENSRNOG00000022593.7	-1.31652	3.29072e-20	8.42796e-19	UDD>sham	chr19	39065226	39109695	+	protein_coding	4796.3	0.14296	-9.20903
Tlr7	317468	1563357		2.18231	3.33825e-20	8.53942e-19	UDD>sham	chrX	27027380	27054309	+	protein_coding	526.007	0.237014	9.20749
Acad11	315973	1306270	ENSRNOG00000010940.8	-1.73065	3.37127e-20	8.61352e-19	UDD>sham	chr8	104681346	104746559	+	protein_coding	815.795	0.187982	-9.20644
Marchf3	364878	1359308	ENSRNOG00000023013.7	1.70991	3.39978e-20	8.67595e-19	UDD>sham	chr18	50237218	50389343	-	protein_coding	250.675	0.185749	9.20553
Tlr6	305353	1303030	ENSRNOG00000002161.7	1.55693	3.4174e-20	8.71048e-19	UDD>sham	chr14	43362164	43374500	+	protein_coding	175.871	0.16914	9.20498
Nav3	314814	1306259	ENSRNOG00000052157.2	1.72089	3.4768e-20	8.85127e-19	UDD>sham	chr7	45052206	45840471	-	protein_coding	1593.67	0.186989	9.20313
Bhlhb9	317407	1303224		1.10417	3.52995e-20	8.97587e-19	UDD>sham	chrX	98820289	98854949	+	protein_coding	323.301	0.119999	9.2015
Rps12	65139	62024	ENSRNOG00000016411.5	0.857312	3.62886e-20	9.21636e-19	UDD>sham	chr1	21680854	21683010	+	protein_coding	4358.48	0.093201	9.19853
Kcnj12	117052	621660	ENSRNOG00000002303.8	-1.78272	3.65776e-20	9.27869e-19	UDD>sham	chr10	45696621	45745528	+	protein_coding	1624.27	0.193823	-9.19768
Gpnmb	113955	71008	ENSRNOG00000008816.5	2.60311	3.83538e-20	9.71765e-19	UDD>sham	chr4	78010247	78031491	+	protein_coding	2994.13	0.283175	9.19258
Stat3	25125	3772	ENSRNOG00000019742.6	1.1287	3.84107e-20	9.72051e-19	UDD>sham	chr10	85811206	85863057	-	protein_coding	6269.15	0.122786	9.19242
Rpl18	81766	621182	ENSRNOG00000021035.7	0.655001	3.94407e-20	9.96931e-19	UDD>sham	chr1	96188811	96191452	+	protein_coding	4386.24	0.0712766	9.18957
Pgp	287115	1307773	ENSRNOG00000009536.8	-1.01915	3.95817e-20	9.99308e-19	UDD>sham	chr10	13495232	13497858	+	protein_coding	936.294	0.110907	-9.18919
Dcxr	171408	620031		-2.35381	4.13155e-20	1.04147e-18	UDD>sham	chr10	106006404	106008294	-	protein_coding	93.4381	0.256279	-9.18458
Mob3a	362833	1308187	ENSRNOG00000018971.6	1.17265	4.13497e-20	1.04147e-18	UDD>sham	chr7	9010490	9027888	+	protein_coding	547.928	0.127677	9.18449
Aig1	292486	1562920	ENSRNOG00000010753.7	1.55639	4.36004e-20	1.09686e-18	UDD>sham	chr1	8046430	8269276	-	protein_coding	1134.23	0.169564	9.17878
Plxnb2	315217	1305495	ENSRNOG00000007133.8	0.962502	4.39884e-20	1.10532e-18	UDD>sham	chr7	120232276	120258385	-	protein_coding	4506.3	0.104873	9.17783
Ramp1	58965	61870		-1.81644	4.42358e-20	1.11022e-18	UDD>sham	chr9	91765481	91816152	+	protein_coding	230.692	0.197929	-9.17722
Macrod1	246233	628701	ENSRNOG00000021174.8	-1.52356	4.43311e-20	1.11131e-18	UDD>sham	chr1	204246238	204387027	+	protein_coding	3908.88	0.16602	-9.17699
Arhgap45	314618	1308662	ENSRNOG00000013220.8	1.54338	4.45382e-20	1.11518e-18	UDD>sham	chr7	9674873	9690286	-	protein_coding	742.442	0.168188	9.17649
Heatr5a	362737	1561116	ENSRNOG00000006483.7	0.825267	4.48759e-20	1.12232e-18	UDD>sham	chr6	69321869	69419861	-	protein_coding	1750.73	0.0899407	9.17567
Lgmn	63865	619832	ENSRNOG00000007089.6	1.71486	4.59967e-20	1.149e-18	UDD>sham	chr6	121544048	121582495	-	protein_coding	3191.74	0.186946	9.17302
mrpl9	310653	1359171	ENSRNOG00000020869.7	-0.744017	4.64828e-20	1.15978e-18	UDD>sham	chr2	182082012	182086758	+	protein_coding	727.194	0.0811193	-9.17188
Ap2b1	140670	71048	ENSRNOG00000061543.2	0.485653	4.75293e-20	1.1845e-18	UDD>sham	chr10	68099397	68205023	+	protein_coding	3187.07	0.0529641	9.16948
Cuedc1	303419	1304861	ENSRNOG00000010257.8	-1.34241	5.09803e-20	1.26902e-18	UDD>sham	chr10	72892637	72986546	+	protein_coding	996.918	0.14652	-9.16192
Hdac5	84580	619980	ENSRNOG00000020905.8	-1.01367	5.10575e-20	1.26946e-18	UDD>sham	chr10	87152978	87187921	-	protein_coding	2030.93	0.110641	-9.16176
Slc38a10	303740	1306356	ENSRNOG00000004604.9	1.00547	5.19678e-20	1.29058e-18	UDD>sham	chr10	105386836	105436636	-	protein_coding	2077.07	0.109769	9.15985
Rbfa	307235	1311910	ENSRNOG00000055647.2	-0.89371	5.30851e-20	1.3168e-18	UDD>sham	chr18	73639260	73648942	-	protein_coding	379.842	0.0975927	-9.15756
Ostf1	259275	628849	ENSRNOG00000012156.8	0.787904	5.43654e-20	1.34698e-18	UDD>sham	chr1	216002037	216049250	-	protein_coding	990.753	0.0860628	9.15498
LOC120100877	120100877			-2.82678	5.63105e-20	1.39355e-18	UDD>sham	chr2	182740352	182745455	-	lncRNA	46.957	0.308897	-9.15119
Polr3h	300088	1305889	ENSRNOG00000004471.8	0.908289	5.70512e-20	1.41025e-18	UDD>sham	chr7	113429434	113439743	-	protein_coding	390.584	0.099269	9.14978
Mlycd	85239	620234	ENSRNOG00000014522.6	-1.70656	5.79204e-20	1.43007e-18	UDD>sham	chr19	47447931	47463794	+	protein_coding	1100.26	0.186547	-9.14814
Mpeg1	64552	69275	ENSRNOG00000063244.1	2.31315	6.26428e-20	1.54488e-18	UDD>sham	chr1	209452176	209456692	+	protein_coding	1877.86	0.253089	9.13967
Nmnat3	363118	1309140	ENSRNOG00000013585.8	-1.34821	6.30836e-20	1.55215e-18	UDD>sham	chr8	98892168	99003912	+	protein_coding	264.763	0.147525	-9.13891
Unc93b1	361689	1311984	ENSRNOG00000017703.7	1.95978	6.30336e-20	1.55215e-18	UDD>sham	chr1	201167388	201178343	+	protein_coding	1107.24	0.214442	9.139
Plekho2	315764	1305718	ENSRNOG00000029242.5	1.00443	6.47536e-20	1.59122e-18	UDD>sham	chr8	66079106	66105283	-	protein_coding	1103.17	0.109941	9.13609
Tor2a	362112	1359111	ENSRNOG00000022514.7	0.895484	6.48212e-20	1.59122e-18	UDD>sham	chr3	16048566	16053198	+	protein_coding	392.683	0.0980174	9.13597
Tmtc1	362465	1564868	ENSRNOG00000001854.7	-1.76077	6.65893e-20	1.63274e-18	UDD>sham	chr4	181142937	181357979	-	protein_coding	3548.46	0.192791	-9.13306
Rdh5	366791	1308849	ENSRNOG00000007784.8	3.06635	6.91378e-20	1.69328e-18	UDD>sham	chr7	1340545	1347361	-	protein_coding	101.776	0.335892	9.129
Slc7a15	298873	1560726	ENSRNOG00000006119.6	-2.88255	7.26005e-20	1.77604e-18	UDD>sham	chr6	31403747	31415231	-	protein_coding	86.8123	0.315941	-9.1237
Cdc42ep4	303653	1311567	ENSRNOG00000028946.5	1.29182	7.52244e-20	1.83812e-18	UDD>sham	chr10	98772613	98797924	-	protein_coding	1487.5	0.14165	9.11986
Gsdma	360619	1592062	ENSRNOG00000007943.7	3.01063	7.59273e-20	1.85316e-18	UDD>sham	chr10	83614336	83639543	+	protein_coding	51.0098	0.330155	9.11885
Col25a1	687064	1590105	ENSRNOG00000050706.4	3.97413	7.86728e-20	1.91798e-18	UDD>sham	chr2	218755152	219154348	+	protein_coding	274.641	0.435999	9.115
Mtm1	288762	1304582	ENSRNOG00000002516.8	-0.976492	8.21731e-20	1.99873e-18	UDD>sham	chr6	488691	506964	-	protein_coding	1470.87	0.107186	-9.11028
Stk17b	170904	620457	ENSRNOG00000012502.5	1.38269	8.21625e-20	1.99873e-18	UDD>sham	chr9	55307485	55338085	-	protein_coding	1014.32	0.151772	9.11029
Bpgm	296973	735018	ENSRNOG00000010133.8	-1.73865	8.66824e-20	2.10601e-18	UDD>sham	chr4	63139730	63168581	+	protein_coding	1009.01	0.190966	-9.10448
Piezo1	361430	1308822	ENSRNOG00000056786.2	1.68819	8.68157e-20	2.10684e-18	UDD>sham	chr19	50544580	50606812	-	protein_coding	2258.8	0.185427	9.10431
Kansl3	316328	1309220	ENSRNOG00000015417.8	-0.682333	9.06176e-20	2.1966e-18	UDD>sham	chr9	38562170	38605757	-	protein_coding	1721.73	0.0749845	-9.09966
Ndufa6	315167	1309818	ENSRNOG00000008569.5	-1.11288	9.33982e-20	2.26143e-18	UDD>sham	chr7	113866382	113870239	-	protein_coding	1107.09	0.122344	-9.09637
Calr	64202	620288	ENSRNOG00000003029.7	0.829755	9.43064e-20	2.28082e-18	UDD>sham	chr19	23308525	23313420	+	protein_coding	8547.18	0.0912288	9.09532
Myorg	366360	1309821	ENSRNOG00000023208.6	-1.6885	9.45242e-20	2.28349e-18	UDD>sham	chr5	56654257	56664467	-	protein_coding	2456.83	0.18565	-9.09507
Hif1an	309434	1308281	ENSRNOG00000014234.6	-0.963875	9.48569e-20	2.28893e-18	UDD>sham	chr1	243419175	243440464	+	protein_coding	7359.8	0.105982	-9.09469
Mtrf1	686234	1584329	ENSRNOG00000047106.4	-0.892776	9.89044e-20	2.3839e-18	UDD>sham	chr15	54776885	54804699	+	protein_coding	368.452	0.0982136	-9.09015
Itgal	308995	631424	ENSRNOG00000017980.8	2.16381	1.04147e-19	2.50743e-18	UDD>sham	chr1	181918183	181955735	+	protein_coding	431.887	0.238186	9.08453
Ern1	498013	1559716	ENSRNOG00000012864.7	-0.813444	1.13192e-19	2.72211e-18	UDD>sham	chr10	91326889	91421201	-	protein_coding	1067.55	0.0896311	-9.07547
Pink1	298575	1305769	ENSRNOG00000015385.8	-1.62057	1.14443e-19	2.74908e-18	UDD>sham	chr5	150530523	150542635	-	protein_coding	9309.46	0.17859	-9.07427
Rragd	297960	1310007	ENSRNOG00000007331.7	-0.930898	1.17111e-19	2.81001e-18	UDD>sham	chr5	47373902	47409369	+	protein_coding	2088.6	0.102615	-9.07176
Musk	81725	3211	ENSRNOG00000033567.6	1.80852	1.21438e-19	2.91055e-18	UDD>sham	chr5	73058427	73169696	+	protein_coding	1061.25	0.199444	9.06781
Cited4	114491	620113	ENSRNOG00000046607.2	-2.81643	1.25031e-19	2.99328e-18	UDD>sham	chr5	134246936	134247827	+	protein_coding	296.183	0.310705	-9.06463
Synpo	60324	620668	ENSRNOG00000019181.6	-0.973382	1.25299e-19	2.99634e-18	UDD>sham	chr18	54048299	54106388	-	protein_coding	5385.62	0.107385	-9.06439
Rps20	122772	621037	ENSRNOG00000008555.8	0.692303	1.28158e-19	3.06128e-18	UDD>sham	chr5	16819313	16820475	-	protein_coding	5717.3	0.0763968	9.06193
Kat6b	688634	1566399	ENSRNOG00000012850.6	-0.80181	1.28374e-19	3.06299e-18	UDD>sham	chr15	2638885	2811977	-	protein_coding	914.086	0.0884829	-9.06175
Opa1	171116	708423	ENSRNOG00000001717.9	-0.662304	1.28576e-19	3.06437e-18	UDD>sham	chr11	71108100	71185170	-	protein_coding	3847.21	0.0730892	-9.06158
Idi1	89784	621835	ENSRNOG00000016690.7	1.60596	1.33043e-19	3.16729e-18	UDD>sham	chr17	61629592	61637357	-	protein_coding	283.198	0.1773	9.05785
Pitpnc1	498015	1597047	ENSRNOG00000069160.1	-1.18224	1.35164e-19	3.21419e-18	UDD>sham	chr10	92163558	92428971	-	protein_coding	1405.31	0.130546	-9.05613
Gstm7	81869	621287	ENSRNOG00000018937.5	-2.78962	1.40809e-19	3.34468e-18	UDD>sham	chr2	195566701	195572149	-	protein_coding	415.922	0.308188	-9.05166
Ankmy2	314046	1306017	ENSRNOG00000005623.8	-0.852101	1.43258e-19	3.39907e-18	UDD>sham	chr6	52888963	52930341	+	protein_coding	544.931	0.0941571	-9.04978
Csk	315707	1308800	ENSRNOG00000019374.7	1.29732	1.46406e-19	3.46988e-18	UDD>sham	chr8	58029748	58048742	-	protein_coding	908.429	0.143391	9.04741
Lgi1	252892	628742	ENSRNOG00000014758.8	-2.81856	1.46601e-19	3.47064e-18	UDD>sham	chr1	236043376	236084270	+	protein_coding	106.786	0.311537	-9.04726
Ndufb4	288088	1307072	ENSRNOG00000002721.8	-1.19593	1.50297e-19	3.5542e-18	UDD>sham	chr11	63063802	63070426	+	protein_coding	1474.52	0.132226	-9.04454
Otub2	314405	1306688	ENSRNOG00000009117.6	-1.24267	1.55236e-19	3.66692e-18	UDD>sham	chr6	122545029	122563651	+	protein_coding	166.116	0.137449	-9.04101
Chaf1b	288242	1307634	ENSRNOG00000001692.7	2.46602	1.60312e-19	3.78261e-18	UDD>sham	chr11	33200894	33221076	+	protein_coding	66.9908	0.272866	9.03749
Nans	298071	1311943	ENSRNOG00000008945.7	0.89197	1.80565e-19	4.25578e-18	UDD>sham	chr5	60780441	60797583	+	protein_coding	739.831	0.098839	9.02447
Slc25a44	365841	1307244	ENSRNOG00000025269.7	-0.664169	1.85329e-19	4.36323e-18	UDD>sham	chr2	173868317	173883137	-	protein_coding	592.164	0.0736197	-9.02162
Bckdhb	29711	2197	ENSRNOG00000009928.7	-1.63284	2.03832e-19	4.79355e-18	UDD>sham	chr8	84845264	85027812	+	protein_coding	1159.83	0.181202	-9.01119
Nsd2	680537	1307955	ENSRNOG00000038140.4	1.08353	2.06196e-19	4.84378e-18	UDD>sham	chr14	76833194	76911304	-	protein_coding	1414.8	0.12026	9.00993
Glud1	24399	2708	ENSRNOG00000057367.2	-0.666124	2.07387e-19	4.86639e-18	UDD>sham	chr16	9640312	9673961	+	protein_coding	4208.82	0.0739374	-9.00929
Abca8a	303638	1307333	ENSRNOG00000004147.8	-1.95156	2.11232e-19	4.9485e-18	UDD>sham	chr10	95002334	95072315	-	protein_coding	4917.76	0.216664	-9.00728
Rita1	288683	1306772	ENSRNOG00000037720.3	-1.1936	2.11351e-19	4.9485e-18	UDD>sham	chr12	35950090	35953960	+	protein_coding	252.949	0.132516	-9.00722
Pccb	24624	3265	ENSRNOG00000015869.6	-1.20968	2.15963e-19	5.05092e-18	UDD>sham	chr8	101591218	101641213	-	protein_coding	1596.05	0.134337	-9.00485
Sod3	25352	3733	ENSRNOG00000003869.4	-1.48387	2.18644e-19	5.10801e-18	UDD>sham	chr14	58610104	58615845	-	protein_coding	771.372	0.16481	-9.00349
Bach1	304127	1306693	ENSRNOG00000001582.7	1.09828	2.22171e-19	5.18473e-18	UDD>sham	chr11	26939429	26974876	+	protein_coding	2916.59	0.122007	9.00174
Rcl1	309301	1305320		1.22569	2.27253e-19	5.29751e-18	UDD>sham	chr1	226824524	226869046	+	protein_coding	497.72	0.136199	8.99926
Fgd3	361223	1311725	ENSRNOG00000016225.8	1.94114	2.33211e-19	5.43044e-18	UDD>sham	chr17	15324848	15387271	+	protein_coding	287.802	0.215769	8.99641
Trnl1	170604			-1.66453	2.34995e-19	5.466e-18	UDD>sham		2665	2739	+	tRNA	792.97	0.185039	-8.99558
Aldoa	24189	2089	ENSRNOG00000052802.2	-1.76558	2.50336e-19	5.81648e-18	UDD>sham	chr1	181402275	181407476	-	protein_coding	71047.6	0.196423	-8.98863
Pick1	84591	69437	ENSRNOG00000011507.7	-0.927189	2.5335e-19	5.8801e-18	UDD>sham	chr7	110796623	110816850	+	protein_coding	323.258	0.103166	-8.98731
Rab32	365042	1559997	ENSRNOG00000014258.5	1.77803	2.57551e-19	5.97109e-18	UDD>sham	chr1	4946193	4961003	-	protein_coding	398.164	0.197877	8.9855
Trns1	170613			-1.55755	2.60226e-19	6.02653e-18	UDD>sham		6865	6933	-	tRNA	958.286	0.173363	-8.98437
Tanc2	303599	1309285	ENSRNOG00000052840.2	1.23751	2.82864e-19	6.54369e-18	UDD>sham	chr10	90553124	90873477	+	protein_coding	1216.12	0.137881	8.97519
Dcun1d2	688913	1582994	ENSRNOG00000019473.8	-1.15706	2.87173e-19	6.63617e-18	UDD>sham	chr16	76254433	76281139	+	protein_coding	1551.04	0.128941	-8.97353
Rgn	25106	3560	ENSRNOG00000007949.6	-3.48172	2.90713e-19	6.71068e-18	UDD>sham	chrX	1619030	1634456	-	protein_coding	29.2763	0.388058	-8.97218
Atp5mk	171069	631426	ENSRNOG00000020296.6	-1.16856	2.95312e-19	6.80208e-18	UDD>sham	chr1	245973910	245980702	-	protein_coding	1847.96	0.130268	-8.97045
Kcnj2	29712	61968	ENSRNOG00000064933.1	-1.55876	2.95162e-19	6.80208e-18	UDD>sham	chr10	96060849	96071401	+	protein_coding	2287.96	0.173765	-8.9705
Myh2	691644	620354	ENSRNOG00000065740.1	-1.832	2.99297e-19	6.88643e-18	UDD>sham	chr10	51856738	51883236	+	protein_coding	120618	0.204259	-8.96897
Gpcpd1	362219	735140	ENSRNOG00000053201.2	-1.76688	2.99696e-19	6.88815e-18	UDD>sham	chr3	119787681	119832550	-	protein_coding	1834.4	0.197003	-8.96882
Acads	64304	620514	ENSRNOG00000001177.5	-1.44249	3.15379e-19	7.24079e-18	UDD>sham	chr12	41493650	41502897	+	protein_coding	1564.79	0.160935	-8.9632
Acot11	100363074	2324815	ENSRNOG00000007837.8	-2.20534	3.35135e-19	7.68607e-18	UDD>sham	chr5	121523833	121581699	-	protein_coding	649.144	0.246228	-8.9565
Exo1	305000	1309465	ENSRNOG00000056209.2	3.3053	3.47671e-19	7.965e-18	UDD>sham	chr13	87809725	87834654	+	protein_coding	52.0661	0.369207	8.95245
Thbs2	292406	1310979	ENSRNOG00000010529.8	2.7935	3.54026e-19	8.10187e-18	UDD>sham	chr1	55670394	55699789	-	protein_coding	3158.28	0.312107	8.95045
Pfkm	65152	68419	ENSRNOG00000057988.2	-2.47723	3.67265e-19	8.39581e-18	UDD>sham	chr7	129221679	129259192	+	protein_coding	19610.4	0.276897	-8.9464
Dcn	29139	61895	ENSRNOG00000004554.7	-0.992628	3.68313e-19	8.41074e-18	UDD>sham	chr7	32281252	32321291	+	protein_coding	9419.45	0.110957	-8.94609
Wnt4	84426	621348	ENSRNOG00000013166.6	-2.24213	3.76293e-19	8.58376e-18	UDD>sham	chr5	149513573	149535415	+	protein_coding	224.191	0.250694	-8.94372
Rpl3	300079	735105	ENSRNOG00000016896.9	1.77986	3.89123e-19	8.86693e-18	UDD>sham	chr7	111622257	111627639	-	protein_coding	9343.26	0.199089	8.94001
Rpl18a	290641	1302976	ENSRNOG00000018795.7	0.608416	3.93682e-19	8.96121e-18	UDD>sham	chr16	18542572	18544578	+	protein_coding	7016.3	0.0680652	8.93873
Hist1h2ao	364723	1304905		1.97416	4.05646e-19	9.22368e-18	UDD>sham	chr17	42704740	42705130	-	protein_coding	703.95	0.220936	8.93542
Il15	25670	2887	ENSRNOG00000003439.7	-1.48298	4.21851e-19	9.58191e-18	UDD>sham	chr19	25640013	25706818	+	protein_coding	452.667	0.166047	-8.93108
Hibch	301384	1308392	ENSRNOG00000028557.7	-1.10017	4.22858e-19	9.59455e-18	UDD>sham	chr9	48590097	48669896	-	protein_coding	659.534	0.123188	-8.93082
Ndufc1	689938	1586362	ENSRNOG00000070835.1	-1.39611	4.26883e-19	9.67557e-18	UDD>sham	chr2	135447067	135450950	-	protein_coding	688.254	0.156343	-8.92977
Fahd2a	296131	1563674	ENSRNOG00000013974.8	-1.59927	4.30938e-19	9.7467e-18	UDD>sham	chr3	114657179	114665335	-	protein_coding	264.398	0.179115	-8.92873
Tlr1	305354	1309975	ENSRNOG00000038722.4	3.03037	4.3084e-19	9.7467e-18	UDD>sham	chr14	43384127	43396765	+	protein_coding	149.679	0.339395	8.92875
Map4k4	301363	1305322	ENSRNOG00000014013.8	0.646604	4.39807e-19	9.93673e-18	UDD>sham	chr9	42200708	42326708	+	protein_coding	3637.09	0.0724367	8.92647
Vwa1	298683	1311476	ENSRNOG00000018338.8	1.77356	4.41142e-19	9.95634e-18	UDD>sham	chr5	166377451	166382784	-	protein_coding	1124.41	0.198693	8.92614
Acsf2	619561	1562656	ENSRNOG00000003330.5	-1.31961	4.5539e-19	1.0267e-17	UDD>sham	chr10	79504510	79546714	-	protein_coding	877.024	0.147895	-8.92262
Ky	315962	1305407	ENSRNOG00000008210.7	-4.46563	4.57437e-19	1.03016e-17	UDD>sham	chr8	103086630	103126305	+	protein_coding	1100.24	0.500512	-8.92212
Prrg4	499847	1560542	ENSRNOG00000022710.5	4.10083	4.57893e-19	1.03016e-17	UDD>sham	chr3	91214646	91243347	-	protein_coding	1472.27	0.459631	8.92201
LOC103693683	103693683	9127992	ENSRNOG00000046663.3	2.0756	4.76644e-19	1.07122e-17	UDD>sham	chr13	83322840	83331714	-	transcribed_pseudogene	216.293	0.232754	8.91757
Vash1	503052	1564082	ENSRNOG00000010457.7	1.46939	4.94235e-19	1.10958e-17	UDD>sham	chr6	106330374	106345740	+	protein_coding	480.413	0.164849	8.91355
Marchf1	361135	1305148	ENSRNOG00000026310.4	1.60467	4.96121e-19	1.11264e-17	UDD>sham	chr16	23255554	24114290	-	protein_coding	245.346	0.180034	8.91313
Eml1	362783	1306374	ENSRNOG00000043143.5	-1.0601	5.26319e-19	1.17788e-17	UDD>sham	chr6	127283968	127457246	+	protein_coding	1814.65	0.119024	-8.90658
LOC120099953	120099953			-1.65095	5.25898e-19	1.17788e-17	UDD>sham	chr1	193711614	193714736	+	lncRNA	59.9688	0.185361	-8.90667
Mmgt2	303211	1311260	ENSRNOG00000069117.1	-0.863369	5.2992e-19	1.18469e-17	UDD>sham	chr10	47343446	47362889	+	protein_coding	380.48	0.0969443	-8.90582
Klhl33	100362676	2324282	ENSRNOG00000025868.6	-2.5007	5.43984e-19	1.21486e-17	UDD>sham	chr15	24105923	24114445	-	protein_coding	1492.54	0.280886	-8.90292
Nipsnap2	498174	1566421	ENSRNOG00000023919.5	-1.45636	5.45619e-19	1.21723e-17	UDD>sham	chr12	26906068	26944238	-	protein_coding	6500.19	0.163589	-8.90258
Dld	298942	735073	ENSRNOG00000006364.8	-1.00637	5.63534e-19	1.25588e-17	UDD>sham	chr6	47904153	47924814	-	protein_coding	3872.43	0.113088	-8.899
Abhd14a	300982	1309721	ENSRNOG00000011936.8	-1.49542	5.66739e-19	1.26171e-17	UDD>sham	chr8	107079139	107089004	-	protein_coding	114.811	0.168056	-8.89837
Gpr34	554353	1563681		2.46118	5.87136e-19	1.30575e-17	UDD>sham	chrX	9104829	9113796	-	protein_coding	160.01	0.27671	8.89444
Arpc5	360854	1311791	ENSRNOG00000028062.8	1.27971	6.00364e-19	1.33377e-17	UDD>sham	chr13	64904504	64913413	+	protein_coding	1216.97	0.143918	8.89197
Fam160b2	306015	1308870		-1.13507	6.13834e-19	1.36228e-17	UDD>sham	chr15	45656641	45674603	-	protein_coding	1565.62	0.127687	-8.8895
Msn	81521	621260		1.56722	6.1916e-19	1.37266e-17	UDD>sham	chrX	60996043	61064011	+	protein_coding	4663.97	0.176319	8.88854
Endog	362100	1310763	ENSRNOG00000016033.7	-1.68305	6.31108e-19	1.3977e-17	UDD>sham	chr3	13449113	13451715	+	protein_coding	467.575	0.189396	-8.88642
Tpm1	24851	3898	ENSRNOG00000018184.9	-1.15729	6.63049e-19	1.46691e-17	UDD>sham	chr8	67635479	67662330	-	protein_coding	46588.5	0.130312	-8.88093
Mief1	315141	1359173	ENSRNOG00000017553.8	-0.516376	6.65082e-19	1.46988e-17	UDD>sham	chr7	111786630	111802220	+	protein_coding	1203.35	0.0581466	-8.88059
Ly86	291359	1309936	ENSRNOG00000000137.7	2.16553	6.72571e-19	1.48489e-17	UDD>sham	chr17	27415807	27499695	-	protein_coding	108.332	0.243884	8.87934
Adamts6	361886	1307678	ENSRNOG00000012655.9	1.21197	7.07864e-19	1.56119e-17	UDD>sham	chr2	35421483	35633305	+	protein_coding	785.939	0.136581	8.87365
Cnnm3	301345	1307926	ENSRNOG00000016032.7	-0.783	7.13066e-19	1.57103e-17	UDD>sham	chr9	38755374	38770740	+	protein_coding	649.421	0.0882469	-8.87284
Pank4	171053	628857	ENSRNOG00000014044.7	-1.22973	7.242e-19	1.59391e-17	UDD>sham	chr5	165525340	165542139	+	protein_coding	978.646	0.138622	-8.87111
Nmrk2	100912521	6486791	ENSRNOG00000042897.4	-3.1622	7.36757e-19	1.61988e-17	UDD>sham	chr7	8514855	8517916	+	protein_coding	487.577	0.356537	-8.8692
Lactb2	297768	1307876	ENSRNOG00000007829.5	-0.992184	7.5863e-19	1.66625e-17	UDD>sham	chr5	5569080	5591843	+	protein_coding	681.116	0.11191	-8.86594
Slc48a1	300191	1562880	ENSRNOG00000053196.2	-0.814568	7.73721e-19	1.69589e-17	UDD>sham	chr7	128915136	128923929	+	protein_coding	1440.18	0.0918989	-8.86374
Tubgcp6	362980	1307743	ENSRNOG00000006028.7	-0.61945	7.73605e-19	1.69589e-17	UDD>sham	chr7	120177686	120198986	-	protein_coding	792.348	0.0698857	-8.86376
Tbc1d8b	315912	1563084	ENSRNOG00000054011.2	0.976418	8.00357e-19	1.75247e-17	UDD>sham	chrX	103319181	103407137	+	protein_coding	461.809	0.110206	8.85997
Soat1	81782	621641	ENSRNOG00000004111.4	1.67219	8.04931e-19	1.76067e-17	UDD>sham	chr13	68552274	68597529	-	protein_coding	824.925	0.188749	8.85934
Gtpbp8	360714	1310025	ENSRNOG00000002044.6	-1.1957	8.09546e-19	1.76895e-17	UDD>sham	chr11	55945778	55955743	+	protein_coding	177.797	0.134975	-8.8587
Rpl3l	287122	1306315	ENSRNOG00000014641.8	-2.83344	8.11656e-19	1.77174e-17	UDD>sham	chr10	13753914	13764458	+	protein_coding	3333.18	0.319859	-8.85841
Eno3	25438	2555	ENSRNOG00000004078.8	-2.06264	8.16052e-19	1.77951e-17	UDD>sham	chr10	55370531	55375921	+	protein_coding	25731.1	0.232862	-8.85781
Tnfaip6	84397	621359	ENSRNOG00000050792.3	1.6416	8.67574e-19	1.88993e-17	UDD>sham	chr3	36502250	36521652	+	protein_coding	151.087	0.185471	8.85098
Syt14	684293	1592654	ENSRNOG00000046139.4	-1.74156	9.12784e-19	1.98638e-17	UDD>sham	chr13	104416796	104570790	-	protein_coding	232.707	0.196891	-8.84531
LOC102546551	102546551	7728552		-1.83191	9.27015e-19	2.01529e-17	UDD>sham	chr19	23419000	23429171	-	lncRNA	43.1344	0.207146	-8.84358
Ndufb1	100912357	6487218		-1.16031	9.32707e-19	2.02559e-17	UDD>sham	chr6	121115649	121124056	-	lncRNA	480.89	0.131214	-8.84289
Ttc30b	499814	1590784	ENSRNOG00000059460.2	-1.60714	9.40721e-19	2.04091e-17	UDD>sham	chr3	60855809	60858380	-	protein_coding	236.192	0.181763	-8.84194
Samd13	56764	708544	ENSRNOG00000016432.5	-2.2414	9.84887e-19	2.13456e-17	UDD>sham	chr2	235534699	235540527	-	protein_coding	65.413	0.253644	-8.83681
Vav1	25156	3951	ENSRNOG00000050430.3	2.13078	1.0434e-18	2.25906e-17	UDD>sham	chr9	2161985	2209951	+	protein_coding	450.541	0.241301	8.83036
Qser1	311266	1311804	ENSRNOG00000037514.4	-0.61327	1.04503e-18	2.26031e-17	UDD>sham	chr3	91137516	91202426	-	protein_coding	2127.86	0.0694515	-8.83018
Gng10	114119	621514		1.38708	1.05216e-18	2.27341e-17	UDD>sham	chr5	73856124	73863017	+	protein_coding	517.872	0.157097	8.82942
Bin2	366988	1306789	ENSRNOG00000031930.3	1.95901	1.08711e-18	2.34655e-17	UDD>sham	chr7	131742001	131768208	-	protein_coding	181.514	0.221965	8.82577
Cd53	24251	2310	ENSRNOG00000017874.5	1.65325	1.09323e-18	2.35737e-17	UDD>sham	chr2	194352139	194399668	-	protein_coding	453.877	0.187335	8.82514
Zc3h12d	308266	1597152	ENSRNOG00000016041.7	2.35039	1.0948e-18	2.35836e-17	UDD>sham	chr1	2313110	2348820	+	protein_coding	166.26	0.266334	8.82498
LOC120094348	120094348			1.67744	1.11231e-18	2.39365e-17	UDD>sham	chr8	95756586	95787645	+	lncRNA	291.203	0.190117	8.8232
Grtp1	361180	1309210	ENSRNOG00000019504.11	-1.83156	1.12224e-18	2.41258e-17	UDD>sham	chr16	76332777	76356414	+	protein_coding	441.996	0.207608	-8.82221
Rgmb	681433	1595392	ENSRNOG00000064721.1	-1.10893	1.13726e-18	2.44242e-17	UDD>sham	chr1	56766598	56792396	-	protein_coding	1250.34	0.125719	-8.82072
Edem2	296304	1303074	ENSRNOG00000019299.6	1.11134	1.14531e-18	2.45722e-17	UDD>sham	chr3	144201604	144227423	-	protein_coding	304.643	0.126003	8.81993
Grpel1	79563	70947	ENSRNOG00000006593.6	-0.835059	1.19413e-18	2.55937e-17	UDD>sham	chr14	74292023	74298243	-	protein_coding	960.55	0.0947288	-8.81526
Aldh1l2	299699	1309458	ENSRNOG00000008586.9	3.38084	1.25228e-18	2.68132e-17	UDD>sham	chr7	20254196	20305793	+	protein_coding	284.992	0.383753	8.80993
Apaf1	78963	620575	ENSRNOG00000008022.7	1.16802	1.25574e-18	2.68601e-17	UDD>sham	chr7	25494143	25579540	-	protein_coding	726.613	0.132584	8.80962
Cnp	25275	2368	ENSRNOG00000017496.5	1.36376	1.26127e-18	2.69515e-17	UDD>sham	chr10	85511164	85517723	+	protein_coding	1174.39	0.154813	8.80912
Dok3	306760	1311840	ENSRNOG00000013564.5	2.92833	1.27551e-18	2.72285e-17	UDD>sham	chr17	9109633	9115188	+	protein_coding	205.497	0.332467	8.80787
Ankrd40	690586	1594678	ENSRNOG00000002935.7	-0.611254	1.27761e-18	2.72458e-17	UDD>sham	chr10	79282075	79295322	+	protein_coding	4072.74	0.0694	-8.80768
Pitx2	54284	3331	ENSRNOG00000010681.9	-1.14226	1.31299e-18	2.79724e-17	UDD>sham	chr2	217717738	217737293	+	protein_coding	309.449	0.129735	-8.80462
Axin2	29134	69259	ENSRNOG00000055010.2	-1.48811	1.333e-18	2.83702e-17	UDD>sham	chr10	93893830	93927042	+	protein_coding	326.94	0.169047	-8.80292
Eef1a1	171361	67387	ENSRNOG00000009439.7	1.33654	1.35566e-18	2.88237e-17	UDD>sham	chr8	79341554	79344784	-	protein_coding	32596.4	0.151862	8.80103
Reep4	306014	1306561	ENSRNOG00000011373.7	1.46496	1.37656e-18	2.92389e-17	UDD>sham	chr15	45620317	45623524	+	protein_coding	120.971	0.166486	8.79931
Il10ra	117539	620138	ENSRNOG00000016308.5	1.76981	1.3868e-18	2.9427e-17	UDD>sham	chr8	45563009	45578041	-	protein_coding	277.19	0.20115	8.79848
Trip13	292206	1308516	ENSRNOG00000015810.6	2.45161	1.41508e-18	2.99971e-17	UDD>sham	chr1	29357093	29402078	+	protein_coding	92.8152	0.278712	8.79622
Ier5	498256	69252	ENSRNOG00000059406.3	1.5701	1.42982e-18	3.02795e-17	UDD>sham	chr13	67270134	67272226	-	protein_coding	890.898	0.178521	8.79505
Cd80	25408	2314	ENSRNOG00000001527.6	2.43085	1.44205e-18	3.05081e-17	UDD>sham	chr11	62254543	62293414	-	protein_coding	57.2265	0.276418	8.7941
Acaa2	170465	620482	ENSRNOG00000013766.8	-2.10734	1.45642e-18	3.07815e-17	UDD>sham	chr18	68345136	68373246	+	protein_coding	3760.17	0.239662	-8.79298
Osgepl1	314548	1305575	ENSRNOG00000004001.7	-0.94777	1.55705e-18	3.28758e-17	UDD>sham	chr9	48214995	48229440	-	protein_coding	332.21	0.107879	-8.78547
Dcaf11	305895	1311288	ENSRNOG00000018825.7	-0.773631	1.61771e-18	3.41226e-17	UDD>sham	chr15	29046744	29057450	+	protein_coding	2793.74	0.0881011	-8.78118
Tmem143	308593	1305013	ENSRNOG00000021096.7	-1.02628	1.67397e-18	3.52743e-17	UDD>sham	chr1	96371934	96387991	+	protein_coding	787.794	0.116924	-8.77733
Atp5mf	690441	1596067	ENSRNOG00000027049.7	-1.41414	1.68069e-18	3.5381e-17	UDD>sham	chr12	9421665	9428236	+	protein_coding	962.4	0.161121	-8.77688
Gadl1	367181	1565145	ENSRNOG00000067908.1	-1.66059	1.90447e-18	4.00522e-17	UDD>sham	chr8	115605609	115785676	+	protein_coding	459.602	0.189504	-8.76281
Nrcam	497815	3209	ENSRNOG00000004067.10	2.35582	1.94403e-18	4.08439e-17	UDD>sham	chr6	61402813	61698536	+	protein_coding	218.093	0.268914	8.76049
Zbtb5	298084	1307367	ENSRNOG00000012726.7	-1.11005	2.00658e-18	4.21163e-17	UDD>sham	chr5	59244132	59265461	-	protein_coding	392.988	0.126763	-8.75692
Mxra7	690599	1594666	ENSRNOG00000042915.5	1.2303	2.01334e-18	4.22166e-17	UDD>sham	chr10	102003031	102031428	-	protein_coding	825.723	0.140501	8.75654
Olr1584	289247	1334087		2.14967	2.02293e-18	4.2376e-17	UDD>sham	chr13	86046158	86052356	+	protein_coding	139.894	0.245508	8.756
Ccdc107	313496	1560252	ENSRNOG00000017253.8	-0.833996	2.05634e-18	4.30335e-17	UDD>sham	chr5	57749502	57752920	+	protein_coding	466.81	0.0952685	-8.75416
RGD1310553	301374	1310553	ENSRNOG00000016447.6	-0.806924	2.09496e-18	4.37986e-17	UDD>sham	chr9	45371396	45382123	+	protein_coding	623.395	0.0921982	-8.75206
Tm9sf3	309475	1564625	ENSRNOG00000013443.9	0.516634	2.12257e-18	4.43322e-17	UDD>sham	chr1	240032060	240085125	-	protein_coding	4564	0.05904	8.75058
Homer3	29548	620706	ENSRNOG00000020229.8	0.89789	2.27598e-18	4.74899e-17	UDD>sham	chr16	19132177	19142739	-	protein_coding	431.744	0.102702	8.7427
Hist2h4	295277	1307448	ENSRNOG00000032224.5	1.41767	2.47001e-18	5.14879e-17	UDD>sham	chr2	183831601	183831996	-	protein_coding	1270.47	0.162326	8.73346
Alpk3	365298	1309860	ENSRNOG00000011659.6	-1.05296	2.52852e-18	5.2656e-17	UDD>sham	chr1	135014455	135062294	+	protein_coding	22664.6	0.120602	-8.73081
Epb41l5	304733	1311366	ENSRNOG00000002538.9	-1.90163	2.63155e-18	5.47481e-17	UDD>sham	chr13	30673052	30770213	-	protein_coding	1157.86	0.217919	-8.72629
Gpr108	316136	735149	ENSRNOG00000046128.2	0.684064	2.74232e-18	5.69969e-17	UDD>sham	chr9	2120740	2131771	-	protein_coding	484.323	0.078433	8.72163
Cc2d2a	498386	1561042	ENSRNOG00000059715.2	-1.34801	2.76128e-18	5.72801e-17	UDD>sham	chr14	67349004	67435883	-	protein_coding	475.615	0.154573	-8.72085
Slc2a12	308028	1310175	ENSRNOG00000011161.6	-1.54391	2.76133e-18	5.72801e-17	UDD>sham	chr1	22803068	22862204	-	protein_coding	712.912	0.177037	-8.72085
Lgr4	286994	628615	ENSRNOG00000005715.6	-0.825046	2.84747e-18	5.90093e-17	UDD>sham	chr3	96447385	96550006	+	protein_coding	1152.9	0.094644	-8.71737
Arrdc1	366001	1309961	ENSRNOG00000007622.7	1.24767	2.92872e-18	6.06343e-17	UDD>sham	chr3	7735002	7742195	-	protein_coding	213.904	0.143177	8.71418
Zfp709	266773	628698	ENSRNOG00000016186.8	-0.694951	2.98298e-18	6.16975e-17	UDD>sham	chr16	17907599	17920047	-	protein_coding	370.929	0.0797685	-8.7121
Cad	24240	1588606	ENSRNOG00000026474.7	0.758473	3.01843e-18	6.23701e-17	UDD>sham	chr6	25292133	25315176	-	protein_coding	1597.52	0.0870732	8.71076
LOC102551184	102551184	7529415		1.50409	3.23509e-18	6.67823e-17	UDD>sham	chr17	41526192	41575488	-	protein_coding	3538.55	0.172827	8.7029
Ccn1	83476	620763	ENSRNOG00000014350.5	1.97302	3.26772e-18	6.73904e-17	UDD>sham	chr2	234562410	234565370	-	protein_coding	5458.82	0.226738	8.70176
Cdk17	314743	1565593	ENSRNOG00000004148.6	0.865189	3.29798e-18	6.79487e-17	UDD>sham	chr7	27683890	27765814	+	protein_coding	780.908	0.0994389	8.70072
Arhgef1	60323	620951	ENSRNOG00000020130.8	0.462445	3.36488e-18	6.926e-17	UDD>sham	chr1	80499026	80520954	+	protein_coding	1698.41	0.0531641	8.69844
Vps33a	65081	620643	ENSRNOG00000056889.2	-0.732438	3.40007e-18	6.99166e-17	UDD>sham	chr12	33024596	33051399	+	protein_coding	874.399	0.0842148	-8.69726
Ppfia4	140592	620055	ENSRNOG00000003494.8	1.93771	3.42361e-18	7.03327e-17	UDD>sham	chr13	45753827	45802305	-	protein_coding	745.904	0.222816	8.69647
Wwp2	291999	1310091	ENSRNOG00000012937.8	0.765149	3.48062e-18	7.14349e-17	UDD>sham	chr19	35346826	35471251	+	protein_coding	595.379	0.0880028	8.6946
Fanci	100360594	2321863	ENSRNOG00000016689.9	2.34926	3.4957e-18	7.16753e-17	UDD>sham	chr1	133327264	133383661	+	protein_coding	236.497	0.270213	8.69411
Myf5	299766	1308322	ENSRNOG00000004768.6	2.34684	3.56729e-18	7.30728e-17	UDD>sham	chr7	42802946	42806177	-	protein_coding	437.742	0.270007	8.6918
Arrb2	25388	2157	ENSRNOG00000019308.8	1.42298	3.63138e-18	7.43142e-17	UDD>sham	chr10	55146887	55154854	+	protein_coding	421.666	0.163753	8.68978
Ndufa3	691001	1588687	ENSRNOG00000060293.2	-0.959687	3.66401e-18	7.49098e-17	UDD>sham	chr1	65597562	65600242	-	protein_coding	839.764	0.110451	-8.68876
LOC303140	303140	1561735	ENSRNOG00000069239.1	1.8113	3.79812e-18	7.75772e-17	UDD>sham	chr10	38104114	38133106	-	protein_coding	221.684	0.208563	8.68468
Arpc1b	54227	2155	ENSRNOG00000000991.7	1.79909	4.01539e-18	8.19364e-17	UDD>sham	chr12	9482176	9495772	-	protein_coding	2652.03	0.207308	8.67835
LOC102551138	102551138	7675853		-1.62634	4.03963e-18	8.22731e-17	UDD>sham	chr12	17178464	17200736	-	lncRNA	161.975	0.187417	-8.67767
Myo1g	289785	1306016	ENSRNOG00000059140.2	2.44292	4.03627e-18	8.22731e-17	UDD>sham	chr14	81386701	81401843	-	protein_coding	551.261	0.281515	8.67776
Atp1a2	24212	2168	ENSRNOG00000007290.7	-1.34231	4.04796e-18	8.23641e-17	UDD>sham	chr13	84729597	84754544	-	protein_coding	27778.4	0.15469	-8.67743
Nfia	25492	3170	ENSRNOG00000006966.8	-0.759309	4.18051e-18	8.49797e-17	UDD>sham	chr5	112436655	112781878	+	protein_coding	4163.33	0.0875409	-8.67377
Dbf4	312046	1305854	ENSRNOG00000050482.4	2.48934	4.20294e-18	8.53543e-17	UDD>sham	chr4	25676570	25701152	+	protein_coding	94.7007	0.287016	8.67316
Tfb2m	289307	1307091	ENSRNOG00000002695.4	-1.02091	4.30403e-18	8.73239e-17	UDD>sham	chr13	91278889	91296709	-	protein_coding	835.912	0.117746	-8.67045
Mpst	192172	620065	ENSRNOG00000000185.6	-1.30489	4.30836e-18	8.73284e-17	UDD>sham	chr7	109955581	109963155	+	protein_coding	971.421	0.1505	-8.67034
Mfsd4b	499462	1559971	ENSRNOG00000024543.7	-0.89908	4.4511e-18	9.01359e-17	UDD>sham	chr20	43324429	43333914	-	protein_coding	209.397	0.10374	-8.66663
Pde7b	140929	621016	ENSRNOG00000013436.7	-1.61987	4.509e-18	9.12215e-17	UDD>sham	chr1	15174001	15493267	-	protein_coding	1228.57	0.18694	-8.66515
Slc39a13	295928	1304695	ENSRNOG00000011981.7	0.923878	4.53491e-18	9.16586e-17	UDD>sham	chr3	77039411	77047536	-	protein_coding	982.425	0.106628	8.6645
Npepl1	311671	1311351	ENSRNOG00000028384.6	-0.983345	4.71483e-18	9.52046e-17	UDD>sham	chr3	162893891	162906492	+	protein_coding	1786.28	0.113549	-8.66007
Pcca	687008	3264	ENSRNOG00000057042.2	-1.19584	4.86888e-18	9.82222e-17	UDD>sham	chr15	99627955	99969555	+	protein_coding	789.13	0.138145	-8.6564
Rufy3	360921	1565242	ENSRNOG00000003428.9	0.705675	4.88955e-18	9.85458e-17	UDD>sham	chr14	19431530	19506531	-	protein_coding	1697.17	0.0815252	8.65592
Lnx2	360761	1308222	ENSRNOG00000000955.5	0.976215	5.09441e-18	1.02577e-16	UDD>sham	chr12	8005202	8070494	+	protein_coding	678.728	0.112841	8.65124
Mogs	78947	69240	ENSRNOG00000054176.2	1.04761	5.23124e-18	1.05233e-16	UDD>sham	chr4	115621623	115625026	+	protein_coding	548.338	0.121136	8.64821
Sirt5	306840	1303285	ENSRNOG00000017866.6	-0.896208	5.36949e-18	1.07912e-16	UDD>sham	chr17	21310028	21337137	-	protein_coding	701.401	0.103665	-8.64523
Hlf	690286	1582828	ENSRNOG00000067479.1	-2.13104	5.66542e-18	1.13752e-16	UDD>sham	chr10	75154244	75211884	-	protein_coding	392.713	0.246674	-8.63911
Csf1r	307403	2425	ENSRNOG00000018414.8	1.66321	5.7268e-18	1.14876e-16	UDD>sham	chr18	54546673	54590418	+	protein_coding	4909.08	0.192549	8.63788
Tmem196	500750	1562527	ENSRNOG00000037435.3	-2.29592	5.86288e-18	1.17495e-16	UDD>sham	chr6	140895556	140959501	+	protein_coding	170.001	0.265879	-8.63519
Spsb4	300950	1562307	ENSRNOG00000012862.6	-1.51599	5.89784e-18	1.18084e-16	UDD>sham	chr8	97536519	97609757	-	protein_coding	266.003	0.175573	-8.63451
Plekhf1	308543	1310544	ENSRNOG00000027724.5	-1.39368	5.98419e-18	1.19701e-16	UDD>sham	chr1	90908304	90915862	-	protein_coding	346.864	0.161439	-8.63285
Slc39a14	306009	1307026	ENSRNOG00000009832.7	2.57079	6.12282e-18	1.22359e-16	UDD>sham	chr15	45376806	45423549	-	protein_coding	3122.23	0.297881	8.63023
Mtdh	170910	620992	ENSRNOG00000006870.7	-0.845381	6.15171e-18	1.22821e-16	UDD>sham	chr7	65306464	65365647	+	protein_coding	4141.29	0.0979618	-8.62969
Bcl2l11	64547	628774	ENSRNOG00000016551.9	1.71361	6.22361e-18	1.2414e-16	UDD>sham	chr3	115366783	115404068	+	protein_coding	740.047	0.198603	8.62836
Cox5b	94194	620608	ENSRNOG00000016660.6	-1.43365	6.23072e-18	1.24165e-16	UDD>sham	chr9	38921980	38923806	+	protein_coding	2433.19	0.166158	-8.62823
Tsku	308843	1359311	ENSRNOG00000027784.5	1.68424	6.23901e-18	1.24214e-16	UDD>sham	chr1	152660259	152671682	-	protein_coding	335.231	0.195204	8.62808
Usp24	313427	1306799	ENSRNOG00000005802.8	-0.842375	6.25663e-18	1.24449e-16	UDD>sham	chr5	121080687	121210321	+	protein_coding	10234.4	0.0976355	-8.62776
Slc35a4	257647	628792	ENSRNOG00000002908.6	-0.544872	6.35927e-18	1.26372e-16	UDD>sham	chr18	28280483	28284610	+	protein_coding	1251.04	0.063167	-8.6259
H3c13	684762	1586732		2.07777	6.37342e-18	1.26535e-16	UDD>sham	chr17	41529860	41532577	-	protein_coding	634.512	0.240883	8.62564
Tpm3	117557	621546	ENSRNOG00000017441.9	-1.06593	6.57184e-18	1.30353e-16	UDD>sham	chr2	175517198	175545014	+	protein_coding	23005.7	0.123627	-8.62213
Gpat4	290843	1310520	ENSRNOG00000018077.6	0.666769	6.63525e-18	1.31488e-16	UDD>sham	chr16	68819031	68852903	+	protein_coding	2167.68	0.0773421	8.62103
Sar1b	287276	1305590	ENSRNOG00000004820.7	-1.58249	6.71738e-18	1.32992e-16	UDD>sham	chr10	36024443	36054067	+	protein_coding	2230.46	0.183591	-8.61962
Pkp2	287925	1306533	ENSRNOG00000001825.8	-1.51344	6.84194e-18	1.35332e-16	UDD>sham	chr11	84661783	84727730	-	protein_coding	353.893	0.175624	-8.61752
H2ac20	499675	1560965		1.71415	6.9739e-18	1.37814e-16	UDD>sham	chr2	183779879	183780324	-	protein_coding	128.016	0.198966	8.61533
Osbpl3	362360	1564287	ENSRNOG00000010011.9	1.28437	7.10508e-18	1.40276e-16	UDD>sham	chr4	79346583	79523523	-	protein_coding	543.587	0.149117	8.6132
Mapk1ip1l	361028	1311455	ENSRNOG00000011611.9	0.532836	7.17785e-18	1.41581e-16	UDD>sham	chr15	20545028	20567010	+	protein_coding	1133.21	0.0618711	8.61203
Actn1	81634	70907	ENSRNOG00000056756.2	1.4724	7.52354e-18	1.48262e-16	UDD>sham	chr6	98998553	99093334	-	protein_coding	1593.76	0.171077	8.60664
Scamp2	65168	68348	ENSRNOG00000019136.7	0.943679	7.55862e-18	1.48816e-16	UDD>sham	chr8	57965612	57992248	+	protein_coding	1087.56	0.109652	8.6061
Cand1	117152	620479	ENSRNOG00000007834.6	0.715577	7.59811e-18	1.49455e-16	UDD>sham	chr7	54681114	54719002	-	protein_coding	2067.45	0.0831534	8.60551
Clpx	300786	1304883	ENSRNOG00000030225.5	-1.16761	7.63521e-18	1.50046e-16	UDD>sham	chr8	65805460	65845643	+	protein_coding	2007.19	0.135691	-8.60495
Tln2	315776	1565416	ENSRNOG00000018373.9	-0.94015	7.7926e-18	1.52998e-16	UDD>sham	chr8	67830920	68252223	-	protein_coding	8633.47	0.109287	-8.60261
Klhl23	311114	1307166	ENSRNOG00000007981.7	-1.73539	7.85677e-18	1.54116e-16	UDD>sham	chr3	54580788	54594530	+	protein_coding	875.394	0.201751	-8.60167
Dglucy	362769	1311756	ENSRNOG00000004442.8	-1.99699	7.98308e-18	1.56449e-16	UDD>sham	chr6	120055480	120130910	+	protein_coding	703.301	0.232213	-8.59983
Vtn	29169	3967	ENSRNOG00000010031.8	-1.0094	8.07446e-18	1.58094e-16	UDD>sham	chr10	63394732	63397812	+	protein_coding	246.417	0.117393	-8.59853
Trim35	498538	1564642	ENSRNOG00000009449.6	-1.24344	8.31796e-18	1.62713e-16	UDD>sham	chr15	40493697	40510246	+	protein_coding	5590.95	0.144669	-8.59512
RGD1307182	316207	1307182	ENSRNOG00000042230.4	2.01656	8.57085e-18	1.67505e-16	UDD>sham	chr9	12681290	12690555	-	protein_coding	74.2434	0.234711	8.59168
Lias	305348	1307270	ENSRNOG00000002759.5	-0.959958	8.87735e-18	1.73336e-16	UDD>sham	chr14	42876699	42893824	-	protein_coding	444.341	0.111784	-8.58764
Mrpl44	301552	1309556	ENSRNOG00000015231.7	-0.848583	9.02347e-18	1.76028e-16	UDD>sham	chr9	81106658	81111709	+	protein_coding	515.008	0.0988361	-8.58576
Aamdc	361606	1561459	ENSRNOG00000012584.8	-1.79283	9.2436e-18	1.80157e-16	UDD>sham	chr1	151861990	151893621	-	protein_coding	121.425	0.208882	-8.58299
Ptpn18	301333	1311586	ENSRNOG00000013415.8	1.59719	9.30113e-18	1.81113e-16	UDD>sham	chr9	36672325	36689963	+	protein_coding	239.849	0.186103	8.58228
Gata2	25159	2664	ENSRNOG00000012347.3	-0.898857	9.54079e-18	1.85609e-16	UDD>sham	chr4	120654205	120667763	+	protein_coding	255.98	0.10477	-8.57935
Isyna1	290651	1359423	ENSRNOG00000019741.6	0.949552	9.74222e-18	1.89355e-16	UDD>sham	chr16	18839143	18841979	-	protein_coding	414.929	0.11071	8.57695
Myom1	316740	631436	ENSRNOG00000057701.2	-1.37984	9.95744e-18	1.93361e-16	UDD>sham	chr9	110916156	111039344	+	protein_coding	24432.6	0.160925	-8.57444
Pmf1	681050	1584694	ENSRNOG00000019620.8	1.66578	1.001e-17	1.94204e-16	UDD>sham	chr2	173848074	173868272	-	protein_coding	118.838	0.194286	8.57383
Slc44a1	85254	621426	ENSRNOG00000055089.2	0.992529	1.00536e-17	1.94873e-16	UDD>sham	chr5	68061941	68241912	+	protein_coding	2147.12	0.115769	8.57333
Ndufs4	499529	1594380	ENSRNOG00000011383.6	-1.21011	1.02501e-17	1.98501e-16	UDD>sham	chr2	45951327	46061829	-	protein_coding	1623.18	0.141185	-8.5711
Vdac1	83529	621575	ENSRNOG00000006375.7	-1.3794	1.02798e-17	1.98896e-16	UDD>sham	chr10	36532306	36559642	+	protein_coding	15626.4	0.160943	-8.57077
Rnf130	652955	1562041	ENSRNOG00000046330.3	-0.364002	1.03526e-17	2.00122e-16	UDD>sham	chr10	34342835	34456048	+	protein_coding	1881.62	0.0424743	-8.56995
Inpp5e	114089	620478	ENSRNOG00000019039.8	-0.936949	1.04871e-17	2.02537e-16	UDD>sham	chr3	9216776	9229539	-	protein_coding	181.225	0.109348	-8.56847
Eml4	313861	1304690	ENSRNOG00000030294.6	0.86984	1.05324e-17	2.0286e-16	UDD>sham	chr6	11219545	11334824	-	protein_coding	715.066	0.101522	8.56797
Gba2	298399	1305598	ENSRNOG00000016364.9	-0.793407	1.05283e-17	2.0286e-16	UDD>sham	chr5	57822389	57834522	-	protein_coding	474.09	0.092601	-8.56802
Usf3	303946	1560175	ENSRNOG00000027756.8	-0.78243	1.05267e-17	2.0286e-16	UDD>sham	chr11	56470738	56529736	-	protein_coding	2680.44	0.0913196	-8.56803
Znrf1	690769	1592195	ENSRNOG00000019028.7	-0.991035	1.06653e-17	2.05235e-16	UDD>sham	chr19	39496886	39581600	+	protein_coding	1897.81	0.115687	-8.56653
Usp19	361190	1303276	ENSRNOG00000049531.3	-0.763985	1.07947e-17	2.07537e-16	UDD>sham	chr8	109190727	109201761	+	protein_coding	3685.91	0.089197	-8.56514
Cdca8	500545	1566306	ENSRNOG00000031431.6	2.37061	1.09592e-17	2.1051e-16	UDD>sham	chr5	137176414	137198686	-	protein_coding	109.145	0.276831	8.56339
Flcn	303185	735088	ENSRNOG00000003302.6	-1.21269	1.11596e-17	2.14166e-16	UDD>sham	chr10	44588621	44607808	-	protein_coding	1478.88	0.141648	-8.56131
Uqcrh	366448	1305987	ENSRNOG00000012550.7	-0.987476	1.14769e-17	2.20056e-16	UDD>sham	chr5	129545978	129554173	-	protein_coding	2017.73	0.115385	-8.55807
RGD1565323	691300	1565323	ENSRNOG00000070083.1	-5.63294	1.15271e-17	2.20821e-16	UDD>sham	chr17	31661713	31678816	+	protein_coding	754.699	0.658241	-8.55757
Dkk2	295445	1308639	ENSRNOG00000011360.7	-3.40819	1.21001e-17	2.31588e-16	UDD>sham	chr2	220568338	220660225	+	protein_coding	200.683	0.398526	-8.55197
Gdap1	312890	1309005	ENSRNOG00000005850.7	-1.93758	1.22278e-17	2.33823e-16	UDD>sham	chr5	1932613	1951691	-	protein_coding	64.9504	0.226597	-8.55076
Ripply1	680702	1588264	ENSRNOG00000061101.2	3.19443	1.24059e-17	2.37015e-16	UDD>sham	chrX	103436731	103440904	-	protein_coding	334.296	0.373658	8.54909
Dnajb11	360734	1307373	ENSRNOG00000001803.7	0.696713	1.28605e-17	2.4548e-16	UDD>sham	chr11	78151750	78168259	-	protein_coding	902.132	0.0815352	8.54494
Abhd17c	361601	1308210	ENSRNOG00000012683.6	1.10796	1.31134e-17	2.50083e-16	UDD>sham	chr1	138084632	138125595	-	protein_coding	516.063	0.129697	8.54269
Tmem176a	297077	1310725	ENSRNOG00000023708.7	1.63588	1.31885e-17	2.5129e-16	UDD>sham	chr4	77774940	77778620	+	protein_coding	415.029	0.191509	8.54203
Taf9	373541	727861	ENSRNOG00000039848.6	0.73399	1.34107e-17	2.55296e-16	UDD>sham	chr2	31794316	31798324	+	protein_coding	543.771	0.0859464	8.5401
Foxp2	500037	1559697	ENSRNOG00000054508.2	-1.77128	1.37961e-17	2.62397e-16	UDD>sham	chr4	43133827	43712442	+	protein_coding	215.822	0.207487	-8.53682
Nfkbiz	304005	1310834	ENSRNOG00000031163.6	1.28412	1.38451e-17	2.63094e-16	UDD>sham	chr11	44782676	44810723	+	protein_coding	397.891	0.150429	8.53641
Dusp22	361242	1307146	ENSRNOG00000056376.2	-0.987924	1.38856e-17	2.63628e-16	UDD>sham	chr17	33780980	33831540	-	protein_coding	1243.54	0.115735	-8.53608
Mrc1	291327	1309353	ENSRNOG00000018251.8	1.89835	1.39738e-17	2.65066e-16	UDD>sham	chr17	77249187	77330857	+	protein_coding	6026.03	0.22241	8.53535
Ifi30	290644	1310758	ENSRNOG00000019387.8	1.42282	1.41387e-17	2.67956e-16	UDD>sham	chr16	18675651	18679857	+	protein_coding	1110.2	0.166724	8.53399
LOC102555319	102555319	7613843		-1.17543	1.41832e-17	2.68559e-16	UDD>sham	chr7	108650694	108670246	-	transcribed_pseudogene	313.497	0.137741	-8.53363
Brca1	497672	2218	ENSRNOG00000020701.5	2.33198	1.42225e-17	2.69064e-16	UDD>sham	chr10	86417441	86477762	-	protein_coding	230.43	0.27328	8.53331
Naip5	294691	1559914	ENSRNOG00000065128.1	2.34384	1.4543e-17	2.74884e-16	UDD>sham	chr2	31557706	31608722	-	protein_coding	258.431	0.274752	8.53073
Susd5	301039	1561132	ENSRNOG00000026951.5	-1.44261	1.46913e-17	2.77441e-16	UDD>sham	chr8	113996771	114036133	+	protein_coding	547.54	0.16913	-8.52955
Pkdcc	313860	1311939	ENSRNOG00000004205.7	-1.27629	1.48528e-17	2.80241e-16	UDD>sham	chr6	11455686	11465002	-	protein_coding	840.211	0.149653	-8.52829
Ddias	499204	1559690	ENSRNOG00000022521.6	2.86376	1.52818e-17	2.88079e-16	UDD>sham	chr1	146906150	146930462	-	protein_coding	36.1378	0.335926	8.52499
Zfp36l2	298765	1308913	ENSRNOG00000005067.6	1.11457	1.53097e-17	2.88351e-16	UDD>sham	chr6	10490032	10494073	+	protein_coding	2617.25	0.130745	8.52478
Trdn	59299	619856	ENSRNOG00000012609.10	-1.43781	1.53921e-17	2.89646e-16	UDD>sham	chr1	23955651	24410494	-	protein_coding	11712.2	0.168675	-8.52416
Tfrc	64678	70488	ENSRNOG00000001766.8	-1.97123	1.61338e-17	3.03336e-16	UDD>sham	chr11	68163413	68185257	-	protein_coding	1804.43	0.2314	-8.51871
Tecpr2	314456	1307503	ENSRNOG00000021904.7	0.803703	1.62371e-17	3.05008e-16	UDD>sham	chr6	129899541	130001975	+	protein_coding	604.187	0.0943538	8.51797
Cdc42ep3	313838	1305858	ENSRNOG00000032136.5	-0.865328	1.66344e-17	3.12196e-16	UDD>sham	chr6	15710894	15731366	+	protein_coding	542.465	0.101622	-8.51517
Rps27a	100912032	6489478	ENSRNOG00000004426.4	0.610853	1.67485e-17	3.1406e-16	UDD>sham	chr14	103285734	103288011	-	protein_coding	5391.32	0.0717437	8.51438
Dlat	81654	619859	ENSRNOG00000009994.6	-0.931248	1.6894e-17	3.1651e-16	UDD>sham	chr8	50979151	51004435	-	protein_coding	3765.89	0.109386	-8.51338
Nkiras1	305751	1308560	ENSRNOG00000008565.6	-1.30567	1.7145e-17	3.2093e-16	UDD>sham	chr15	7492806	7503828	-	protein_coding	277.988	0.153398	-8.51167
Dnmbp	309362	1583840	ENSRNOG00000050742.4	-1.00624	1.75844e-17	3.28865e-16	UDD>sham	chr1	242736189	242829498	-	protein_coding	658.909	0.11826	-8.50873
Cdk5rap1	252827	708387	ENSRNOG00000015696.7	-1.04678	1.77429e-17	3.31538e-16	UDD>sham	chr3	142838081	142872669	-	protein_coding	386.955	0.123039	-8.50769
Ptcd2	310025	1310308	ENSRNOG00000028403.6	-0.907657	1.79416e-17	3.34957e-16	UDD>sham	chr2	30712276	30739968	-	protein_coding	217.988	0.106703	-8.5064
Ung	304577	1307200	ENSRNOG00000000692.8	1.82529	1.80555e-17	3.36788e-16	UDD>sham	chr12	42485276	42494217	-	protein_coding	148.047	0.214597	8.50567
Gcsh	171133	619946	ENSRNOG00000011535.7	-0.721367	1.91805e-17	3.5746e-16	UDD>sham	chr19	45036013	45046770	-	protein_coding	520.967	0.0848801	-8.49865
Arhgef9	66013	620719	ENSRNOG00000007733.9	-1.76596	1.93267e-17	3.59241e-16	UDD>sham	chrX	59919560	60077538	-	protein_coding	430.695	0.207815	-8.49777
LOC102547396	102547396	7656316		-3.73113	1.92959e-17	3.59241e-16	UDD>sham	chr3	139500272	139521248	+	lncRNA	47.1562	0.439062	-8.49796
Lrp8	362558	1305729	ENSRNOG00000013064.9	2.55768	1.93249e-17	3.59241e-16	UDD>sham	chr5	122563468	122635434	+	protein_coding	133.408	0.300982	8.49778
Rfng	60433	621322	ENSRNOG00000050298.3	-0.823644	1.93683e-17	3.59699e-16	UDD>sham	chr10	106047221	106050331	-	protein_coding	434.391	0.0969275	-8.49752
Ppt2	54398	620375	ENSRNOG00000000435.8	-1.07878	1.97913e-17	3.67234e-16	UDD>sham	chr20	4112520	4132774	+	protein_coding	450.207	0.12699	-8.49501
Cd151	64315	621290	ENSRNOG00000062573.1	0.996313	2.06255e-17	3.82381e-16	UDD>sham	chr1	196564744	196568753	+	protein_coding	3050.62	0.117348	8.49021
LOC102555672	102555672	7701959	ENSRNOG00000014380.7	-1.18771	2.07473e-17	3.84304e-16	UDD>sham	chr1	93172575	93197706	+	protein_coding	190.431	0.139903	-8.48953
Mapk9	50658	628847	ENSRNOG00000002823.9	-0.828242	2.12592e-17	3.93443e-16	UDD>sham	chr10	34169661	34211138	+	protein_coding	1708.59	0.097593	-8.4867
Nt5dc2	290558	1305524	ENSRNOG00000018358.5	2.50157	2.21777e-17	4.10085e-16	UDD>sham	chr16	6322485	6330538	+	protein_coding	125.725	0.294935	8.48178
Fcer1g	25441	2599	ENSRNOG00000024159.4	1.65011	2.22257e-17	4.10616e-16	UDD>sham	chr13	83649447	83654215	-	protein_coding	376.282	0.194553	8.48153
Trim16	303214	1309749	ENSRNOG00000003287.7	-1.18241	2.26144e-17	4.17434e-16	UDD>sham	chr10	47485982	47509010	+	protein_coding	1545.1	0.139444	-8.47951
Kbtbd3	315394	1310895	ENSRNOG00000069206.1	-1.0097	2.30191e-17	4.24537e-16	UDD>sham	chr8	1464162	1491144	+	protein_coding	382.461	0.119104	-8.47745
Tnrc6c	303774	1310027	ENSRNOG00000022395.7	-0.769982	2.30689e-17	4.25087e-16	UDD>sham	chr10	102908958	102979543	+	protein_coding	2226.5	0.0908298	-8.47719
Trpv2	29465	3965	ENSRNOG00000003104.8	1.58198	2.35851e-17	4.34224e-16	UDD>sham	chr10	47265524	47294263	+	protein_coding	232.008	0.186672	8.47462
Myd88	301059	735043	ENSRNOG00000013634.6	1.2567	2.39668e-17	4.4087e-16	UDD>sham	chr8	119074439	119078508	-	protein_coding	456.907	0.148323	8.47275
Bdh2	295458	1309898	ENSRNOG00000014490.6	-2.13332	2.46498e-17	4.53042e-16	UDD>sham	chr2	223702410	223723076	+	protein_coding	44.8114	0.251883	-8.46948
Tars3	308701	1311308	ENSRNOG00000024460.7	-1.24166	2.66185e-17	4.88802e-16	UDD>sham	chr1	119213189	119265492	+	protein_coding	715.206	0.14676	-8.46052
Sparcl1	25434	2531	ENSRNOG00000015093.7	-1.20845	2.67399e-17	4.90609e-16	UDD>sham	chr14	5632816	5663866	+	protein_coding	2491.4	0.142843	-8.45999
Fcgr1a	295279	1309912	ENSRNOG00000021199.6	2.19493	2.77906e-17	5.09447e-16	UDD>sham	chr2	183851075	183860077	-	protein_coding	398.073	0.259586	8.45549
Rp2	367714	1565124	ENSRNOG00000025428.7	1.22159	2.84327e-17	5.20769e-16	UDD>sham	chrX	1872581	1916704	-	protein_coding	311.006	0.144518	8.45283
Fermt3	309186	1310168	ENSRNOG00000021161.7	1.83816	2.96639e-17	5.42852e-16	UDD>sham	chr1	204189483	204207683	-	protein_coding	616.978	0.217589	8.44788
Syngr1	29205	3801	ENSRNOG00000017108.8	-1.51426	3.02992e-17	5.54002e-16	UDD>sham	chr7	111635911	111659341	+	protein_coding	198.624	0.1793	-8.44541
LOC108351046	108351046	11384347		-4.75554	3.07934e-17	5.62555e-16	UDD>sham	chr5	148064624	148072253	-	lncRNA	18.2317	0.563218	-8.44352
Shisa5	301013	1359661	ENSRNOG00000020667.8	1.02391	3.16589e-17	5.77871e-16	UDD>sham	chr8	109691476	109706409	+	protein_coding	916.516	0.121312	8.44028
Clba1	362793	1307315	ENSRNOG00000013690.6	2.55147	3.20476e-17	5.84464e-16	UDD>sham	chr6	131882866	131889662	+	protein_coding	36.7848	0.302349	8.43885
Rnf150	364983	1304572	ENSRNOG00000003479.7	-1.68788	3.21911e-17	5.86578e-16	UDD>sham	chr19	25006978	25229273	-	protein_coding	497.722	0.200026	-8.43833
Traf7	360491	1559653	ENSRNOG00000003131.8	0.780669	3.24743e-17	5.91233e-16	UDD>sham	chr10	13533570	13552290	-	protein_coding	936.424	0.0925258	8.4373
LOC102546391	102546391	7663730	ENSRNOG00000066453.1	-2.07825	3.26409e-17	5.93758e-16	UDD>sham	chr2	147935219	147938083	-	lncRNA	332.421	0.246334	-8.4367
Frat1	103691373	9147096	ENSRNOG00000067076.1	-1.62133	3.3034e-17	6.00394e-16	UDD>sham	chr1	240638288	240640857	+	protein_coding	298.258	0.192208	-8.43531
Cadps	26989	708573	ENSRNOG00000008570.8	-2.96132	3.33243e-17	6.05155e-16	UDD>sham	chr15	12289803	12742786	+	protein_coding	20.4114	0.351105	-8.43428
Gmpr	117533	70980	ENSRNOG00000017250.5	-1.71204	3.35578e-17	6.08875e-16	UDD>sham	chr17	19151820	19189626	-	protein_coding	1692.96	0.203005	-8.43347
Nfatc2	311658	1307690	ENSRNOG00000012175.7	-0.995728	3.39505e-17	6.15476e-16	UDD>sham	chr3	157195970	157328640	-	protein_coding	1174.38	0.118088	-8.4321
Aox1	54349	620528	ENSRNOG00000015354.9	-1.9117	3.54631e-17	6.4235e-16	UDD>sham	chr9	59579621	59658772	+	protein_coding	386.135	0.226854	-8.427
Erbb3	29496	69323	ENSRNOG00000004964.5	2.23463	3.61234e-17	6.53753e-16	UDD>sham	chr7	994549	1015876	-	protein_coding	820.71	0.265243	8.42484
Pdhx	311254	1566332	ENSRNOG00000006947.8	-0.865455	3.73713e-17	6.75764e-16	UDD>sham	chr3	89372472	89396759	-	protein_coding	930.167	0.102775	-8.42087
Trip11	314393	1586166	ENSRNOG00000005292.8	-0.589249	3.82521e-17	6.91103e-16	UDD>sham	chr6	120995242	121067693	-	protein_coding	2581.11	0.0699976	-8.41814
Lonrf2	301361	1562137	ENSRNOG00000023312.5	-1.32232	3.87829e-17	7.00098e-16	UDD>sham	chr9	41033125	41070551	-	protein_coding	143.248	0.15711	-8.41652
Gnai2	81664	620243	ENSRNOG00000016592.7	0.945952	3.88879e-17	7.01399e-16	UDD>sham	chr8	108288401	108309009	-	protein_coding	4091.56	0.112397	8.4162
Lrrc39	691307	1585106	ENSRNOG00000015117.6	-2.21819	3.9257e-17	7.07458e-16	UDD>sham	chr2	204516122	204535463	+	protein_coding	1199.02	0.263596	-8.4151
LOC100363289	100363289	2324602		-1.45228	3.99138e-17	7.18684e-16	UDD>sham	chr8	80712606	80721104	+	protein_coding	73.1887	0.17262	-8.41315
LOC100362342	100362342	2318344	ENSRNOG00000050554.3	2.06765	4.05837e-17	7.30129e-16	UDD>sham	chr1	192184440	192222676	-	protein_coding	103.781	0.245821	8.4112
Nfatc1	100361818	2319357	ENSRNOG00000017146.8	-0.87964	4.08977e-17	7.35157e-16	UDD>sham	chr18	74046421	74156041	-	protein_coding	1375.4	0.104591	-8.4103
Ptx3	689388	1593476	ENSRNOG00000012280.5	3.31226	4.11536e-17	7.39133e-16	UDD>sham	chr2	150487513	150493323	+	protein_coding	168.778	0.393868	8.40956
Gpr157	313725	1311096	ENSRNOG00000017528.6	-1.83545	4.33163e-17	7.77319e-16	UDD>sham	chr5	160550703	160566432	+	protein_coding	330.9	0.218414	-8.40355
Sec31b	309433	1598329	ENSRNOG00000025781.7	-1.83774	4.36512e-17	7.82669e-16	UDD>sham	chr1	243376283	243404557	-	protein_coding	660.851	0.21871	-8.40265
Dock2	360509	1564189	ENSRNOG00000006932.8	1.68719	4.38313e-17	7.85237e-16	UDD>sham	chr10	18827237	19244823	-	protein_coding	816.858	0.200804	8.40217
Mrpl48	293149	1307576	ENSRNOG00000018042.8	-0.689813	4.39905e-17	7.87426e-16	UDD>sham	chr1	154896663	154939285	-	protein_coding	638.821	0.0821035	-8.40174
Ddit3	29467	62391	ENSRNOG00000006789.7	-1.2618	4.41465e-17	7.89555e-16	UDD>sham	chr7	63115645	63121203	+	protein_coding	223.684	0.150191	-8.40133
Shc1	85385	620446	ENSRNOG00000020657.8	1.03107	4.57936e-17	8.18326e-16	UDD>sham	chr2	174837937	174849538	+	protein_coding	2204.34	0.12279	8.39702
Pik3ip1	305472	1311203	ENSRNOG00000018859.8	-2.2903	4.68865e-17	8.37151e-16	UDD>sham	chr14	78203539	78216616	+	protein_coding	523.524	0.272841	-8.39425
Rras	361568	1311443	ENSRNOG00000037247.5	0.765109	4.73549e-17	8.44807e-16	UDD>sham	chr1	95500582	95504362	+	protein_coding	493.361	0.0911595	8.39308
Ppia	25518	3372	ENSRNOG00000027864.6	1.32123	4.87749e-17	8.6941e-16	UDD>sham	chr14	81279292	81282960	+	protein_coding	3148.81	0.157484	8.38961
Tuba1c	300218	1307226	ENSRNOG00000021438.4	2.35172	5.02191e-17	8.94404e-16	UDD>sham	chr7	130192050	130199655	+	protein_coding	1234.66	0.280428	8.38618
Glyctk	684314	1591498	ENSRNOG00000046307.2	-1.0342	5.07455e-17	9.03023e-16	UDD>sham	chr8	106795461	106802675	-	protein_coding	129.053	0.12334	-8.38495
LOC102553018	102553018	7709092		1.748	5.18637e-17	9.21582e-16	UDD>sham	chr2	234565400	234641070	+	lncRNA	158.546	0.208532	8.38239
Mrps9	301371	1306558	ENSRNOG00000016201.6	-1.07062	5.1875e-17	9.21582e-16	UDD>sham	chr9	45113554	45172375	+	protein_coding	590.088	0.127723	-8.38236
Mrpl51	297601	1306686	ENSRNOG00000019165.6	-0.604769	5.19972e-17	9.22984e-16	UDD>sham	chr4	157991756	157994715	+	protein_coding	1914.49	0.0721502	-8.38209
Ociad1	289590	1359549	ENSRNOG00000002205.7	-0.641384	5.32748e-17	9.44873e-16	UDD>sham	chr14	34897851	34915291	-	protein_coding	1741.54	0.0765445	-8.37923
Narf	360681	1310894	ENSRNOG00000036664.4	-0.94974	5.37299e-17	9.52151e-16	UDD>sham	chr10	106519508	106537494	+	protein_coding	1417.68	0.113358	-8.37823
Tufm	293481	1305501	ENSRNOG00000018604.7	-0.75627	5.53753e-17	9.80493e-16	UDD>sham	chr1	181073788	181077395	+	protein_coding	2132.19	0.0903044	-8.37468
LOC102549521	102549521	7566917		5.22123	5.6223e-17	9.94674e-16	UDD>sham	chr10	98013741	98022561	-	lncRNA	39.4323	0.623587	8.37289
Chrac1	315058	1309321	ENSRNOG00000009103.8	-0.801478	5.70674e-17	1.00877e-15	UDD>sham	chr7	105013047	105016435	+	protein_coding	359.607	0.0957431	-8.37113
Rpl11	362631	1308681	ENSRNOG00000026260.7	0.466319	5.888e-17	1.03995e-15	UDD>sham	chr5	148274060	148277708	-	protein_coding	4003.48	0.0557301	8.36745
Gid4	687192	1588894	ENSRNOG00000069998.1	-0.705931	5.94003e-17	1.04827e-15	UDD>sham	chr10	45221210	45247627	+	protein_coding	2157.6	0.0843768	-8.36641
Nxpe1	500992	1566243	ENSRNOG00000027730.7	-1.51229	5.98767e-17	1.0558e-15	UDD>sham	chr8	48749250	48773762	+	protein_coding	232.87	0.180778	-8.36547
Dab2ip	192126	621686	ENSRNOG00000055226.2	-0.692891	6.04041e-17	1.06422e-15	UDD>sham	chr3	18915290	19086282	+	protein_coding	2575.33	0.0828378	-8.36443
Lox	24914	3015	ENSRNOG00000014426.8	4.28358	6.25255e-17	1.10069e-15	UDD>sham	chr18	45964311	46041477	-	protein_coding	6366.68	0.512368	8.36036
Rps2	83789	619887	ENSRNOG00000014179.8	0.609355	6.3683e-17	1.12014e-15	UDD>sham	chr10	13747316	13749165	+	protein_coding	12722.3	0.0729051	8.3582
LOC120094091	120094091			-1.37272	6.50228e-17	1.14182e-15	UDD>sham	chr8	20604610	20609777	+	lncRNA	121.537	0.164285	-8.35574
Mark1	117016	619882	ENSRNOG00000002339.7	-0.85513	6.50194e-17	1.14182e-15	UDD>sham	chr13	96450189	96555304	-	protein_coding	250.18	0.10234	-8.35575
Tmem119	304581	1307573	ENSRNOG00000000700.5	3.36604	6.57767e-17	1.1541e-15	UDD>sham	chr12	42828621	42835678	+	protein_coding	333.048	0.402908	8.35438
Aprt	292072	1307758	ENSRNOG00000014405.8	0.980524	6.63243e-17	1.16275e-15	UDD>sham	chr19	50626436	50628404	-	protein_coding	935.684	0.11738	8.3534
Tuba1a	64158	619717	ENSRNOG00000053468.2	1.89768	6.86751e-17	1.20297e-15	UDD>sham	chr7	130113214	130116880	-	protein_coding	2359.72	0.227287	8.34929
Bckdha	25244	2196	ENSRNOG00000020607.7	-1.64925	7.14499e-17	1.25055e-15	UDD>sham	chr1	81138946	81167765	-	protein_coding	1610.56	0.197642	-8.34461
Ppp1r18	361790	1309543	ENSRNOG00000000818.6	0.997375	7.58322e-17	1.32507e-15	UDD>sham	chr20	2877567	2887526	-	protein_coding	739.423	0.119624	8.33757
Selp	25651	3656	ENSRNOG00000002794.6	2.09142	7.58146e-17	1.32507e-15	UDD>sham	chr13	76476229	76511846	+	protein_coding	110.449	0.250842	8.3376
Ptpn6	116689	620660	ENSRNOG00000014294.8	1.62293	7.69919e-17	1.34423e-15	UDD>sham	chr4	157526034	157550783	-	protein_coding	596.787	0.194695	8.33578
Osmr	310132	1302983	ENSRNOG00000033192.4	1.81097	7.71898e-17	1.34658e-15	UDD>sham	chr2	55907119	55961373	-	protein_coding	1710.57	0.21726	8.33547
Sec1	308586	1562499		2.73848	7.86808e-17	1.37147e-15	UDD>sham	chr1	96143390	96164249	-	protein_coding	541.082	0.328623	8.33321
Ndufb6	297990	1311354	ENSRNOG00000024539.6	-1.02945	7.92848e-17	1.38087e-15	UDD>sham	chr5	55400543	55410110	-	protein_coding	1161.96	0.12355	-8.3323
Arpc4	297518	1310096	ENSRNOG00000008994.6	0.773982	7.94555e-17	1.38271e-15	UDD>sham	chr4	146522255	146532784	+	protein_coding	2167.12	0.0928922	8.33205
Ppa2	310856	1307965	ENSRNOG00000012091.6	-1.20114	7.95789e-17	1.38372e-15	UDD>sham	chr2	221800791	221878079	+	protein_coding	423.025	0.144162	-8.33186
Pcna	25737	3269	ENSRNOG00000021264.7	1.15995	7.98367e-17	1.38707e-15	UDD>sham	chr3	119499039	119502911	-	protein_coding	874.648	0.139225	8.33148
Rcc2	298594	1309986	ENSRNOG00000006327.7	1.05751	8.35673e-17	1.4507e-15	UDD>sham	chr5	152994406	153017223	+	protein_coding	1049.56	0.127011	8.32607
Pnpt1	360992	1307987	ENSRNOG00000003600.7	-0.615101	8.36589e-17	1.45111e-15	UDD>sham	chr14	102877553	102908696	+	protein_coding	633.634	0.0738776	-8.32594
Bahd1	362194	1563127	ENSRNOG00000010428.8	0.588617	8.73943e-17	1.51467e-15	UDD>sham	chr3	105891207	105914414	+	protein_coding	727.791	0.0707407	8.32077
Cptp	313771	1359656	ENSRNOG00000022455.4	-1.00167	8.77793e-17	1.5201e-15	UDD>sham	chr5	166474947	166479103	-	protein_coding	179.63	0.12039	-8.32025
H4f3	684828	1585568	ENSRNOG00000048264.3	1.56693	8.89299e-17	1.53878e-15	UDD>sham	chr17	41528576	41554586	-	protein_coding	836.103	0.188362	8.3187
Slc4a3	24781	3712	ENSRNOG00000020138.8	1.53096	9.16205e-17	1.58405e-15	UDD>sham	chr9	77036243	77053940	+	protein_coding	849.307	0.184117	8.31517
LOC120103156	120103156			-5.18454	9.2184e-17	1.59249e-15	UDD>sham	chr5	96387218	96389315	-	lncRNA	21.3034	0.623558	-8.31444
Fam162a	360721	1590883	ENSRNOG00000002255.9	-0.847254	9.59001e-17	1.65535e-15	UDD>sham	chr11	64680937	64711239	+	protein_coding	612.47	0.101959	-8.30975
Ksr1	108348076	1308105	ENSRNOG00000012818.8	0.807659	9.77047e-17	1.68513e-15	UDD>sham	chr10	63961771	64098076	-	protein_coding	4458.41	0.09722	8.30754
Agfg2	304375	1306590	ENSRNOG00000001404.8	-1.0959	1.00293e-16	1.72837e-15	UDD>sham	chr12	19012228	19048433	+	protein_coding	398.279	0.131966	-8.30444
Zbtb7b	295248	1305963	ENSRNOG00000020640.8	-0.604719	1.05565e-16	1.81775e-15	UDD>sham	chr2	174795831	174811980	-	protein_coding	1391.66	0.0728722	-8.29835
Slc37a4	29573	62066	ENSRNOG00000011361.6	-1.3369	1.06404e-16	1.83071e-15	UDD>sham	chr8	44723216	44729301	+	protein_coding	715.521	0.161123	-8.29741
Cd68	287435	1305970	ENSRNOG00000037563.4	2.04262	1.07206e-16	1.84303e-15	UDD>sham	chr10	54381814	54383693	-	protein_coding	424.425	0.246202	8.29652
Sec23b	362226	1310699	ENSRNOG00000008411.7	0.940421	1.0958e-16	1.88231e-15	UDD>sham	chr3	131939011	131981489	+	protein_coding	415.688	0.113387	8.29392
Araf	64363	2148	ENSRNOG00000010838.6	-0.869017	1.14039e-16	1.95733e-15	UDD>sham	chrX	1227392	1292356	-	protein_coding	1526.12	0.104838	-8.28917
LOC120095638	120095638			-2.30378	1.1865e-16	2.03483e-15	UDD>sham	chr11	34038708	34054691	+	lncRNA	463.099	0.278085	-8.28446
Nap1l4	361684	1305391	ENSRNOG00000020615.8	-0.551843	1.19466e-16	2.04718e-15	UDD>sham	chr1	198709697	198746093	-	protein_coding	2981.03	0.0666184	-8.28364
Pik3cg	298947	1306468	ENSRNOG00000009385.9	1.98138	1.20955e-16	2.06988e-15	UDD>sham	chr6	48766778	48802098	-	protein_coding	1019.91	0.239234	8.28217
Timm23	54312	3863	ENSRNOG00000019811.6	-0.741997	1.20985e-16	2.06988e-15	UDD>sham	chr16	7410308	7436392	-	protein_coding	2416.45	0.08959	-8.28214
C3ar1	84007	620537	ENSRNOG00000009211.4	2.44014	1.2264e-16	2.0965e-15	UDD>sham	chr4	156074747	156084680	-	protein_coding	664.907	0.294685	8.28052
Serp1	80881	620790	ENSRNOG00000011763.6	1.22623	1.24435e-16	2.12548e-15	UDD>sham	chr2	142757254	142761243	-	protein_coding	1397.96	0.148118	8.27879
Ttc17	311224	1305410	ENSRNOG00000010495.8	0.798785	1.2653e-16	2.15953e-15	UDD>sham	chr3	80263488	80374137	-	protein_coding	1527.55	0.0965089	8.2768
Tmem201	691426	1583947	ENSRNOG00000023152.8	-0.927406	1.27432e-16	2.17319e-15	UDD>sham	chr5	160166240	160188874	-	protein_coding	517.704	0.11206	-8.27595
Cox7b	303393	727789	ENSRNOG00000054689.2	-1.3786	1.2863e-16	2.19186e-15	UDD>sham	chrX	71083486	71089733	+	protein_coding	2684.95	0.166602	-8.27484
Gsn	296654	1303089	ENSRNOG00000018991.7	-2.27275	1.29441e-16	2.20392e-15	UDD>sham	chr3	18585166	18638404	+	protein_coding	20124.2	0.274683	-8.27409
Pdcd11	309458	1304933	ENSRNOG00000020304.6	0.559549	1.33145e-16	2.26517e-15	UDD>sham	chr1	245980840	246021999	+	protein_coding	1308.42	0.0676541	8.27073
Slc25a19	303676	1359554	ENSRNOG00000003918.6	-0.879864	1.33424e-16	2.2681e-15	UDD>sham	chr10	100853554	100867517	-	protein_coding	245.948	0.106386	-8.27048
Spg7	353231	727940	ENSRNOG00000015150.7	-0.859498	1.37845e-16	2.34139e-15	UDD>sham	chr19	51117045	51151228	+	protein_coding	988.061	0.103973	-8.26659
Pcsk5	116548	620326	ENSRNOG00000012036.8	1.91203	1.38767e-16	2.35517e-15	UDD>sham	chr1	214837847	215267626	-	protein_coding	659.094	0.231318	8.26579
Atp6v1e1	297566	735157	ENSRNOG00000011905.7	-0.644736	1.46045e-16	2.47672e-15	UDD>sham	chr4	154022360	154044486	-	protein_coding	1300.95	0.0780581	-8.25969
Tcaim	363169	1560717	ENSRNOG00000004085.7	-1.20505	1.50341e-16	2.54753e-15	UDD>sham	chr8	122414827	122446105	+	protein_coding	1288.05	0.145957	-8.25623
Cog6	310411	1303283	ENSRNOG00000013660.7	-0.83124	1.51091e-16	2.55428e-15	UDD>sham	chr2	137062127	137099176	-	protein_coding	570.101	0.100688	-8.25564
Eci2	291075	1359427	ENSRNOG00000066714.1	-1.11164	1.50888e-16	2.55428e-15	UDD>sham	chr17	29850884	29886781	+	protein_coding	981.317	0.134649	-8.2558
Oxr1	117520	621857		-0.63183	1.51099e-16	2.55428e-15	UDD>sham	chr7	72528782	72965666	+	protein_coding	2379.99	0.0765332	-8.25563
Creld1	312638	1309412	ENSRNOG00000009414.7	0.77851	1.52834e-16	2.58156e-15	UDD>sham	chr4	146631883	146641493	+	protein_coding	2086.37	0.094316	8.25427
Col4a3	363265	71085	ENSRNOG00000015365.6	-1.40367	1.58223e-16	2.67047e-15	UDD>sham	chr9	83875958	84004955	+	protein_coding	395.398	0.170139	-8.25013
Chd4	117535	620064	ENSRNOG00000018309.8	0.388324	1.62858e-16	2.74653e-15	UDD>sham	chr4	157898503	157931632	+	protein_coding	7366.27	0.0470885	8.24668
LOC100909904	100909904	6500871		-2.19504	1.63756e-16	2.75947e-15	UDD>sham	chr1	94973657	94977869	+	protein_coding	429.369	0.266194	-8.24602
Gpr183	679975	1598095	ENSRNOG00000025094.4	2.04365	1.77925e-16	2.99586e-15	UDD>sham	chr15	99037764	99050550	-	protein_coding	214.357	0.248133	8.23609
Slc39a1	361986	1305241	ENSRNOG00000059463.2	0.979884	1.81229e-16	3.04909e-15	UDD>sham	chr2	175703413	175709063	+	protein_coding	3795.51	0.119006	8.23389
Irf8	292060	1312024	ENSRNOG00000017869.4	1.90301	1.84672e-16	3.10456e-15	UDD>sham	chr19	48790483	48812363	+	protein_coding	752.132	0.231182	8.23164
Tmem70	500384	1566224	ENSRNOG00000006608.6	-1.08589	1.98792e-16	3.33929e-15	UDD>sham	chr5	2637102	2654729	-	protein_coding	755.553	0.132058	-8.22281
Gtpbp10	312054	1305878	ENSRNOG00000007098.5	-0.830267	1.99244e-16	3.34426e-15	UDD>sham	chr4	28476857	28494375	+	protein_coding	243.925	0.100975	-8.22254
Klf15	85497	70918	ENSRNOG00000017808.7	-2.54361	2.04793e-16	3.43468e-15	UDD>sham	chr4	122965718	122978403	+	protein_coding	652.045	0.30947	-8.21924
Heca	308624	1304818	ENSRNOG00000060972.2	-0.860352	2.09234e-16	3.50639e-15	UDD>sham	chr1	12525135	12575358	-	protein_coding	2793.64	0.104708	-8.21667
Lyn	81515	621017	ENSRNOG00000008180.6	1.3656	2.12138e-16	3.55227e-15	UDD>sham	chr5	16639512	16755501	+	protein_coding	1075.19	0.166233	8.21501
Mast3	688540	1587639	ENSRNOG00000022753.7	1.20336	2.16438e-16	3.62142e-15	UDD>sham	chr16	18636764	18663852	+	protein_coding	507.709	0.146525	8.21261
Cyth4	500906	1564842	ENSRNOG00000007679.8	1.86676	2.1978e-16	3.67445e-15	UDD>sham	chr7	110152232	110176741	+	protein_coding	1053.62	0.227355	8.21077
Pcyox1	246302	628652	ENSRNOG00000016704.7	-0.670745	2.22186e-16	3.71176e-15	UDD>sham	chr4	118832114	118842951	-	protein_coding	2105.9	0.0817039	-8.20946
Usp15	171329	628795	ENSRNOG00000023202.7	-0.954053	2.269e-16	3.78754e-15	UDD>sham	chr7	58756714	58848778	-	protein_coding	3764	0.11625	-8.20694
Naa40	361718	1565838	ENSRNOG00000021179.6	-0.849685	2.28635e-16	3.8135e-15	UDD>sham	chr1	204410636	204430890	-	protein_coding	330.86	0.103544	-8.20602
Gk	79223	70893		1.34967	2.29136e-16	3.81888e-15	UDD>sham	chrX	50162089	50238707	-	protein_coding	1004.18	0.164478	8.20576
Ripk3	246240	628899	ENSRNOG00000020465.5	2.46581	2.30197e-16	3.83055e-15	UDD>sham	chr15	29283153	29292107	-	protein_coding	252.138	0.300518	8.20521
Tcf15	296272	1308464	ENSRNOG00000000012.6	-1.49169	2.30117e-16	3.83055e-15	UDD>sham	chr3	140638984	140644766	+	protein_coding	129.726	0.181797	-8.20525
Tbx3	353305	735203	ENSRNOG00000008706.7	-1.25023	2.34724e-16	3.90284e-15	UDD>sham	chr12	36879924	36894849	-	protein_coding	1956.35	0.152414	-8.20287
Stard10	293150	1306548	ENSRNOG00000019491.7	-1.25677	2.35973e-16	3.92055e-15	UDD>sham	chr1	155722637	155748007	+	protein_coding	468.623	0.153224	-8.20223
LOC120097407	120097407			-2.35021	2.36518e-16	3.92652e-15	UDD>sham	chr1	203705115	203706406	-	lncRNA	196.524	0.286542	-8.20195
Slc30a7	310801	1307873	ENSRNOG00000013912.6	0.996931	2.41906e-16	4.01286e-15	UDD>sham	chr2	203855484	203922155	-	protein_coding	667.539	0.121588	8.19924
Crebrf	303016	1310862	ENSRNOG00000020769.8	-0.822657	2.42329e-16	4.01673e-15	UDD>sham	chr10	16399170	16479650	-	protein_coding	1724.78	0.100336	-8.19903
Myot	291605	1310569	ENSRNOG00000047186.4	-1.33713	2.45769e-16	4.07059e-15	UDD>sham	chr18	36705244	36724849	+	protein_coding	24343.7	0.163117	-8.19734
Clptm1l	316916	1307896	ENSRNOG00000016923.6	0.634152	2.51383e-16	4.16034e-15	UDD>sham	chr1	29667545	29683530	-	protein_coding	1521.25	0.0773864	8.19462
Zfp110	308362	1306339	ENSRNOG00000031328.4	-0.765613	2.52122e-16	4.16932e-15	UDD>sham	chr1	73445303	73461112	+	protein_coding	626.872	0.0934327	-8.19427
Ryr3	170546	68952		-1.23359	2.52459e-16	4.17164e-15	UDD>sham	chr3	99431755	99979125	-	protein_coding	5911.35	0.150546	-8.19411
Zfp62	497894	1560191	ENSRNOG00000051756.2	-0.642693	2.5409e-16	4.19535e-15	UDD>sham	chr10	33522618	33539446	+	protein_coding	790.116	0.078441	-8.19333
Lif	60584	620865	ENSRNOG00000007002.5	2.44871	2.57885e-16	4.2547e-15	UDD>sham	chr14	79131049	79140486	+	protein_coding	71.3063	0.298931	8.19155
Tbrg1	300521	1305123	ENSRNOG00000023850.5	0.845197	2.63282e-16	4.34039e-15	UDD>sham	chr8	37355274	37362933	-	protein_coding	585.924	0.103211	8.18906
Myoz1	498440	1561064	ENSRNOG00000040122.4	-2.38496	2.66894e-16	4.39652e-15	UDD>sham	chr15	3644333	3651584	+	protein_coding	11220.5	0.291296	-8.18742
Aff1	305152	1307940	ENSRNOG00000002232.7	-0.551618	2.70965e-16	4.46012e-15	UDD>sham	chr14	5861188	6024196	-	protein_coding	3671	0.0673888	-8.18559
Nckap1l	315348	1312032	ENSRNOG00000036829.5	2.03046	2.71811e-16	4.47059e-15	UDD>sham	chr7	134577443	134622934	+	protein_coding	1034.58	0.248064	8.18522
Dpp3	114591	621127	ENSRNOG00000031485.5	0.97357	2.72158e-16	4.47285e-15	UDD>sham	chr1	202204683	202228501	-	protein_coding	743.012	0.118945	8.18506
Pla2g12a	362039	1304662	ENSRNOG00000057470.2	-1.26367	2.77055e-16	4.54982e-15	UDD>sham	chr2	218436450	218452760	+	protein_coding	3090.39	0.154428	-8.18292
Gnas	24896	2716	ENSRNOG00000047374.3	-0.60629	2.78552e-16	4.57088e-15	UDD>sham	chr3	163071003	163136350	+	protein_coding	19773.1	0.074098	-8.18227
Wars1	314442	1308278	ENSRNOG00000004359.8	0.790294	2.90474e-16	4.76284e-15	UDD>sham	chr6	127776088	127807273	-	protein_coding	1314.19	0.0966458	8.17722
Lamtor2	295234	1562501	ENSRNOG00000019908.7	-0.815511	2.93009e-16	4.8007e-15	UDD>sham	chr2	174008556	174011950	-	protein_coding	901.652	0.0997424	-8.17617
Dlgap5	289997	1311247	ENSRNOG00000010721.6	2.47117	2.93879e-16	4.81124e-15	UDD>sham	chr15	20633964	20664569	-	protein_coding	233.851	0.302254	8.17581
Slc25a34	298606	1359157		-3.13361	3.05644e-16	5.00001e-15	UDD>sham	chr5	153932081	153936854	-	protein_coding	807.783	0.3835	-8.17108
Trap1	287069	1359733	ENSRNOG00000005418.5	-0.641375	3.09342e-16	5.05663e-15	UDD>sham	chr10	11464882	11498931	+	protein_coding	1404.94	0.0785072	-8.16963
Galc	314360	1359384	ENSRNOG00000003759.7	1.38432	3.10235e-16	5.06733e-15	UDD>sham	chr6	117452888	117522281	-	protein_coding	311.321	0.169454	8.16928
Inpp5d	54259	2914	ENSRNOG00000017020.7	1.69694	3.11182e-16	5.07891e-15	UDD>sham	chr9	88287680	88392748	+	protein_coding	775.181	0.207731	8.16891
Tob1	170842	621126	ENSRNOG00000002828.8	-1.21427	3.13931e-16	5.11985e-15	UDD>sham	chr10	79163093	79165131	+	protein_coding	3167.17	0.148664	-8.16785
Golga4	501069	1591925		-0.792392	3.18982e-16	5.19823e-15	UDD>sham	chr8	118208200	118285003	+	protein_coding	8739.87	0.0970364	-8.16592
Nras	24605	3205	ENSRNOG00000023079.4	0.991446	3.22213e-16	5.24688e-15	UDD>sham	chr2	190582885	190593509	+	protein_coding	1241.18	0.121431	8.16471
Rpl12	499782	1565106	ENSRNOG00000016220.8	0.410341	3.23804e-16	5.26874e-15	UDD>sham	chr3	16264269	16266645	+	protein_coding	3265.18	0.0502616	8.16411
Trim8	688785	1585223	ENSRNOG00000019968.7	0.845172	3.24172e-16	5.27071e-15	UDD>sham	chr1	245369632	245384513	+	protein_coding	1949.04	0.103525	8.16398
Lamtor3	362045	1307133	ENSRNOG00000010552.6	-0.53674	3.3085e-16	5.37518e-15	UDD>sham	chr2	226411389	226423612	+	protein_coding	522.331	0.0657648	-8.16151
Ndst1	29633	69303	ENSRNOG00000019014.6	-0.435932	3.31685e-16	5.38464e-15	UDD>sham	chr18	54136887	54199545	-	protein_coding	1744.9	0.0534151	-8.16121
Kif5c	311024	1308539	ENSRNOG00000004680.8	2.22319	3.3655e-16	5.45945e-15	UDD>sham	chr3	34032082	34185597	+	protein_coding	165.665	0.272468	8.15945
Cnn2	690976	1589807	ENSRNOG00000043044.4	1.7851	3.38599e-16	5.4885e-15	UDD>sham	chr7	9712505	9719711	-	protein_coding	1305.4	0.218796	8.15872
Hcls1	288077	1304754	ENSRNOG00000038881.3	1.97427	3.40119e-16	5.50895e-15	UDD>sham	chr11	63817482	63840943	-	protein_coding	358.297	0.241999	8.15818
LOC102552068	102552068	7732886		-2.62369	3.45491e-16	5.58908e-15	UDD>sham	chr18	70721763	70747209	-	protein_coding	24.0993	0.321677	-8.15628
Mtln	106631776	10401149		-1.15319	3.45592e-16	5.58908e-15	UDD>sham	chr3	115018810	115019668	-	lncRNA	429.412	0.141387	-8.15625
Lyrm9	497962	1562012	ENSRNOG00000037204.4	-1.19124	3.46159e-16	5.59401e-15	UDD>sham	chr10	63725718	63739772	+	protein_coding	182.593	0.146056	-8.15605
Lppos	106455137	10395319		-1.45895	3.51248e-16	5.67193e-15	UDD>sham	chr11	76425415	76426512	+	lncRNA	91.75	0.178918	-8.15429
Fam71e1	361564	1311142	ENSRNOG00000031739.5	-1.67848	3.54658e-16	5.72266e-15	UDD>sham	chr1	94988959	94995971	+	protein_coding	275.66	0.20587	-8.15312
Rps21	81775	621038	ENSRNOG00000060449.2	0.659373	3.76915e-16	6.07718e-15	UDD>sham	chr3	167346437	167347459	+	protein_coding	1291.3	0.0809468	8.14576
Hck	25734	2785	ENSRNOG00000009331.7	1.95035	3.78388e-16	6.09632e-15	UDD>sham	chr3	141571587	141614696	+	protein_coding	307.698	0.239446	8.14529
Dchs1	308912	1309878	ENSRNOG00000031643.6	0.954138	3.82076e-16	6.15108e-15	UDD>sham	chr1	160104931	160138958	-	protein_coding	2087.69	0.117157	8.14411
Tifab	364674	1311681	ENSRNOG00000011947.5	2.38384	3.97293e-16	6.39122e-15	UDD>sham	chr17	8433406	8436541	+	protein_coding	240.977	0.292877	8.13938
Ptpn11	25622	3447	ENSRNOG00000030124.6	-0.505373	4.15429e-16	6.67793e-15	UDD>sham	chr12	35365436	35424925	+	protein_coding	9228.83	0.0621312	-8.13398
Entpd7	309390	1310638	ENSRNOG00000016883.7	1.8006	4.17464e-16	6.70557e-15	UDD>sham	chr1	242559365	242601044	+	protein_coding	184.122	0.221383	8.13339
Padi2	29511	3288	ENSRNOG00000007574.6	-2.1013	4.20784e-16	6.74625e-15	UDD>sham	chr5	153209053	153251632	+	protein_coding	3195.79	0.258385	-8.13243
Ppard	25682	3370	ENSRNOG00000000503.8	-1.05103	4.20948e-16	6.74625e-15	UDD>sham	chr20	6298785	6363970	+	protein_coding	811.145	0.12924	-8.13238
Pygo1	691857	1594620	ENSRNOG00000066086.1	-0.915351	4.20638e-16	6.74625e-15	UDD>sham	chr8	73666467	73684641	+	protein_coding	199.228	0.112555	-8.13247
Ppp1r27	287881	1308861	ENSRNOG00000036690.3	1.97669	4.23393e-16	6.78035e-15	UDD>sham	chr10	105828364	105829533	-	protein_coding	3613.47	0.243085	8.13168
Gys1	690987	1589798	ENSRNOG00000020812.4	-1.68239	4.32522e-16	6.92133e-15	UDD>sham	chr1	95915443	95935292	+	protein_coding	6000.57	0.206959	-8.12909
Tnnc2	296369	1311973	ENSRNOG00000015155.7	-1.38594	4.34696e-16	6.95089e-15	UDD>sham	chr3	153513272	153516033	-	protein_coding	18180	0.170504	-8.12848
Colgalt1	290637	1309002	ENSRNOG00000023317.5	0.908445	4.49685e-16	7.18517e-15	UDD>sham	chr16	18319796	18332106	+	protein_coding	1528.71	0.111817	8.12437
Ehd1	293692	1309017	ENSRNOG00000043503.3	-0.399663	4.52618e-16	7.22661e-15	UDD>sham	chr1	203579850	203602226	+	protein_coding	2391.1	0.0491978	-8.12358
Cers5	366984	1311597	ENSRNOG00000052990.2	0.581752	4.53791e-16	7.2399e-15	UDD>sham	chr7	130859993	130897979	-	protein_coding	679.216	0.0716155	8.12327
Psd4	311785	1310289	ENSRNOG00000006079.5	1.80362	4.65239e-16	7.41699e-15	UDD>sham	chr3	7137069	7173571	+	protein_coding	252.354	0.222115	8.12025
LOC120101539	120101539			-2.86808	4.706e-16	7.49684e-15	UDD>sham	chr3	22618950	22632367	+	lncRNA	60.5508	0.353262	-8.11886
Prcp	293118	1307842	ENSRNOG00000010630.7	1.37096	4.87836e-16	7.7656e-15	UDD>sham	chr1	146931487	146983891	+	protein_coding	413.902	0.168953	8.11449
Pum3	499339	1564753	ENSRNOG00000012574.7	0.840446	5.12584e-16	8.15345e-15	UDD>sham	chr1	225074332	225113995	-	protein_coding	652.79	0.10365	8.10848
Sdf2l1	680945	1585844	ENSRNOG00000001859.6	1.67091	5.15357e-16	8.19145e-15	UDD>sham	chr11	83872659	83874902	+	protein_coding	265.866	0.206087	8.10782
Ndufa2	291660	1309997	ENSRNOG00000017571.6	-1.01672	5.31372e-16	8.4334e-15	UDD>sham	chr18	28355774	28357863	-	protein_coding	768.406	0.125457	-8.1041
Zranb1	100360606	2321751	ENSRNOG00000017294.8	-0.973197	5.31051e-16	8.4334e-15	UDD>sham	chr1	187725354	187780129	+	protein_coding	1410.18	0.120086	-8.10417
Cbs	24250	2287	ENSRNOG00000029528.7	-3.02974	5.34651e-16	8.47912e-15	UDD>sham	chr20	9708089	9732623	-	protein_coding	46.1818	0.373887	-8.10335
Itgax	499271	1561123	ENSRNOG00000036703.5	1.64949	5.37005e-16	8.51011e-15	UDD>sham	chr1	182709653	182740709	+	protein_coding	276.988	0.20357	8.10282
Ccdc88a	305605	1306694	ENSRNOG00000004057.9	0.772698	5.57469e-16	8.82127e-15	UDD>sham	chr14	103104091	103256112	+	protein_coding	1129.27	0.0954153	8.09827
Trim30	499223	1563970	ENSRNOG00000017191.7	1.56089	5.57413e-16	8.82127e-15	UDD>sham	chr1	158795288	158813913	-	protein_coding	231.977	0.192744	8.09828
Micos10	362641	1560187	ENSRNOG00000063187.1	-0.895879	5.6821e-16	8.98456e-15	UDD>sham	chr5	151341124	151367403	-	protein_coding	1232.54	0.110658	-8.09595
Tbx15	295315	1308094	ENSRNOG00000019565.7	-1.12019	5.70042e-16	9.00683e-15	UDD>sham	chr2	186576347	186687748	+	protein_coding	5778.32	0.13837	-8.09555
Hdac4	363287	619979	ENSRNOG00000020372.7	1.58542	5.71444e-16	9.02229e-15	UDD>sham	chr9	92503467	92750164	-	protein_coding	4552.81	0.195846	8.09526
Akr1e2	307091	1309599	ENSRNOG00000017165.8	-1.3421	5.8831e-16	9.28168e-15	UDD>sham	chr17	65735909	65750441	+	protein_coding	97.0985	0.165861	-8.09171
Ivd	24513	2936	ENSRNOG00000009421.6	-1.27952	6.09662e-16	9.61143e-15	UDD>sham	chr3	105851710	105872144	+	protein_coding	4137.42	0.158212	-8.08737
Plod2	300901	3353	ENSRNOG00000030183.6	2.5375	6.10191e-16	9.61265e-15	UDD>sham	chr8	93084548	93167255	+	protein_coding	3409.02	0.313765	8.08727
Pgap6	303004	1311395	ENSRNOG00000020374.7	1.76892	6.2129e-16	9.78026e-15	UDD>sham	chr10	15138918	15151581	+	protein_coding	105.096	0.218788	8.08507
Erp29	117030	619781	ENSRNOG00000001348.6	1.15142	6.29185e-16	9.89723e-15	UDD>sham	chr12	35089698	35095952	+	protein_coding	662.48	0.14244	8.08353
Hsdl2	313200	1305387	ENSRNOG00000016692.8	-1.51902	6.437e-16	1.01181e-14	UDD>sham	chr5	74443933	74479104	+	protein_coding	2262	0.187979	-8.08075
LOC120099989	120099989			2.04383	6.5285e-16	1.02543e-14	UDD>sham	chr1	207388333	207439161	+	lncRNA	338.879	0.25298	8.07903
Egln3	54702	71019	ENSRNOG00000005053.3	-1.09258	6.58358e-16	1.03332e-14	UDD>sham	chr6	71650297	71675766	-	protein_coding	2867.47	0.135254	-8.078
Neu2	29204	3164	ENSRNOG00000016962.6	-4.45218	6.60886e-16	1.03652e-14	UDD>sham	chr9	88218494	88267356	+	protein_coding	246.529	0.55118	-8.07754
Btbd1	293060	1310962	ENSRNOG00000019529.6	-0.765806	6.65873e-16	1.04358e-14	UDD>sham	chr1	135734549	135773067	-	protein_coding	5595.84	0.0948177	-8.07662
Stxbp3	114095	619968	ENSRNOG00000020392.8	-0.785127	6.75657e-16	1.05813e-14	UDD>sham	chr2	196442738	196485733	-	protein_coding	870.442	0.0972313	-8.07484
Pkd2	498328	1559992	ENSRNOG00000002146.6	0.445934	6.7792e-16	1.0609e-14	UDD>sham	chr14	5237135	5280455	-	protein_coding	1708.34	0.055228	8.07443
Ndufa1	363441	1560955		-0.979148	6.79763e-16	1.06222e-14	UDD>sham	chrX	116424223	116427875	-	protein_coding	892.408	0.12127	-8.0741
Tmem38a	306327	1307901	ENSRNOG00000011912.8	-1.52544	6.79347e-16	1.06222e-14	UDD>sham	chr16	17258160	17274204	-	protein_coding	15144.3	0.188929	-8.07417
Serpina12	191570	708485	ENSRNOG00000042634.3	4.25304	6.92637e-16	1.08154e-14	UDD>sham	chr6	122952552	122967271	-	protein_coding	35.2398	0.5269	8.07181
Cped1	500046	1563491	ENSRNOG00000021840.7	-0.875663	7.03453e-16	1.09762e-14	UDD>sham	chr4	50516712	50789651	+	protein_coding	2157.24	0.10851	-8.06992
Rasl10b	303382	1310873	ENSRNOG00000010302.9	-2.27808	7.46285e-16	1.1636e-14	UDD>sham	chr10	68209761	68222118	+	protein_coding	181.62	0.282546	-8.0627
Nfkbie	316241	735070	ENSRNOG00000019907.5	1.40613	7.49596e-16	1.16791e-14	UDD>sham	chr9	15443600	15450437	-	protein_coding	212.409	0.174411	8.06216
Rhobtb1	309722	1306871	ENSRNOG00000000633.7	-1.2285	7.50369e-16	1.16826e-14	UDD>sham	chr20	19327142	19456121	-	protein_coding	2203.02	0.152381	-8.06203
Ndufb2	362344	1308130	ENSRNOG00000010005.8	-1.03869	7.59707e-16	1.18193e-14	UDD>sham	chr4	68367526	68374609	+	protein_coding	1159.38	0.128862	-8.06052
Shld1	681292	1597982	ENSRNOG00000021268.7	-1.35438	7.64853e-16	1.18907e-14	UDD>sham	chr3	119938695	120011068	+	protein_coding	108.961	0.168043	-8.05969
Hcn2	114244	620689	ENSRNOG00000008831.7	-1.55806	7.8901e-16	1.22573e-14	UDD>sham	chr7	9969801	9988839	-	protein_coding	1368.31	0.193406	-8.05589
Olr1585	406005	1333297	ENSRNOG00000064497.1	1.86396	8.07314e-16	1.25325e-14	UDD>sham	chr13	86058497	86063730	+	protein_coding	116.399	0.231459	8.05309
Atp6v0d1	291969	1306159	ENSRNOG00000017235.7	0.560849	8.2645e-16	1.2817e-14	UDD>sham	chr19	33403352	33447357	-	protein_coding	1910.06	0.0696687	8.05022
Ppp3r1	29748	69230		-0.80397	8.26842e-16	1.2817e-14	UDD>sham	chr14	91556743	91606230	+	protein_coding	3353.66	0.0998701	-8.05016
Trdmt1	291324	1306292	ENSRNOG00000026132.6	-0.801322	8.33205e-16	1.29062e-14	UDD>sham	chr17	76601966	76646104	-	protein_coding	406.05	0.0995527	-8.04922
Bdh1	117099	620131	ENSRNOG00000001736.6	-1.40071	8.38154e-16	1.29734e-14	UDD>sham	chr11	69302534	69343173	-	protein_coding	661.534	0.174033	-8.0485
Ctif	364900	1311887		0.915811	8.52026e-16	1.31785e-14	UDD>sham	chr18	69056151	69327361	-	protein_coding	1148.32	0.113815	8.04649
Slc26a10	366909	1564851	ENSRNOG00000029465.6	-1.59288	8.92115e-16	1.37886e-14	UDD>sham	chr7	62995165	63005099	-	protein_coding	354.994	0.198099	-8.04086
LOC120094713	120094713			-1.13996	9.14381e-16	1.41171e-14	UDD>sham	chr9	76902456	76921926	-	lncRNA	132.138	0.141824	-8.03784
Prkaca	25636	3389	ENSRNOG00000005257.8	-0.707769	9.14697e-16	1.41171e-14	UDD>sham	chr19	24155081	24178430	-	protein_coding	3570.25	0.0880551	-8.03779
Arhgap21	307178	1311028	ENSRNOG00000008659.8	-0.611627	9.1723e-16	1.41394e-14	UDD>sham	chr17	83348673	83472202	-	protein_coding	1481.24	0.0760971	-8.03746
Cbl	500985	1561386	ENSRNOG00000008444.8	0.856303	9.18119e-16	1.41394e-14	UDD>sham	chr8	44487824	44571620	-	protein_coding	2549.67	0.106541	8.03734
Ppp4r1	140943	619798	ENSRNOG00000013733.7	0.758135	9.18133e-16	1.41394e-14	UDD>sham	chr9	105391271	105450626	+	protein_coding	1283.89	0.0943267	8.03734
Clcn1	25688	2360	ENSRNOG00000016917.7	-3.04977	9.25796e-16	1.42471e-14	UDD>sham	chr4	71171949	71201483	+	protein_coding	1746.55	0.379499	-8.03632
Dhrs7	299135	1565002	ENSRNOG00000005589.7	-0.97587	9.2862e-16	1.42802e-14	UDD>sham	chr6	91332259	91347856	-	protein_coding	339.525	0.121438	-8.03594
Lclat1	362702	1565906	ENSRNOG00000034026.6	1.1214	9.47287e-16	1.45568e-14	UDD>sham	chr6	22228933	22373246	-	protein_coding	859.234	0.13959	8.0335
Polr1d	360762	1564358	ENSRNOG00000000954.8	0.729327	9.49792e-16	1.45847e-14	UDD>sham	chr12	7970592	8004157	-	protein_coding	500.416	0.0907893	8.03318
Armc2	499470	1562413	ENSRNOG00000026217.8	-2.05524	9.51672e-16	1.46031e-14	UDD>sham	chr20	45395859	45501808	-	protein_coding	57.5063	0.255852	-8.03294
Cacna1h	114862	68943	ENSRNOG00000033893.5	-0.979617	9.5651e-16	1.46667e-14	UDD>sham	chr10	14390104	14448204	-	protein_coding	166.064	0.121959	-8.03231
Obscn	338458	631335	ENSRNOG00000058068.2	-0.806584	9.61117e-16	1.47267e-14	UDD>sham	chr10	43774113	43919718	-	protein_coding	207866	0.100425	-8.03172
Wdr36	688637	1586463	ENSRNOG00000027355.8	0.591942	9.63357e-16	1.47504e-14	UDD>sham	chr18	24473645	24501773	+	protein_coding	722.913	0.0737032	8.03144
Tmod2	58814	61948	ENSRNOG00000010447.5	-0.931324	9.89871e-16	1.51455e-14	UDD>sham	chr8	76316736	76366003	-	protein_coding	617.732	0.116008	-8.02811
Tuba8	500377	1566041	ENSRNOG00000048169.3	0.758052	9.92568e-16	1.51759e-14	UDD>sham	chr4	154440045	154456918	+	protein_coding	4797.99	0.0944287	8.02777
Emilin1	298845	1311209	ENSRNOG00000008246.6	1.88116	9.97537e-16	1.52409e-14	UDD>sham	chr6	25455974	25463736	-	protein_coding	1172.1	0.234349	8.02716
LOC108348801	108348801	11403005		1.93238	1.00047e-15	1.52748e-14	UDD>sham	chr18	58860189	58897832	+	lncRNA	896.501	0.240741	8.0268
Parm1	286894	708342	ENSRNOG00000002579.8	1.27781	1.02001e-15	1.55619e-14	UDD>sham	chr14	16468309	16577339	-	protein_coding	501.749	0.15924	8.02443
Dusp28	684024	1595220		-1.6129	1.05391e-15	1.60676e-14	UDD>sham	chr9	93472492	93474207	+	protein_coding	211.57	0.201099	-8.02041
Mif4gd	360659	1309685		-1.01	1.05526e-15	1.60767e-14	UDD>sham	chr10	100847168	100852166	-	protein_coding	313.792	0.125931	-8.02025
Trmt9b	306504	1304810	ENSRNOG00000011253.4	-1.83529	1.10196e-15	1.67762e-14	UDD>sham	chr16	55740551	55792198	-	protein_coding	46.9203	0.228983	-8.01493
Ifngr2	360697	1307532	ENSRNOG00000002032.6	0.603324	1.14343e-15	1.7395e-14	UDD>sham	chr11	30779733	30798005	+	protein_coding	518.524	0.0753177	8.01039
Trak1	316085	1307844	ENSRNOG00000019262.7	-1.07952	1.16291e-15	1.76788e-14	UDD>sham	chr8	120984445	121139357	+	protein_coding	6469.75	0.1348	-8.00831
Plaur	50692	620597	ENSRNOG00000037931.6	2.15905	1.20468e-15	1.83006e-14	UDD>sham	chr1	80053441	80068384	+	protein_coding	197.601	0.269748	8.00397
Tmed4	305502	1306319	ENSRNOG00000005016.7	-0.707967	1.22283e-15	1.85632e-14	UDD>sham	chr14	81125049	81129665	-	protein_coding	632.275	0.0884723	-8.00213
Pitpna	29525	61885	ENSRNOG00000003846.8	0.703081	1.23097e-15	1.86601e-14	UDD>sham	chr10	60430712	60473564	+	protein_coding	2051.07	0.0878706	8.00132
Usp20	311856	1305621	ENSRNOG00000007710.8	1.02071	1.23056e-15	1.86601e-14	UDD>sham	chr3	14272737	14306409	+	protein_coding	1464.59	0.127567	8.00136
Fech	361338	1307556	ENSRNOG00000018053.7	-1.08629	1.2778e-15	1.93562e-14	UDD>sham	chr18	57945123	57978327	-	protein_coding	1381.9	0.135842	-7.99672
Dclk1	83825	68437		2.19561	1.27899e-15	1.93604e-14	UDD>sham	chr2	139417234	139710956	+	protein_coding	1147.23	0.274567	7.9966
Cbfb	361391	620493	ENSRNOG00000014647.6	0.700188	1.32246e-15	2.00043e-14	UDD>sham	chr19	33049162	33092752	+	protein_coding	1922.45	0.0876058	7.99248
Eci1	29740	61892	ENSRNOG00000008843.5	-1.51173	1.37444e-15	2.07757e-14	UDD>sham	chr10	13456715	13470061	+	protein_coding	1529.24	0.189257	-7.98773
Cox6a2	25278	2385	ENSRNOG00000019851.5	-1.27185	1.37846e-15	2.08218e-14	UDD>sham	chr1	182788528	182790746	-	protein_coding	7148.45	0.159233	-7.98737
Hspa5	25617	2843	ENSRNOG00000018294.7	1.17101	1.41359e-15	2.13372e-14	UDD>sham	chr3	18055507	18059969	+	protein_coding	9937.47	0.146665	7.98427
Snai3	307919	1309658	ENSRNOG00000013586.7	-2.56072	1.42213e-15	2.14508e-14	UDD>sham	chr19	50516771	50529295	-	protein_coding	120.784	0.32075	-7.98352
Tubb6	307351	1305887	ENSRNOG00000018371.5	3.66622	1.43015e-15	2.15566e-14	UDD>sham	chr18	60943394	60953031	+	protein_coding	10269.9	0.459264	7.98283
Clec4a2	297584	1359163	ENSRNOG00000030012.4	2.87522	1.43244e-15	2.15758e-14	UDD>sham	chr4	156262438	156321695	+	protein_coding	56.0103	0.360185	7.98263
Eif4e3	297481	1586185	ENSRNOG00000010301.7	-1.06179	1.46012e-15	2.19772e-14	UDD>sham	chr4	132258502	132301808	-	protein_coding	475.25	0.133051	-7.98027
Tedc1	690422	1596085	ENSRNOG00000070355.1	1.52416	1.47734e-15	2.22206e-14	UDD>sham	chr6	132234764	132245164	+	protein_coding	137.155	0.191026	7.97882
Pc	25104	3262	ENSRNOG00000019372.7	-1.20514	1.47935e-15	2.22352e-14	UDD>sham	chr1	201799374	201898412	+	protein_coding	1247.83	0.151046	-7.97866
Mrps30	294767	1309697	ENSRNOG00000012136.8	-0.670817	1.486e-15	2.23194e-14	UDD>sham	chr2	50456253	50463128	-	protein_coding	730.12	0.0840822	-7.9781
Pif1	367645	1586053	ENSRNOG00000015878.6	3.27829	1.49175e-15	2.239e-14	UDD>sham	chr8	66110641	66120202	+	protein_coding	36.5526	0.410936	7.97763
Gale	114860	621493	ENSRNOG00000009712.8	1.56247	1.51355e-15	2.27011e-14	UDD>sham	chr5	148193886	148198392	+	protein_coding	106.068	0.1959	7.97583
Crb3	301112	1565035	ENSRNOG00000070099.1	-2.19972	1.51987e-15	2.27798e-14	UDD>sham	chr9	1898531	1903860	+	protein_coding	62.2425	0.275816	-7.97532
Akap7	361458	1303071	ENSRNOG00000013202.8	-1.01102	1.52482e-15	2.2838e-14	UDD>sham	chr1	20087190	20217799	+	protein_coding	266.218	0.126776	-7.97492
Mrpl35	297334	1307065	ENSRNOG00000008546.6	-0.631178	1.53178e-15	2.29261e-14	UDD>sham	chr4	103865812	103876687	-	protein_coding	578.524	0.079151	-7.97436
Vasp	361517	1311542	ENSRNOG00000016367.8	0.88596	1.53999e-15	2.30327e-14	UDD>sham	chr1	78910009	78925791	-	protein_coding	748.509	0.11111	7.9737
Lamtor1	308869	735078	ENSRNOG00000020016.4	-0.560181	1.61318e-15	2.41104e-14	UDD>sham	chr1	156272116	156277687	+	protein_coding	858.193	0.0703042	-7.96796
Usp45	313098	1310976	ENSRNOG00000008688.8	-0.660774	1.61572e-15	2.41315e-14	UDD>sham	chr5	35318621	35392090	+	protein_coding	894.546	0.0829309	-7.96776
Spats2	300221	1304780	ENSRNOG00000052307.2	1.22027	1.6517e-15	2.46515e-14	UDD>sham	chr7	130280122	130353424	+	protein_coding	335.405	0.153204	7.96504
Hint3	246769	621603	ENSRNOG00000014190.8	-1.03646	1.66247e-15	2.47949e-14	UDD>sham	chr1	27035936	27045799	+	protein_coding	338.318	0.13014	-7.96424
LOC102549783	102549783	7550309		-2.51323	1.70604e-15	2.54269e-14	UDD>sham	chr1	143533778	143534759	-	lncRNA	91.8991	0.315691	-7.96104
Ndrg2	171114	621874	ENSRNOG00000010389.7	-1.04393	1.74073e-15	2.59258e-14	UDD>sham	chr15	24600981	24609621	-	protein_coding	18447.9	0.13117	-7.95855
Fanca	361435	1311380	ENSRNOG00000016706.8	2.34637	1.74477e-15	2.59678e-14	UDD>sham	chr19	51304021	51362586	-	protein_coding	184.782	0.294834	7.95826
RGD1304884	307907	1304884	ENSRNOG00000017431.7	1.21983	1.75615e-15	2.6119e-14	UDD>sham	chr19	48168651	48216571	+	protein_coding	464.512	0.153294	7.95745
Mybl2	296344	1308474	ENSRNOG00000007805.7	3.04522	1.80338e-15	2.68026e-14	UDD>sham	chr3	151705254	151733714	+	protein_coding	124.758	0.382846	7.95417
Sod2	24787	3732	ENSRNOG00000019048.5	-1.01113	1.814e-15	2.69416e-14	UDD>sham	chr1	47638318	47645163	-	protein_coding	6444.74	0.127131	-7.95344
Mis18bp1	689296	1594757	ENSRNOG00000023093.6	2.2568	1.82535e-15	2.70913e-14	UDD>sham	chr6	83182497	83231978	-	protein_coding	141.019	0.283779	7.95267
Arhgap12	307016	1310017	ENSRNOG00000017791.7	-0.62818	1.86358e-15	2.76395e-14	UDD>sham	chr17	51588810	51702417	+	protein_coding	1025.76	0.0790154	-7.9501
Hist1h2bl	306969	1308088		2.82504	1.89008e-15	2.8013e-14	UDD>sham	chr17	42708646	42709435	+	protein_coding	211.685	0.355425	7.94835
Cotl1	361422	1305498	ENSRNOG00000016257.8	2.09246	1.91267e-15	2.83281e-14	UDD>sham	chr19	47871689	47906010	-	protein_coding	1068.25	0.263306	7.94688
Grip2	171571	621668	ENSRNOG00000009726.8	-2.09682	1.91693e-15	2.83714e-14	UDD>sham	chr4	124271456	124356538	-	protein_coding	179.556	0.263864	-7.9466
Lyrm7	686506	1596391	ENSRNOG00000045961.2	-1.20205	1.9728e-15	2.9178e-14	UDD>sham	chr10	38964299	38983628	-	protein_coding	190.561	0.151334	-7.94304
LOC108349597	108349597	11397546		1.20858	1.9931e-15	2.94578e-14	UDD>sham	chr1	130040995	130043791	-	lncRNA	204.477	0.15218	7.94177
LOC120102924	120102924		ENSRNOG00000071173.1	-3.48915	2.04514e-15	3.02058e-14	UDD>sham	chr5	110208856	110225659	-	lncRNA	218.524	0.439518	-7.93858
Klf9	117560	70934	ENSRNOG00000014215.3	-1.38037	2.11844e-15	3.12669e-14	UDD>sham	chr1	220700108	220725029	+	protein_coding	2552.7	0.173978	-7.93421
Ncapd2	362438	1562596	ENSRNOG00000055300.2	1.43619	2.20102e-15	3.24631e-14	UDD>sham	chr4	157968814	157992314	-	protein_coding	618.538	0.181121	7.92946
Cdc25a	171102	621498	ENSRNOG00000020737.8	1.10768	2.21324e-15	3.26207e-14	UDD>sham	chr8	109864356	109882734	+	protein_coding	552.998	0.139704	7.92877
Spg21	300791	1359141	ENSRNOG00000015019.7	1.35736	2.21516e-15	3.26264e-14	UDD>sham	chr8	65980955	66008537	+	protein_coding	770.758	0.171196	7.92866
Il10rb	304091	1560373	ENSRNOG00000028638.6	1.08034	2.21949e-15	3.26676e-14	UDD>sham	chr11	30646494	30668081	+	protein_coding	292.39	0.136262	7.92842
Limch1	305332	1305269	ENSRNOG00000002318.7	-0.899821	2.28056e-15	3.35432e-14	UDD>sham	chr14	41112579	41425185	-	protein_coding	3350.24	0.113541	-7.92505
Far1	293173	1306647	ENSRNOG00000013176.9	0.69584	2.30082e-15	3.38179e-14	UDD>sham	chr1	167644622	167705868	+	protein_coding	1399.71	0.0878148	7.92395
Traf5	684173	1593883	ENSRNOG00000047957.3	-1.18099	2.31665e-15	3.4027e-14	UDD>sham	chr13	103569944	103618756	-	protein_coding	361.374	0.149057	-7.9231
Runx2	367218	2282	ENSRNOG00000020193.8	2.03294	2.34138e-15	3.43666e-14	UDD>sham	chr9	16167504	16492826	+	protein_coding	166.451	0.256627	7.92178
Osbpl1a	259221	628888	ENSRNOG00000054058.2	-0.752287	2.46724e-15	3.6189e-14	UDD>sham	chr18	3904006	4094635	-	protein_coding	820.313	0.0950426	-7.91527
Ssr2	295235	1308365	ENSRNOG00000019940.7	1.11437	2.54102e-15	3.72456e-14	UDD>sham	chr2	174048291	174057043	+	protein_coding	961.809	0.140853	7.9116
Tmem214	362711	1311324	ENSRNOG00000008812.7	0.661295	2.59676e-15	3.80364e-14	UDD>sham	chr6	25501575	25510444	-	protein_coding	1054.81	0.083614	7.9089
Lrrc59	287633	1305092	ENSRNOG00000003524.5	1.18531	2.61003e-15	3.82044e-14	UDD>sham	chr10	79572295	79586953	+	protein_coding	2195.83	0.149882	7.90826
Tmod4	295261	1308940	ENSRNOG00000021088.7	-2.03847	2.62269e-15	3.83633e-14	UDD>sham	chr2	182695709	182700540	+	protein_coding	3590.39	0.257784	-7.90766
Tlr8	684440	1590327		1.84775	2.66521e-15	3.89585e-14	UDD>sham	chrX	27091780	27116092	+	protein_coding	608.121	0.233725	7.90566
Dmac2	361520	1549698	ENSRNOG00000020596.8	-0.904987	2.67163e-15	3.90257e-14	UDD>sham	chr1	81128760	81134810	+	protein_coding	656.558	0.114478	-7.90536
Alas1	65155	68392	ENSRNOG00000056596.2	-1.62577	2.7206e-15	3.97136e-14	UDD>sham	chr8	106876514	106889852	-	protein_coding	1735.73	0.205712	-7.9031
Plpp3	192270	620454	ENSRNOG00000008116.6	-1.08989	2.85368e-15	4.16278e-14	UDD>sham	chr5	119927085	120002206	+	protein_coding	2033.49	0.13801	-7.89714
Acsm5	361637	1309578	ENSRNOG00000031211.7	-4.55981	2.86095e-15	4.17052e-14	UDD>sham	chr1	173870873	173896838	+	protein_coding	24.8123	0.577423	-7.89683
Acsf3	498962	1586037	ENSRNOG00000015077.8	-1.04488	2.8886e-15	4.20794e-14	UDD>sham	chr19	50835116	50875557	+	protein_coding	543.044	0.132336	-7.89563
Fam185a	499979	1562135	ENSRNOG00000048371.2	-0.763086	2.91293e-15	4.24049e-14	UDD>sham	chr4	13542022	13662967	-	protein_coding	492.545	0.0966595	-7.89458
Pbk	290326	1309565	ENSRNOG00000015308.8	3.04923	2.91739e-15	4.24408e-14	UDD>sham	chr15	40022873	40034014	+	protein_coding	108.608	0.386252	7.89439
Diaph2	317189	1564399		0.699983	3.05893e-15	4.44694e-14	UDD>sham	chrX	92395189	93234521	+	protein_coding	578.813	0.0887349	7.88848
Snx27	260323	628705	ENSRNOG00000020893.8	-0.484304	3.07058e-15	4.46084e-14	UDD>sham	chr2	182135904	182218906	-	protein_coding	2353.59	0.0613976	-7.888
Prkcb	25023	3396	ENSRNOG00000012061.9	1.82152	3.11988e-15	4.52936e-14	UDD>sham	chr1	176832173	177163539	+	protein_coding	1081.75	0.230982	7.88602
Arfgef2	296380	631430	ENSRNOG00000007485.6	-0.470271	3.12225e-15	4.52971e-14	UDD>sham	chr3	155547504	155633652	+	protein_coding	1810.07	0.0596343	-7.88592
Srebf1	78968	69423	ENSRNOG00000003463.9	-1.36112	3.14315e-15	4.55692e-14	UDD>sham	chr10	45007637	45029650	-	protein_coding	994.826	0.172619	-7.88509
Dusp13	361002	1359712	ENSRNOG00000060401.2	0.62894	3.17437e-15	4.59905e-14	UDD>sham	chr15	2559720	2575105	+	protein_coding	7397.31	0.0797757	7.88385
LOC100910189	100910189	6499835		-2.26501	3.18094e-15	4.60366e-14	UDD>sham	chr18	50942677	50948659	-	lncRNA	898.412	0.287306	-7.8836
Sirpb3	296149	1566226	ENSRNOG00000026061.6	7.80075	3.18188e-15	4.60366e-14	UDD>sham	chr3	116678935	116763246	-	protein_coding	23.2276	0.989496	7.88356
Tmem242	292228	1307262	ENSRNOG00000016973.7	-0.879835	3.20691e-15	4.63673e-14	UDD>sham	chr1	45992713	46019684	-	protein_coding	279.172	0.111618	-7.88258
Ccn4	65154	69431	ENSRNOG00000007078.8	4.0791	3.34438e-15	4.83222e-14	UDD>sham	chr7	98645238	98677253	+	protein_coding	327.722	0.517827	7.87733
Flywch1	360488	1309385	ENSRNOG00000004333.9	-0.572554	3.37115e-15	4.86758e-14	UDD>sham	chr10	12774644	12794373	-	protein_coding	1169.19	0.0726929	-7.87634
Lbp	29469	61865	ENSRNOG00000014532.3	2.24696	3.40373e-15	4.91129e-14	UDD>sham	chr3	146953889	146981032	+	protein_coding	421.102	0.285323	7.87514
Bsg	25246	2220	ENSRNOG00000008414.9	0.945928	3.40867e-15	4.91508e-14	UDD>sham	chr7	9993170	10000387	-	protein_coding	9733.36	0.120119	7.87495
Golt1b	362460	1310691	ENSRNOG00000058386.2	0.627493	3.43472e-15	4.94929e-14	UDD>sham	chr4	175333056	175346156	+	protein_coding	853.463	0.0796918	7.874
Ppif	282819	628670	ENSRNOG00000010558.8	-1.21026	3.48979e-15	5.02525e-14	UDD>sham	chr16	1257197	1263919	+	protein_coding	611.769	0.153743	-7.87201
Prdx2	29338	3838	ENSRNOG00000003520.6	-0.54605	3.4981e-15	5.03381e-14	UDD>sham	chr19	23180927	23186217	-	protein_coding	2741.41	0.0693687	-7.87172
Pdcd6ip	501083	68357	ENSRNOG00000008981.8	0.553012	3.51179e-15	5.05009e-14	UDD>sham	chr8	113590998	113646795	-	protein_coding	4760.3	0.0702574	7.87123
Rps26	27139	621044		0.558262	3.59863e-15	5.17149e-14	UDD>sham	chr7	1057332	1058882	-	protein_coding	3356.45	0.0709519	7.86817
Vps37b	288659	1304576	ENSRNOG00000001086.6	1.15546	3.62235e-15	5.20205e-14	UDD>sham	chr12	32560047	32589015	+	protein_coding	475.517	0.146868	7.86735
LOC120096278	120096278			-2.34455	3.63465e-15	5.21619e-14	UDD>sham	chr13	64282665	64287061	-	lncRNA	147.19	0.298026	-7.86692
Adam11	360638	1307515	ENSRNOG00000002753.8	-3.05151	3.65634e-15	5.24379e-14	UDD>sham	chr10	87724115	87742773	+	protein_coding	33.1226	0.387927	-7.86618
Oma1	298282	1304821	ENSRNOG00000007214.5	-0.775922	3.66629e-15	5.25452e-14	UDD>sham	chr5	118083728	118136980	+	protein_coding	374.592	0.0986445	-7.86584
Ckm	24265	2358	ENSRNOG00000016837.5	-1.67667	3.67569e-15	5.26445e-14	UDD>sham	chr1	79061390	79071721	+	protein_coding	116056	0.213167	-7.86552
Magea9	317297	1565494	ENSRNOG00000023016.5	2.74977	3.73845e-15	5.35073e-14	UDD>sham	chrX	142619282	142624654	+	protein_coding	90.4712	0.349692	7.8634
Fam160b1	361774	1306116		0.627036	3.74769e-15	5.36035e-14	UDD>sham	chr1	256417533	256444109	+	protein_coding	1014.96	0.0797443	7.86309
Asb2	299266	1306414	ENSRNOG00000051619.2	-2.21727	3.76728e-15	5.38475e-14	UDD>sham	chr6	122474754	122511014	-	protein_coding	8267.04	0.282008	-7.86244
Cd37	29185	62035	ENSRNOG00000020699.8	1.80532	3.86393e-15	5.5192e-14	UDD>sham	chr1	95719171	95724662	-	protein_coding	259.992	0.229706	7.85927
Ndufb8	293991	1309129	ENSRNOG00000014078.8	-1.29728	3.98886e-15	5.69382e-14	UDD>sham	chr1	243408659	243413701	-	protein_coding	2578.99	0.165148	-7.85528
Rab11fip1	498650	1562965	ENSRNOG00000058940.3	1.73301	4.01369e-15	5.72543e-14	UDD>sham	chr16	64886902	64917491	+	protein_coding	481.919	0.22064	7.8545
A3galt2	171553	727913	ENSRNOG00000005935.6	1.37988	4.096e-15	5.83893e-14	UDD>sham	chr5	141101329	141113760	+	protein_coding	619.456	0.175737	7.85196
Cep192	307347	1562797	ENSRNOG00000042879.4	0.472326	4.10316e-15	5.84522e-14	UDD>sham	chr18	61346957	61458405	+	misc_RNA	1542.58	0.0601556	7.85174
Adgre1	316137	1359214	ENSRNOG00000046254.3	1.95309	4.12262e-15	5.86901e-14	UDD>sham	chr9	2242476	2398000	+	protein_coding	704.36	0.248765	7.85114
Aurka	261730	628895	ENSRNOG00000004479.8	1.79518	4.23247e-15	6.02136e-14	UDD>sham	chr3	161128309	161144524	-	protein_coding	137.837	0.228748	7.84785
Il21r	308977	1304950	ENSRNOG00000015773.7	2.63569	4.37345e-15	6.21778e-14	UDD>sham	chr1	180168028	180195690	+	protein_coding	118.199	0.336025	7.84373
Cdkl2	305242	1309625	ENSRNOG00000002506.8	1.24107	4.45838e-15	6.33212e-14	UDD>sham	chr14	16027381	16063257	+	protein_coding	141.358	0.158274	7.84132
Cul7	680835	1587048	ENSRNOG00000017857.8	1.27811	4.45982e-15	6.33212e-14	UDD>sham	chr9	14319102	14333035	-	protein_coding	708.034	0.162998	7.84128
Map3k10	308463	1308381	ENSRNOG00000023521.7	-1.1744	4.58053e-15	6.49916e-14	UDD>sham	chr1	82955783	82974084	-	protein_coding	913.106	0.149836	-7.83792
Rcor3	684192	1593864	ENSRNOG00000046445.3	-0.726611	4.64581e-15	6.58739e-14	UDD>sham	chr13	103624966	103665565	-	protein_coding	589.785	0.0927255	-7.83615
Myoz2	295426	1307669	ENSRNOG00000014815.8	-1.49508	4.69036e-15	6.64613e-14	UDD>sham	chr2	211141463	211168202	-	protein_coding	5349.59	0.190821	-7.83495
Hadhb	171155	620513	ENSRNOG00000010800.7	-1.26864	4.72634e-15	6.69267e-14	UDD>sham	chr6	26153572	26187668	-	protein_coding	12710.9	0.16194	-7.83399
LOC108349957	108349957	11382661		-3.62243	4.75272e-15	6.72554e-14	UDD>sham	chr2	56316800	56349595	+	lncRNA	62.0311	0.46244	-7.83329
Tlr2	310553	735138	ENSRNOG00000009822.5	2.46115	4.78391e-15	6.76518e-14	UDD>sham	chr2	169200620	169206819	-	protein_coding	334.059	0.314224	7.83247
Trip10	116717	621145	ENSRNOG00000055524.2	-1.00619	4.8376e-15	6.83656e-14	UDD>sham	chr9	2133085	2147795	+	protein_coding	1893.97	0.128487	-7.83106
Rps23	124323	621039	ENSRNOG00000016580.7	0.565921	4.98323e-15	7.03769e-14	UDD>sham	chr2	22079339	22080909	+	protein_coding	4974.99	0.0723006	7.82733
Fdft1	29580	61834	ENSRNOG00000021314.5	-0.979916	5.02074e-15	7.08597e-14	UDD>sham	chr15	37412143	37440198	-	protein_coding	1691.03	0.125207	-7.82639
Cd320	362851	1305860	ENSRNOG00000006901.7	-0.749236	5.06078e-15	7.13774e-14	UDD>sham	chr7	14626171	14631976	+	protein_coding	354.693	0.0957442	-7.82539
Sptlc2	366697	1305447	ENSRNOG00000012210.7	1.58119	5.08709e-15	7.1701e-14	UDD>sham	chr6	106948681	107031584	-	protein_coding	2106.99	0.202076	7.82474
Grk6	59076	61986	ENSRNOG00000014615.7	0.769198	5.11058e-15	7.19845e-14	UDD>sham	chr17	9177018	9192644	-	protein_coding	784.527	0.0983107	7.82416
Lilrb1	100912456	6487069	ENSRNOG00000066254.1	2.0651	5.13565e-15	7.22897e-14	UDD>sham	chr1	65457264	65464523	+	protein_coding	95.5557	0.26396	7.82354
Cnpy3	685174	1597709	ENSRNOG00000016315.8	1.26086	5.14026e-15	7.23067e-14	UDD>sham	chr9	14233478	14247847	+	protein_coding	451.023	0.161164	7.82343
Rpa1	287524	1307376	ENSRNOG00000003123.9	-0.80931	5.19914e-15	7.30868e-14	UDD>sham	chr10	60148869	60199999	-	protein_coding	1075.65	0.103466	-7.822
Socs3	89829	621087	ENSRNOG00000063373.1	2.38303	5.23562e-15	7.35509e-14	UDD>sham	chr10	103193909	103197322	-	protein_coding	1146.15	0.304692	7.82112
Hmgn2	114637	620649	ENSRNOG00000051615.2	0.69214	5.29065e-15	7.4275e-14	UDD>sham	chr5	146192126	146195580	-	protein_coding	1898.98	0.0885112	7.8198
LOC108350445	108350445	11518089		-2.25093	5.30028e-15	7.43611e-14	UDD>sham	chr3	107380534	107408993	-	lncRNA	254.718	0.287858	-7.81957
Atp1b2	24214	2171	ENSRNOG00000011227.7	-2.22003	5.38243e-15	7.54639e-14	UDD>sham	chr10	54318698	54324933	-	protein_coding	981.367	0.283977	-7.81764
Copb2	60384	628746	ENSRNOG00000060723.2	0.523647	5.3974e-15	7.56239e-14	UDD>sham	chr8	99161324	99183452	+	protein_coding	2875.4	0.0669857	7.81729
Slc25a12	362145	1305181	ENSRNOG00000022922.7	-1.04542	5.50209e-15	7.70401e-14	UDD>sham	chr3	56098080	56192188	-	protein_coding	5130.5	0.133774	-7.81487
Rad51	499870	1563603	ENSRNOG00000037302.4	2.60661	5.55644e-15	7.775e-14	UDD>sham	chr3	106099753	106125038	+	protein_coding	143.608	0.333598	7.81363
Tnfrsf1a	25625	621237	ENSRNOG00000031312.6	1.02786	5.56232e-15	7.77811e-14	UDD>sham	chr4	158150815	158163592	+	protein_coding	1606.41	0.13155	7.8135
Pdp2	246311	628812	ENSRNOG00000012343.6	-1.19039	5.78066e-15	8.07812e-14	UDD>sham	chr19	386408	394068	-	protein_coding	462.869	0.152446	-7.80864
Rcn1	362182	1311292	ENSRNOG00000013452.7	1.38733	5.83116e-15	8.14335e-14	UDD>sham	chr3	91841052	91855295	-	protein_coding	2045.44	0.177691	7.80755
Tubb5	29214	628596	ENSRNOG00000061216.2	1.56807	5.87625e-15	8.20093e-14	UDD>sham	chr20	2912779	2916928	+	protein_coding	8555.69	0.200866	7.80658
Hist1h4m	291152	1306905	ENSRNOG00000063552.1	1.38885	5.93498e-15	8.27747e-14	UDD>sham	chr17	42698054	42698365	+	protein_coding	947.01	0.177937	7.80532
LOC102551814	102551814	7751313		3.31506	6.02749e-15	8.40099e-14	UDD>sham	chr8	93193736	93205500	+	lncRNA	76.1227	0.424824	7.80337
Spi1	366126	1359607	ENSRNOG00000012172.7	1.83075	6.05231e-15	8.43006e-14	UDD>sham	chr3	77059744	77093730	+	protein_coding	447.922	0.234626	7.80285
Tob2	315159	1359722	ENSRNOG00000050500.3	-1.36455	6.11885e-15	8.51717e-14	UDD>sham	chr7	113362703	113371423	-	protein_coding	1884.25	0.174909	-7.80147
Tacc3	360962	1302948	ENSRNOG00000017259.8	2.45746	6.1522e-15	8.55799e-14	UDD>sham	chr14	77051209	77065343	-	protein_coding	298.583	0.315027	7.80079
Ptprc	24699	3451	ENSRNOG00000000655.9	1.74008	6.26856e-15	8.71416e-14	UDD>sham	chr13	49596193	49708283	-	protein_coding	1452.46	0.223133	7.79842
Hhatl	301073	1311911	ENSRNOG00000019404.7	-1.96683	6.28734e-15	8.73456e-14	UDD>sham	chr8	121447001	121454070	-	protein_coding	1824.73	0.252221	-7.79805
Was	317371	1563567		1.75002	6.3604e-15	8.83029e-14	UDD>sham	chrX	14405096	14413850	+	protein_coding	206.83	0.22446	7.79659
Mybpc2	292879	1311596	ENSRNOG00000019627.6	-1.81882	6.37958e-15	8.85115e-14	UDD>sham	chr1	94994104	95017650	-	protein_coding	26813.9	0.233296	-7.79621
Fmo1	25256	2622	ENSRNOG00000034191.5	-1.40198	6.41728e-15	8.89765e-14	UDD>sham	chr13	75182184	75214439	-	protein_coding	404.171	0.179845	-7.79546
RGD1310495	309809	1310495	ENSRNOG00000000589.8	-2.33486	6.55754e-15	9.0862e-14	UDD>sham	chr20	43436853	43450067	-	protein_coding	25.0189	0.29962	-7.79273
Dgke	497978	1560914	ENSRNOG00000002338.7	-1.19736	6.57143e-15	9.09952e-14	UDD>sham	chr10	73852679	73877334	-	protein_coding	424.395	0.153656	-7.79247
Dram1	679937	1598133	ENSRNOG00000038916.5	1.37381	6.81334e-15	9.42837e-14	UDD>sham	chr7	22742794	22776888	-	protein_coding	207.112	0.176403	7.7879
Ppargc1b	291567	727948	ENSRNOG00000017503.8	-1.26153	6.93687e-15	9.59308e-14	UDD>sham	chr18	54758891	54861103	-	protein_coding	832.731	0.162034	-7.78563
Dysf	312492	1311023	ENSRNOG00000032788.6	1.25709	6.94151e-15	9.59326e-14	UDD>sham	chr4	116490877	116690709	+	protein_coding	24890.8	0.161464	7.78554
Prkg2	25523	3401	ENSRNOG00000002361.5	-2.08673	7.02738e-15	9.70563e-14	UDD>sham	chr14	10559882	10668479	+	protein_coding	182.5	0.26808	-7.78399
Epn1	117277	619772	ENSRNOG00000015753.7	-0.532284	7.11324e-15	9.81746e-14	UDD>sham	chr1	68742491	68760507	-	protein_coding	3996.28	0.0683954	-7.78245
Mefv	58923	61889	ENSRNOG00000008134.8	2.19958	7.11757e-15	9.81746e-14	UDD>sham	chr10	11786948	11796977	+	protein_coding	85.2374	0.282636	7.78237
Cthrc1	282836	628801	ENSRNOG00000004578.6	3.43266	7.19574e-15	9.91512e-14	UDD>sham	chr7	70122474	70132756	+	protein_coding	267.505	0.441159	7.78099
Rasa3	29372	69365	ENSRNOG00000017671.9	1.16715	7.1977e-15	9.91512e-14	UDD>sham	chr16	75855360	75969349	+	protein_coding	897.07	0.150001	7.78096
LOC102556677	102556677	7640727		-1.92986	7.21407e-15	9.93125e-14	UDD>sham	chr20	54398286	54411978	-	lncRNA	51.9849	0.248033	-7.78067
Kpnb1	24917	2909	ENSRNOG00000009275.5	0.777567	7.23557e-15	9.9544e-14	UDD>sham	chr10	82145662	82174437	-	protein_coding	5224.35	0.0999405	7.78029
Brca2	360254	2219	ENSRNOG00000001111.8	1.27976	7.24404e-15	9.95962e-14	UDD>sham	chr12	59492	103789	+	protein_coding	289.438	0.164491	7.78015
Kif1c	113886	70928	ENSRNOG00000031364.4	-0.862221	7.43071e-15	1.02097e-13	UDD>sham	chr10	55414412	55444587	+	protein_coding	22281.1	0.110869	-7.77693
Tfec	26296	3846	ENSRNOG00000061595.2	1.93652	7.46073e-15	1.02443e-13	UDD>sham	chr4	45106129	45180236	-	protein_coding	139.493	0.249024	7.77642
LOC102548374	102548374	7634850		-3.13798	7.50148e-15	1.02873e-13	UDD>sham	chr7	107854542	107871168	+	lncRNA	125.73	0.403561	-7.77573
Zfp689	286996	628696	ENSRNOG00000066277.1	-1.03776	7.50168e-15	1.02873e-13	UDD>sham	chr1	182065885	182074343	-	protein_coding	153.925	0.133461	-7.77572
Phb	25344	3322	ENSRNOG00000046799.3	-0.50704	7.50771e-15	1.02889e-13	UDD>sham	chr10	80605268	80618043	+	protein_coding	1891.6	0.0652089	-7.77562
LOC103691411	103691411	9087824		-1.94082	7.61119e-15	1.0424e-13	UDD>sham	chr2	13793506	13882765	-	lncRNA	259.274	0.249659	-7.77389
Trpm2	294329	1311889	ENSRNOG00000001216.6	2.05064	7.65037e-15	1.04709e-13	UDD>sham	chr20	10703568	10753189	+	protein_coding	161.134	0.263808	7.77324
Pou2f2	117058	621690	ENSRNOG00000055650.2	1.97517	7.84273e-15	1.07273e-13	UDD>sham	chr1	80682330	80769756	-	protein_coding	116.562	0.254201	7.7701
Gzf1	311508	1562321	ENSRNOG00000004735.4	-0.647086	7.93532e-15	1.0847e-13	UDD>sham	chr3	136119004	136131223	+	protein_coding	979.115	0.0832949	-7.76861
Ran	84509	620367	ENSRNOG00000000938.8	0.671463	7.94898e-15	1.08587e-13	UDD>sham	chr12	27674049	27678598	-	protein_coding	3411.87	0.0864352	7.76839
Cdk14	362316	1305544	ENSRNOG00000007151.7	1.56863	8.06399e-15	1.1008e-13	UDD>sham	chr4	28666688	29258865	+	protein_coding	1462.57	0.201972	7.76657
Leng1	292535	1307933	ENSRNOG00000061893.2	-1.06292	8.06864e-15	1.1008e-13	UDD>sham	chr1	65551983	65556915	+	protein_coding	110.324	0.136859	-7.7665
Rbl2	81758	3541	ENSRNOG00000012153.4	-0.938765	8.12084e-15	1.10721e-13	UDD>sham	chr19	15876852	15923632	-	protein_coding	1241.76	0.120886	-7.76568
Ccl2	24770	3645	ENSRNOG00000007159.4	2.57042	8.17632e-15	1.11406e-13	UDD>sham	chr10	67005424	67007222	+	protein_coding	236.451	0.331034	7.76482
Zfp24	360204	727963	ENSRNOG00000016562.6	-0.549689	8.1882e-15	1.11497e-13	UDD>sham	chr18	15295687	15307319	-	protein_coding	1014.07	0.070794	-7.76463
Taldo1	83688	620674	ENSRNOG00000018367.7	0.773592	8.25066e-15	1.12275e-13	UDD>sham	chr1	196493634	196503965	+	protein_coding	1549.73	0.0996426	7.76367
Atf7ip	312800	1306030	ENSRNOG00000008870.9	-0.943173	8.26338e-15	1.12349e-13	UDD>sham	chr4	169385872	169471652	+	protein_coding	3674.75	0.121488	-7.76347
Tifa	310877	1359151	ENSRNOG00000010941.7	1.76504	8.26659e-15	1.12349e-13	UDD>sham	chr2	216257926	216267635	+	protein_coding	169.578	0.227353	7.76343
Capza1	691149	1587438	ENSRNOG00000013538.8	0.945148	8.34858e-15	1.1339e-13	UDD>sham	chr2	192319696	192364755	-	protein_coding	1907.4	0.121763	7.76217
LOC108350396	108350396	11478808		-5.5622	8.3733e-15	1.13654e-13	UDD>sham	chr3	57430956	57470280	-	lncRNA	83.1069	0.716613	-7.7618
Pln	64672	619894		-2.60867	8.38282e-15	1.1371e-13	UDD>sham	chr20	32629537	32639559	+	protein_coding	211.789	0.336097	-7.76166
Gsdmd	315084	1307261	ENSRNOG00000007728.9	1.2115	8.51838e-15	1.15476e-13	UDD>sham	chr7	107542242	107547052	+	protein_coding	238.161	0.156129	7.75962
Entpd4	361063	1309511	ENSRNOG00000016321.8	-0.658787	8.61761e-15	1.16746e-13	UDD>sham	chr15	44630873	44658706	+	protein_coding	1403.8	0.0849155	-7.75815
Fblim1	362650	1359551	ENSRNOG00000011774.7	2.26901	8.68403e-15	1.17571e-13	UDD>sham	chr5	153883946	153915524	-	protein_coding	354.239	0.292505	7.75718
Pacsin2	124461	69411	ENSRNOG00000009756.9	-0.62001	8.88537e-15	1.20221e-13	UDD>sham	chr7	114505525	114599087	-	protein_coding	2088.44	0.0799572	-7.75427
Hnrnpk	117282	71058	ENSRNOG00000019113.8	0.428365	8.97884e-15	1.21408e-13	UDD>sham	chr17	6262936	6275001	+	protein_coding	5710.72	0.0552519	7.75294
Arhgef26	310460	1562559	ENSRNOG00000014549.8	1.49752	9.03554e-15	1.22097e-13	UDD>sham	chr2	146740336	146850918	+	protein_coding	414.852	0.193175	7.75214
Mroh2a	301596	1565687	ENSRNOG00000042182.4	1.74968	9.21975e-15	1.24508e-13	UDD>sham	chr9	88814515	88862346	+	misc_RNA	118.274	0.225778	7.74958
Gstz1	681913	1589363	ENSRNOG00000047708.3	-1.77825	9.23847e-15	1.24681e-13	UDD>sham	chr6	106794594	106805284	+	protein_coding	219.007	0.229472	-7.74932
LOC102551963	102551963	7725240		1.92633	9.24507e-15	1.24691e-13	UDD>sham	chr1	190441582	190458258	-	lncRNA	875.339	0.248583	7.74923
Slc16a7	29735	3691	ENSRNOG00000007839.8	-1.40853	9.37666e-15	1.26386e-13	UDD>sham	chr7	61043667	61211547	-	protein_coding	498.151	0.181806	-7.74744
Kif21a	300158	1305126	ENSRNOG00000014844.9	-0.705781	9.4193e-15	1.2688e-13	UDD>sham	chr7	122062523	122179051	-	protein_coding	494.007	0.0911055	-7.74686
Kdelr3	315131	1311536	ENSRNOG00000013577.8	1.77592	9.46379e-15	1.27399e-13	UDD>sham	chr7	111079236	111089463	+	protein_coding	366.573	0.229261	7.74626
Rps18	294282	3595	ENSRNOG00000000471.6	0.622157	9.5454e-15	1.28416e-13	UDD>sham	chr20	4931427	4935538	+	protein_coding	5665.85	0.0803284	7.74517
Ric8b	314681	631419	ENSRNOG00000007323.7	-0.813509	9.76254e-15	1.31097e-13	UDD>sham	chr7	18746716	18843264	-	protein_coding	872.689	0.105073	-7.74231
Rps13	161477	621027	ENSRNOG00000068955.1	0.505882	9.76312e-15	1.31097e-13	UDD>sham	chr1	170572925	170575355	-	protein_coding	3406.39	0.06534	7.7423
Ybey	361822	1308722	ENSRNOG00000021365.5	-1.39154	9.75738e-15	1.31097e-13	UDD>sham	chr20	12165192	12174713	+	protein_coding	118.456	0.179731	-7.74238
Aqp4	25293	2143	ENSRNOG00000016043.9	-5.65268	9.98409e-15	1.33979e-13	UDD>sham	chr18	6507903	6524558	-	protein_coding	790.495	0.730371	-7.73946
Pdss2	365592	1359372	ENSRNOG00000042962.3	-0.800715	1.00791e-14	1.35169e-13	UDD>sham	chr20	46709631	46938704	+	protein_coding	568.538	0.103475	-7.73825
Fdx1	29189	62036	ENSRNOG00000012123.4	-0.691692	1.00951e-14	1.35298e-13	UDD>sham	chr8	52268536	52287344	-	protein_coding	378.921	0.0893883	-7.73805
Klhdc4	307917	1561676	ENSRNOG00000018801.8	0.671618	1.02239e-14	1.36938e-13	UDD>sham	chr19	49860975	49894027	-	protein_coding	349.405	0.0868123	7.73644
Map1s	290640	1308266	ENSRNOG00000018781.7	0.934285	1.02534e-14	1.37247e-13	UDD>sham	chr16	18516759	18527777	-	protein_coding	583.828	0.12077	7.73607
LOC120098267	120098267			-2.57524	1.04239e-14	1.39375e-13	UDD>sham	chr18	25148587	25165025	-	lncRNA	38.6532	0.332978	-7.73398
Tmem161b	309953	1309660	ENSRNOG00000032414.6	-0.628206	1.04254e-14	1.39375e-13	UDD>sham	chr2	14714451	14793809	+	protein_coding	391.177	0.081227	-7.73396
Cep83	366872	1359593	ENSRNOG00000007859.6	-0.759722	1.04352e-14	1.39418e-13	UDD>sham	chr7	29280358	29389574	+	protein_coding	541.09	0.0982336	-7.73384
Mpped2	362185	735060	ENSRNOG00000004863.6	-1.98684	1.07074e-14	1.42965e-13	UDD>sham	chr3	93180833	93355605	+	protein_coding	66.1593	0.25701	-7.73056
Zdhhc7	170906	620205	ENSRNOG00000017342.4	-0.448891	1.07308e-14	1.43187e-13	UDD>sham	chr19	48139309	48156673	-	protein_coding	947.256	0.0580691	-7.73028
Camk2g	171140	621802	ENSRNOG00000009783.9	-1.09901	1.08745e-14	1.45014e-13	UDD>sham	chr15	3504017	3563050	+	protein_coding	2161.5	0.142201	-7.72859
Bcat1	29592	2195	ENSRNOG00000015514.8	2.42131	1.09998e-14	1.46592e-13	UDD>sham	chr4	177964834	178046573	-	protein_coding	388.664	0.313352	7.72713
Cfl1	29271	69285	ENSRNOG00000020660.8	1.56395	1.11012e-14	1.47851e-13	UDD>sham	chr1	202796012	202801337	+	protein_coding	3248.2	0.202428	7.72596
Eya1	502935	1584849	ENSRNOG00000007590.8	-1.59758	1.11812e-14	1.48824e-13	UDD>sham	chr5	4863501	5101483	+	protein_coding	613.528	0.206805	-7.72505
Itpripl2	499253	1564255	ENSRNOG00000069633.1	1.09663	1.1249e-14	1.49633e-13	UDD>sham	chr1	172801152	172803047	-	protein_coding	616.404	0.141971	7.72428
Gpr39	288995	1306745	ENSRNOG00000021586.4	2.14229	1.12711e-14	1.49834e-13	UDD>sham	chr13	37115258	37327312	+	protein_coding	124.141	0.277354	7.72403
Ap3s1	302290	1311115	ENSRNOG00000003829.7	0.985431	1.14078e-14	1.51556e-13	UDD>sham	chr18	39462727	39531626	+	protein_coding	292.482	0.127605	7.72249
Birc5	64041	70499	ENSRNOG00000050819.2	3.00475	1.15859e-14	1.53826e-13	UDD>sham	chr10	103072530	103081382	+	protein_coding	73.8972	0.389191	7.72052
LOC100909739	100909739	6501968		-2.76895	1.18496e-14	1.57228e-13	UDD>sham	chr17	41135458	41204291	-	lncRNA	59.0486	0.358781	-7.71765
Fancd2	312641	1303172	ENSRNOG00000061085.2	1.10928	1.20931e-14	1.6036e-13	UDD>sham	chr4	146679014	146743422	+	protein_coding	310.49	0.143781	7.71505
Tmem106a	287722	1309043	ENSRNOG00000023628.5	1.89892	1.21512e-14	1.6103e-13	UDD>sham	chr10	86506908	86515915	+	protein_coding	283.461	0.246151	7.71444
Gpr146	498153	1560731	ENSRNOG00000001288.4	-1.08608	1.22115e-14	1.61728e-13	UDD>sham	chr12	15251936	15267217	-	protein_coding	1370.53	0.140797	-7.71381
Myrip	360034	727731	ENSRNOG00000018797.8	-1.50747	1.28569e-14	1.7017e-13	UDD>sham	chr8	120017843	120184821	+	protein_coding	377.425	0.195592	-7.70724
Gsap	311984	1563271	ENSRNOG00000028801.5	1.0744	1.28885e-14	1.70482e-13	UDD>sham	chr4	13813046	13907875	-	protein_coding	375.193	0.139407	7.70693
Trit1	362586	1304781	ENSRNOG00000014274.7	0.804629	1.2965e-14	1.71388e-13	UDD>sham	chr5	135293472	135341522	+	protein_coding	727.396	0.104414	7.70617
Trnk	170615			-1.5996	1.30777e-14	1.72771e-13	UDD>sham		7693	7756	+	tRNA	210.737	0.207604	-7.70506
Camk2a	25400	2261	ENSRNOG00000018712.8	-1.50841	1.3119e-14	1.73209e-13	UDD>sham	chr18	54378642	54441120	+	protein_coding	2556.97	0.195779	-7.70466
Orai2	304592	1310213	ENSRNOG00000001427.7	1.47529	1.31913e-14	1.74055e-13	UDD>sham	chr12	20500308	20520428	+	protein_coding	212.074	0.191498	7.70396
Ank3	361833	620157	ENSRNOG00000053288.2	-1.48298	1.34541e-14	1.77412e-13	UDD>sham	chr20	18602267	19225831	-	protein_coding	2462.75	0.192558	-7.70144
Asb5	361187	1565973	ENSRNOG00000042630.4	1.9161	1.35869e-14	1.79052e-13	UDD>sham	chr16	37237869	37305207	-	protein_coding	6719.74	0.248838	7.70019
Ephb3	287989	1305602	ENSRNOG00000031801.5	1.99801	1.36173e-14	1.79342e-13	UDD>sham	chr11	79840668	79859467	-	protein_coding	233.952	0.259486	7.6999
Tmed7	252889	727954	ENSRNOG00000003691.6	0.534384	1.40334e-14	1.84708e-13	UDD>sham	chr18	39318564	39325640	-	protein_coding	2260.81	0.0694361	7.69605
Tmem97	303330	1307423	ENSRNOG00000008704.7	1.49507	1.43106e-14	1.8824e-13	UDD>sham	chr10	63438228	63447311	-	protein_coding	237.573	0.194328	7.69355
Lvrn	502160	1562779	ENSRNOG00000003950.8	-2.0272	1.43707e-14	1.88914e-13	UDD>sham	chr18	39606047	39675247	+	protein_coding	218.461	0.263512	-7.69302
LOC102556878	102556878	7709785		-9.45017	1.43934e-14	1.89095e-13	UDD>sham	chr2	248822026	248892610	-	lncRNA	39.1092	1.22844	-7.69281
Calm3	24244	2259	ENSRNOG00000016770.6	-0.8536	1.4757e-14	1.93753e-13	UDD>sham	chr1	77590668	77597776	-	protein_coding	2074.83	0.111007	-7.68962
Cmtm6	316035	1307765	ENSRNOG00000010951.8	1.21464	1.49092e-14	1.95631e-13	UDD>sham	chr8	114422681	114441034	+	protein_coding	1176.48	0.157985	7.68831
Pcmt1	25604	3268	ENSRNOG00000014330.8	-0.459931	1.49373e-14	1.95878e-13	UDD>sham	chr1	2111756	2160354	-	protein_coding	2919.87	0.059824	-7.68807
LOC100912209	100912209	6488401	ENSRNOG00000064499.1	4.09063	1.5291e-14	2.00393e-13	UDD>sham	chr20	11609219	11615721	-	lncRNA	21.4367	0.532283	7.68507
Mto1	300852	1308830	ENSRNOG00000037659.5	-0.848463	1.57461e-14	2.06105e-13	UDD>sham	chr8	79309681	79335231	+	protein_coding	376.153	0.110458	-7.68132
Tmem25	689172	1596132	ENSRNOG00000014218.6	-2.40505	1.57462e-14	2.06105e-13	UDD>sham	chr8	45107116	45112657	-	protein_coding	37.613	0.313104	-7.68132
Casp16	680728	1588238		-5.78467	1.58451e-14	2.07271e-13	UDD>sham	chr10	12586009	12592023	-	protein_coding	21.3646	0.753162	-7.68051
Dicer1	299284	1309381	ENSRNOG00000010711.8	-0.333182	1.58901e-14	2.07733e-13	UDD>sham	chr6	123627529	123692278	-	protein_coding	2758.25	0.0433822	-7.68015
Plpp5	680466	1591734	ENSRNOG00000069017.1	1.64693	1.6251e-14	2.1232e-13	UDD>sham	chr16	66349483	66353887	-	protein_coding	195.047	0.21452	7.67727
Hadha	170670	620512	ENSRNOG00000024629.7	-1.19719	1.64704e-14	2.15055e-13	UDD>sham	chr6	26187969	26227605	+	protein_coding	8102.71	0.155975	-7.67555
LOC100365043	100365043	2319827	ENSRNOG00000064011.1	2.91762	1.65388e-14	2.15816e-13	UDD>sham	chr17	41561549	41563239	+	protein_coding	113.178	0.380144	7.67502
Stil	313506	1304972	ENSRNOG00000057760.2	2.98647	1.65629e-14	2.15998e-13	UDD>sham	chr5	128520837	128573732	+	protein_coding	165.604	0.389125	7.67484
LOC102548682	102548682	7725170		1.73268	1.68712e-14	2.19884e-13	UDD>sham	chr17	41368743	41426735	+	protein_coding	2665.87	0.225831	7.67247
Naxe	295229	1304699	ENSRNOG00000019201.4	-0.98869	1.68925e-14	2.20026e-13	UDD>sham	chr2	173518966	173521048	-	protein_coding	227.885	0.128865	-7.67231
Nup133	292085	1307827	ENSRNOG00000017919.8	0.661484	1.70599e-14	2.22071e-13	UDD>sham	chr19	51891606	51941243	-	protein_coding	577.873	0.0862313	7.67105
Mmp24os	117903915	28912741		-1.51222	1.72447e-14	2.24339e-13	UDD>sham	chr3	144322936	144324449	-	protein_coding	548.451	0.197169	-7.66966
Me2	307270	1310321	ENSRNOG00000015582.7	1.16038	1.73612e-14	2.25717e-13	UDD>sham	chr18	67350833	67400987	-	protein_coding	1079.03	0.151312	7.6688
Bmp1	83470	620739	ENSRNOG00000010890.7	0.962298	1.76551e-14	2.29398e-13	UDD>sham	chr15	45551603	45595862	-	protein_coding	1026.18	0.125517	7.66665
Timp3	25358	3865	ENSRNOG00000004303.6	-1.17741	1.82818e-14	2.37396e-13	UDD>sham	chr7	17520827	17571871	-	protein_coding	3094.66	0.153665	-7.66217
Pkia	114906	621021	ENSRNOG00000012095.4	-1.31752	1.85829e-14	2.41158e-13	UDD>sham	chr2	94398869	94473638	-	protein_coding	12357	0.171998	-7.66007
Zbtb16	353227	727921	ENSRNOG00000029980.4	-1.44945	1.89503e-14	2.45777e-13	UDD>sham	chr8	48989376	49177011	-	protein_coding	6216.83	0.189284	-7.65756
Lcp1	306071	1308288	ENSRNOG00000010319.7	1.9722	1.91103e-14	2.477e-13	UDD>sham	chr15	50443300	50544682	+	protein_coding	3001.93	0.257585	7.65648
Ascc3	309887	1307995	ENSRNOG00000037604.5	0.451917	1.93546e-14	2.50715e-13	UDD>sham	chr20	53510137	53795446	+	protein_coding	1713.22	0.0590367	7.65484
Selenow	25545	3661	ENSRNOG00000067799.1	-1.17759	1.94535e-14	2.51843e-13	UDD>sham	chr1	76599441	76604514	-	protein_coding	6265.93	0.153849	-7.65419
Zcchc17	500555	1565267	ENSRNOG00000012266.5	-0.57096	1.95111e-14	2.52435e-13	UDD>sham	chr5	142658626	142700484	-	protein_coding	572.833	0.0745982	-7.65381
Arhgef6	363509	1359674		-0.53604	1.99347e-14	2.57759e-13	UDD>sham	chrX	135145447	135264636	-	protein_coding	2044.42	0.070061	-7.65105
Cox19	304330	1305631	ENSRNOG00000050052.2	-0.908536	2.03856e-14	2.63428e-13	UDD>sham	chr12	15303535	15313014	+	protein_coding	481.06	0.118791	-7.64817
Rbm3	114488	620145		1.31613	2.04679e-14	2.64331e-13	UDD>sham	chrX	14348909	14352387	+	protein_coding	1738.62	0.172096	7.64765
Nadk2	365699	1306809	ENSRNOG00000054157.2	-1.1877	2.04945e-14	2.64514e-13	UDD>sham	chr2	58117674	58159815	+	protein_coding	744.707	0.155307	-7.64749
Abr	287537	1306279	ENSRNOG00000056837.2	1.14718	2.05408e-14	2.64952e-13	UDD>sham	chr10	61262516	61461331	-	protein_coding	1837.97	0.150013	7.6472
Nr3c2	25672	3094	ENSRNOG00000034007.5	-1.24775	2.06064e-14	2.65637e-13	UDD>sham	chr19	30715648	31059885	-	protein_coding	830.72	0.163173	-7.64679
Myo1f	314654	1309750	ENSRNOG00000008409.7	1.88111	2.06269e-14	2.65739e-13	UDD>sham	chr7	14363340	14413911	+	protein_coding	784.927	0.246004	7.64666
Rin1	207119	620006	ENSRNOG00000050223.3	1.53481	2.06419e-14	2.65772e-13	UDD>sham	chr1	202355729	202362731	+	protein_coding	202.265	0.200719	7.64657
Atxn7	361015	1562692	ENSRNOG00000007246.8	-0.549118	2.09388e-14	2.69432e-13	UDD>sham	chr15	11117360	11262818	-	protein_coding	1433.39	0.0718296	-7.64473
P4ha3	361612	735150	ENSRNOG00000017118.7	2.44784	2.16434e-14	2.7833e-13	UDD>sham	chr1	154628723	154663779	+	protein_coding	217.581	0.320379	7.64047
Polrmt	299604	1304599	ENSRNOG00000024879.6	-0.868317	2.20876e-14	2.83871e-13	UDD>sham	chr7	9959532	9969791	+	protein_coding	568.506	0.113686	-7.63785
LOC684797	684797	1586699		2.19863	2.22695e-14	2.86036e-13	UDD>sham	chr17	41534055	41534478	-	protein_coding	792.963	0.287899	7.6368
Ranbp6	309326	1305165	ENSRNOG00000053859.2	-0.777451	2.2286e-14	2.86075e-13	UDD>sham	chr1	227572394	227576915	-	protein_coding	678.845	0.101805	-7.6367
Zfp292	50552	61931	ENSRNOG00000031031.4	-0.608348	2.24697e-14	2.8826e-13	UDD>sham	chr5	49384177	49468177	-	protein_coding	1409.93	0.0796722	-7.63564
Prex2	312912	1307865	ENSRNOG00000005391.8	-0.708209	2.26422e-14	2.90123e-13	UDD>sham	chr5	7937692	8253112	-	protein_coding	1979.98	0.0927624	-7.63466
Stk38	361813	1309455	ENSRNOG00000000519.8	0.509062	2.26422e-14	2.90123e-13	UDD>sham	chr20	7034245	7067803	-	protein_coding	938.731	0.0666778	7.63466
Klc4	316226	1306555	ENSRNOG00000018168.8	-0.95358	2.26912e-14	2.90401e-13	UDD>sham	chr9	14337164	14351075	+	protein_coding	473.357	0.124906	-7.63438
Zfand3	361816	1307113	ENSRNOG00000059659.2	-0.570665	2.26863e-14	2.90401e-13	UDD>sham	chr20	8083407	8279617	+	protein_coding	3536.05	0.0747491	-7.63441
Arsi	307404	1310242	ENSRNOG00000026060.5	2.39089	2.27071e-14	2.9043e-13	UDD>sham	chr18	54364416	54370995	+	protein_coding	115.662	0.313177	7.63429
Sobp	309860	1560479	ENSRNOG00000000316.7	-1.46521	2.28545e-14	2.92139e-13	UDD>sham	chr20	46482265	46661452	-	protein_coding	1403.64	0.191946	-7.63345
PCOLCE2	684050	1595195	ENSRNOG00000046848.3	-1.35579	2.29868e-14	2.93654e-13	UDD>sham	chr8	96193461	96251116	+	protein_coding	290.087	0.177629	-7.63271
Cdk2	362817	70486	ENSRNOG00000006469.6	1.3129	2.32423e-14	2.9674e-13	UDD>sham	chr7	1129878	1137431	-	protein_coding	183.56	0.172041	7.63129
Tapt1	305386	1309656	ENSRNOG00000003174.8	-0.948045	2.32657e-14	2.96757e-13	UDD>sham	chr14	66873467	66919737	+	protein_coding	1574.06	0.124233	-7.63116
Tppp3	291966	1305061	ENSRNOG00000016890.8	-2.1553	2.32715e-14	2.96757e-13	UDD>sham	chr19	33345897	33349610	-	protein_coding	865.356	0.282436	-7.63112
Fgf2	54250	2609	ENSRNOG00000017392.7	-1.69853	2.32888e-14	2.968e-13	UDD>sham	chr2	120236328	120290673	+	protein_coding	89.1597	0.222582	-7.63103
Magix	317379	1549729	ENSRNOG00000010092.5	-1.85494	2.3467e-14	2.98892e-13	UDD>sham	chrX	14824114	14832466	+	protein_coding	467.631	0.24311	-7.63005
Hebp1	362454	1304581	ENSRNOG00000000024.8	1.07156	2.3522e-14	2.99413e-13	UDD>sham	chr4	167974318	168003859	-	protein_coding	266.009	0.140445	7.62974
Chst11	314694	1308400	ENSRNOG00000008885.7	1.80494	2.38933e-14	3.03958e-13	UDD>sham	chr7	20524535	20743008	-	protein_coding	240.885	0.236628	7.62772
Maged1	84469	70898	ENSRNOG00000006756.9	1.04978	2.41286e-14	3.06768e-13	UDD>sham	chrX	59422715	59429381	-	protein_coding	1331.04	0.13765	7.62646
Ncs1	65153	68417	ENSRNOG00000064701.1	1.66612	2.42178e-14	3.07718e-13	UDD>sham	chr3	14523220	14568829	+	protein_coding	375.871	0.218479	7.62598
Cd84	501872	1564553	ENSRNOG00000022884.7	2.12527	2.46679e-14	3.13249e-13	UDD>sham	chr13	84327580	84367153	+	protein_coding	136.659	0.278775	7.62361
Sub1	192269	621582	ENSRNOG00000067555.1	-0.631184	2.4693e-14	3.13381e-13	UDD>sham	chr2	61005646	61020486	-	protein_coding	873.992	0.0827947	-7.62348
Mllt10	361285	1310874	ENSRNOG00000022249.7	-0.49005	2.50512e-14	3.17738e-13	UDD>sham	chr17	80821870	80949349	+	protein_coding	1343.24	0.0642973	-7.62162
Rplp0	64205	621247	ENSRNOG00000001148.7	0.475992	2.54859e-14	3.23059e-13	UDD>sham	chr12	41054363	41057632	-	protein_coding	18646.5	0.0624711	7.6194
Sec61a1	80843	68321	ENSRNOG00000013743.6	1.3612	2.55631e-14	3.23845e-13	UDD>sham	chr4	120973519	120987871	-	protein_coding	2106.22	0.178658	7.61901
Desi2	289277	1359392	ENSRNOG00000004524.8	-0.539493	2.67913e-14	3.39203e-13	UDD>sham	chr13	89961767	90011255	+	protein_coding	1987.9	0.0708652	-7.61295
Ncapd3	315508	1562176	ENSRNOG00000008932.8	1.15943	2.70356e-14	3.42092e-13	UDD>sham	chr8	25437067	25506375	+	protein_coding	387.407	0.15232	7.61178
Pbx1	304947	1308213	ENSRNOG00000070119.1	-0.663026	2.72364e-14	3.44428e-13	UDD>sham	chr13	80278766	80588563	-	protein_coding	1296.23	0.0871162	-7.61082
Gtpbp3	290633	1305367	ENSRNOG00000023403.7	-1.01382	2.79576e-14	3.53338e-13	UDD>sham	chr16	18175766	18180857	+	protein_coding	176.608	0.133267	-7.60744
Rab28	117049	620891	ENSRNOG00000017074.8	-0.66879	2.80682e-14	3.54526e-13	UDD>sham	chr14	69245846	69322968	+	protein_coding	1188.08	0.0879185	-7.60693
Zc3h12a	313587	1306776	ENSRNOG00000009131.7	1.05522	2.80948e-14	3.54651e-13	UDD>sham	chr5	137376562	137385351	-	protein_coding	516.491	0.13872	7.60681
Cars2	361184	1311612	ENSRNOG00000014526.7	-1.09008	2.82223e-14	3.56049e-13	UDD>sham	chr16	77945468	77987163	+	protein_coding	244.814	0.143314	-7.60622
Tnfrsf1b	156767	621238	ENSRNOG00000016575.8	1.37695	2.86922e-14	3.61763e-13	UDD>sham	chr5	157070642	157104216	-	protein_coding	1047.7	0.18108	7.60409
Pik3r5	497931	1563261	ENSRNOG00000023428.6	1.76842	2.90781e-14	3.66411e-13	UDD>sham	chr10	53132585	53200663	+	protein_coding	269.258	0.232614	7.60236
Bax	24887	2192	ENSRNOG00000020876.7	0.972651	2.9184e-14	3.67528e-13	UDD>sham	chr1	95940001	95945407	-	protein_coding	279.041	0.127949	7.60189
Btg1	29618	2224	ENSRNOG00000004284.5	0.585986	2.9539e-14	3.71632e-13	UDD>sham	chr7	31341391	31343649	+	protein_coding	1482.93	0.0771002	7.60032
Dcaf6	289181	1561961	ENSRNOG00000003078.8	-0.878239	2.95448e-14	3.71632e-13	UDD>sham	chr13	77626257	77727645	-	protein_coding	6270.22	0.115553	-7.6003
Glo1	294320	2702	ENSRNOG00000000541.7	-0.78621	2.96772e-14	3.73078e-13	UDD>sham	chr20	8663617	8681661	-	protein_coding	1437.31	0.103452	-7.59972
Dennd1c	363326	1590869		1.38309	2.98674e-14	3.75247e-13	UDD>sham	chr9	1904040	1916329	-	protein_coding	213.28	0.182012	7.59889
Gyg1	81675	621785	ENSRNOG00000011146.7	-1.04402	3.01403e-14	3.78452e-13	UDD>sham	chr2	102611888	102653916	-	protein_coding	4635.16	0.137412	-7.59772
Nhlrc3	310416	1565414	ENSRNOG00000070230.1	0.68169	3.03197e-14	3.8048e-13	UDD>sham	chr2	137527843	137542258	-	protein_coding	726.505	0.089732	7.59695
Actr3	81732	71024	ENSRNOG00000003206.8	1.27401	3.03926e-14	3.8117e-13	UDD>sham	chr13	36800739	36843837	-	protein_coding	2950.66	0.167707	7.59664
Tcta	306587	1359333		-0.886049	3.05001e-14	3.82293e-13	UDD>sham	chr8	108988588	108992324	-	protein_coding	1583.82	0.116644	-7.59618
LOC100360950	100360950	2321110		2.61167	3.05768e-14	3.82975e-13	UDD>sham	chr17	42774600	42799175	-	protein_coding	506.385	0.343829	7.59585
P2rx6	25041	3243	ENSRNOG00000001873.7	-3.22922	3.05905e-14	3.82975e-13	UDD>sham	chr11	83439922	83450449	-	protein_coding	107.902	0.425133	-7.5958
Arhgap30	498282	1561419	ENSRNOG00000004192.8	1.77801	3.08583e-14	3.86101e-13	UDD>sham	chr13	83822290	83843634	+	protein_coding	616.472	0.234113	7.59467
Slc27a1	94172	620927	ENSRNOG00000018170.5	-1.25196	3.09831e-14	3.87435e-13	UDD>sham	chr16	18278984	18300173	+	protein_coding	739.215	0.164859	-7.59414
Tln1	313494	1306247	ENSRNOG00000016630.7	0.783053	3.15427e-14	3.942e-13	UDD>sham	chr5	57787670	57817900	-	protein_coding	12631.2	0.103144	7.59183
Ctsz	252929	708479	ENSRNOG00000050697.2	1.35836	3.2268e-14	4.03028e-13	UDD>sham	chr3	163224875	163235645	-	protein_coding	1071.89	0.178994	7.58888
Crbn	297498	1310533	ENSRNOG00000006534.6	-0.920398	3.30347e-14	4.12362e-13	UDD>sham	chr4	139701154	139719949	-	protein_coding	914.63	0.121331	-7.58584
Cenpa	298850	1563607	ENSRNOG00000032178.6	3.10138	3.41078e-14	4.25508e-13	UDD>sham	chr6	25700142	25711767	-	protein_coding	146.641	0.409062	7.58169
Palm	170673	620341	ENSRNOG00000009760.9	-0.674058	3.41957e-14	4.26354e-13	UDD>sham	chr7	9886634	9912389	-	protein_coding	638.774	0.0889099	-7.58136
Col5a1	85490	70920	ENSRNOG00000008749.8	2.10209	3.42834e-14	4.27198e-13	UDD>sham	chr3	11208429	11356715	+	protein_coding	9222.62	0.277283	7.58103
Tyro3	25232	3923	ENSRNOG00000058586.2	1.28785	3.43471e-14	4.27741e-13	UDD>sham	chr3	106777686	106797154	+	protein_coding	85.1158	0.169883	7.58078
Carmil3	361041	1359120	ENSRNOG00000025518.6	-2.86532	3.46125e-14	4.30794e-13	UDD>sham	chr15	28978440	28995865	+	protein_coding	36.5558	0.378021	-7.57979
Slc41a3	641603	1589573	ENSRNOG00000045821.3	-1.5481	3.48084e-14	4.32979e-13	UDD>sham	chr4	123109555	123154766	+	protein_coding	206.846	0.20426	-7.57905
Reep1	362384	1305230	ENSRNOG00000008481.7	-1.40984	3.49304e-14	4.34243e-13	UDD>sham	chr4	103746004	103862347	+	protein_coding	819.548	0.186029	-7.5786
Ttc33	294774	1564042	ENSRNOG00000013217.6	-0.865687	3.61378e-14	4.4899e-13	UDD>sham	chr2	54279906	54326851	+	protein_coding	1579.23	0.114294	-7.57419
Mob3c	313511	1307821	ENSRNOG00000037620.5	1.31372	3.62043e-14	4.49554e-13	UDD>sham	chr5	129306255	129315264	+	protein_coding	138.388	0.173453	7.57395
Fzd9	266608	628817	ENSRNOG00000001452.4	-1.77401	3.62389e-14	4.49722e-13	UDD>sham	chr12	21427084	21429398	+	protein_coding	330.532	0.23423	-7.57383
Zfp266	367034	1308643	ENSRNOG00000034037.6	-0.690032	3.66975e-14	4.55148e-13	UDD>sham	chr8	19030766	19061381	-	protein_coding	1338.61	0.0911271	-7.57219
Icoslg	499415	1562791	ENSRNOG00000023109.7	-0.827882	3.67428e-14	4.55444e-13	UDD>sham	chr20	10600420	10610718	-	protein_coding	374.014	0.109334	-7.57203
Foxm1	58921	61807	ENSRNOG00000005936.8	2.49748	3.72272e-14	4.6118e-13	UDD>sham	chr4	161639561	161652012	+	protein_coding	243.455	0.329904	7.57033
Mylpf	24584	3141	ENSRNOG00000017645.7	-1.06905	3.73766e-14	4.62761e-13	UDD>sham	chr1	181829703	181832546	+	protein_coding	24552.3	0.141226	-7.56981
Nfs1	84594	620912	ENSRNOG00000045686.3	-0.760274	3.77681e-14	4.67336e-13	UDD>sham	chr3	144637309	144659660	-	protein_coding	1365.03	0.100453	-7.56846
Myf6	25714	3134	ENSRNOG00000004878.6	1.69009	3.79797e-14	4.69682e-13	UDD>sham	chr7	42813008	42814852	-	protein_coding	7838.85	0.223329	7.56773
Phc2	313038	1307912	ENSRNOG00000006004.7	0.646694	3.82177e-14	4.72351e-13	UDD>sham	chr5	141000604	141099268	+	protein_coding	1505.55	0.0854633	7.56692
Sirt3	293615	1308374	ENSRNOG00000013828.8	-0.997073	3.82602e-14	4.72601e-13	UDD>sham	chr1	195942066	195964472	-	protein_coding	270.329	0.13177	-7.56678
Mapk6	58840	62087	ENSRNOG00000009381.7	0.842069	3.90095e-14	4.81577e-13	UDD>sham	chr8	76146650	76169767	-	protein_coding	4068.15	0.111322	7.56425
Ptpro	50677	62068	ENSRNOG00000006231.8	1.64741	3.91277e-14	4.82757e-13	UDD>sham	chr4	170164071	170374790	+	protein_coding	449.561	0.217801	7.56386
LOC120093678	120093678			1.23042	3.9566e-14	4.87881e-13	UDD>sham	chr7	95680249	95697329	-	lncRNA	458.84	0.162701	7.56241
Stxbp2	81804	619967	ENSRNOG00000000994.5	1.78574	4.02538e-14	4.96076e-13	UDD>sham	chr12	1689364	1701145	+	protein_coding	185.098	0.236203	7.56017
Sla	338477	631373	ENSRNOG00000056714.3	1.93561	4.10006e-14	5.04986e-13	UDD>sham	chr7	98534431	98584810	-	protein_coding	259.583	0.256108	7.55778
Adk	25368	2046	ENSRNOG00000012325.6	-0.928433	4.10846e-14	5.05728e-13	UDD>sham	chr15	2863241	3246453	-	protein_coding	783.41	0.122849	-7.55751
E2f7	314818	1310258	ENSRNOG00000026252.6	2.94944	4.14125e-14	5.09469e-13	UDD>sham	chr7	46150533	46192739	+	protein_coding	112.832	0.390319	7.55648
Tonsl	366953	1307483	ENSRNOG00000014703.5	2.00631	4.16346e-14	5.11906e-13	UDD>sham	chr7	108345704	108360792	-	protein_coding	95.5048	0.265533	7.55578
Arf4	79120	621275	ENSRNOG00000012623.6	1.02006	4.18979e-14	5.14845e-13	UDD>sham	chr16	1896692	1913267	+	protein_coding	1941.77	0.135018	7.55496
Tnks2	309512	1305026	ENSRNOG00000052664.2	-1.04385	4.21669e-14	5.17852e-13	UDD>sham	chr1	234567888	234621079	+	protein_coding	6603.97	0.138183	-7.55413
Ankrd46	299982	1309382	ENSRNOG00000025504.6	-1.027	4.23106e-14	5.19317e-13	UDD>sham	chr7	67647202	67668180	-	protein_coding	665.677	0.13596	-7.55369
Irf5	296953	1310447	ENSRNOG00000007437.8	1.61402	4.41586e-14	5.41687e-13	UDD>sham	chr4	58127577	58140665	+	protein_coding	555.96	0.213831	7.54812
Rnf25	301515	1311557	ENSRNOG00000016886.7	0.584273	4.47236e-14	5.48303e-13	UDD>sham	chr9	76170037	76176924	-	protein_coding	394.055	0.0774234	7.54646
Hdac11	297453	1311706	ENSRNOG00000006824.7	-1.74866	4.47648e-14	5.48491e-13	UDD>sham	chr4	123645873	123667407	+	protein_coding	80.6334	0.231723	-7.54634
Pmepa1	311676	1308255	ENSRNOG00000050404.3	1.40033	4.49238e-14	5.49806e-13	UDD>sham	chr3	162011884	162060137	-	protein_coding	1393.81	0.185575	7.54588
Scp2	25541	3642	ENSRNOG00000011413.8	-0.789553	4.48991e-14	5.49806e-13	UDD>sham	chr5	122806949	122881259	-	protein_coding	2054.88	0.104633	-7.54595
Csf2ra	652957	1594330	ENSRNOG00000049782.3	1.50343	4.49669e-14	5.50018e-13	UDD>sham	chr14	98089	103261	-	protein_coding	470.266	0.199241	7.54576
Fam91a1	689997	1586304	ENSRNOG00000008271.8	0.698887	4.55773e-14	5.57164e-13	UDD>sham	chr7	89969558	90007546	+	protein_coding	1123.06	0.0926414	7.544
Sh3pxd2b	303021	1309926	ENSRNOG00000004063.8	1.81971	4.66906e-14	5.70445e-13	UDD>sham	chr10	16918611	17027499	+	protein_coding	1398.28	0.241314	7.54085
Phb2	114766	620203	ENSRNOG00000012999.8	-0.514213	4.78216e-14	5.83928e-13	UDD>sham	chr4	157517662	157522268	+	protein_coding	2001.94	0.0682186	-7.53773
RGD1309651	361424	1309651	ENSRNOG00000017646.7	-3.1206	4.8022e-14	5.86039e-13	UDD>sham	chr19	48660288	48686569	-	protein_coding	21.8961	0.414028	-7.53719
Necap2	298598	735063	ENSRNOG00000008427.6	1.19942	5.00758e-14	6.10753e-13	UDD>sham	chr5	153370338	153382753	-	protein_coding	650.118	0.159249	7.53172
LOC102555814	102555814	7695964	ENSRNOG00000063384.1	-1.24186	5.04669e-14	6.1517e-13	UDD>sham	chr2	226583308	226599354	+	protein_coding	8802.79	0.164907	-7.53071
Ssc4d	304401	1306970	ENSRNOG00000001435.7	-1.3774	5.08458e-14	6.19434e-13	UDD>sham	chr12	20702931	20723732	+	protein_coding	210.676	0.182928	-7.52973
LOC102555623	102555623	7750470		-1.76985	5.17672e-14	6.30298e-13	UDD>sham	chr2	226558532	226578601	+	lncRNA	150.559	0.235121	-7.52738
Slc39a6	291733	1304664	ENSRNOG00000028703.6	1.5589	5.31776e-14	6.47101e-13	UDD>sham	chr18	15864874	15885417	-	protein_coding	305.183	0.207194	7.52387
Rnasel	359726	727933	ENSRNOG00000027017.5	1.39765	5.35289e-14	6.51004e-13	UDD>sham	chr13	65894990	65910354	+	protein_coding	423.108	0.185783	7.52301
Daam1	314212	1305119	ENSRNOG00000004345.7	0.760542	5.40554e-14	6.57031e-13	UDD>sham	chr6	90389544	90550114	+	protein_coding	1230.75	0.101113	7.52173
Aldoc	24191	2091	ENSRNOG00000011452.9	-1.58021	5.52477e-14	6.7114e-13	UDD>sham	chr10	63217477	63221066	+	protein_coding	108.554	0.210166	-7.51888
Kcnk13	64120	68941	ENSRNOG00000047363.3	2.0228	5.54396e-14	6.73086e-13	UDD>sham	chr6	119240825	119345292	+	protein_coding	88.8503	0.269045	7.51843
Ddx11	316767	1306675	ENSRNOG00000051528.2	1.49084	5.61757e-14	6.81635e-13	UDD>sham	chr9	105833234	105862844	+	protein_coding	126.73	0.198337	7.5167
Ppm1a	24666	3373	ENSRNOG00000005916.7	-0.672791	5.75581e-14	6.98011e-13	UDD>sham	chr6	91439094	91486139	+	protein_coding	6700.47	0.089544	-7.51352
Iqgap1	361598	1311884	ENSRNOG00000012002.7	0.954537	5.77081e-14	6.99431e-13	UDD>sham	chr1	134679581	134769776	-	protein_coding	5192.59	0.127048	7.51318
Mmp15	291848	1308937	ENSRNOG00000012622.7	-1.11242	5.79041e-14	7.01408e-13	UDD>sham	chr19	9663449	9684943	-	protein_coding	770.385	0.148072	-7.51274
Sbk3	691408	1583965	ENSRNOG00000042927.3	2.43148	5.84708e-14	7.0787e-13	UDD>sham	chr1	68867847	68873249	+	protein_coding	383.003	0.323702	7.51146
Abhd2	293050	1311389	ENSRNOG00000017120.7	1.51929	6.05071e-14	7.32104e-13	UDD>sham	chr1	133217403	133298564	+	protein_coding	1027.17	0.202383	7.50698
Sars2	292759	1309456	ENSRNOG00000019962.7	-0.795704	6.09867e-14	7.37488e-13	UDD>sham	chr1	84028972	84040725	+	protein_coding	211.741	0.10601	-7.50595
Tnnt3	24838	3883	ENSRNOG00000020332.9	-1.27533	6.11236e-14	7.38725e-13	UDD>sham	chr1	197652535	197669736	+	protein_coding	34511.4	0.169915	-7.50565
Wnt16	500047	1562253	ENSRNOG00000005781.6	-2.6119	6.21908e-14	7.51195e-13	UDD>sham	chr4	50820968	50831380	+	protein_coding	63.2815	0.348097	-7.50338
Septin10	309891	1359307	ENSRNOG00000049507.3	1.19616	6.23602e-14	7.52815e-13	UDD>sham	chr20	27101764	27194997	-	protein_coding	263.502	0.159424	7.50303
Opa3	308409	1309147	ENSRNOG00000025890.7	-0.780921	6.28122e-14	7.57842e-13	UDD>sham	chr1	78881392	78899549	+	protein_coding	826.538	0.104094	-7.50208
LOC120094735	120094735			-1.17849	6.39407e-14	7.7102e-13	UDD>sham	chr9	87135652	87154677	+	lncRNA	377.94	0.157138	-7.49975
Skp2	294790	1562456	ENSRNOG00000059059.2	1.89709	6.54081e-14	7.88268e-13	UDD>sham	chr2	58161226	58189293	-	protein_coding	79.9025	0.253054	7.49677
Aph1b	300802	1562468	ENSRNOG00000027295.7	1.45278	6.56113e-14	7.90269e-13	UDD>sham	chr8	67429198	67454735	-	protein_coding	135.05	0.193798	7.49637
Eif4e	117045	69647	ENSRNOG00000052343.4	-0.658904	6.63066e-14	7.98192e-13	UDD>sham	chr2	227066519	227099261	+	protein_coding	1772.37	0.0879126	-7.49498
LOC100911864	100911864	6489976		-1.27708	6.72869e-14	8.09535e-13	UDD>sham	chr1	165274998	165281034	+	lncRNA	1650.5	0.170435	-7.49306
LOC120097532	120097532			-1.53175	6.82854e-14	8.21084e-13	UDD>sham	chr16	69621746	69627990	+	lncRNA	59.3236	0.204475	-7.49113
Elf4	302811	1560743		0.913362	6.92148e-14	8.3179e-13	UDD>sham	chrX	127587401	127639063	-	protein_coding	857.42	0.121955	7.48935
Mrps18b	294230	1302998	ENSRNOG00000000804.7	-0.838532	7.15e-14	8.58767e-13	UDD>sham	chr20	2838174	2844260	+	protein_coding	1121.9	0.112027	-7.48509
Smc2	362519	1305227	ENSRNOG00000022325.7	1.38158	7.17265e-14	8.61001e-13	UDD>sham	chr5	66806882	66853478	+	protein_coding	697.936	0.184588	7.48467
Fxn	499335	1565754	ENSRNOG00000015213.9	-0.837922	7.19902e-14	8.6368e-13	UDD>sham	chr1	221874007	221897841	-	protein_coding	324.731	0.111959	-7.48419
Zswim6	310062	1306624	ENSRNOG00000014528.8	1.14098	7.41625e-14	8.8924e-13	UDD>sham	chr2	39211131	39378877	-	protein_coding	400.171	0.152531	7.48028
Ak4	29223	2078	ENSRNOG00000045738.3	-1.54282	7.49929e-14	8.9869e-13	UDD>sham	chr5	116039222	116099064	+	protein_coding	338.192	0.206291	-7.47882
Tbcb	292777	1309965	ENSRNOG00000020781.6	0.95444	7.77145e-14	9.30781e-13	UDD>sham	chr1	85477639	85483488	-	protein_coding	630.787	0.127699	7.47413
Spata2L	498963	1560840	ENSRNOG00000016167.6	1.29439	7.78116e-14	9.3142e-13	UDD>sham	chr19	51269078	51273605	-	protein_coding	77.715	0.173186	7.47397
Kif21b	289397	1306206	ENSRNOG00000008471.8	1.23604	7.8022e-14	9.33413e-13	UDD>sham	chr13	47576142	47626112	+	protein_coding	293.705	0.165387	7.47361
Mboat1	498741	1565561	ENSRNOG00000027125.6	1.10314	7.81283e-14	9.3416e-13	UDD>sham	chr17	34331413	34445088	-	protein_coding	242.047	0.147609	7.47343
LOC120097931	120097931			-1.6739	7.90452e-14	9.44592e-13	UDD>sham	chr17	5111015	5123703	-	protein_coding	45.2508	0.224025	-7.4719
Rbpms2	503214	1561222	ENSRNOG00000015896.8	-1.02509	8.04753e-14	9.61142e-13	UDD>sham	chr8	66153169	66184278	+	protein_coding	100.663	0.137237	-7.46954
Znrf2	362367	1306645	ENSRNOG00000049057.2	0.672757	8.1438e-14	9.72095e-13	UDD>sham	chr4	83950406	84032676	+	protein_coding	3387.67	0.0900856	7.46798
Tnn	304913	1306002	ENSRNOG00000002548.8	8.65892	8.17875e-14	9.75719e-13	UDD>sham	chr13	72319160	72386362	-	protein_coding	120.842	1.15956	7.46741
Laptm5	89783	621838	ENSRNOG00000011054.7	1.81198	8.23445e-14	9.81814e-13	UDD>sham	chr5	143087759	143109807	+	protein_coding	1507.49	0.24268	7.46652
LOC102546647	102546647	7571132		-1.93547	8.33593e-14	9.92802e-13	UDD>sham	chr6	98666118	98690763	-	lncRNA	266.791	0.259276	-7.46491
Tab1	315139	1306216	ENSRNOG00000017285.9	-0.750337	8.33186e-14	9.92802e-13	UDD>sham	chr7	111675829	111707058	+	protein_coding	598.774	0.100514	-7.46497
Dse	365583	1305079	ENSRNOG00000000824.7	1.3821	8.34527e-14	9.93358e-13	UDD>sham	chr20	26118194	26196889	-	protein_coding	1058.35	0.18515	7.46476
Rgs4	29480	3567	ENSRNOG00000002773.3	-1.07219	8.50747e-14	1.0121e-12	UDD>sham	chr13	81936775	81943103	-	protein_coding	381.221	0.143683	-7.46222
Gatad2b	310614	1308533	ENSRNOG00000015553.7	-0.567978	8.60742e-14	1.02342e-12	UDD>sham	chr2	175748594	175829837	+	protein_coding	2921.17	0.0761295	-7.46068
Tmem120a	288591	1311474	ENSRNOG00000001441.8	-0.743077	8.68642e-14	1.03223e-12	UDD>sham	chr12	20942243	20950908	+	protein_coding	613.099	0.0996151	-7.45948
Mrpl2	301240	1307147	ENSRNOG00000018057.8	-0.671551	8.72963e-14	1.03679e-12	UDD>sham	chr9	14333233	14337006	-	protein_coding	307.783	0.0900344	-7.45883
Rin3	314397	1305849	ENSRNOG00000007062.8	1.41899	8.8093e-14	1.04567e-12	UDD>sham	chr6	121431803	121540957	+	protein_coding	742.581	0.190274	7.45763
Fkbp10	360627	1549751	ENSRNOG00000015941.9	1.78691	8.87375e-14	1.05273e-12	UDD>sham	chr10	85345434	85357998	+	protein_coding	732.135	0.239639	7.45667
Rps11	81774	621026	ENSRNOG00000020595.9	0.455196	9.21293e-14	1.09236e-12	UDD>sham	chr1	95605690	95607798	-	protein_coding	5004.66	0.061086	7.45172
Usp5	297593	1308438	ENSRNOG00000015409.6	0.873814	9.34622e-14	1.10755e-12	UDD>sham	chr4	157619643	157634711	-	protein_coding	3511.53	0.117293	7.44983
Sesn1	294518	1307517	ENSRNOG00000000302.8	-1.17131	9.44519e-14	1.11865e-12	UDD>sham	chr20	45294876	45387698	+	protein_coding	1128.15	0.157256	-7.44844
Ppp3cb	24675	3383	ENSRNOG00000054782.2	-1.00347	9.72528e-14	1.15055e-12	UDD>sham	chr15	3759950	3804976	+	protein_coding	3674.46	0.134793	-7.44458
RT1-DMa	294274	735053	ENSRNOG00000066773.1	1.64398	9.72489e-14	1.15055e-12	UDD>sham	chr20	4707028	4710432	-	protein_coding	396.347	0.220829	7.44459
Vps26c	360703	1306879	ENSRNOG00000001681.7	0.793237	9.80295e-14	1.15909e-12	UDD>sham	chr11	33813467	33841883	-	protein_coding	466.039	0.106567	7.44353
Rgs14	114705	620003	ENSRNOG00000015616.4	1.72848	9.90766e-14	1.17082e-12	UDD>sham	chr17	9248982	9263104	-	protein_coding	124.391	0.232256	7.44213
Sil1	291673	735103	ENSRNOG00000019826.6	0.890901	9.93028e-14	1.17284e-12	UDD>sham	chr18	26872423	27104365	-	protein_coding	371.502	0.119715	7.44183
LOC120100942	120100942			-2.50798	9.96946e-14	1.17682e-12	UDD>sham	chr2	218425674	218436350	-	lncRNA	37.9497	0.337035	-7.44131
Sytl4	140594	620204		1.28254	1.00664e-13	1.1876e-12	UDD>sham	chrX	97135500	97185867	-	protein_coding	161.097	0.172383	7.44003
Mia2	100912115	6488546	ENSRNOG00000005101.9	-0.847567	1.01057e-13	1.19158e-12	UDD>sham	chr6	76787508	76885246	+	protein_coding	958.062	0.113928	-7.43951
Etfrf1	100361188	2320673	ENSRNOG00000063524.1	-0.989014	1.01677e-13	1.19822e-12	UDD>sham	chr4	178179814	178189455	+	protein_coding	272.999	0.132955	-7.43871
Il1rn	60582	621159	ENSRNOG00000005871.7	2.33611	1.02679e-13	1.20937e-12	UDD>sham	chr3	7111567	7127451	+	protein_coding	82.6794	0.314102	7.43741
LOC108351280	108351280	11385023		2.00754	1.03616e-13	1.21973e-12	UDD>sham	chr6	106517139	106524101	+	lncRNA	132.519	0.269969	7.43621
Helb	500837	1560103	ENSRNOG00000004189.7	0.855599	1.04111e-13	1.22487e-12	UDD>sham	chr7	55588510	55615979	-	protein_coding	322.481	0.115068	7.43558
Sgms1	353229	727912	ENSRNOG00000012536.7	-1.00272	1.05223e-13	1.23728e-12	UDD>sham	chr1	229996673	230259591	-	protein_coding	2176.83	0.134879	-7.43417
Pla2g4b	311341	1308658	ENSRNOG00000007447.8	-1.07181	1.05985e-13	1.24554e-12	UDD>sham	chr3	107004238	107013853	+	protein_coding	270.466	0.144192	-7.43322
Ercc5	301382	1586176	ENSRNOG00000022812.7	-0.871591	1.0653e-13	1.25125e-12	UDD>sham	chr9	46309477	46354478	+	protein_coding	663.443	0.117267	-7.43254
Ceacam16	292700	1306386	ENSRNOG00000031391.5	4.2733	1.06632e-13	1.25176e-12	UDD>sham	chr1	79514975	79524871	-	protein_coding	53.2296	0.574955	7.43242
Hoxa5	79241	620609	ENSRNOG00000047951.3	-1.10463	1.06791e-13	1.25294e-12	UDD>sham	chr4	81302341	81306234	-	protein_coding	186.594	0.148627	-7.43222
Cep72	308064	1566336	ENSRNOG00000015465.8	2.58524	1.07408e-13	1.25948e-12	UDD>sham	chr1	29225312	29255294	+	protein_coding	60.8716	0.347879	7.43146
Sipa1l2	361442	1306269	ENSRNOG00000019791.8	-0.762599	1.07779e-13	1.26313e-12	UDD>sham	chr19	53389792	53540466	-	protein_coding	811.536	0.102624	-7.431
Gid8	296466	735024	ENSRNOG00000065606.1	-0.450849	1.10264e-13	1.29156e-12	UDD>sham	chr3	167826006	167836759	+	protein_coding	1367.83	0.060696	-7.42799
Ddx54	360815	1562539	ENSRNOG00000001377.8	0.779261	1.11063e-13	1.3002e-12	UDD>sham	chr12	35934713	35949956	-	protein_coding	978.051	0.104922	7.42703
Ptpre	114767	620771	ENSRNOG00000015717.9	0.911083	1.11795e-13	1.30804e-12	UDD>sham	chr1	190344331	190494815	+	protein_coding	396.672	0.122686	7.42616
Pak2	29432	61953	ENSRNOG00000001747.6	0.797475	1.12657e-13	1.31741e-12	UDD>sham	chr11	68708070	68766622	+	protein_coding	1607.79	0.107402	7.42514
LOC102554045	102554045	7752374		-4.40088	1.13646e-13	1.32824e-12	UDD>sham	chr6	11642103	11685731	+	lncRNA	26.1355	0.592792	-7.42399
Cul4b	302502	1564494	ENSRNOG00000002585.7	0.433654	1.15594e-13	1.35027e-12	UDD>sham	chrX	117287481	117326688	-	protein_coding	939.655	0.0584303	7.42174
Zscan30	364827	1306095	ENSRNOG00000030131.5	-0.668159	1.1763e-13	1.3733e-12	UDD>sham	chr18	15245140	15266204	-	protein_coding	319.556	0.0900553	-7.41942
Tmem60	296761	1308939	ENSRNOG00000013510.7	-0.760834	1.1771e-13	1.37348e-12	UDD>sham	chr4	14210029	14214884	-	protein_coding	237.657	0.102547	-7.41933
Pnp	290029	1597189	ENSRNOG00000009982.7	1.19935	1.18641e-13	1.38358e-12	UDD>sham	chr15	24170456	24178274	+	protein_coding	1674.72	0.161675	7.41829
Fcgr3a	304966	1303067	ENSRNOG00000024382.6	4.43415	1.18737e-13	1.38394e-12	UDD>sham	chr13	83249905	83259921	+	protein_coding	61.6493	0.597741	7.41818
Folr2	293154	1308515	ENSRNOG00000019890.7	1.54599	1.19371e-13	1.39057e-12	UDD>sham	chr1	156200044	156218380	-	protein_coding	580.164	0.208425	7.41748
Wdfy3	305164	1307097	ENSRNOG00000061121.3	0.58304	1.19459e-13	1.39083e-12	UDD>sham	chr14	7578245	7810491	+	protein_coding	6753.08	0.0786045	7.41738
Adamts17	293004	1308783	ENSRNOG00000037080.4	2.93076	1.20863e-13	1.40642e-12	UDD>sham	chr1	120445800	120768204	+	protein_coding	66.1009	0.395203	7.41583
Sec61b	298068	1304997	ENSRNOG00000006345.8	1.32492	1.23131e-13	1.43202e-12	UDD>sham	chr5	61773594	61781804	+	protein_coding	270.333	0.178721	7.41337
Ephx1	25315	2557	ENSRNOG00000003515.7	-1.89459	1.23906e-13	1.44025e-12	UDD>sham	chr13	92714315	92744124	-	protein_coding	379.752	0.255593	-7.41254
Zfp574	308434	1311420	ENSRNOG00000055761.2	-0.693415	1.2457e-13	1.44718e-12	UDD>sham	chr1	80667984	80678257	+	protein_coding	367.503	0.0935552	-7.41183
Zfp422	360389	620229	ENSRNOG00000013379.5	-0.533101	1.26859e-13	1.47296e-12	UDD>sham	chr4	149885805	149893287	-	protein_coding	390.857	0.0719492	-7.40941
Rilp	287531	1307691	ENSRNOG00000003784.8	-1.52167	1.26996e-13	1.47375e-12	UDD>sham	chr10	60355276	60358434	+	protein_coding	417.125	0.205374	-7.40927
Klk1	24523	2969	ENSRNOG00000068378.1	4.79091	1.28043e-13	1.48509e-12	UDD>sham	chr1	94642722	94646714	+	protein_coding	33.1323	0.646706	7.40818
Pdia3	29468	68430	ENSRNOG00000015018.8	1.04508	1.28713e-13	1.49205e-12	UDD>sham	chr3	108388189	108412013	+	protein_coding	4303.84	0.141085	7.40749
Panx1	315435	735204	ENSRNOG00000010060.8	1.59189	1.30209e-13	1.50857e-12	UDD>sham	chr8	11851176	11889774	-	protein_coding	466.372	0.214947	7.40596
Spring1	498188	1562310	ENSRNOG00000001123.5	-0.788378	1.31252e-13	1.51983e-12	UDD>sham	chr12	38308731	38329175	-	protein_coding	284.733	0.106467	-7.4049
Abhd8	306338	1305693	ENSRNOG00000000054.7	-0.882082	1.31558e-13	1.52254e-12	UDD>sham	chr16	18144464	18151201	-	protein_coding	298.517	0.119126	-7.40459
Gatb	361974	1307864	ENSRNOG00000037655.6	-0.858935	1.32362e-13	1.53101e-12	UDD>sham	chr2	170930536	171017062	+	protein_coding	681.263	0.116013	-7.40378
LOC681355	681355	1596735	ENSRNOG00000069375.1	1.3016	1.32558e-13	1.53245e-12	UDD>sham	chrX	17643707	17654820	+	protein_coding	348.515	0.175807	7.40358
Metap1	295500	1305545	ENSRNOG00000012947.6	-0.548973	1.34759e-13	1.55704e-12	UDD>sham	chr2	226991305	227024360	-	protein_coding	1135.2	0.0741715	-7.4014
Fam78a	499776	1566351	ENSRNOG00000023352.5	-1.8629	1.35933e-13	1.56975e-12	UDD>sham	chr3	15355958	15376330	-	protein_coding	813.668	0.251735	-7.40025
Tgfb1	59086	69051	ENSRNOG00000020652.5	1.18882	1.36401e-13	1.57431e-12	UDD>sham	chr1	81196532	81212848	+	protein_coding	945.616	0.160656	7.39979
Myc	24577	3130	ENSRNOG00000004500.6	2.13597	1.37441e-13	1.58545e-12	UDD>sham	chr7	93593705	93598633	+	protein_coding	502.434	0.288692	7.39878
Tmem39a	288092	1306421	ENSRNOG00000003075.7	0.84357	1.38627e-13	1.59826e-12	UDD>sham	chr11	62160631	62189964	-	protein_coding	320.865	0.114032	7.39764
Ptprj	29645	3454	ENSRNOG00000034025.6	1.09981	1.3912e-13	1.60308e-12	UDD>sham	chr3	76405917	76561842	-	protein_coding	1366.3	0.148679	7.39717
Slc25a33	691431	1583942	ENSRNOG00000016949.7	-1.28968	1.4226e-13	1.63838e-12	UDD>sham	chr5	160195040	160219961	-	protein_coding	209.298	0.174417	-7.3942
Rasgrp2	361714	1311630	ENSRNOG00000021098.7	-1.16225	1.43601e-13	1.65292e-12	UDD>sham	chr1	203705777	203722993	+	protein_coding	186.4	0.157211	-7.39296
Nfatc3	361400	1308692	ENSRNOG00000054264.2	-0.673117	1.44098e-13	1.65775e-12	UDD>sham	chr19	33960643	34035150	+	protein_coding	2152.49	0.0910541	-7.3925
Zfp639	683504	1585689	ENSRNOG00000043053.4	-0.602301	1.44559e-13	1.66216e-12	UDD>sham	chr2	115292431	115305798	+	protein_coding	501.644	0.0814794	-7.39207
Rmnd1	292268	1309546	ENSRNOG00000019501.8	-0.653396	1.45001e-13	1.66634e-12	UDD>sham	chr1	40859829	40894390	-	protein_coding	434.924	0.0883964	-7.39167
Rpl13	81765	621179	ENSRNOG00000015335.7	0.599726	1.49431e-13	1.71632e-12	UDD>sham	chr19	51153990	51156541	+	protein_coding	6244.94	0.0811794	7.38766
Satb1	316164	1305561	ENSRNOG00000012942.7	-1.68872	1.5117e-13	1.73536e-12	UDD>sham	chr9	4677817	4773061	-	protein_coding	1211.77	0.228634	-7.38612
Slc41a2	362861	1307292	ENSRNOG00000008713.7	1.93515	1.55424e-13	1.78323e-12	UDD>sham	chr7	20383714	20491178	+	protein_coding	299.538	0.262129	7.38243
Adcy7	84420	619966	ENSRNOG00000014776.6	1.60285	1.56209e-13	1.7903e-12	UDD>sham	chr19	18740875	18798924	-	protein_coding	1136.51	0.217136	7.38176
LOC108350022	108350022	11487723		-3.27158	1.56192e-13	1.7903e-12	UDD>sham	chr2	145011388	145080528	-	lncRNA	40.9817	0.443197	-7.38178
Elfn2	100910536	1559693	ENSRNOG00000007934.5	-2.01323	1.57348e-13	1.80239e-12	UDD>sham	chr7	110220293	110272770	-	protein_coding	28.1132	0.272766	-7.38079
Dnajc4	361717	1308693	ENSRNOG00000043060.4	-1.03164	1.57643e-13	1.80479e-12	UDD>sham	chr1	204178189	204182412	-	protein_coding	229.075	0.139779	-7.38055
LOC100912338	100912338	6487821	ENSRNOG00000070591.1	1.89875	1.58504e-13	1.81368e-12	UDD>sham	chr2	183837916	183841504	+	protein_coding	1775.51	0.25729	7.37982
Naip6	191568	621281	ENSRNOG00000033693.7	2.29521	1.60412e-13	1.83453e-12	UDD>sham	chr2	31507423	31559098	-	protein_coding	138.937	0.311079	7.37823
Smg5	681012	1584731	ENSRNOG00000019590.9	-0.540479	1.62297e-13	1.85508e-12	UDD>sham	chr2	173804987	173832102	+	protein_coding	2381.14	0.0732687	-7.37667
Ca14	791259	1599277	ENSRNOG00000023162.6	-1.78393	1.62915e-13	1.86115e-12	UDD>sham	chr2	183442263	183449207	-	protein_coding	812.294	0.24185	-7.37616
Ube2b	81816	708345	ENSRNOG00000059348.2	-1.00274	1.63402e-13	1.86571e-12	UDD>sham	chr10	36248434	36263379	-	protein_coding	4552.96	0.135951	-7.37577
Slc10a3	501665	1563513		1.07072	1.66174e-13	1.89634e-12	UDD>sham	chrX	152154757	152158563	-	protein_coding	327.815	0.145211	7.37353
LOC120097428	120097428			-1.92754	1.6966e-13	1.93431e-12	UDD>sham	chr16	51295419	51301207	-	lncRNA	27.7198	0.261511	-7.37076
Mllt6	303504	1306689	ENSRNOG00000053285.2	-1.27217	1.69683e-13	1.93431e-12	UDD>sham	chr10	82657258	82678899	+	protein_coding	3406.76	0.172597	-7.37074
Plbd1	297694	1308734	ENSRNOG00000008933.7	-0.742277	1.71943e-13	1.95903e-12	UDD>sham	chr4	169472983	169529277	-	protein_coding	1312.23	0.10073	-7.36898
Psap	25524	3423	ENSRNOG00000000571.7	-0.536318	1.74979e-13	1.99255e-12	UDD>sham	chr20	28214229	28240501	+	protein_coding	17261.2	0.0728036	-7.36664
LOC120095706	120095706			0.862276	1.75403e-13	1.99631e-12	UDD>sham	chr11	83305061	83314950	+	transcribed_pseudogene	412.453	0.117057	7.36632
Cep131	360672	1307745	ENSRNOG00000004430.8	-0.95526	1.81195e-13	2.06113e-12	UDD>sham	chr10	105346015	105370380	-	protein_coding	462.005	0.129756	-7.36199
Maip1	301418	1303159	ENSRNOG00000015983.6	-0.581423	1.81727e-13	2.06608e-12	UDD>sham	chr9	58978901	58986831	+	protein_coding	458.808	0.0789806	-7.36159
Tmc6	688280	1591146	ENSRNOG00000053469.2	0.961411	1.82141e-13	2.06968e-12	UDD>sham	chr10	102982059	102999509	-	protein_coding	371.925	0.130604	7.36129
Sgpl1	286896	628599	ENSRNOG00000000565.7	0.90961	1.82661e-13	2.07448e-12	UDD>sham	chr20	29047793	29094209	-	protein_coding	1117.55	0.123573	7.36091
Npc1	266732	628693	ENSRNOG00000012016.8	0.956779	1.84337e-13	2.0924e-12	UDD>sham	chr18	3379482	3425100	-	protein_coding	2193.86	0.130003	7.35969
Lmln	363795	1311465	ENSRNOG00000001781.7	1.13787	1.86229e-13	2.11275e-12	UDD>sham	chr11	67656241	67725889	-	protein_coding	256.526	0.154637	7.35833
Akna	362530	1308202	ENSRNOG00000008005.6	1.11277	1.88603e-13	2.13854e-12	UDD>sham	chr5	76777415	76824380	-	protein_coding	475.16	0.15126	7.35664
Igsf6	171064	620663	ENSRNOG00000017277.3	1.9682	1.91306e-13	2.16803e-12	UDD>sham	chr1	175610167	175620662	-	protein_coding	166.459	0.267611	7.35474
Lnpk	362151	1312042	ENSRNOG00000001593.8	-1.1063	1.92452e-13	2.17986e-12	UDD>sham	chr3	59418872	59487029	-	protein_coding	2214.28	0.150436	-7.35394
LOC103690438	103690438	9394113	ENSRNOG00000062056.2	-2.58835	1.93331e-13	2.18865e-12	UDD>sham	chr8	80701029	80710125	-	protein_coding	38.141	0.351998	-7.35333
Septin2	117515	620056	ENSRNOG00000017952.5	0.715257	1.95705e-13	2.21435e-12	UDD>sham	chr9	94018141	94051386	+	protein_coding	4465.78	0.0972915	7.3517
Incenp	293733	1305292	ENSRNOG00000032929.6	1.83265	1.98403e-13	2.24368e-12	UDD>sham	chr1	206520655	206550575	-	protein_coding	582.675	0.249344	7.34987
Rpl4	64302	619824	ENSRNOG00000009378.8	0.609747	2.02116e-13	2.28445e-12	UDD>sham	chr8	64671177	64676301	+	protein_coding	16205.6	0.0829882	7.34739
Usp13	310306	1306044	ENSRNOG00000030639.6	-0.769783	2.04595e-13	2.31126e-12	UDD>sham	chr2	115576912	115689153	+	protein_coding	17209.9	0.104793	-7.34576
Map4k5	503027	1562028	ENSRNOG00000004923.7	-0.486017	2.07259e-13	2.3401e-12	UDD>sham	chr6	88284094	88377118	-	protein_coding	1148.42	0.0661785	-7.34403
Ptbp3	83515	621671	ENSRNOG00000016334.5	0.824931	2.11369e-13	2.38524e-12	UDD>sham	chr5	74313536	74399439	-	protein_coding	2671.2	0.112367	7.3414
Rwdd4	502084	1564132	ENSRNOG00000022500.5	-0.54657	2.1513e-13	2.4264e-12	UDD>sham	chr16	44714698	44733090	-	protein_coding	1037.03	0.0744744	-7.33904
Lrrc15	246296	70551	ENSRNOG00000068415.1	4.62841	2.17694e-13	2.45401e-12	UDD>sham	chr11	70469775	70484268	+	protein_coding	154.588	0.630792	7.33745
G6pd	24377	2645		1.13614	2.21113e-13	2.49124e-12	UDD>sham	chrX	152201081	152220863	-	protein_coding	590.092	0.154886	7.33537
Slfn13	303378	1359139	ENSRNOG00000021412.7	1.59306	2.21402e-13	2.49318e-12	UDD>sham	chr10	67909105	67955912	-	protein_coding	699.107	0.217181	7.33519
Aars2	301254	1310617	ENSRNOG00000025808.6	-0.992073	2.2882e-13	2.57534e-12	UDD>sham	chr9	15484639	15496116	-	protein_coding	528.166	0.13533	-7.33078
Gtse1	300126	1563164	ENSRNOG00000016148.8	2.82156	2.29031e-13	2.57636e-12	UDD>sham	chr7	116949997	116966826	+	protein_coding	116.597	0.384898	7.33065
Pstpip1	300732	1307557	ENSRNOG00000016413.8	1.79275	2.3376e-13	2.62816e-12	UDD>sham	chr8	56499287	56538593	+	protein_coding	397.985	0.244646	7.32792
Spsb2	297592	1310854	ENSRNOG00000015125.6	1.04747	2.3442e-13	2.63419e-12	UDD>sham	chr4	157612921	157615293	+	protein_coding	156.073	0.142949	7.32754
Cenpu	306464	1562566	ENSRNOG00000022261.6	3.13983	2.35906e-13	2.6495e-12	UDD>sham	chr16	45715821	45739038	-	protein_coding	40.1783	0.428547	7.32669
Kdelr2	304290	1304618	ENSRNOG00000001083.8	0.768977	2.3703e-13	2.66071e-12	UDD>sham	chr12	11138820	11157117	-	protein_coding	1699.06	0.104965	7.32605
RGD1311899	288704	1311899	ENSRNOG00000001185.8	-0.762873	2.38876e-13	2.68002e-12	UDD>sham	chr12	41672114	41677722	-	protein_coding	375.547	0.104146	-7.32501
Fam210b	296408	1311378	ENSRNOG00000004466.5	-0.710824	2.49469e-13	2.79739e-12	UDD>sham	chr3	161118228	161128400	+	protein_coding	464.099	0.0971178	-7.31919
Cers6	366065	1561599	ENSRNOG00000024595.7	1.73908	2.55977e-13	2.86886e-12	UDD>sham	chr3	53630636	53879692	+	protein_coding	766.3	0.237718	7.31573
Tlr9	338457	631352	ENSRNOG00000048161.2	1.70318	2.58478e-13	2.89536e-12	UDD>sham	chr8	106864680	106868796	+	protein_coding	101.825	0.232852	7.31443
Pgam1	24642	3312	ENSRNOG00000050585.3	0.934407	2.62369e-13	2.9374e-12	UDD>sham	chr1	240723832	240731443	+	protein_coding	2524.9	0.127784	7.31242
Espl1	315330	1306266	ENSRNOG00000012835.7	1.9829	2.7024e-13	3.02394e-12	UDD>sham	chr7	133424027	133450984	+	protein_coding	298.403	0.271316	7.30845
Myom2	306616	631437	ENSRNOG00000011754.7	-1.81577	2.71947e-13	3.04143e-12	UDD>sham	chr16	74520148	74592658	-	protein_coding	12501.3	0.248477	-7.3076
Ncapg2	362798	1308406	ENSRNOG00000004968.8	2.12965	2.72814e-13	3.04952e-12	UDD>sham	chr6	137342449	137418083	+	protein_coding	557.877	0.291446	7.30718
Tk1	24834	621014	ENSRNOG00000047314.3	1.98306	2.75248e-13	3.07512e-12	UDD>sham	chr10	103034755	103046125	-	protein_coding	391.205	0.27143	7.30598
Art3	305235	628833	ENSRNOG00000002256.7	-1.81888	2.86586e-13	3.19843e-12	UDD>sham	chr14	15637230	15719442	-	protein_coding	1684.4	0.249143	-7.30055
Cct2	299809	1359143	ENSRNOG00000021317.6	0.59684	2.86586e-13	3.19843e-12	UDD>sham	chr7	52692725	52705478	-	protein_coding	3150.89	0.0817527	7.30055
Syk	25155	3796	ENSRNOG00000012160.8	1.51663	2.87689e-13	3.20905e-12	UDD>sham	chr17	12604615	12678437	-	protein_coding	738.649	0.207757	7.30004
Fnip1	100362347	2318339	ENSRNOG00000009104.7	-0.95525	2.90675e-13	3.24031e-12	UDD>sham	chr10	38567728	38650824	+	protein_coding	3026	0.13088	-7.29865
Parpbp	100310874	2314264	ENSRNOG00000004682.7	3.36977	2.90795e-13	3.24031e-12	UDD>sham	chr7	22511427	22580834	-	protein_coding	89.053	0.461701	7.29859
Cd180	294706	1308170	ENSRNOG00000010266.6	2.29918	2.92531e-13	3.25794e-12	UDD>sham	chr2	33855940	33870046	+	protein_coding	182.789	0.315051	7.29779
Mlip	681849	1590513	ENSRNOG00000005934.9	-1.23657	2.97153e-13	3.3077e-12	UDD>sham	chr8	77935087	78204725	-	protein_coding	2328.99	0.169493	-7.29568
Kat6a	306571	1304892	ENSRNOG00000025174.6	-0.438998	3.07456e-13	3.42059e-12	UDD>sham	chr16	69084914	69165923	-	protein_coding	2897.76	0.0602102	-7.29109
Fbxo5	292263	1309405	ENSRNOG00000024077.7	2.28103	3.10029e-13	3.44741e-12	UDD>sham	chr1	42196068	42202437	-	protein_coding	111.702	0.312899	7.28997
Rhot2	287156	727970	ENSRNOG00000019930.7	-0.679667	3.15636e-13	3.50793e-12	UDD>sham	chr10	14858954	14864751	-	protein_coding	527.891	0.093264	-7.28755
Asb8	315287	1309246	ENSRNOG00000010099.8	-0.796372	3.18754e-13	3.54073e-12	UDD>sham	chr7	129261397	129297492	-	protein_coding	1286.38	0.109298	-7.28623
Msl3	317464	1549763		-0.446335	3.20397e-13	3.55713e-12	UDD>sham	chrX	25638029	25655698	+	protein_coding	1023.73	0.0612632	-7.28553
Ncaph	680089	1596799	ENSRNOG00000012051.8	2.6539	3.23041e-13	3.5846e-12	UDD>sham	chr3	114371937	114399223	-	misc_RNA	204.851	0.364325	7.28443
Lsp1	361680	1306133	ENSRNOG00000020300.8	0.999247	3.24687e-13	3.601e-12	UDD>sham	chr1	197614585	197648414	+	protein_coding	1222.82	0.137189	7.28374
Blm	308755	1308810	ENSRNOG00000011213.8	1.2142	3.27027e-13	3.62506e-12	UDD>sham	chr1	134409832	134496073	-	protein_coding	204.769	0.166723	7.28277
Emc2	362905	1310430	ENSRNOG00000005123.8	-0.581489	3.28566e-13	3.64023e-12	UDD>sham	chr7	74587196	74624163	+	protein_coding	1165.13	0.0798514	-7.28214
Lck	313050	2994	ENSRNOG00000009705.7	1.68024	3.33102e-13	3.68856e-12	UDD>sham	chr5	141888319	141916992	-	protein_coding	68.6681	0.230793	7.28029
Ablim1	307989	1565768	ENSRNOG00000046333.3	-1.37958	3.34595e-13	3.70316e-12	UDD>sham	chr1	256084293	256372075	-	protein_coding	4492.98	0.189511	-7.27969
Pgk1	24644	619878		-0.837614	3.38408e-13	3.74342e-12	UDD>sham	chrX	71271454	71287429	+	protein_coding	8663.49	0.115086	-7.27816
Tmem14c	171432	621692	ENSRNOG00000015437.8	-0.687921	3.38663e-13	3.74429e-12	UDD>sham	chr17	23733769	23739906	-	protein_coding	1101.31	0.0945199	-7.27806
LOC100363531	100363531	2324595	ENSRNOG00000055485.2	-1.61484	3.39539e-13	3.75203e-12	UDD>sham	chrX	71083520	71099098	-	protein_coding	119.178	0.221889	-7.27771
Pvt1	100910797	6496716		2.05615	3.49375e-13	3.85871e-12	UDD>sham	chr7	93656249	93879938	+	lncRNA	409.008	0.282677	7.27385
Vat1	287721	1308943	ENSRNOG00000020684.6	1.04614	3.54661e-13	3.91506e-12	UDD>sham	chr10	86389549	86397167	-	protein_coding	2608.78	0.143863	7.27183
Limd2	360646	1309967	ENSRNOG00000025448.7	1.54771	3.60062e-13	3.97262e-12	UDD>sham	chr10	91090279	91092772	-	protein_coding	244.759	0.212896	7.26978
LOC120098485	120098485			-1.46992	3.60281e-13	3.97299e-12	UDD>sham	chr19	23430342	23432362	-	lncRNA	95.7683	0.202198	-7.2697
Gbx2	114500	621866	ENSRNOG00000019495.7	3.62786	3.61989e-13	3.98975e-12	UDD>sham	chr9	90509633	90512212	-	protein_coding	43.6417	0.499083	7.26906
Mtrr	290947	1308671	ENSRNOG00000017826.7	-0.722016	3.76039e-13	4.14247e-12	UDD>sham	chr1	34866991	34899425	+	protein_coding	897.049	0.0993976	-7.26392
Faah	100911581	61808	ENSRNOG00000045949.3	3.1856	3.79436e-13	4.17772e-12	UDD>sham	chr5	129479774	129499018	-	protein_coding	117.293	0.438625	7.2627
Il18bp	84388	620042	ENSRNOG00000020150.4	-1.56033	3.94311e-13	4.33852e-12	UDD>sham	chr1	156372923	156374963	-	protein_coding	175.781	0.214995	-7.2575
Ppib	64367	620312	ENSRNOG00000016781.8	0.976181	3.94448e-13	4.33852e-12	UDD>sham	chr8	66603877	66609734	+	protein_coding	1518.81	0.134507	7.25745
Arfgap2	362162	1306177	ENSRNOG00000014429.6	0.822083	3.95247e-13	4.34506e-12	UDD>sham	chr3	77236305	77248445	+	protein_coding	4182.38	0.113279	7.25718
Cybb	66021	620574		1.70994	3.96856e-13	4.36049e-12	UDD>sham	chrX	13360583	13392517	-	protein_coding	1206.9	0.235638	7.25663
Prdx5	113898	71007	ENSRNOG00000021125.9	-0.636893	3.98322e-13	4.37435e-12	UDD>sham	chr1	204099826	204103589	-	protein_coding	1778.85	0.0877731	-7.25613
Vps26b	300472	1597170	ENSRNOG00000047235.2	-0.409839	3.99707e-13	4.38729e-12	UDD>sham	chr8	25415877	25436985	-	protein_coding	1269.8	0.0564855	-7.25566
Efnb2	306636	1309497	ENSRNOG00000064362.1	-0.461513	4.15607e-13	4.55947e-12	UDD>sham	chr16	80783389	80827420	+	protein_coding	533.942	0.0636537	-7.25038
Thbs1	445442	1588455	ENSRNOG00000045829.3	2.66608	4.22859e-13	4.63663e-12	UDD>sham	chr3	105056286	105071445	+	protein_coding	4551.11	0.367835	7.24804
Samsn1	170637	620926	ENSRNOG00000030930.6	1.9231	4.30254e-13	4.71529e-12	UDD>sham	chr11	14484523	14534900	-	protein_coding	85.6744	0.265413	7.24569
Nebl	307189	1308315	ENSRNOG00000049452.4	-0.927131	4.3658e-13	4.78215e-12	UDD>sham	chr17	80113891	80466331	-	protein_coding	232.056	0.127991	-7.24371
Impa2	282636	628692	ENSRNOG00000018516.6	-1.20439	4.46077e-13	4.88367e-12	UDD>sham	chr18	60834206	60867575	+	protein_coding	365.56	0.166334	-7.24079
Tp53	24842	3889	ENSRNOG00000010756.8	0.789914	4.54631e-13	4.97477e-12	UDD>sham	chr10	54300070	54311525	+	protein_coding	551.802	0.109131	7.23821
Meis2	311311	1305198	ENSRNOG00000004730.8	-0.679034	4.69038e-13	5.12977e-12	UDD>sham	chr3	102742905	102944833	-	protein_coding	473.32	0.0938672	-7.23398
Trim27	291171	1310105	ENSRNOG00000055917.2	0.524178	4.73899e-13	5.18028e-12	UDD>sham	chr17	43538282	43550633	-	protein_coding	764.152	0.0724746	7.23258
Nqo2	291084	1303320	ENSRNOG00000017820.6	-1.43939	4.74392e-13	5.183e-12	UDD>sham	chr17	30909482	30938725	-	protein_coding	253.722	0.199019	-7.23244
Mob1a	297387	1307014	ENSRNOG00000059474.2	0.765667	4.77771e-13	5.21724e-12	UDD>sham	chr4	115831581	115848561	+	protein_coding	2429.6	0.10588	7.23148
Nin	299117	1306492	ENSRNOG00000005540.7	0.882449	4.9856e-13	5.44147e-12	UDD>sham	chr6	88525405	88627710	-	protein_coding	1356.53	0.122127	7.22569
Klhl13	313445	1559646	ENSRNOG00000014029.9	-0.932543	5.11928e-13	5.5845e-12	UDD>sham	chrX	113942309	114107355	-	protein_coding	1053.66	0.129124	-7.22209
Kif2c	171529	620239	ENSRNOG00000019100.9	3.25676	5.17347e-13	5.64073e-12	UDD>sham	chr5	130637347	130662680	-	protein_coding	154.461	0.451034	7.22066
Zfp503	305687	1312018	ENSRNOG00000014237.5	-1.13994	5.18547e-13	5.65091e-12	UDD>sham	chr15	2313060	2316848	+	protein_coding	475.205	0.157878	-7.22035
Lyz2	25211	3026	ENSRNOG00000005825.9	1.97327	5.20819e-13	5.67277e-12	UDD>sham	chr7	52906810	52912154	-	protein_coding	7068.76	0.273316	7.21975
Abhd16a	361796	1303164	ENSRNOG00000056637.2	-0.584365	5.21162e-13	5.6736e-12	UDD>sham	chr20	3719089	3733952	-	protein_coding	1493.86	0.0809407	-7.21966
Isoc1	364879	1307632	ENSRNOG00000019711.6	-0.615806	5.27582e-13	5.74055e-12	UDD>sham	chr18	52158790	52179206	+	protein_coding	1101.5	0.0853154	-7.218
Rexo5	309036	1305412	ENSRNOG00000014513.8	1.48838	5.3066e-13	5.7711e-12	UDD>sham	chr1	174168633	174264526	+	protein_coding	86.4095	0.206226	7.21721
Knl1	311327	1307498	ENSRNOG00000060100.2	2.79244	5.32734e-13	5.79069e-12	UDD>sham	chr3	106029627	106091915	+	protein_coding	524.643	0.386943	7.21668
Dsn1	499933	1565179	ENSRNOG00000006236.8	2.67062	5.33553e-13	5.79663e-12	UDD>sham	chr3	145652741	145668025	-	protein_coding	103.388	0.370072	7.21647
Tut1	499314	1561043	ENSRNOG00000020047.7	-0.73418	5.40254e-13	5.86644e-12	UDD>sham	chr1	205848691	205859767	+	protein_coding	539.29	0.101761	-7.21477
Mrpl1	289491	1306850	ENSRNOG00000002070.8	-0.731148	5.40564e-13	5.86681e-12	UDD>sham	chr14	13300522	13359654	-	protein_coding	310.051	0.101342	-7.21469
Tspan15	679462	1588304	ENSRNOG00000046204.3	1.6317	5.48522e-13	5.95015e-12	UDD>sham	chr20	30130528	30174912	-	protein_coding	519.439	0.226226	7.2127
B3galt1	366064	1311898	ENSRNOG00000007625.5	-2.05255	5.48839e-13	5.95056e-12	UDD>sham	chr3	52253413	52826508	+	protein_coding	216.051	0.284578	-7.21262
Mkks	311456	1308814	ENSRNOG00000006705.6	-0.618382	5.49469e-13	5.95132e-12	UDD>sham	chr3	124201877	124221142	-	protein_coding	457.69	0.085738	-7.21247
Nicn1	619581	1589574	ENSRNOG00000049083.3	-0.574856	5.49322e-13	5.95132e-12	UDD>sham	chr8	108976393	108981620	+	protein_coding	450.681	0.0797027	-7.2125
Cip2a	360711	1310335	ENSRNOG00000039183.3	2.80578	5.5411e-13	5.99854e-12	UDD>sham	chr11	51792143	51823016	-	protein_coding	159.919	0.389079	7.21132
Ezh2	312299	1595860	ENSRNOG00000006048.7	1.13037	5.68553e-13	6.15176e-12	UDD>sham	chr4	76624399	76687362	-	protein_coding	289.505	0.156825	7.20782
Igsf7	287813	1592119	ENSRNOG00000046216.3	1.80808	5.75238e-13	6.22093e-12	UDD>sham	chr10	100153767	100161589	+	protein_coding	152.744	0.250905	7.20623
Cgrrf1	116679	620803	ENSRNOG00000010178.7	-0.748758	5.80661e-13	6.27639e-12	UDD>sham	chr15	20088564	20109042	+	protein_coding	506.318	0.103923	-7.20495
Ccn2	64032	621392	ENSRNOG00000015036.7	2.03884	5.84206e-13	6.3115e-12	UDD>sham	chr1	20802199	20805315	-	protein_coding	5557.03	0.28301	7.20412
Cox11	103693419	9174727	ENSRNOG00000052096.3	-0.768466	5.85316e-13	6.32029e-12	UDD>sham	chr10	75458735	75465322	+	protein_coding	486.843	0.106674	-7.20386
Mterf2	366856	1311836	ENSRNOG00000006978.5	-1.24478	5.8925e-13	6.35954e-12	UDD>sham	chr7	18598202	18608278	+	protein_coding	134.791	0.172816	-7.20295
Slc25a15	306574	1311488	ENSRNOG00000011881.7	-0.774649	5.90095e-13	6.36543e-12	UDD>sham	chr16	69631581	69654869	+	protein_coding	330.532	0.107549	-7.20275
Nrg1	112400	621341	ENSRNOG00000010392.9	3.56887	5.91564e-13	6.37805e-12	UDD>sham	chr16	59250658	60303024	+	protein_coding	144.804	0.49551	7.20241
Hist1h2ai	100360754	2321504		2.79134	5.976e-13	6.43986e-12	UDD>sham	chr17	42718310	42718772	+	protein_coding	490.237	0.387631	7.20103
Ptpn9	266611	628726	ENSRNOG00000017600.7	0.752619	6.06564e-13	6.53315e-12	UDD>sham	chr8	57391290	57472352	+	protein_coding	706.245	0.104545	7.199
Pdia4	116598	619835	ENSRNOG00000006228.6	1.15114	6.10747e-13	6.57156e-12	UDD>sham	chr4	76803198	76822245	-	protein_coding	1638.12	0.159923	7.19806
Tsc1	60445	620124	ENSRNOG00000011470.4	-0.551101	6.10463e-13	6.57156e-12	UDD>sham	chr3	11969547	12018591	+	protein_coding	2817.84	0.0765617	-7.19812
Timm17b	317374	1561744		0.658574	6.14325e-13	6.60671e-12	UDD>sham	chrX	14596330	14603491	-	protein_coding	337.484	0.0915033	7.19726
Srebf2	300095	1307751	ENSRNOG00000007400.8	0.783977	6.21374e-13	6.67915e-12	UDD>sham	chr7	113663202	113720850	+	protein_coding	3472.25	0.108951	7.19571
Hmox1	24451	2806	ENSRNOG00000014117.8	2.06038	6.26157e-13	6.72715e-12	UDD>sham	chr19	13466287	13474082	+	protein_coding	533.881	0.286376	7.19466
Lancl1	114515	69416	ENSRNOG00000013557.6	-0.695378	6.26558e-13	6.72807e-12	UDD>sham	chr9	68515052	68548646	-	protein_coding	1374.08	0.0966531	-7.19457
Etfbkmt	316976	735147	ENSRNOG00000036918.3	-0.860295	6.27478e-13	6.73455e-12	UDD>sham	chr4	182140492	182204635	+	protein_coding	213.893	0.119579	-7.19437
Rbl1	680111	1595511	ENSRNOG00000006921.7	2.10032	6.3498e-13	6.81164e-12	UDD>sham	chr3	145806160	145869434	-	protein_coding	407.16	0.292005	7.19275
Csf3r	298518	1309114	ENSRNOG00000008759.7	2.24596	6.36727e-13	6.82693e-12	UDD>sham	chr5	138298605	138318224	+	protein_coding	135.207	0.312269	7.19238
Ppp3cc	171378	621616	ENSRNOG00000009745.8	-1.02056	6.37253e-13	6.82913e-12	UDD>sham	chr15	45289917	45362012	-	protein_coding	907.695	0.141896	-7.19226
Ror2	306782	1305275	ENSRNOG00000053232.2	1.83721	6.44074e-13	6.89876e-12	UDD>sham	chr17	11972830	12148152	+	protein_coding	165.028	0.255494	7.19081
Il18	29197	2889	ENSRNOG00000009848.7	1.98923	6.44438e-13	6.89918e-12	UDD>sham	chr8	50904630	50932887	+	protein_coding	137.024	0.276638	7.19073
Mat2b	683630	1593534	ENSRNOG00000003177.8	-0.655081	6.4973e-13	6.95234e-12	UDD>sham	chr10	25106928	25122982	-	protein_coding	686.043	0.0911149	-7.18962
Cdc7	360908	1308351	ENSRNOG00000002105.7	1.81101	6.65919e-13	7.12199e-12	UDD>sham	chr14	2804660	2824796	-	protein_coding	80.7796	0.25201	7.18626
Nt5c2	100363253	2323387	ENSRNOG00000020179.8	0.639628	6.72497e-13	7.18873e-12	UDD>sham	chr1	245770993	245896925	-	protein_coding	900.437	0.0890238	7.18491
H2bc9	100359692	2325039		2.78405	6.7542e-13	7.21634e-12	UDD>sham	chr17	42470593	42478605	-	protein_coding	82.3387	0.387517	7.18432
Tusc2	501052	1561664	ENSRNOG00000021528.4	-0.653942	6.75857e-13	7.21739e-12	UDD>sham	chr8	108236838	108240056	+	protein_coding	632.952	0.0910247	-7.18423
Aqp1	25240	2141	ENSRNOG00000011648.4	-0.905469	6.77659e-13	7.23301e-12	UDD>sham	chr4	84482512	84494690	+	protein_coding	5593.94	0.126042	-7.18387
Cmtm3	291813	1308763	ENSRNOG00000010691.8	1.28798	6.78227e-13	7.23544e-12	UDD>sham	chr19	622563	630721	-	protein_coding	348.781	0.179291	7.18375
Insr	24954	2917	ENSRNOG00000029986.7	-0.784913	6.83105e-13	7.28383e-12	UDD>sham	chr12	1193193	1330976	-	protein_coding	3302.84	0.109277	-7.18277
Actb	81822	628837	ENSRNOG00000034254.5	1.52228	6.84488e-13	7.29493e-12	UDD>sham	chr12	11663112	11666697	+	protein_coding	48860.6	0.211943	7.1825
Blmh	287552	1304668	ENSRNOG00000003563.7	0.364723	6.90079e-13	7.35083e-12	UDD>sham	chr10	61772112	61815212	+	protein_coding	1125.44	0.0507873	7.18139
[truncated: 8,587 more rows]

## Sheet: 1B
Supplementary Table 1B; Gene expression by RNAseq in 3-day post BDD rat diaphragm
symbol	gene_id	rgd_id	ensembl_gene_id_version	log2FoldChange	pvalue	padj	Statistical direction	chr	start	end	strand	gene_biotype	baseMean	lfcSE	stat
Mdh1	24551	3072	ENSRNOG00000008103.8	-2.76607	1.29152e-96	2.80544e-92	BDD>sham	chr14	95630625	95645920	-	protein_coding	6741.42	0.132615	-20.8579
Coq9	498909	1586040	ENSRNOG00000016190.7	-2.17407	2.57994e-91	2.80207e-87	BDD>sham	chr19	10166948	10179976	-	protein_coding	3020.77	0.107278	-20.2658
Ndufs1	301458	1359670	ENSRNOG00000011849.7	-1.96181	1.54337e-85	1.11751e-81	BDD>sham	chr9	64546430	64579751	-	protein_coding	6712.35	0.100092	-19.6001
Map2k6	114495	620666	ENSRNOG00000004437.8	-2.68457	1.5935e-83	8.65352e-80	BDD>sham	chr10	95373304	95490406	+	protein_coding	569.948	0.138647	-19.3627
Acot13	291135	1306513	ENSRNOG00000018415.7	-2.42874	2.6845e-77	1.16625e-73	BDD>sham	chr17	40240378	40252851	+	protein_coding	534.242	0.13051	-18.6096
Sat1	302642	1586174		1.63453	2.29622e-74	8.31307e-71	BDD>sham	chrX	40158354	40161641	+	protein_coding	882.572	0.0895914	18.2443
Wfdc1	171112	68938	ENSRNOG00000015904.5	-3.51887	6.7073e-73	2.08137e-69	BDD>sham	chr19	47720191	47739121	+	protein_coding	223.233	0.194854	-18.059
Got1	24401	2721	ENSRNOG00000016356.8	-2.62755	1.915e-72	5.19971e-69	BDD>sham	chr1	242357293	242381535	-	protein_coding	5409.35	0.145967	-18.001
Idh2	361596	1597139	ENSRNOG00000013949.8	-3.07538	3.54962e-72	8.56721e-69	BDD>sham	chr1	134038644	134057969	-	protein_coding	12039.5	0.171171	-17.9667
Trak2	171086	620915	ENSRNOG00000010881.9	-1.53769	2.97775e-71	6.46828e-68	BDD>sham	chr9	60348531	60414036	-	protein_coding	3680.56	0.086153	-17.8483
Vmp1	192129	70367	ENSRNOG00000003967.4	1.94027	1.49846e-70	2.95904e-67	BDD>sham	chr10	71405058	71505045	-	protein_coding	2964.13	0.109262	17.7579
Myoz3	689274	1594778	ENSRNOG00000019181.6	-3.77348	4.14196e-70	7.49763e-67	BDD>sham	chr18	54025858	54046505	-	protein_coding	4479.77	0.213183	-17.7007
Ndufb10	681418	1310782	ENSRNOG00000014568.6	-2.02772	1.45362e-68	2.42889e-65	BDD>sham	chr10	13749273	13751434	-	protein_coding	919.579	0.115875	-17.4992
Dffa	114214	620334	ENSRNOG00000013603.8	-1.96609	3.17533e-68	4.92675e-65	BDD>sham	chr5	159540718	159553639	+	protein_coding	1940.36	0.11264	-17.4546
Mt1	24567	3117	ENSRNOG00000025764.6	5.2964	1.47936e-67	2.14231e-64	BDD>sham	chr19	10826032	10827048	-	protein_coding	1530.86	0.304978	17.3665
RGD1302996	294231	1302996		-1.88935	3.87051e-66	5.2547e-63	BDD>sham	chr20	2857840	2861952	+	protein_coding	547.302	0.109986	-17.1782
Cox10	691853	1594623	ENSRNOG00000024972.6	-1.9944	4.18771e-66	5.3509e-63	BDD>sham	chr10	48630993	48742835	-	protein_coding	1117.1	0.116132	-17.1736
Thra	81812	3857	ENSRNOG00000009066.7	-1.40391	5.46857e-66	6.59935e-63	BDD>sham	chr10	83701885	83729408	+	protein_coding	1111.75	0.0818218	-17.1581
Scn5a	25665	3637	ENSRNOG00000015049.9	6.49458	1.4581e-65	1.66699e-62	BDD>sham	chr8	119220905	119318816	-	protein_coding	8136.65	0.379777	17.101
LOC102553868	102553868	7560585		-3.83991	4.84199e-65	5.25888e-62	BDD>sham	chr7	109471804	109508582	+	protein_coding	205.649	0.225467	-17.0309
Ndufa8	296658	1306283	ENSRNOG00000005668.8	-1.82644	8.76397e-65	9.06528e-62	BDD>sham	chr3	19386063	19402093	-	protein_coding	1114.41	0.107462	-16.9962
Mt2A	689415	1592345	ENSRNOG00000043098.2	5.13928	1.26946e-64	1.25342e-61	BDD>sham	chr19	10832009	10832783	-	protein_coding	2296	0.302766	16.9744
Ache	83817	69313	ENSRNOG00000050841.3	-5.06609	7.57715e-62	7.15613e-59	BDD>sham	chr12	19407359	19413713	-	protein_coding	638.872	0.305279	-16.595
Atp2a2	29693	2174	ENSRNOG00000001285.9	-2.25329	1.40602e-61	1.27256e-58	BDD>sham	chr12	34072710	34122142	+	protein_coding	89222.6	0.136086	-16.5578
Ptpn3	362524	1311363	ENSRNOG00000011425.9	-3.36264	5.04494e-61	4.38345e-58	BDD>sham	chr5	71908520	72027323	-	protein_coding	3491.37	0.204034	-16.4808
Tecrl	364134	1304608	ENSRNOG00000001912.6	-3.89342	2.69267e-60	2.24962e-57	BDD>sham	chr14	24732241	24805272	+	protein_coding	214.557	0.237705	-16.3792
Isca1	290985	727792	ENSRNOG00000018343.7	-1.3942	2.98956e-60	2.40516e-57	BDD>sham	chr17	4905291	4917955	+	protein_coding	4137.56	0.0851534	-16.3728
Zim1	308322	1310930	ENSRNOG00000015071.5	-3.30434	3.41788e-60	2.65154e-57	BDD>sham	chr1	67132076	67157843	+	protein_coding	760.238	0.201919	-16.3647
Dlst	299201	1359615	ENSRNOG00000005061.6	-1.34538	1.1856e-59	8.88054e-57	BDD>sham	chr6	104758511	104783296	+	protein_coding	5314.46	0.0825955	-16.2888
Coq3	29309	2380	ENSRNOG00000009974.8	-1.62165	1.47259e-59	1.06626e-56	BDD>sham	chr5	35429567	35460613	+	protein_coding	634.529	0.0996375	-16.2755
Myl3	24585	3142	ENSRNOG00000020955.6	-2.45762	1.95108e-59	1.36714e-56	BDD>sham	chr8	110738669	110744814	+	protein_coding	20647	0.151161	-16.2583
Mrs2	79032	708529	ENSRNOG00000017545.7	-1.43608	1.00373e-57	6.81344e-55	BDD>sham	chr17	40063924	40087073	+	protein_coding	1706.04	0.0896707	-16.015
Mapkapk2	289014	631362	ENSRNOG00000004726.8	-0.897014	8.9836e-57	5.91338e-54	BDD>sham	chr13	42513762	42560061	-	protein_coding	6115.51	0.0564938	-15.8781
Fam160a1	365834	1565007		-2.66945	2.51471e-56	1.6066e-53	BDD>sham	chr2	171016951	171265715	-	protein_coding	1753.56	0.168809	-15.8134
Rangap1	362965	1310380	ENSRNOG00000031789.6	1.84314	1.20877e-55	7.50194e-53	BDD>sham	chr7	113224695	113250441	-	protein_coding	1995.7	0.117291	15.7142
Rcan2	140666	69198	ENSRNOG00000010350.8	-2.96015	1.34463e-55	8.11335e-53	BDD>sham	chr9	16959478	17174823	-	protein_coding	1855.49	0.188455	-15.7075
Oxct1	690163	1584008	ENSRNOG00000043094.4	-2.53934	5.04673e-55	2.96284e-52	BDD>sham	chr2	53236370	53384715	+	protein_coding	12029.8	0.162535	-15.6234
Togaram2	313892	1310677	ENSRNOG00000026344.4	3.17786	8.21724e-55	4.69723e-52	BDD>sham	chr6	23770979	23828884	-	protein_coding	504.304	0.20381	15.5923
Fabp3	79131	69048	ENSRNOG00000012879.6	-2.80712	3.04648e-54	1.69681e-51	BDD>sham	chr5	142651962	142658707	+	protein_coding	5337.83	0.181007	-15.5083
Aldh4a1	641316	1624206	ENSRNOG00000061876.2	-2.7883	4.27037e-54	2.31903e-51	BDD>sham	chr5	151880002	151905491	+	protein_coding	870.761	0.180045	-15.4866
Slc25a4	85333	620352	ENSRNOG00000010830.5	-2.08169	1.03784e-53	5.49853e-51	BDD>sham	chr16	46072935	46076730	+	protein_coding	25125.7	0.134917	-15.4294
Nudt8	361692	1309040	ENSRNOG00000017955.6	-2.46183	1.31018e-53	6.77615e-51	BDD>sham	chr1	201293660	201295233	+	protein_coding	411.896	0.15971	-15.4144
Tet1	309902	1310993	ENSRNOG00000000277.9	-2.43199	1.37624e-53	6.95223e-51	BDD>sham	chr20	25761042	25840926	+	protein_coding	357.99	0.157806	-15.4112
Mlf1	310483	1306854	ENSRNOG00000012827.8	-3.83418	1.93438e-53	9.54969e-51	BDD>sham	chr2	151648492	151681654	+	protein_coding	1757.64	0.249148	-15.3892
Ddit4l	100363484	2322961	ENSRNOG00000010047.5	-5.64597	3.43791e-53	1.65952e-50	BDD>sham	chr2	226128273	226131044	+	protein_coding	796.235	0.367769	-15.3519
Mfn1	192647	621460	ENSRNOG00000011057.8	-1.25191	4.81046e-53	2.27158e-50	BDD>sham	chr2	115313380	115359651	+	protein_coding	3561.05	0.0816634	-15.3301
Ndufc2	293130	1307511	ENSRNOG00000012383.7	-1.53334	1.09465e-52	5.05914e-50	BDD>sham	chr1	151711965	151718188	+	protein_coding	1374.57	0.100372	-15.2766
Mtres1	683897	1597785	ENSRNOG00000047118.3	-2.08504	1.9751e-52	8.93813e-50	BDD>sham	chr20	47022343	47038888	-	protein_coding	454.85	0.136831	-15.2381
Mmut	688517	1587662	ENSRNOG00000050843.3	-1.88896	2.81232e-52	1.24672e-49	BDD>sham	chr9	19928720	19956985	-	protein_coding	1999.82	0.124151	-15.215
Mrpl12	303746	1588559	ENSRNOG00000036695.4	-1.36265	3.96656e-52	1.72323e-49	BDD>sham	chr10	105758410	105762913	+	protein_coding	1253.27	0.0896925	-15.1925
mrpl11	293666	1359665	ENSRNOG00000019970.7	-1.05788	4.35917e-52	1.85666e-49	BDD>sham	chr1	202264419	202267288	+	protein_coding	446.923	0.0696601	-15.1863
Mmachc	313520	1310806	ENSRNOG00000017233.6	-1.6724	8.32643e-52	3.47821e-49	BDD>sham	chr5	130166056	130172735	-	protein_coding	424.149	0.110435	-15.1438
Lrig1	312574	1306788	ENSRNOG00000012952.9	-1.54647	1.16001e-51	4.7543e-49	BDD>sham	chr4	127130899	127230956	-	protein_coding	1098.68	0.102266	-15.122
Echs1	140547	69330	ENSRNOG00000064647.1	-2.38445	1.87524e-51	7.52956e-49	BDD>sham	chr1	194895036	194903863	-	protein_coding	2320.32	0.158012	-15.0903
Polr2m	192147	619847	ENSRNOG00000057676.2	-1.28922	1.90648e-51	7.52956e-49	BDD>sham	chr8	72131992	72139423	-	protein_coding	2893.12	0.08544	-15.0892
Tomm40l	304971	1562006	ENSRNOG00000003398.4	-1.45312	3.34992e-51	1.29941e-48	BDD>sham	chr13	83636692	83641854	-	protein_coding	814.114	0.0965401	-15.052
Tpi1	24849	3896	ENSRNOG00000015290.7	-2.06596	7.88113e-51	3.0034e-48	BDD>sham	chr4	157615283	157618813	-	protein_coding	12705.7	0.137774	-14.9953
Sbk2	691411	1563279	ENSRNOG00000038625.4	-4.40827	1.16406e-50	4.35961e-48	BDD>sham	chr1	68874081	68881918	+	protein_coding	185.207	0.294486	-14.9694
Sdhd	363061	735231	ENSRNOG00000022980.6	-1.75608	2.17748e-50	8.01681e-48	BDD>sham	chr8	50944717	50954298	-	protein_coding	3491.39	0.117639	-14.9277
Trpt1	293704	1310831	ENSRNOG00000023023.5	-1.8543	3.48001e-50	1.25988e-47	BDD>sham	chr1	204186295	204191294	+	protein_coding	340.456	0.12448	-14.8964
Egln1	308913	631375	ENSRNOG00000063609.1	-1.94797	3.81898e-50	1.35993e-47	BDD>sham	chr19	52867914	52907169	-	protein_coding	3142.17	0.130823	-14.8902
Sdhaf1	499125	1562079	ENSRNOG00000047045.2	-1.26398	4.23299e-50	1.48305e-47	BDD>sham	chr1	85576207	85577156	-	protein_coding	623.399	0.0849259	-14.8833
Tmem150c	360916	1306105	ENSRNOG00000002258.8	-2.95948	6.25086e-50	2.15526e-47	BDD>sham	chr14	9454999	9525300	+	protein_coding	122.902	0.199195	-14.8572
Snd1	64635	631340	ENSRNOG00000031173.7	1.00628	1.68775e-49	5.72832e-47	BDD>sham	chr4	57095205	57494501	+	protein_coding	2438.24	0.068036	14.7905
Pcmtd1	366300	1586096	ENSRNOG00000005730.8	-1.5334	2.24478e-49	7.50172e-47	BDD>sham	chr5	12284711	12355680	-	protein_coding	2313.99	0.10381	-14.7713
Fsd2	308779	1305167	ENSRNOG00000019278.8	-2.79469	2.55205e-49	8.39935e-47	BDD>sham	chr1	135484002	135522517	-	protein_coding	2683.83	0.189309	-14.7626
Kcna7	365241	1309632	ENSRNOG00000020779.5	-2.44511	5.26689e-49	1.70757e-46	BDD>sham	chr1	95886073	95891565	+	protein_coding	1457.97	0.16618	-14.7137
Sdhb	298596	1308598	ENSRNOG00000007967.8	-1.6707	5.42268e-49	1.73223e-46	BDD>sham	chr5	153264906	153285570	+	protein_coding	3966.96	0.113563	-14.7117
Timm21	307210	1307279	ENSRNOG00000015142.5	-1.58602	8.05593e-49	2.5361e-46	BDD>sham	chr18	78314900	78319362	-	protein_coding	485.028	0.108004	-14.6849
Mfap3l	306424	1311274	ENSRNOG00000011775.5	-1.99076	1.34076e-48	4.16058e-46	BDD>sham	chr16	29411643	29454665	-	protein_coding	300.914	0.135885	-14.6503
Acss1	296259	1306246	ENSRNOG00000007102.6	-3.44964	1.39799e-48	4.27706e-46	BDD>sham	chr3	139450383	139500325	-	protein_coding	1842.21	0.235511	-14.6475
Mfsd6	301388	1562317	ENSRNOG00000012663.8	-1.58635	1.70179e-48	5.1342e-46	BDD>sham	chr9	48773171	48858471	+	protein_coding	417.285	0.108401	-14.6341
Pgam2	24959	3313	ENSRNOG00000013532.8	-3.59282	1.86686e-48	5.55506e-46	BDD>sham	chr14	80681796	80683907	-	protein_coding	6671.15	0.245615	-14.6278
Ddx39a	89827	619920	ENSRNOG00000004373.7	1.53343	2.20711e-48	6.47876e-46	BDD>sham	chr19	24418743	24427422	-	protein_coding	668.587	0.104912	14.6164
Pfkfb1	24638	3307		-3.98952	3.21026e-48	9.29776e-46	BDD>sham	chrX	19508522	19562165	+	protein_coding	723.05	0.273425	-14.5909
Pgd	100360180	1583832	ENSRNOG00000057626.2	1.31171	3.97322e-48	1.13561e-45	BDD>sham	chr5	159582746	159598945	-	protein_coding	1791.17	0.0899891	14.5763
Atp5f1c	116550	620011	ENSRNOG00000019223.9	-1.91262	4.76636e-48	1.34461e-45	BDD>sham	chr17	68423927	68446169	+	protein_coding	4450.85	0.131326	-14.5639
Serhl2	500911	1563386	ENSRNOG00000022932.5	-2.26414	4.89295e-48	1.36262e-45	BDD>sham	chr7	114246056	114272781	+	protein_coding	366.456	0.155482	-14.5621
Tp53inp2	362246	735085	ENSRNOG00000018225.8	-1.73581	5.97576e-48	1.64311e-45	BDD>sham	chr3	143881427	143890104	+	protein_coding	7374.17	0.119313	-14.5484
Dnm1l	114114	620416	ENSRNOG00000001813.9	-0.708398	6.38479e-48	1.73363e-45	BDD>sham	chr11	84581216	84632382	+	protein_coding	3364.62	0.0487075	-14.5439
Dhrs11	360583	1307935	ENSRNOG00000027891.5	-2.59095	8.02619e-48	2.15241e-45	BDD>sham	chr10	69698214	69708294	-	protein_coding	240.15	0.178339	-14.5282
Vegfb	89811	619799	ENSRNOG00000021156.5	-1.82995	9.62246e-48	2.54901e-45	BDD>sham	chr1	204172297	204178046	-	protein_coding	1293.6	0.126066	-14.5158
Adcy9	302950	1304747	ENSRNOG00000049768.4	-1.7777	1.20858e-47	3.16298e-45	BDD>sham	chr10	11138966	11262067	+	protein_coding	2134.24	0.122599	-14.5002
Pfn1	64303	621825	ENSRNOG00000003975.7	1.56999	1.37315e-47	3.5509e-45	BDD>sham	chr10	55365263	55367968	-	protein_coding	5867.18	0.108339	14.4914
Tmem126a	293113	1305677	ENSRNOG00000022748.7	-1.71444	1.43786e-47	3.67448e-45	BDD>sham	chr1	144422698	144430730	-	protein_coding	636.124	0.118333	-14.4882
Akr7a2	171445	620311	ENSRNOG00000017780.7	-1.60763	1.78398e-47	4.50601e-45	BDD>sham	chr5	151552375	151560914	+	protein_coding	545.647	0.111075	-14.4734
Chchd3	296966	1310325	ENSRNOG00000013211.5	-1.40884	2.53825e-47	6.33746e-45	BDD>sham	chr4	61360352	61616850	-	protein_coding	2276.81	0.0975036	-14.4491
Galk2	296117	1308691	ENSRNOG00000009289.7	2.07082	2.9507e-47	7.28354e-45	BDD>sham	chr3	113110057	113243014	+	protein_coding	876.651	0.143421	14.4388
Sdha	157074	621557	ENSRNOG00000013331.6	-1.76295	4.1852e-47	1.02147e-44	BDD>sham	chr1	28935965	28960936	+	protein_coding	7910.86	0.122303	-14.4147
Dnah5	294854	1560828	ENSRNOG00000048363.4	-3.56111	5.15713e-47	1.23102e-44	BDD>sham	chr2	78937788	79255551	+	protein_coding	421.533	0.247295	-14.4002
Ndufv3	64539	621020	ENSRNOG00000001182.8	-1.39557	5.15403e-47	1.23102e-44	BDD>sham	chr20	9612462	9621622	+	protein_coding	923.842	0.096913	-14.4003
Ndufb5	294964	1305909	ENSRNOG00000011949.6	-1.83243	5.65441e-47	1.33506e-44	BDD>sham	chr2	115519248	115533589	+	protein_coding	1886.94	0.127306	-14.3939
Apoo	363474	1565289	ENSRNOG00000046918.4	-1.44682	8.89549e-47	2.07772e-44	BDD>sham	chrX	59157971	59262940	+	protein_coding	497.952	0.100736	-14.3625
Carnmt1	293871	1311863	ENSRNOG00000012872.8	-1.56543	9.7065e-47	2.24303e-44	BDD>sham	chr1	216093720	216123360	+	protein_coding	3338.22	0.10904	-14.3565
Perm1	313776	1304931	ENSRNOG00000020244.7	-3.54237	1.16436e-46	2.66233e-44	BDD>sham	chr5	166800030	166805323	+	protein_coding	3880.76	0.246961	-14.3438
Ctnna1	307505	1359485	ENSRNOG00000005796.8	0.850569	1.94825e-46	4.40832e-44	BDD>sham	chr18	26728246	26860911	+	protein_coding	3277.57	0.0594468	14.3081
Ldhd	307858	1308107	ENSRNOG00000019036.7	-2.95666	3.00962e-46	6.73969e-44	BDD>sham	chr19	39573621	39595575	-	protein_coding	508.941	0.207081	-14.2778
Gstm7	81869	621287	ENSRNOG00000018937.5	-4.51467	6.05334e-46	1.34174e-43	BDD>sham	chr2	195566701	195572149	-	protein_coding	415.922	0.317286	-14.229
Coq10a	362810	1562447	ENSRNOG00000029571.6	-2.17128	8.69046e-46	1.90681e-43	BDD>sham	chr7	792089	798392	-	protein_coding	1751.58	0.152868	-14.2037
LOC120099888	120099888			-4.77091	1.03138e-45	2.24035e-43	BDD>sham	chr1	153504068	153546167	+	lncRNA	152.49	0.336177	-14.1917
RGD1307461	300990	1307461	ENSRNOG00000015718.6	-3.0606	1.33037e-45	2.86122e-43	BDD>sham	chr8	108012638	108022050	+	protein_coding	449.411	0.215933	-14.1738
Sdhc	289217	1359454	ENSRNOG00000003163.6	-1.69993	1.4119e-45	3.0068e-43	BDD>sham	chr13	83544652	83565560	-	protein_coding	3232.98	0.119969	-14.1697
Pdhb	289950	1359146	ENSRNOG00000007895.6	-1.66236	1.45894e-45	3.0768e-43	BDD>sham	chr15	16752561	16758503	+	protein_coding	2508.13	0.117337	-14.1674
Ninj1	25338	3179	ENSRNOG00000016587.5	2.14475	1.55348e-45	3.24467e-43	BDD>sham	chr17	15452804	15461684	-	protein_coding	1359.99	0.151434	14.1629
Phyh	114209	620317	ENSRNOG00000018044.7	-2.99871	1.93955e-45	4.01246e-43	BDD>sham	chr17	73329461	73346359	-	protein_coding	5179.01	0.211963	-14.1473
Dnajc28	360699	1359589	ENSRNOG00000002026.6	-2.02938	2.49198e-45	5.05895e-43	BDD>sham	chr11	30855566	30858386	-	protein_coding	291.223	0.143625	-14.1297
Doc2g	293654	1307473	ENSRNOG00000018029.6	-3.27089	2.49012e-45	5.05895e-43	BDD>sham	chr1	201295377	201299867	+	protein_coding	125.541	0.231489	-14.1298
Coa5	503252	1565095		-1.30539	2.74264e-45	5.51627e-43	BDD>sham	chr9	39651459	39664870	-	protein_coding	6628.44	0.0924304	-14.123
Ndufs7	362837	1310013	ENSRNOG00000024568.7	-1.93105	3.44756e-45	6.87044e-43	BDD>sham	chr7	9452556	9460135	-	protein_coding	2462.18	0.136888	-14.1068
Bola3	297388	1305975	ENSRNOG00000021866.5	-1.19976	3.57211e-45	7.05395e-43	BDD>sham	chr4	115853350	115862797	+	protein_coding	551.218	0.0850633	-14.1043
Rfesd	361871	1308284	ENSRNOG00000012810.6	-1.18801	3.61978e-45	7.08368e-43	BDD>sham	chr2	5495067	5521095	-	protein_coding	1394.41	0.084236	-14.1034
Ppara	25747	3369	ENSRNOG00000021463.3	-2.39273	4.02356e-45	7.80354e-43	BDD>sham	chr7	116832405	116900878	+	protein_coding	1476.74	0.169746	-14.0959
Mavs	311430	1359371	ENSRNOG00000025295.5	-1.66994	5.28789e-45	1.01649e-42	BDD>sham	chr3	118451650	118466094	+	protein_coding	1373.93	0.118632	-14.0766
Hadh	113965	69321	ENSRNOG00000010697.3	-2.5704	8.13502e-45	1.55008e-42	BDD>sham	chr2	219787935	219830335	-	protein_coding	2039.59	0.182997	-14.0461
Mpc1	171087	620902	ENSRNOG00000012415.7	-1.79569	8.44178e-45	1.59454e-42	BDD>sham	chr1	52437745	52449369	-	protein_coding	2795.53	0.127866	-14.0435
Cyc1	300047	1306597	ENSRNOG00000012457.8	-1.7362	9.52752e-45	1.78411e-42	BDD>sham	chr7	108067106	108069483	+	protein_coding	4301.39	0.123706	-14.0349
Crym	117024	620943	ENSRNOG00000061215.2	-3.17559	1.92703e-44	3.57769e-42	BDD>sham	chr1	174560423	174575660	-	protein_coding	94.5369	0.227072	-13.9849
Cldn2	300920	1560247		5.01474	2.16789e-44	3.99075e-42	BDD>sham	chrX	103459870	103473794	+	protein_coding	319.112	0.358797	13.9765
Vdac2	83531	621576	ENSRNOG00000013505.7	-0.981697	3.02206e-44	5.5164e-42	BDD>sham	chr15	2462877	2476802	-	protein_coding	4862.11	0.070358	-13.9529
LOC103693410	103693410	9259835		-6.30874	4.13253e-44	7.48057e-42	BDD>sham	chr10	72922870	72928564	-	lncRNA	198.364	0.452872	-13.9305
Esrra	293701	1583866	ENSRNOG00000021139.6	-1.3588	5.13517e-44	9.21869e-42	BDD>sham	chr1	204104100	204114182	-	protein_coding	2041.99	0.0976499	-13.915
Iffo1	362437	1308257	ENSRNOG00000018533.6	1.75778	5.48808e-44	9.77149e-42	BDD>sham	chr4	157945075	157962302	+	protein_coding	2581.2	0.126366	13.9103
Pde4a	25638	3279	ENSRNOG00000020828.9	-2.65325	5.77077e-44	1.01913e-41	BDD>sham	chr8	19706649	19751937	+	protein_coding	788.125	0.19079	-13.9067
Fam210a	307343	1359600	ENSRNOG00000068859.1	-1.72454	6.06759e-44	1.06291e-41	BDD>sham	chr18	61846447	61886123	-	protein_coding	5338.81	0.12404	-13.9031
Cib1	81823	620133	ENSRNOG00000033498.5	1.34532	6.69044e-44	1.16264e-41	BDD>sham	chr1	134178331	134183895	-	protein_coding	323.258	0.0968132	13.8961
Ndufab1	293453	1305619	ENSRNOG00000018129.8	-1.47378	1.0917e-43	1.88206e-41	BDD>sham	chr1	176644696	176658131	-	protein_coding	2409.67	0.106326	-13.861
LOC103689947	103689947	9292945	ENSRNOG00000047158.3	-3.65709	1.80601e-43	3.08898e-41	BDD>sham	chr2	182494004	182504594	+	protein_coding	422.272	0.264531	-13.8248
Pnkd	100188944	2300155	ENSRNOG00000014806.8	-1.21499	2.30615e-43	3.9136e-41	BDD>sham	chr9	75868620	75937126	+	protein_coding	668.935	0.0879971	-13.8072
Ankh	114506	619925	ENSRNOG00000010960.6	-1.09423	3.48894e-43	5.87494e-41	BDD>sham	chr2	78153027	78280181	+	protein_coding	2024.63	0.0794223	-13.7773
Atp5f1d	245965	621372	ENSRNOG00000014625.5	-1.27093	4.04427e-43	6.75767e-41	BDD>sham	chr7	9560604	9565919	-	protein_coding	4391.61	0.0923192	-13.7667
Gadd45a	25112	2654	ENSRNOG00000005615.7	3.43094	5.00108e-43	8.29264e-41	BDD>sham	chr4	96154789	96157091	-	protein_coding	3557.85	0.249499	13.7513
Tyrobp	361537	1303081	ENSRNOG00000020845.7	2.69742	6.26497e-43	1.03097e-40	BDD>sham	chr1	85672931	85676856	+	protein_coding	452.942	0.19639	13.735
Tgif1	316742	1310517	ENSRNOG00000015906.7	2.7486	1.35604e-42	2.21473e-40	BDD>sham	chr9	110748094	110757714	-	protein_coding	531.144	0.200936	13.679
Scn4b	315611	631404	ENSRNOG00000026679.3	-3.92975	1.54595e-42	2.50605e-40	BDD>sham	chr8	45446580	45462294	+	protein_coding	6016.19	0.287484	-13.6694
LOC102555426	102555426	7693218		2.77879	1.60554e-42	2.58338e-40	BDD>sham	chr9	110658044	110666509	-	lncRNA	276.075	0.203326	13.6667
Ogdh	360975	1561359	ENSRNOG00000005130.8	-1.60187	1.6421e-42	2.60761e-40	BDD>sham	chr14	81150021	81217479	+	protein_coding	17675.7	0.117224	-13.665
Sh3bgr	498066	1563599	ENSRNOG00000028238.7	-2.15397	1.64461e-42	2.60761e-40	BDD>sham	chr11	35503663	35527853	+	protein_coding	3429.35	0.157627	-13.6649
Cdadc1	361052	1311845		-2.04192	1.90818e-42	3.00358e-40	BDD>sham	chr15	33726590	33755611	-	protein_coding	1841.26	0.149546	-13.6541
Smco1	498096	1562500	ENSRNOG00000024960.7	-5.60324	2.27834e-42	3.56044e-40	BDD>sham	chr11	68512113	68514999	-	protein_coding	169.949	0.410759	-13.6412
Atp5mc3	114630	620052	ENSRNOG00000001596.8	-1.79333	2.37416e-42	3.68368e-40	BDD>sham	chr3	58810535	58813185	-	protein_coding	4871.81	0.131494	-13.6382
Ndufs3	295923	1309406	ENSRNOG00000009155.7	-2.08992	2.67503e-42	4.12106e-40	BDD>sham	chr3	76876646	76883824	-	protein_coding	1777.56	0.153338	-13.6295
Mrpl34	290632	1359397		-1.19664	2.75762e-42	4.21838e-40	BDD>sham	chr16	18152470	18153205	+	protein_coding	361.438	0.0878126	-13.6273
Atp5mc1	29754	61933	ENSRNOG00000069121.1	-1.88248	3.64371e-42	5.53488e-40	BDD>sham	chr10	81024056	81026780	-	protein_coding	3349.93	0.138347	-13.6069
LOC108348051	108348051	11425062	ENSRNOG00000014811.10	-1.50107	3.702e-42	5.58436e-40	BDD>sham	chr7	108364266	108377453	-	protein_coding	2272.6	0.110326	-13.6057
Bphl	361239	1307572	ENSRNOG00000017577.7	-2.54255	3.95496e-42	5.9248e-40	BDD>sham	chr17	30800939	30837277	-	protein_coding	142.682	0.18694	-13.6009
Ctdnep1	287447	1310172	ENSRNOG00000017352.5	-1.10198	6.23601e-42	9.27799e-40	BDD>sham	chr10	54704367	54713781	+	protein_coding	2939.57	0.0812215	-13.5676
Mtfp1	289745	1359705	ENSRNOG00000004640.7	-2.44399	7.01221e-42	1.03619e-39	BDD>sham	chr14	78968434	78972274	-	protein_coding	235.328	0.180249	-13.559
Mfn2	64476	628843	ENSRNOG00000046424.3	-1.47734	7.24437e-42	1.06326e-39	BDD>sham	chr5	158304285	158335502	-	protein_coding	7238.98	0.108976	-13.5566
Abcb7	302395	1303086	ENSRNOG00000002790.7	-1.24584	1.39509e-41	2.03384e-39	BDD>sham	chrX	69295598	69436775	-	protein_coding	1014.15	0.0922268	-13.5084
Cep68	289822	1309101	ENSRNOG00000027282.7	-1.03403	1.55368e-41	2.24993e-39	BDD>sham	chr14	94447973	94470533	-	protein_coding	1920.25	0.0765919	-13.5005
Clybl	306198	1304615	ENSRNOG00000014075.9	-2.63994	2.25832e-41	3.24869e-39	BDD>sham	chr15	99283644	99505697	+	protein_coding	114.065	0.195944	-13.4729
Krt80	315318	1359177	ENSRNOG00000025994.7	4.06648	2.29038e-41	3.27313e-39	BDD>sham	chr7	132464807	132485026	-	protein_coding	236.312	0.30185	13.4719
Nfix	81524	69080	ENSRNOG00000002983.8	-1.57616	2.40154e-41	3.40957e-39	BDD>sham	chr19	23355388	23450360	+	protein_coding	8703.52	0.117027	-13.4684
Oxnad1	306270	1311534	ENSRNOG00000019760.7	-1.4637	2.65801e-41	3.74918e-39	BDD>sham	chr16	7293470	7322540	+	protein_coding	626.434	0.108737	-13.4609
Jph2	296345	1305196	ENSRNOG00000008170.6	-2.24848	3.1428e-41	4.40438e-39	BDD>sham	chr3	151994768	152058941	-	protein_coding	7674.4	0.167192	-13.4485
Slc25a11	64201	708476	ENSRNOG00000003815.5	-1.7218	3.40291e-41	4.73833e-39	BDD>sham	chr10	55358163	55360278	-	protein_coding	3227.16	0.128086	-13.4426
LOC100912188	100912188	6488311		2.98636	3.43174e-41	4.74804e-39	BDD>sham	chr4	96156490	96204457	+	lncRNA	286.279	0.222167	13.442
Asah2	114104	69410	ENSRNOG00000012196.6	-1.67167	7.18165e-41	9.87341e-39	BDD>sham	chr1	229865662	229973253	-	protein_coding	417.903	0.124871	-13.3872
Grm4	24417	2745	ENSRNOG00000000487.9	-2.37027	7.4627e-41	1.01953e-38	BDD>sham	chr20	5484172	5572821	-	protein_coding	206.283	0.177092	-13.3844
Prkg1	54286	1587390	ENSRNOG00000053728.2	-2.29022	8.2282e-41	1.11708e-38	BDD>sham	chr1	228409883	229638794	-	protein_coding	404.458	0.171205	-13.3771
Samm50	300111	1303219	ENSRNOG00000011952.7	-1.12519	8.2938e-41	1.11899e-38	BDD>sham	chr7	115317472	115341682	+	protein_coding	2676.79	0.0841169	-13.3765
Sorl1	300652	619914	ENSRNOG00000064634.1	-2.32131	9.20426e-41	1.23417e-38	BDD>sham	chr8	42341704	42504435	-	protein_coding	1368.45	0.173637	-13.3688
Ptges2	311865	1310836	ENSRNOG00000014050.7	-1.25979	1.47347e-40	1.9636e-38	BDD>sham	chr3	15690501	15697688	+	protein_coding	727.45	0.0944812	-13.3337
Arhgap9	362893	1305342	ENSRNOG00000006946.9	2.26963	1.74074e-40	2.30563e-38	BDD>sham	chr7	63148573	63157025	+	protein_coding	303.868	0.170376	13.3213
Fxyd1	58971	69306	ENSRNOG00000021079.5	-1.64194	1.89879e-40	2.49973e-38	BDD>sham	chr1	86287163	86291478	-	protein_coding	1996.96	0.123317	-13.3148
Ndufb9	299954	1307114	ENSRNOG00000008987.8	-1.37407	1.91936e-40	2.51159e-38	BDD>sham	chr7	90481013	90487360	+	protein_coding	2796.63	0.103205	-13.314
Nova1	298992	621345	ENSRNOG00000031440.6	-1.54798	1.93894e-40	2.52202e-38	BDD>sham	chr6	63780105	63905950	-	protein_coding	359.914	0.116274	-13.3132
LOC102549898	102549898	7650960		-2.91703	2.31194e-40	2.98928e-38	BDD>sham	chr4	178917874	178924165	-	lncRNA	127.764	0.219324	-13.3001
Scrn3	311731	1305064	ENSRNOG00000018657.7	-1.31289	3.06228e-40	3.93603e-38	BDD>sham	chr3	58188820	58213623	+	protein_coding	910.438	0.0988693	-13.2791
Taco1	360645	1306784	ENSRNOG00000008405.8	-1.27667	3.50889e-40	4.48353e-38	BDD>sham	chr10	91002590	91010494	+	protein_coding	359.014	0.0962157	-13.2689
Mpp7	307035	1305675	ENSRNOG00000018760.8	-2.38207	4.20175e-40	5.33745e-38	BDD>sham	chr17	55439939	55706810	-	protein_coding	481.597	0.179706	-13.2553
Smim19	100362321	2318364	ENSRNOG00000024930.7	-1.40895	6.28699e-40	7.93988e-38	BDD>sham	chr16	69551470	69565450	+	protein_coding	848.048	0.106536	-13.2251
Armt1	292267	1305235	ENSRNOG00000019489.8	-0.986715	7.74893e-40	9.72961e-38	BDD>sham	chr1	40894558	40918302	+	protein_coding	537.284	0.0746982	-13.2094
Mylk2	117558	620934	ENSRNOG00000008235.6	-2.81704	8.87293e-40	1.10769e-37	BDD>sham	chr3	141376450	141388357	+	protein_coding	7141.77	0.213426	-13.1992
Arpc3	288669	1311985	ENSRNOG00000008673.8	1.29924	1.03709e-39	1.2873e-37	BDD>sham	chr12	34172780	34186651	-	protein_coding	587.661	0.0985213	13.1874
Clec12a	680338	1592991	ENSRNOG00000054860.2	3.34265	1.13137e-39	1.39634e-37	BDD>sham	chr4	162798125	162816757	+	protein_coding	203.874	0.253599	13.1808
Mrpl3	300974	1306391	ENSRNOG00000012650.6	-0.971902	1.22037e-39	1.49768e-37	BDD>sham	chr8	105670184	105693544	+	protein_coding	1023.84	0.073768	-13.1751
Cnst	498297	1564833	ENSRNOG00000002710.8	-1.99978	1.2311e-39	1.50235e-37	BDD>sham	chr13	91296740	91373531	+	protein_coding	1137.33	0.151792	-13.1745
Rmdn1	500419	1563085	ENSRNOG00000025145.5	-2.12033	1.47105e-39	1.78515e-37	BDD>sham	chr5	33070267	33093922	+	protein_coding	611.371	0.161107	-13.161
Tmem116	690442	1596066	ENSRNOG00000027480.6	-2.67672	1.57715e-39	1.90327e-37	BDD>sham	chr12	35021912	35089409	-	protein_coding	260.433	0.203464	-13.1557
Ncf1	114553	61307	ENSRNOG00000001480.9	-1.6909	1.98918e-39	2.38723e-37	BDD>sham	chr12	22485382	22494647	+	protein_coding	1136.93	0.128701	-13.1382
Gatd3a	294326	1303003	ENSRNOG00000001211.5	-1.80944	2.21655e-39	2.64549e-37	BDD>sham	chr20	10514793	10522894	+	protein_coding	2261.84	0.13781	-13.13
Med15	360743	1307560	ENSRNOG00000001877.7	1.07659	2.3305e-39	2.73985e-37	BDD>sham	chr11	83280722	83356006	+	protein_coding	1634.24	0.0820183	13.1262
Mylk4	100911165	6494757	ENSRNOG00000070083.1	-7.04095	2.31886e-39	2.73985e-37	BDD>sham	chr17	31669028	31747250	+	protein_coding	14257.6	0.536389	-13.1266
Rassf3	362886	1311450	ENSRNOG00000005388.7	-1.3296	2.33345e-39	2.73985e-37	BDD>sham	chr7	56935894	57000591	-	protein_coding	2525.36	0.101294	-13.1261
Mrpl47	294963	1307531	ENSRNOG00000011639.7	-1.57768	2.38818e-39	2.78904e-37	BDD>sham	chr2	115507842	115520093	-	protein_coding	485.502	0.12021	-13.1244
Mpdz	29365	3105	ENSRNOG00000007894.8	-1.28061	2.46294e-39	2.86097e-37	BDD>sham	chr5	95766112	95920531	-	protein_coding	3603.76	0.0975925	-13.122
Atp5me	140608	621377	ENSRNOG00000000064.5	-1.90293	2.55674e-39	2.95412e-37	BDD>sham	chr14	1319868	1320996	+	protein_coding	910.182	0.14505	-13.1192
Atpaf1	313510	1305417	ENSRNOG00000010169.7	-1.29496	2.71388e-39	3.1191e-37	BDD>sham	chr5	129265789	129293556	+	protein_coding	1000.21	0.0987411	-13.1147
Tmem233	687797	1597489	ENSRNOG00000053974.2	-4.91596	4.12556e-39	4.71661e-37	BDD>sham	chr12	40528485	40578619	+	protein_coding	288.316	0.375755	-13.0829
Tmem65	500874	1563224	ENSRNOG00000008934.8	-1.87619	4.24415e-39	4.82678e-37	BDD>sham	chr7	90336997	90378930	-	protein_coding	3700.38	0.143432	-13.0807
Rassf8	312846	1308820	ENSRNOG00000015986.7	-1.29687	4.86585e-39	5.505e-37	BDD>sham	chr4	178716110	178798042	+	protein_coding	1740.92	0.0992228	-13.0703
LOC102554789	102554789	7663504		-5.19455	5.15525e-39	5.8022e-37	BDD>sham	chr9	90595971	90640971	+	lncRNA	391.242	0.397564	-13.0659
Rgs5	54294	3568	ENSRNOG00000002730.8	-1.21303	5.62772e-39	6.30131e-37	BDD>sham	chr13	81848254	81885053	+	protein_coding	1769.3	0.0928869	-13.0593
LOC102546391	102546391	7663730	ENSRNOG00000066453.1	-3.28571	6.90977e-39	7.69713e-37	BDD>sham	chr2	147935219	147938083	-	lncRNA	332.421	0.251902	-13.0436
Sf3b3	292019	1311636	ENSRNOG00000017724.7	0.84034	1.13904e-38	1.26236e-36	BDD>sham	chr19	38782749	38820271	-	protein_coding	2279.96	0.0646143	13.0055
Ciao3	360496	1305982	ENSRNOG00000019522.8	-1.32455	1.19033e-38	1.31251e-36	BDD>sham	chr10	14795888	14804953	+	protein_coding	681.74	0.101872	-13.0021
Txlnb	308622	1307979	ENSRNOG00000060021.2	-2.26309	1.42843e-38	1.56709e-36	BDD>sham	chr1	12404845	12449977	+	protein_coding	7039.01	0.174243	-12.9881
Tcap	688173	1592387	ENSRNOG00000068106.1	-1.89729	1.48041e-38	1.61595e-36	BDD>sham	chr10	83381719	83382887	+	protein_coding	28779.2	0.146109	-12.9854
Mff	301563	1310230	ENSRNOG00000015428.8	-1.04246	1.60517e-38	1.74338e-36	BDD>sham	chr9	84007798	84036039	+	protein_coding	2590.73	0.0803176	-12.9792
Tpm3	117557	621546	ENSRNOG00000017441.9	-1.60331	1.92945e-38	2.08515e-36	BDD>sham	chr2	175517198	175545014	+	protein_coding	23005.7	0.123664	-12.9651
Asb10	499972	1562922	ENSRNOG00000024885.6	-4.33463	2.56497e-38	2.75823e-36	BDD>sham	chr4	10630318	10644270	+	protein_coding	1277.29	0.334895	-12.9433
Aco2	79250	621360	ENSRNOG00000024128.7	-1.83003	2.58845e-38	2.76977e-36	BDD>sham	chr7	113385677	113428794	+	protein_coding	17439.9	0.141396	-12.9426
LOC120099372	120099372			2.78236	3.00414e-38	3.19882e-36	BDD>sham	chrX	61138048	61142713	+	lncRNA	396.472	0.215167	12.9311
LOC102549097	102549097	7528420		-4.28126	3.15261e-38	3.34053e-36	BDD>sham	chr15	38144194	38160150	-	lncRNA	211.466	0.331177	-12.9274
Sspn	500364	1559723	ENSRNOG00000001807.5	-2.09195	3.53332e-38	3.72577e-36	BDD>sham	chr4	178890030	178946267	+	protein_coding	3736.13	0.161932	-12.9186
Il17ra	312679	1306559	ENSRNOG00000011153.7	2.25231	3.58163e-38	3.75846e-36	BDD>sham	chr4	153667534	153690174	+	protein_coding	1003.19	0.17436	12.9176
Nfib	29227	62015	ENSRNOG00000009795.9	-0.837009	3.88015e-38	4.05214e-36	BDD>sham	chr5	96759208	96973092	-	protein_coding	8764.4	0.0648269	-12.9114
Atp5pb	171375	620041	ENSRNOG00000064742.1	-1.40009	4.39022e-38	4.54116e-36	BDD>sham	chr2	193424138	193435418	-	protein_coding	6067.7	0.108518	-12.9019
Ndufs2	289218	1307109	ENSRNOG00000038372.5	-1.30451	4.37082e-38	4.54116e-36	BDD>sham	chr13	83654402	83671474	-	protein_coding	6434.08	0.101107	-12.9023
Itm2a	317218	1559423	ENSRNOG00000002365.8	-2.7666	4.8876e-38	5.03168e-36	BDD>sham	chrX	72486383	72492344	-	protein_coding	2708.68	0.214571	-12.8936
Hibadh	63938	708399	ENSRNOG00000008063.7	-1.66311	4.97206e-38	5.09448e-36	BDD>sham	chr4	81649180	81747244	-	protein_coding	2242.15	0.129	-12.8923
Coq2	498332	1306722	ENSRNOG00000002194.5	-1.30349	5.23702e-38	5.34078e-36	BDD>sham	chr14	8941429	8961418	+	protein_coding	810.383	0.101138	-12.8883
LOC680039	680039	1596848	ENSRNOG00000027623.7	-1.18868	5.30639e-38	5.38623e-36	BDD>sham	chr14	74094421	74159316	+	protein_coding	2750.11	0.0922365	-12.8873
Zfp629	308998	1306257	ENSRNOG00000018877.8	-1.22807	5.39682e-38	5.45254e-36	BDD>sham	chr1	182217499	182258585	-	protein_coding	689.703	0.0953027	-12.886
Zfp606	292610	1309810	ENSRNOG00000019127.9	-1.68064	5.4312e-38	5.46187e-36	BDD>sham	chr1	72981920	73022423	+	protein_coding	411.227	0.130429	-12.8855
Grsf1	305256	1310858	ENSRNOG00000003392.8	-1.08711	6.18479e-38	6.19106e-36	BDD>sham	chr14	19412944	19429364	+	protein_coding	2318.69	0.0844327	-12.8755
Sema6c	29744	3659	ENSRNOG00000021101.8	-3.18751	7.9177e-38	7.88937e-36	BDD>sham	chr2	182733635	182750066	+	protein_coding	2049.01	0.247932	-12.8564
Tnnc1	290561	1309921	ENSRNOG00000018943.7	-1.69088	7.96265e-38	7.89793e-36	BDD>sham	chr16	6400801	6405419	+	protein_coding	13391.8	0.131525	-12.856
LOC100911111	100911111	6495127		-1.5889	9.51727e-38	9.39701e-36	BDD>sham	chr10	43782104	43786129	+	lncRNA	349.363	0.123725	-12.8422
Cpd	25306	2393	ENSRNOG00000003873.7	-1.0814	9.59051e-38	9.42647e-36	BDD>sham	chr10	61623528	61687491	-	protein_coding	3822.96	0.0842112	-12.8416
Hnrnpa1	29578	69234	ENSRNOG00000036839.5	1.28697	1.21068e-37	1.18462e-35	BDD>sham	chr7	134375318	134381610	+	protein_coding	3593.1	0.10036	12.8235
Ndufs5	362588	1311081	ENSRNOG00000026646.6	-1.22186	1.57568e-37	1.53484e-35	BDD>sham	chr5	135974029	135979705	-	protein_coding	431.633	0.0954349	-12.8031
Epdr1	291180	1359161	ENSRNOG00000060141.2	-1.94498	2.07968e-37	2.01673e-35	BDD>sham	chr17	45333677	45358597	+	protein_coding	1063.27	0.152172	-12.7815
Acox2	252898	628684	ENSRNOG00000007378.5	-5.16073	2.41383e-37	2.33037e-35	BDD>sham	chr15	16660584	16692160	+	protein_coding	166.152	0.404132	-12.7699
Adamtsl4	310670	1561012	ENSRNOG00000049385.2	-2.62955	2.60857e-37	2.50723e-35	BDD>sham	chr2	183235634	183247091	-	protein_coding	1968.11	0.206015	-12.7639
Mapk8ip1	116457	70937	ENSRNOG00000058478.2	-1.26603	3.29621e-37	3.1542e-35	BDD>sham	chr3	78355051	78372946	-	protein_coding	709.775	0.0993302	-12.7457
Znf768	102553763	7609558	ENSRNOG00000029490.5	-1.41202	4.27214e-37	4.07015e-35	BDD>sham	chr1	181966314	181970568	-	protein_coding	754.809	0.110961	-12.7254
Vapb	60431	68326	ENSRNOG00000005331.5	-0.840016	4.50321e-37	4.27156e-35	BDD>sham	chr3	162536090	162578738	+	protein_coding	2814.06	0.0660322	-12.7213
Iqub	296936	4145674	ENSRNOG00000021729.7	-2.59078	5.99777e-37	5.66451e-35	BDD>sham	chr4	52931768	52993795	-	protein_coding	217.781	0.204016	-12.6989
Kif13a	308173	1307825	ENSRNOG00000001455.6	-1.32666	6.22242e-37	5.85123e-35	BDD>sham	chr17	17766597	17948517	+	protein_coding	3248.41	0.104495	-12.696
Esrrb	299210	1359557	ENSRNOG00000010259.5	-2.41204	6.63574e-37	6.213e-35	BDD>sham	chr6	106007662	106163136	+	protein_coding	233.857	0.19006	-12.691
Ndufv2	81728	621733	ENSRNOG00000042503.3	-1.62321	7.12649e-37	6.64385e-35	BDD>sham	chr9	105690454	105710669	-	protein_coding	2994.59	0.127959	-12.6854
Fitm2	311617	1307696	ENSRNOG00000027434.6	-2.01841	7.29301e-37	6.77003e-35	BDD>sham	chr3	152141346	152147858	-	protein_coding	1359	0.159136	-12.6836
Acsl1	25288	2015	ENSRNOG00000010633.4	-2.24361	7.96053e-37	7.35824e-35	BDD>sham	chr16	45755246	45821541	-	protein_coding	8143.77	0.176987	-12.6767
Rbm3	114488	620145		2.17626	8.85271e-37	8.14825e-35	BDD>sham	chrX	14348909	14352387	+	protein_coding	1738.62	0.171787	12.6684
Dynll2	140734	619860	ENSRNOG00000008921.5	-1.2899	9.7172e-37	8.90579e-35	BDD>sham	chr10	72767035	72785824	-	protein_coding	3465.41	0.101879	-12.6611
Ftl1	29292	61813	ENSRNOG00000064385.1	1.56996	9.75775e-37	8.90579e-35	BDD>sham	chr1	95936390	95938234	-	protein_coding	6942	0.124002	12.6607
LOC120097355	120097355			2.73349	1.14463e-36	1.04032e-34	BDD>sham	chr1	164913704	164917576	+	lncRNA	217.098	0.216117	12.6482
Tnni1	29388	621765	ENSRNOG00000009073.9	-2.03686	1.19214e-36	1.07898e-34	BDD>sham	chr13	47229217	47241640	+	protein_coding	18615.1	0.16108	-12.645
LOC102551809	102551809	7670702		-4.89043	1.24733e-36	1.12425e-34	BDD>sham	chr18	11922708	11928930	+	lncRNA	219.596	0.386856	-12.6414
Hccs	317444	1563855		-1.34532	1.25503e-36	1.12652e-34	BDD>sham	chrX	24932943	24942376	+	protein_coding	816.101	0.106426	-12.641
Lmod1	304816	1307236	ENSRNOG00000051548.2	-3.82972	1.26466e-36	1.13049e-34	BDD>sham	chr13	46754048	46796186	+	protein_coding	816.448	0.302976	-12.6404
Anp32b	170724	621285	ENSRNOG00000009266.7	0.878031	1.31354e-36	1.16938e-34	BDD>sham	chr5	60743077	60765726	+	protein_coding	1686.35	0.0694788	12.6374
Ndufaf3	56769	708545	ENSRNOG00000020068.6	-1.29455	1.40162e-36	1.24269e-34	BDD>sham	chr8	109261362	109263194	-	protein_coding	524.268	0.10248	-12.6323
Spop	287643	1311613	ENSRNOG00000004686.7	-0.625002	1.89806e-36	1.67601e-34	BDD>sham	chr10	80358121	80438983	+	protein_coding	2685.62	0.0495703	-12.6084
Wipf3	259242	708559	ENSRNOG00000009571.8	-2.69404	2.06956e-36	1.82004e-34	BDD>sham	chr4	83550075	83629929	+	protein_coding	623.234	0.213786	-12.6016
Neu3	117185	619881	ENSRNOG00000018106.6	-2.87064	2.47274e-36	2.16584e-34	BDD>sham	chr1	154137732	154148879	-	protein_coding	170.076	0.228054	-12.5875
Lonrf2	301361	1562137	ENSRNOG00000023312.5	-2.06822	3.06435e-36	2.67324e-34	BDD>sham	chr9	41033125	41070551	-	protein_coding	143.248	0.164528	-12.5706
Dnajc15	290370	1307154	ENSRNOG00000009063.6	-1.25286	3.68169e-36	3.19895e-34	BDD>sham	chr15	53182060	53249675	-	protein_coding	583.956	0.0997812	-12.5561
Fgfrl1	360903	735156	ENSRNOG00000024207.7	-1.45006	3.77361e-36	3.26575e-34	BDD>sham	chr14	1009863	1022620	-	protein_coding	312.303	0.115504	-12.5541
Ndufb3	301427	1310737	ENSRNOG00000011825.6	-1.54282	3.89169e-36	3.35458e-34	BDD>sham	chr9	60129240	60139452	+	protein_coding	1017.43	0.122917	-12.5517
Gpd2	25062	2726	ENSRNOG00000033824.5	-1.51283	4.11418e-36	3.53234e-34	BDD>sham	chr3	41800552	41937729	+	protein_coding	1189.79	0.120571	-12.5473
Nap1l4	361684	1305391	ENSRNOG00000020615.8	-0.838479	4.22266e-36	3.61121e-34	BDD>sham	chr1	198709697	198746093	-	protein_coding	2981.03	0.0668366	-12.5452
Fyb1	499537	1563421	ENSRNOG00000013886.8	2.10062	4.37665e-36	3.72822e-34	BDD>sham	chr2	55621585	55781206	+	protein_coding	478.94	0.167482	12.5424
Mrps24	498406	1306014	ENSRNOG00000011979.7	-0.885315	4.53615e-36	3.849e-34	BDD>sham	chr14	80584671	80588801	-	protein_coding	440.075	0.0706019	-12.5395
LOC120095687	120095687			4.60311	5.08157e-36	4.29501e-34	BDD>sham	chr11	76617058	76630585	-	lncRNA	684.681	0.367351	12.5305
Atp5f1a	65262	619993	ENSRNOG00000017032.6	-1.64694	5.30885e-36	4.46972e-34	BDD>sham	chr18	71292406	71300342	+	protein_coding	27728.8	0.13147	-12.5271
Pgm1	24645	3316	ENSRNOG00000009889.7	-2.56332	5.58005e-36	4.67991e-34	BDD>sham	chr5	114595298	114654728	+	protein_coding	10428.1	0.204687	-12.5231
Sh3kbp1	84357	620904		-1.35304	6.57864e-36	5.4962e-34	BDD>sham	chrX	34877862	35223013	-	protein_coding	564.063	0.108157	-12.51
Pecr	113956	70925	ENSRNOG00000055295.2	-2.26202	6.61485e-36	5.50528e-34	BDD>sham	chr9	73897877	73926511	-	protein_coding	301.153	0.180822	-12.5096
Coq7	25249	2381	ENSRNOG00000017012.6	-1.97184	6.92644e-36	5.7426e-34	BDD>sham	chr1	172836359	172851173	-	protein_coding	231.09	0.157672	-12.506
LOC103691302	103691302	9311981		-3.22643	8.71736e-36	7.19994e-34	BDD>sham	chr12	22473029	22487591	-	lncRNA	196.231	0.258369	-12.4877
Agtpbp1	290986	1306307	ENSRNOG00000018651.8	-1.32719	8.96838e-36	7.37921e-34	BDD>sham	chr17	5120540	5238874	+	protein_coding	3072.85	0.106299	-12.4854
LOC102547411	102547411	7605452		-5.29556	9.29706e-36	7.62079e-34	BDD>sham	chr1	14680743	14684752	+	lncRNA	182.865	0.424237	-12.4825
Cspg4b	294747	1561161	ENSRNOG00000039582.5	-2.32898	9.81936e-36	8.01865e-34	BDD>sham	chr2	44939807	45008284	+	protein_coding	1929.02	0.186644	-12.4782
Sh3bp2	305450	1310588	ENSRNOG00000013747.7	2.69087	9.87062e-36	8.03032e-34	BDD>sham	chr14	76176097	76213331	-	protein_coding	536.645	0.215653	12.4778
Cs	170587	620330	ENSRNOG00000023520.6	-1.461	1.16756e-35	9.4633e-34	BDD>sham	chr7	758074	791421	+	protein_coding	8525	0.117214	-12.4644
Apobec2	301226	1308727	ENSRNOG00000012303.8	-2.25307	1.24187e-35	1.00282e-33	BDD>sham	chr9	12564955	12578461	+	protein_coding	4367.88	0.180832	-12.4595
Gpi	292804	2727	ENSRNOG00000023150.6	-1.61076	1.27743e-35	1.02772e-33	BDD>sham	chr1	86828211	86856077	-	protein_coding	7018.27	0.129303	-12.4572
Rtn4ip1	309912	1563384	ENSRNOG00000000279.8	-1.35262	1.29702e-35	1.03963e-33	BDD>sham	chr20	47382251	47422747	+	protein_coding	680.685	0.108592	-12.456
Cdnf	361276	1307600	ENSRNOG00000026493.5	-2.00232	1.41447e-35	1.1296e-33	BDD>sham	chr17	74714564	74728639	-	protein_coding	219.78	0.160841	-12.4491
Mpc2	100359982	1563422	ENSRNOG00000003150.8	-1.42499	1.89368e-35	1.50676e-33	BDD>sham	chr13	77728176	77747664	+	protein_coding	1493.67	0.11468	-12.4258
Ndufa12	299739	1311462	ENSRNOG00000007407.7	-1.26866	1.9376e-35	1.53608e-33	BDD>sham	chr7	28771330	28798316	+	protein_coding	1080.46	0.102114	-12.4239
Uqcrb	362897	1311971	ENSRNOG00000024967.6	-1.49966	2.18909e-35	1.72914e-33	BDD>sham	chr7	63814784	63820150	-	protein_coding	1797.11	0.120802	-12.4142
Rangrf	287419	1563195	ENSRNOG00000004980.8	-1.64514	2.23445e-35	1.75858e-33	BDD>sham	chr10	53677467	53678880	-	protein_coding	663.673	0.132539	-12.4125
Ccpg1	363098	1311261	ENSRNOG00000053428.2	-1.43598	2.49176e-35	1.95401e-33	BDD>sham	chr8	73719960	73752437	+	protein_coding	2242.84	0.115769	-12.4038
Mrpl19	297372	1587381	ENSRNOG00000006968.6	-1.19487	2.88905e-35	2.25741e-33	BDD>sham	chr4	114521824	114526053	-	protein_coding	321.174	0.0964233	-12.392
St6galnac6	407765	1303196	ENSRNOG00000046984.3	-1.76697	2.90938e-35	2.26515e-33	BDD>sham	chr3	15894278	15907502	+	protein_coding	946.869	0.142596	-12.3914
Oaz2	501454	1562933	ENSRNOG00000015953.7	-1.46381	3.37671e-35	2.6196e-33	BDD>sham	chr8	66199694	66213513	+	protein_coding	2915.29	0.118245	-12.3794
Nit2	288174	1310494	ENSRNOG00000027797.5	-1.26189	4.39109e-35	3.39442e-33	BDD>sham	chr11	43363839	43378713	+	protein_coding	589.768	0.102109	-12.3583
Ppm1l	310506	1305220	ENSRNOG00000067239.1	-2.29301	4.49798e-35	3.45574e-33	BDD>sham	chr2	153566653	153839434	+	protein_coding	1708.88	0.185573	-12.3564
Slc16a10	170566	69197	ENSRNOG00000000588.6	-1.94487	4.50223e-35	3.45574e-33	BDD>sham	chr20	43454819	43567839	-	protein_coding	545.819	0.157399	-12.3563
Vezf1	287615	1308058	ENSRNOG00000009819.8	-1.49743	4.82864e-35	3.69323e-33	BDD>sham	chr10	72859669	72876111	+	protein_coding	2401.72	0.121243	-12.3507
Fkbp4	260321	628729	ENSRNOG00000006444.7	-1.65929	5.26994e-35	4.01662e-33	BDD>sham	chr4	161703379	161711833	-	protein_coding	3209.29	0.134424	-12.3437
Lgi2	305417	1310391	ENSRNOG00000066201.1	-4.92523	5.70871e-35	4.33582e-33	BDD>sham	chr14	58415965	58443450	+	protein_coding	87.2805	0.399217	-12.3372
Herc1	315771	1306366	ENSRNOG00000051671.2	-0.720037	7.3025e-35	5.527e-33	BDD>sham	chr8	66857169	67070318	+	protein_coding	8710.06	0.058457	-12.3174
Mn1	498194	1565571	ENSRNOG00000027489.5	-2.43901	7.9545e-35	5.99957e-33	BDD>sham	chr12	45184060	45220102	-	protein_coding	2374.06	0.198125	-12.3105
Ndufs8	293652	1309436	ENSRNOG00000017446.6	-1.4819	9.68203e-35	7.27727e-33	BDD>sham	chr1	201140585	201144573	-	protein_coding	1482.41	0.120533	-12.2946
Plpp1	64369	621832	ENSRNOG00000009980.8	1.2758	1.00819e-34	7.55171e-33	BDD>sham	chr2	44439002	44500430	+	protein_coding	2872.15	0.103797	12.2913
Mpv17l	100362572	2324483	ENSRNOG00000003285.9	-2.70786	1.02962e-34	7.68574e-33	BDD>sham	chr10	1988451	2025300	-	protein_coding	161.82	0.220337	-12.2896
Prr32	683753	1583341	ENSRNOG00000049388.3	-2.29202	1.03899e-34	7.72911e-33	BDD>sham	chrX	123977960	123979917	+	protein_coding	239.754	0.186511	-12.2889
Dhrs7c	287411	1306989	ENSRNOG00000026548.7	-4.5223	1.28007e-34	9.48999e-33	BDD>sham	chr10	52495262	52513338	+	protein_coding	970.129	0.368505	-12.272
Zfp870	362845	1597136	ENSRNOG00000030416.5	-1.64408	1.58578e-34	1.17164e-32	BDD>sham	chr7	11990146	12003813	-	protein_coding	171.165	0.134159	-12.2547
G0s2	289388	1311675	ENSRNOG00000006019.5	-3.82772	1.6656e-34	1.22645e-32	BDD>sham	chr13	104806351	104807263	-	protein_coding	531.907	0.312449	-12.2507
Fbp2	114508	620930	ENSRNOG00000017637.6	-4.8131	1.67357e-34	1.22815e-32	BDD>sham	chr17	2236088	2253702	+	protein_coding	235.714	0.392896	-12.2503
Pstk	361661	1564300	ENSRNOG00000020605.8	-2.28848	2.02597e-34	1.48175e-32	BDD>sham	chr1	186157730	186168145	+	protein_coding	225.318	0.187047	-12.2348
Rragd	297960	1310007	ENSRNOG00000007331.7	-1.25783	2.25283e-34	1.64214e-32	BDD>sham	chr5	47373902	47409369	+	protein_coding	2088.6	0.10288	-12.2262
Asb18	316614	1310850	ENSRNOG00000019557.7	-4.40086	2.64517e-34	1.92168e-32	BDD>sham	chr9	90531350	90595953	-	protein_coding	452.722	0.360339	-12.2131
Fkbp1a	25639	2617	ENSRNOG00000008822.6	0.785596	2.75256e-34	1.99304e-32	BDD>sham	chr3	140040359	140060107	+	protein_coding	4916.24	0.0643409	12.2099
Hrc	292905	727864	ENSRNOG00000020719.7	-2.72749	3.42046e-34	2.46841e-32	BDD>sham	chr1	95813262	95816987	+	protein_coding	6061.3	0.223708	-12.1922
Ndufa9	362440	1307307	ENSRNOG00000061684.2	-1.45145	3.47173e-34	2.49712e-32	BDD>sham	chr4	159659242	159688034	-	protein_coding	3361.13	0.119059	-12.191
Slc25a20	117035	621443	ENSRNOG00000020288.5	-1.60116	4.16846e-34	2.98836e-32	BDD>sham	chr8	109365056	109386512	+	protein_coding	1893.64	0.1315	-12.1761
Tpm2	500450	1559479	ENSRNOG00000016731.9	-1.49854	4.48226e-34	3.20275e-32	BDD>sham	chr5	57770919	57780278	-	protein_coding	56725.7	0.123132	-12.1702
Mdga1	309659	1307031	ENSRNOG00000000536.8	-3.08241	4.55762e-34	3.24592e-32	BDD>sham	chr20	7900327	7963471	-	protein_coding	421.696	0.253305	-12.1688
LOC498265	498265	1563470	ENSRNOG00000059276.2	2.45795	4.74782e-34	3.37033e-32	BDD>sham	chr13	76301914	76345842	-	protein_coding	102.942	0.202044	12.1655
Suclg1	114597	619821	ENSRNOG00000005587.5	-1.51759	5.21387e-34	3.68911e-32	BDD>sham	chr4	105308236	105337595	+	protein_coding	2538.71	0.124824	-12.1578
LOC100910558	100910558	6497980		-2.50157	5.37457e-34	3.79047e-32	BDD>sham	chr5	96976181	97014187	+	lncRNA	266.297	0.2058	-12.1553
Uckl1	499956	1565465	ENSRNOG00000050277.3	-1.63716	5.43646e-34	3.82171e-32	BDD>sham	chr3	168674849	168687513	-	protein_coding	777.325	0.134697	-12.1544
Ak1	24183	2076	ENSRNOG00000049056.3	-2.43522	6.16866e-34	4.32244e-32	BDD>sham	chr3	15912431	15923045	+	protein_coding	6028.91	0.200528	-12.1441
Arhgef1	60323	620951	ENSRNOG00000020130.8	0.642537	6.2071e-34	4.33539e-32	BDD>sham	chr1	80499026	80520954	+	protein_coding	1698.41	0.0529118	12.1436
Otub2	314405	1306688	ENSRNOG00000009117.6	-1.72023	6.23495e-34	4.34089e-32	BDD>sham	chr6	122545029	122563651	+	protein_coding	166.116	0.141662	-12.1432
Myog	29148	620432	ENSRNOG00000030743.5	3.18081	7.54612e-34	5.23696e-32	BDD>sham	chr13	45745455	45748044	+	protein_coding	5971.24	0.26228	12.1276
Nudt12	367323	1310902	ENSRNOG00000022576.5	-1.38571	7.91856e-34	5.47793e-32	BDD>sham	chr9	98741627	98755039	-	protein_coding	309.427	0.114298	-12.1236
Uqcrc2	293448	1359150	ENSRNOG00000036742.4	-1.60722	7.9806e-34	5.50332e-32	BDD>sham	chr1	175167933	175198499	+	protein_coding	6965.44	0.132576	-12.123
LOC120099382	120099382			3.243	1.05694e-33	7.26549e-32	BDD>sham	chrX	3348813	3430507	+	lncRNA	299.975	0.268018	12.0999
Myo3b	366069	1560313	ENSRNOG00000030022.6	-6.9273	1.073e-33	7.35255e-32	BDD>sham	chr3	54873704	55226189	+	protein_coding	75.85	0.572566	-12.0987
Ntpcr	361443	1306192	ENSRNOG00000019922.8	-1.38599	1.22944e-33	8.3981e-32	BDD>sham	chr19	53701496	53715260	+	protein_coding	326.301	0.114662	-12.0875
Pdzd2	65034	619958	ENSRNOG00000013140.8	-1.19564	1.25096e-33	8.51831e-32	BDD>sham	chr2	61384614	61770516	-	protein_coding	1197.03	0.0989268	-12.0861
Phkg1	29353	3325	ENSRNOG00000000920.5	-3.57838	1.65458e-33	1.12315e-31	BDD>sham	chr12	26838822	26854547	+	protein_coding	1816.26	0.296639	-12.0631
Gadl1	367181	1565145	ENSRNOG00000067908.1	-2.30603	2.00065e-33	1.35384e-31	BDD>sham	chr8	115605609	115785676	+	protein_coding	459.602	0.191413	-12.0474
Elk4	304786	1310504	ENSRNOG00000007887.7	0.580666	2.06698e-33	1.39438e-31	BDD>sham	chr13	43451130	43475035	+	protein_coding	3261.72	0.0482091	12.0448
Pdk1	116551	69427	ENSRNOG00000001517.7	-1.25273	2.27608e-33	1.53068e-31	BDD>sham	chr3	56705824	56733040	+	protein_coding	1082.94	0.104075	-12.0368
Ccl7	287561	1359152	ENSRNOG00000000239.5	3.72038	2.3497e-33	1.57531e-31	BDD>sham	chr10	67016446	67018296	+	protein_coding	168.944	0.309151	12.0342
Txn2	79462	71040	ENSRNOG00000005614.8	-1.07265	2.44947e-33	1.63715e-31	BDD>sham	chr7	109496772	109510378	-	protein_coding	2723.41	0.0891593	-12.0307
Hif1an	309434	1308281	ENSRNOG00000014234.6	-1.27536	2.60198e-33	1.73375e-31	BDD>sham	chr1	243419175	243440464	+	protein_coding	7359.8	0.106052	-12.0258
Mrps36	294696	1309315	ENSRNOG00000061213.2	-1.85087	2.65433e-33	1.76322e-31	BDD>sham	chr2	31870549	31878335	-	protein_coding	654.921	0.153929	-12.0241
Fndc5	260327	708525	ENSRNOG00000030238.6	-2.21394	2.97101e-33	1.96757e-31	BDD>sham	chr5	141481593	141491257	+	protein_coding	5782.48	0.184267	-12.0148
Myl2	363925	1564245	ENSRNOG00000030848.6	-2.35756	3.43229e-33	2.26615e-31	BDD>sham	chr12	34454223	34468554	-	protein_coding	20429.4	0.196417	-12.0029
Tcea3	298559	1311369	ENSRNOG00000011794.7	-3.23158	3.51563e-33	2.31414e-31	BDD>sham	chr5	148476941	148509452	+	protein_coding	946.61	0.269279	-12.0009
LOC306766	306766	1359256	ENSRNOG00000017133.8	-1.78423	3.61963e-33	2.3754e-31	BDD>sham	chr17	10049142	10061819	+	protein_coding	1895.46	0.148705	-11.9985
Edem1	297504	1563633	ENSRNOG00000055365.2	1.75537	4.19136e-33	2.73505e-31	BDD>sham	chr4	141797631	141829717	+	protein_coding	2663.77	0.146448	11.9863
Emc9	290224	1308113	ENSRNOG00000019162.6	-2.96639	4.19285e-33	2.73505e-31	BDD>sham	chr15	29071881	29076098	-	protein_coding	96.1175	0.247482	-11.9863
Hlf	690286	1582828	ENSRNOG00000067479.1	-2.99291	4.34904e-33	2.82844e-31	BDD>sham	chr10	75154244	75211884	-	protein_coding	392.713	0.249758	-11.9833
Actr2	289820	1310826	ENSRNOG00000004959.8	1.07042	6.74902e-33	4.37618e-31	BDD>sham	chr14	94296443	94333735	-	protein_coding	5832.19	0.0895989	11.9468
Pde7b	140929	621016	ENSRNOG00000013436.7	-2.23983	7.48901e-33	4.84156e-31	BDD>sham	chr1	15174001	15493267	-	protein_coding	1228.57	0.18762	-11.9381
Afg1l	502479	1561501	ENSRNOG00000043033.5	-1.6416	7.96079e-33	5.13129e-31	BDD>sham	chr20	45798344	45967997	-	protein_coding	293.046	0.137568	-11.933
Cpt2	25413	2398	ENSRNOG00000012443.6	-1.79837	8.33846e-33	5.35882e-31	BDD>sham	chr5	122664677	122682126	-	protein_coding	1679.75	0.150753	-11.9292
Fgd2	309653	1309840	ENSRNOG00000000528.7	2.46196	8.42119e-33	5.39602e-31	BDD>sham	chr20	7424795	7441603	+	protein_coding	391.626	0.206395	11.9284
Ostf1	259275	628849	ENSRNOG00000012156.8	1.02146	1.00793e-32	6.43951e-31	BDD>sham	chr1	216002037	216049250	-	protein_coding	990.753	0.0857406	11.9134
Fmc1	500087	1559476	ENSRNOG00000005618.4	-1.77883	1.05796e-32	6.73927e-31	BDD>sham	chr4	67274104	67282140	+	protein_coding	254.903	0.149364	-11.9094
Zfp691	313548	1308150	ENSRNOG00000007398.5	-1.59115	1.06577e-32	6.76921e-31	BDD>sham	chr5	132780259	132784954	-	protein_coding	203.283	0.133612	-11.9087
Tom1l2	360537	1306728	ENSRNOG00000003590.8	-1.31352	1.09657e-32	6.94451e-31	BDD>sham	chr10	45036034	45158168	-	protein_coding	2266.25	0.110321	-11.9064
Ky	315962	1305407	ENSRNOG00000008210.7	-6.0153	1.22442e-32	7.73163e-31	BDD>sham	chr8	103086630	103126305	+	protein_coding	1100.24	0.505608	-11.8972
Ca12	363085	1306612	ENSRNOG00000017766.8	-4.58317	1.27415e-32	8.02231e-31	BDD>sham	chr8	67274739	67330428	+	protein_coding	90.6376	0.38534	-11.8938
Marchf1	361135	1305148	ENSRNOG00000026310.4	2.12573	1.3574e-32	8.52182e-31	BDD>sham	chr16	23255554	24114290	-	protein_coding	245.346	0.178804	11.8886
Atp5f1e	245958	621374		-1.32208	1.45331e-32	9.09763e-31	BDD>sham	chr3	163259072	163261974	-	protein_coding	4265.28	0.11126	-11.8828
Mylpf	24584	3141	ENSRNOG00000017645.7	-1.67646	1.73858e-32	1.08521e-30	BDD>sham	chr1	181829703	181832546	+	protein_coding	24552.3	0.141261	-11.8679
Cmya5	688915		ENSRNOG00000023803.8	-1.59463	2.06255e-32	1.28375e-30	BDD>sham	chr2	24279520	24378253	-	protein_coding	115050	0.134528	-11.8536
Impdh1	362329	1311108	ENSRNOG00000020032.7	1.93905	2.14194e-32	1.32935e-30	BDD>sham	chr4	57801842	57817434	-	protein_coding	1152.75	0.163628	11.8504
Fyco1	301085	1309069	ENSRNOG00000006336.8	-1.75385	2.36415e-32	1.46308e-30	BDD>sham	chr8	123412105	123479315	-	protein_coding	5164.57	0.148103	-11.8421
Nmrk2	100912521	6486791	ENSRNOG00000042897.4	-4.27113	2.50819e-32	1.54343e-30	BDD>sham	chr7	8514855	8517916	+	protein_coding	487.577	0.360824	-11.8372
Tnk2	303882	1305957	ENSRNOG00000001769.8	-1.03763	2.50805e-32	1.54343e-30	BDD>sham	chr11	68114725	68154254	-	protein_coding	1159.7	0.0876583	-11.8372
Cic	308435	1310706	ENSRNOG00000056118.2	0.658035	2.52798e-32	1.55121e-30	BDD>sham	chr1	80853920	80880537	+	protein_coding	2848.58	0.0555937	11.8365
Map3k4	308106	1311192	ENSRNOG00000017419.8	-0.744295	2.78073e-32	1.70149e-30	BDD>sham	chr1	48431801	48519358	+	protein_coding	1449.65	0.0629239	-11.8285
Mb	59108	620411	ENSRNOG00000004583.7	-1.8812	2.84319e-32	1.73483e-30	BDD>sham	chr7	108759903	108767134	-	protein_coding	62897	0.159065	-11.8266
Mrpl14	301250	1306240	ENSRNOG00000019734.7	-1.4822	2.85285e-32	1.73584e-30	BDD>sham	chr9	15302840	15315195	-	protein_coding	513.747	0.12533	-11.8263
LOC103693683	103693683	9127992	ENSRNOG00000046663.3	2.73275	3.55827e-32	2.15901e-30	BDD>sham	chr13	83322840	83331714	-	transcribed_pseudogene	216.293	0.231436	11.8078
Cdc25c	307511	1311875	ENSRNOG00000024008.7	2.65621	3.67534e-32	2.22384e-30	BDD>sham	chr18	26335156	26356199	-	protein_coding	109.813	0.225006	11.8051
Coq8a	360887	1308245	ENSRNOG00000043201.3	-3.01077	4.19875e-32	2.53348e-30	BDD>sham	chr13	91904731	91933588	-	protein_coding	13900.5	0.255283	-11.7939
Spred3	308478	1311713	ENSRNOG00000051915.2	2.45042	4.80537e-32	2.89148e-30	BDD>sham	chr1	84458779	84470425	-	protein_coding	163.737	0.207971	11.7825
Flad1	751787	1593292	ENSRNOG00000020642.8	-1.14217	4.87397e-32	2.92465e-30	BDD>sham	chr2	174819451	174828921	-	protein_coding	815.444	0.0969478	-11.7813
Dcaf15	304653	1304881	ENSRNOG00000006551.8	1.23041	5.08773e-32	3.04451e-30	BDD>sham	chr19	24053925	24061277	+	protein_coding	251.551	0.10447	11.7777
Foxred1	315547	1311785	ENSRNOG00000060379.2	-0.870626	5.92779e-32	3.53746e-30	BDD>sham	chr8	33551010	33560227	-	misc_RNA	1050.94	0.0740027	-11.7648
Gfm1	114017	631396	ENSRNOG00000012873.9	-0.949584	6.07336e-32	3.6144e-30	BDD>sham	chr2	151700573	151745477	+	protein_coding	1753.79	0.0807282	-11.7627
Cmbl	310201	1306952	ENSRNOG00000011260.8	-4.79064	6.7385e-32	3.99928e-30	BDD>sham	chr2	82569257	82591007	+	protein_coding	488.418	0.407577	-11.754
Ankrd52	362811	1307124	ENSRNOG00000030597.6	-0.707755	8.20543e-32	4.85663e-30	BDD>sham	chr7	806829	820481	+	protein_coding	1894.44	0.0602996	-11.7373
Pxmp2	29533	61812	ENSRNOG00000037446.5	-1.99578	8.27973e-32	4.88729e-30	BDD>sham	chr12	46394051	46404561	+	protein_coding	263.637	0.170048	-11.7365
Idh3a	114096	70889	ENSRNOG00000010277.5	-1.10684	8.59312e-32	5.05853e-30	BDD>sham	chr8	54971694	54991085	+	protein_coding	4118.29	0.0943327	-11.7334
Spsb3	302981	1310936	ENSRNOG00000015300.8	-1.1895	9.59344e-32	5.63213e-30	BDD>sham	chr10	13907175	13912841	+	protein_coding	821.491	0.101458	-11.7241
Timm17a	54311	3862	ENSRNOG00000007040.5	-1.20238	1.32492e-31	7.75739e-30	BDD>sham	chr13	46731117	46742604	-	protein_coding	1592.01	0.102796	-11.6967
Ampd3	25095	2111	ENSRNOG00000018262.7	3.05104	1.33342e-31	7.78619e-30	BDD>sham	chr1	164884823	164929899	+	protein_coding	4357.98	0.260858	11.6962
Kcnn3	54263	2964	ENSRNOG00000020706.6	2.04341	1.43393e-31	8.35065e-30	BDD>sham	chr2	174929846	175088910	+	protein_coding	7025.32	0.1748	11.69
Itgax	499271	1561123	ENSRNOG00000036703.5	2.3599	1.86108e-31	1.08092e-29	BDD>sham	chr1	182709653	182740709	+	protein_coding	276.988	0.202257	11.6678
Nt5c1a	313574	1310908	ENSRNOG00000068555.1	-1.92816	1.9399e-31	1.1237e-29	BDD>sham	chr5	135473107	135494400	+	protein_coding	2180.9	0.165304	-11.6643
Slc2a4	25139	2711	ENSRNOG00000017226.7	-2.98773	2.27011e-31	1.31147e-29	BDD>sham	chr10	54666015	54671581	-	protein_coding	6408.31	0.256437	-11.6509
Etfb	292845	1303312	ENSRNOG00000017851.6	-1.79683	2.32823e-31	1.34148e-29	BDD>sham	chr1	93851908	93866072	+	protein_coding	1368.84	0.154251	-11.6488
LOC108352323	108352323	11379447		3.9346	2.35337e-31	1.35238e-29	BDD>sham	chr11	42102200	42107136	-	lncRNA	460.795	0.337796	11.6478
Epm2a	114005	71047	ENSRNOG00000040242.5	-2.21203	2.87247e-31	1.64633e-29	BDD>sham	chr1	5727111	5845338	+	protein_coding	509.952	0.190187	-11.6308
Synj2bp	64531	69400	ENSRNOG00000006399.8	-1.10884	3.07602e-31	1.75835e-29	BDD>sham	chr6	101189714	101227400	-	protein_coding	3877.17	0.0953841	-11.625
Cycs	25309	2451	ENSRNOG00000010452.8	-1.86753	3.32512e-31	1.89576e-29	BDD>sham	chr4	79651894	79653994	-	protein_coding	3929.19	0.16074	-11.6183
Zfp462	362522	1562123	ENSRNOG00000032048.7	-1.40844	3.51038e-31	1.99614e-29	BDD>sham	chr5	69670085	69810729	+	protein_coding	1358.49	0.121274	-11.6137
Lgi1	252892	628742	ENSRNOG00000014758.8	-3.78887	3.89019e-31	2.20634e-29	BDD>sham	chr1	236043376	236084270	+	protein_coding	106.786	0.326488	-11.6049
Thrb	24831	3858	ENSRNOG00000006649.8	-2.36621	4.49606e-31	2.54332e-29	BDD>sham	chr15	7685180	8031920	-	protein_coding	1036.69	0.204115	-11.5925
Ndufa10	678759	727968	ENSRNOG00000016470.7	-1.42407	5.18625e-31	2.92612e-29	BDD>sham	chr9	93007034	93041825	-	protein_coding	3385.31	0.122973	-11.5803
Fuom	293587	1311186	ENSRNOG00000018476.6	-1.97523	6.05804e-31	3.40914e-29	BDD>sham	chr1	194888535	194893046	-	protein_coding	104.794	0.170765	-11.567
Mccc2	361884	1310279	ENSRNOG00000017752.7	-1.80192	6.12531e-31	3.43808e-29	BDD>sham	chr2	31304927	31375978	-	protein_coding	918.77	0.155795	-11.566
Casq1	686019	1586677	ENSRNOG00000006930.7	-1.91918	6.21657e-31	3.48032e-29	BDD>sham	chr13	84670648	84680339	-	protein_coding	16767	0.165951	-11.5648
Ppargc1a	83516	620925	ENSRNOG00000004473.7	-3.1838	6.36941e-31	3.55672e-29	BDD>sham	chr14	58860752	59516525	+	protein_coding	1197.38	0.275351	-11.5627
Nudt3	294292	1310183	ENSRNOG00000061176.2	-0.917463	6.489e-31	3.61421e-29	BDD>sham	chr20	5634345	5686950	-	protein_coding	2481.74	0.0793579	-11.5611
Iqsec1	686590	1596313	ENSRNOG00000060350.2	-0.992095	6.54509e-31	3.63613e-29	BDD>sham	chr4	123168719	123488300	-	protein_coding	2999.79	0.0858188	-11.5603
Lifr	81680	621431	ENSRNOG00000011696.7	-1.5511	7.11229e-31	3.93112e-29	BDD>sham	chr2	56224393	56292988	+	protein_coding	4230.14	0.134257	-11.5532
Lmod3	500267	1564924	ENSRNOG00000032443.6	-1.81857	7.09951e-31	3.93112e-29	BDD>sham	chr4	129843964	129858684	-	protein_coding	3465.88	0.157406	-11.5534
Lgmn	63865	619832	ENSRNOG00000007089.6	2.15779	7.63963e-31	4.21188e-29	BDD>sham	chr6	121544048	121582495	-	protein_coding	3191.74	0.18687	11.5471
LOC108351027	108351027	11436064		-2.57449	8.00801e-31	4.4038e-29	BDD>sham	chr5	135516106	135522513	-	lncRNA	289.506	0.223035	-11.543
Atp5po	192241	621379	ENSRNOG00000001991.8	-1.41532	8.39538e-31	4.60516e-29	BDD>sham	chr11	31165218	31171530	-	protein_coding	3422	0.122656	-11.5389
RragB	117043	619805	ENSRNOG00000062421.1	-2.05853	8.42756e-31	4.60832e-29	BDD>sham	chrX	18184619	18234639	-	protein_coding	85.5455	0.178404	-11.5386
Wdr81	303312	1311334	ENSRNOG00000003243.8	1.10289	8.44357e-31	4.60832e-29	BDD>sham	chr10	60281969	60295374	-	protein_coding	1328.51	0.0955839	11.5384
Kdm8	308976	1304823	ENSRNOG00000015180.6	-1.06161	9.10146e-31	4.95494e-29	BDD>sham	chr1	180013969	180028829	+	protein_coding	563.88	0.0920574	-11.532
Klhl23	311114	1307166	ENSRNOG00000007981.7	-2.33671	9.22586e-31	5.0101e-29	BDD>sham	chr3	54580788	54594530	+	protein_coding	875.394	0.202649	-11.5308
Acadm	24158	2012	ENSRNOG00000009845.4	-2.03745	9.30293e-31	5.03195e-29	BDD>sham	chr2	242858865	242883036	-	protein_coding	7416.21	0.176707	-11.5301
Acsl6	117243	69403	ENSRNOG00000026745.8	-3.51534	9.31242e-31	5.03195e-29	BDD>sham	chr10	38439914	38501182	+	protein_coding	552.782	0.304886	-11.53
Ppp4c	171366	621225	ENSRNOG00000019813.8	1.08214	1.07942e-30	5.81817e-29	BDD>sham	chr1	181392899	181399703	-	protein_coding	719.422	0.093958	11.5173
Mrpl48	293149	1307576	ENSRNOG00000018042.8	-0.953746	1.21971e-30	6.55807e-29	BDD>sham	chr1	154896663	154939285	-	protein_coding	638.821	0.0828857	-11.5068
Dock8	499337	1561588	ENSRNOG00000015894.8	1.76403	1.25999e-30	6.75789e-29	BDD>sham	chr1	222649309	222842474	+	protein_coding	1262.44	0.153341	11.504
Uqcrc1	301011	1303314	ENSRNOG00000032134.5	-1.37997	1.26328e-30	6.75885e-29	BDD>sham	chr8	109589735	109601481	+	protein_coding	6746.88	0.119958	-11.5037
Zbtb4	287441	1307184	ENSRNOG00000014689.8	-0.750171	1.28122e-30	6.838e-29	BDD>sham	chr10	54480698	54501492	+	protein_coding	2070.81	0.065218	-11.5025
Ppm1k	312381	1308501	ENSRNOG00000006893.7	-2.08723	1.31571e-30	7.00488e-29	BDD>sham	chr4	87612198	87638993	+	protein_coding	1753.56	0.181495	-11.5002
LOC679739	679739	1584802	ENSRNOG00000062531.1	-1.34783	1.32465e-30	7.03523e-29	BDD>sham	chr1	29968833	29977423	+	protein_coding	683.864	0.117206	-11.4996
Fastk	296741	1311601	ENSRNOG00000011667.7	-1.08196	1.39543e-30	7.39305e-29	BDD>sham	chr4	10732273	10736332	+	protein_coding	1914.02	0.0941233	-11.4951
Lrrc20	499430	1566140	ENSRNOG00000000560.8	-1.73778	1.40931e-30	7.44845e-29	BDD>sham	chr20	29422858	29528372	+	protein_coding	3248.6	0.151186	-11.4943
Slc25a3	245959	70986	ENSRNOG00000008797.8	-1.34162	1.56138e-30	8.23213e-29	BDD>sham	chr7	25611937	25619401	-	protein_coding	13095.4	0.116811	-11.4854
Taldo1	83688	620674	ENSRNOG00000018367.7	1.14114	1.59044e-30	8.365e-29	BDD>sham	chr1	196493634	196503965	+	protein_coding	1549.73	0.0993689	11.4838
Prodh1	680409	1590932	ENSRNOG00000000281.8	-2.16518	1.6547e-30	8.682e-29	BDD>sham	chr11	82910043	82927305	+	protein_coding	227.484	0.188598	-11.4804
Myh1	287408	735061	ENSRNOG00000049695.3	-1.59477	1.90782e-30	9.98592e-29	BDD>sham	chr10	51885913	51909699	+	protein_coding	414584	0.139062	-11.4681
Dmac2l	362749	1359208	ENSRNOG00000004893.6	-1.45394	2.02994e-30	1.05996e-28	BDD>sham	chr6	88205580	88223934	+	protein_coding	351.49	0.126841	-11.4627
Dele1	307480	735029	ENSRNOG00000019276.8	-1.38	2.10957e-30	1.0989e-28	BDD>sham	chr18	30085093	30098105	+	protein_coding	1558.44	0.120425	-11.4594
Tppp3	291966	1305061	ENSRNOG00000016890.8	-3.25531	2.1922e-30	1.13921e-28	BDD>sham	chr19	33345897	33349610	-	protein_coding	865.356	0.284155	-11.4561
LOC102547852	102547852	7610927		-4.54566	2.66233e-30	1.38022e-28	BDD>sham	chr10	87736268	87757110	-	lncRNA	519.843	0.397374	-11.4392
Pcnx4	690217	1582892	ENSRNOG00000005568.8	-1.5848	2.67365e-30	1.38279e-28	BDD>sham	chr6	91125063	91170423	+	protein_coding	503.893	0.138545	-11.4389
Dnah11	117253	621088	ENSRNOG00000005451.7	-3.64226	2.80511e-30	1.44733e-28	BDD>sham	chr6	138839175	139155554	-	protein_coding	204.371	0.318527	-11.4347
Dmac1	298147	1309148	ENSRNOG00000023946.6	-1.16677	2.85878e-30	1.47153e-28	BDD>sham	chr5	89241173	89243793	-	protein_coding	324.853	0.102053	-11.4331
Dennd4b	361987	1560320	ENSRNOG00000022373.8	-1.28104	3.29786e-30	1.69353e-28	BDD>sham	chr2	175720473	175736425	+	protein_coding	2733.66	0.112169	-11.4206
Ilrun	294154	1559829	ENSRNOG00000038883.5	-1.03233	3.39143e-30	1.73747e-28	BDD>sham	chr20	5809931	5876231	-	protein_coding	9259.13	0.0904109	-11.4182
Uqcr10	685322	1595126	ENSRNOG00000059061.2	-1.32856	3.50355e-30	1.79068e-28	BDD>sham	chr14	79566151	79569017	-	protein_coding	2223.43	0.116383	-11.4154
Syt14	684293	1592654	ENSRNOG00000046139.4	-2.28222	3.51741e-30	1.79355e-28	BDD>sham	chr13	104416796	104570790	-	protein_coding	232.707	0.199931	-11.415
Sesn3	315427	1309470	ENSRNOG00000008173.6	-1.53956	3.81713e-30	1.94182e-28	BDD>sham	chr8	11133822	11189436	+	protein_coding	3763.4	0.134955	-11.4079
Kbtbd12	502859	1585999	ENSRNOG00000061868.2	-1.93199	3.96569e-30	2.01268e-28	BDD>sham	chr4	121014636	121088701	-	protein_coding	1995.07	0.169404	-11.4046
Arhgap4	246249	628901		2.07103	4.04847e-30	2.0499e-28	BDD>sham	chrX	151636071	151651528	-	protein_coding	314.233	0.181625	11.4028
Eml1	362783	1306374	ENSRNOG00000043143.5	-1.35984	4.13719e-30	2.08995e-28	BDD>sham	chr6	127283968	127457246	+	protein_coding	1814.65	0.119275	-11.4009
Arhgap45	314618	1308662	ENSRNOG00000013220.8	1.91294	4.43364e-30	2.23451e-28	BDD>sham	chr7	9674873	9690286	-	protein_coding	742.442	0.167877	11.3949
Ndufa5	25488	3155	ENSRNOG00000071062.1	-1.35362	4.76698e-30	2.39695e-28	BDD>sham	chr4	52997327	53005685	-	protein_coding	1700.92	0.118857	-11.3886
Fgr	79113	621319	ENSRNOG00000009912.6	2.27364	5.04733e-30	2.53206e-28	BDD>sham	chr5	145189814	145219571	+	protein_coding	376.649	0.199729	11.3836
Elmo2	362271	1305784	ENSRNOG00000018747.8	0.741099	5.33426e-30	2.66984e-28	BDD>sham	chr3	154023661	154061259	-	protein_coding	1152.18	0.0651299	11.3788
Bpgm	296973	735018	ENSRNOG00000010133.8	-2.1785	5.65629e-30	2.8245e-28	BDD>sham	chr4	63139730	63168581	+	protein_coding	1009.01	0.191539	-11.3737
Gys1	690987	1589798	ENSRNOG00000020812.4	-2.35359	6.28887e-30	3.13318e-28	BDD>sham	chr1	95915443	95935292	+	protein_coding	6000.57	0.207102	-11.3644
Prkaca	25636	3389	ENSRNOG00000005257.8	-1.00218	6.46634e-30	3.21423e-28	BDD>sham	chr19	24155081	24178430	-	protein_coding	3570.25	0.0882045	-11.362
Ykt6	64351	70897	ENSRNOG00000014785.4	1.13462	6.60755e-30	3.27692e-28	BDD>sham	chr14	80832187	80843394	+	protein_coding	1581.38	0.0998774	11.3601
Tfdp2	300947	1305814	ENSRNOG00000011241.8	-1.80938	7.41891e-30	3.67093e-28	BDD>sham	chr8	96760459	96901466	+	protein_coding	1406.65	0.159417	-11.35
Mrpl15	297799	1304796	ENSRNOG00000008566.8	-1.0145	7.65477e-30	3.77902e-28	BDD>sham	chr5	14729966	14741276	+	protein_coding	1399.37	0.0894049	-11.3472
LOC108351978	108351978	11502495		-4.76111	7.74108e-30	3.80846e-28	BDD>sham	chr9	98447096	98454842	-	lncRNA	55.9702	0.419619	-11.3463
RGD1565323	691300	1565323	ENSRNOG00000070083.1	-7.69586	7.74947e-30	3.80846e-28	BDD>sham	chr17	31661713	31678816	+	protein_coding	754.699	0.678279	-11.3462
Mcee	293829	1309966	ENSRNOG00000016327.7	-1.9499	8.19008e-30	4.01591e-28	BDD>sham	chr1	117964576	117987779	+	protein_coding	262.893	0.171929	-11.3413
Pacrg	499021	1561027	ENSRNOG00000068261.1	-2.00281	8.24867e-30	4.03553e-28	BDD>sham	chr1	49882671	50305564	+	protein_coding	113.149	0.176604	-11.3407
Clec10a	64195	621158	ENSRNOG00000018715.6	2.68307	8.3426e-30	4.07231e-28	BDD>sham	chr10	54876244	54880439	+	protein_coding	1563.2	0.236609	11.3397
Eif4a1	287436	735141	ENSRNOG00000030628.3	1.57705	8.89512e-30	4.33228e-28	BDD>sham	chr10	54384345	54389853	-	protein_coding	5410.33	0.139142	11.3341
Atp5pf	94271	621376	ENSRNOG00000001551.5	-1.61148	9.06069e-30	4.40305e-28	BDD>sham	chr11	23881594	23889581	-	protein_coding	1531.16	0.142201	-11.3325
Oxa1l	691393	1585024	ENSRNOG00000009713.8	-1.11054	9.18583e-30	4.4539e-28	BDD>sham	chr15	27813688	27821319	+	protein_coding	1287.46	0.0980069	-11.3313
LOC102550325	102550325	7747030	ENSRNOG00000058324.2	-2.37883	9.25205e-30	4.47601e-28	BDD>sham	chr2	174693445	174694802	-	lncRNA	299.048	0.209946	-11.3306
Ankrd9	314457	1307662	ENSRNOG00000008056.6	-1.98447	9.43183e-30	4.55285e-28	BDD>sham	chr6	130001914	130008792	-	protein_coding	1627.19	0.175168	-11.329
Nfkbiz	304005	1310834	ENSRNOG00000031163.6	1.69574	9.4798e-30	4.56586e-28	BDD>sham	chr11	44782676	44810723	+	protein_coding	397.891	0.149688	11.3285
Eno3	25438	2555	ENSRNOG00000004078.8	-2.63789	9.67843e-30	4.65121e-28	BDD>sham	chr10	55370531	55375921	+	protein_coding	25731.1	0.232891	-11.3267
Svip	499157	1565432	ENSRNOG00000037137.5	-1.77167	1.03321e-29	4.9544e-28	BDD>sham	chr1	101587128	101592818	-	protein_coding	136.315	0.156495	-11.321
Fem1a	316131	1561112	ENSRNOG00000066151.1	-1.24509	1.0842e-29	5.18742e-28	BDD>sham	chr9	1091695	1093901	+	protein_coding	5792.59	0.110022	-11.3167
Pcmt1	25604	3268	ENSRNOG00000014330.8	-0.679009	1.09131e-29	5.20998e-28	BDD>sham	chr1	2111756	2160354	-	protein_coding	2919.87	0.0600034	-11.3162
Pabpc1	171350	619838	ENSRNOG00000008639.8	1.46784	1.20807e-29	5.75478e-28	BDD>sham	chr7	67777438	67789731	-	protein_coding	7895.87	0.129814	11.3073
Agl	362029	1306376	ENSRNOG00000016214.6	-2.07371	1.23889e-29	5.88864e-28	BDD>sham	chr2	204705053	204760966	-	protein_coding	18194.2	0.183432	-11.305
Ndufb7	361385	1308550	ENSRNOG00000028717.6	-1.48287	1.44532e-29	6.85486e-28	BDD>sham	chr19	24568241	24572579	-	protein_coding	1140.21	0.131326	-11.2915
Dnajc27	298859	1564414	ENSRNOG00000003988.7	-1.44348	1.46642e-29	6.93977e-28	BDD>sham	chr6	27068713	27098449	+	protein_coding	1084.4	0.127852	-11.2902
Qrsl1	309911	1359490	ENSRNOG00000026049.7	-1.66434	1.49467e-29	7.05809e-28	BDD>sham	chr20	47357211	47382135	-	protein_coding	231.322	0.147436	-11.2886
Atpsckmt	499561	1560629	ENSRNOG00000022347.5	-0.957274	1.54801e-29	7.2941e-28	BDD>sham	chr2	82603086	82618325	+	protein_coding	486.161	0.0848235	-11.2855
Mrc1	291327	1309353	ENSRNOG00000018251.8	2.50723	1.73697e-29	8.16677e-28	BDD>sham	chr17	77249187	77330857	+	protein_coding	6026.03	0.222364	11.2753
Hhatl	301073	1311911	ENSRNOG00000019404.7	-2.85034	1.77958e-29	8.34906e-28	BDD>sham	chr8	121447001	121454070	-	protein_coding	1824.73	0.252842	-11.2732
Gk	79223	70893		1.85	1.8496e-29	8.65886e-28	BDD>sham	chrX	50162089	50238707	-	protein_coding	1004.18	0.164156	11.2698
Ndufc1	689938	1586362	ENSRNOG00000070835.1	-1.76961	1.93292e-29	9.02943e-28	BDD>sham	chr2	135447067	135450950	-	protein_coding	688.254	0.157076	-11.2659
Mgst3	289197	1306373	ENSRNOG00000004245.8	-2.22447	2.08373e-29	9.71303e-28	BDD>sham	chr13	79526541	79547479	-	protein_coding	1484.33	0.197567	-11.2593
Padi2	29511	3288	ENSRNOG00000007574.6	-2.91167	2.20667e-29	1.02422e-27	BDD>sham	chr5	153209053	153251632	+	protein_coding	3195.79	0.258717	-11.2543
Wnt16	500047	1562253	ENSRNOG00000005781.6	-4.5171	2.20331e-29	1.02422e-27	BDD>sham	chr4	50820968	50831380	+	protein_coding	63.2815	0.401363	-11.2544
Dcn	29139	61895	ENSRNOG00000004554.7	-1.24891	2.27711e-29	1.05465e-27	BDD>sham	chr7	32281252	32321291	+	protein_coding	9419.45	0.110999	-11.2515
LOC102555216	102555216	7738523		-1.72962	2.37543e-29	1.09785e-27	BDD>sham	chr10	51894902	51922950	-	lncRNA	23180.1	0.153775	-11.2478
LOC680077	680077	1596811	ENSRNOG00000063474.1	-4.19767	2.4681e-29	1.13826e-27	BDD>sham	chr18	63885164	63909464	-	protein_coding	58.0018	0.373313	-11.2444
Neo1	81735	619837	ENSRNOG00000006490.8	0.376459	2.50755e-29	1.154e-27	BDD>sham	chr8	59273860	59426486	-	protein_coding	3118.12	0.0334839	11.243
Snx1	84471	68935	ENSRNOG00000017029.7	1.22424	2.57424e-29	1.18219e-27	BDD>sham	chr8	66630086	66670418	-	protein_coding	752.921	0.108912	11.2407
Tpm1	24851	3898	ENSRNOG00000018184.9	-1.4632	2.98378e-29	1.36737e-27	BDD>sham	chr8	67635479	67662330	-	protein_coding	46588.5	0.130321	-11.2276
Lnpk	362151	1312042	ENSRNOG00000001593.8	-1.69278	3.03647e-29	1.38859e-27	BDD>sham	chr3	59418872	59487029	-	protein_coding	2214.28	0.15079	-11.2261
Obscn	338458	631335	ENSRNOG00000058068.2	-1.12726	3.08625e-29	1.40839e-27	BDD>sham	chr10	43774113	43919718	-	protein_coding	207866	0.100427	-11.2246
Prkcq	85420	620968	ENSRNOG00000019057.8	-2.66181	3.78473e-29	1.72352e-27	BDD>sham	chr17	67246394	67379049	-	protein_coding	1278.14	0.237522	-11.2066
Lynx1	300018	1312017	ENSRNOG00000006086.8	-2.16992	3.83457e-29	1.74256e-27	BDD>sham	chr7	106632800	106638003	-	protein_coding	723.549	0.193649	-11.2054
Txn1	116484	621157	ENSRNOG00000012081.7	1.09847	3.93497e-29	1.78446e-27	BDD>sham	chr5	72712334	72724564	-	protein_coding	2388.74	0.0980502	11.2031
Marchf6	294862	1565757	ENSRNOG00000011066.9	-1.14415	4.22814e-29	1.91341e-27	BDD>sham	chr2	82455686	82532917	-	protein_coding	5276.56	0.102185	-11.1968
Mrps35	297727	1306720	ENSRNOG00000001842.8	-1.17172	4.29812e-29	1.94104e-27	BDD>sham	chr4	179958067	179988752	+	protein_coding	614.107	0.104662	-11.1953
Pdk2	81530	69428	ENSRNOG00000004172.7	-1.82922	4.4545e-29	2.00748e-27	BDD>sham	chr10	79972550	79987074	-	protein_coding	5010.08	0.163438	-11.1922
Strbp	84476	620673	ENSRNOG00000010150.8	-1.41236	4.63236e-29	2.08331e-27	BDD>sham	chr3	21328310	21467753	-	protein_coding	972.334	0.126231	-11.1887
Cabcoco1	361834	1306739	ENSRNOG00000000634.6	-2.74223	4.67909e-29	2.09999e-27	BDD>sham	chr20	20058492	20167973	+	protein_coding	204.035	0.245109	-11.1878
Cab39l	290291	1308945	ENSRNOG00000011603.8	-0.966773	5.36108e-29	2.4011e-27	BDD>sham	chr15	33606588	33710518	+	protein_coding	967.526	0.0865065	-11.1757
Cd1d1	25109	2296	ENSRNOG00000016451.5	-2.31332	6.08e-29	2.71748e-27	BDD>sham	chr2	172423582	172427089	-	protein_coding	531.8	0.207202	-11.1645
Cemip	308797	1305254	ENSRNOG00000012442.7	4.16025	6.33557e-29	2.8259e-27	BDD>sham	chr1	137906921	138062430	-	protein_coding	167.269	0.372752	11.1609
Serpine1	24617	3249	ENSRNOG00000001414.3	3.53251	6.41416e-29	2.85509e-27	BDD>sham	chr12	19601272	19611657	+	protein_coding	2769.3	0.316539	11.1598
Rab22a	366265	1311959	ENSRNOG00000005762.8	-0.734248	6.43495e-29	2.85849e-27	BDD>sham	chr3	162459542	162506137	+	protein_coding	1010.3	0.0657958	-11.1595
Vdac3	83532	621577	ENSRNOG00000019277.9	-1.3477	6.6283e-29	2.93837e-27	BDD>sham	chr16	69434982	69451473	+	protein_coding	6593.59	0.120796	-11.1569
Rpl3l	287122	1306315	ENSRNOG00000014641.8	-3.57219	6.67995e-29	2.95523e-27	BDD>sham	chr10	13753914	13764458	+	protein_coding	3333.18	0.320198	-11.1562
Fads3	286922	628876	ENSRNOG00000020385.4	1.69178	6.89228e-29	3.04297e-27	BDD>sham	chr1	206685667	206702538	+	protein_coding	473.347	0.151683	11.1534
Cox5a	252934	620607	ENSRNOG00000018816.5	-1.37421	7.0663e-29	3.11347e-27	BDD>sham	chr8	57922374	57933781	+	protein_coding	4144.32	0.123235	-11.1512
Akip1	361624	1306959	ENSRNOG00000013744.6	2.27859	7.0902e-29	3.11768e-27	BDD>sham	chr1	163734730	163743648	+	protein_coding	326.626	0.204341	11.1509
Lgr4	286994	628615	ENSRNOG00000005715.6	-1.05836	7.84788e-29	3.44387e-27	BDD>sham	chr3	96447385	96550006	+	protein_coding	1152.9	0.0949894	-11.1418
Acvr2b	25366	2028	ENSRNOG00000014477.8	-2.32368	8.05205e-29	3.52634e-27	BDD>sham	chr8	119138901	119178477	+	protein_coding	637.703	0.208597	-11.1396
Fam135a	367235	1304927	ENSRNOG00000013587.8	-1.11075	8.42582e-29	3.67521e-27	BDD>sham	chr9	26420116	26500803	-	protein_coding	1258.41	0.0997487	-11.1355
Hist2h3c2	310678	1306445	ENSRNOG00000063016.1	1.76842	8.42444e-29	3.67521e-27	BDD>sham	chr2	183837311	183837721	+	protein_coding	688.461	0.158808	11.1355
Sirpa	25528	3449	ENSRNOG00000004763.8	2.1838	8.5982e-29	3.74289e-27	BDD>sham	chr3	116819730	116858099	+	protein_coding	3586.16	0.196143	11.1337
Zfp422	360389	620229	ENSRNOG00000013379.5	-0.817431	8.88973e-29	3.86205e-27	BDD>sham	chr4	149885805	149893287	-	protein_coding	390.857	0.0734391	-11.1307
Myorg	366360	1309821	ENSRNOG00000023208.6	-2.06861	8.9163e-29	3.86587e-27	BDD>sham	chr5	56654257	56664467	-	protein_coding	2456.83	0.185851	-11.1305
Kyat3	541589	1359262	ENSRNOG00000043426.4	-2.43096	9.21744e-29	3.98847e-27	BDD>sham	chr2	231701881	231747462	+	protein_coding	206.055	0.218464	-11.1275
Arpc2	301511	1305848	ENSRNOG00000014289.8	0.907323	9.23792e-29	3.98938e-27	BDD>sham	chr9	75820782	75851471	+	protein_coding	3001.91	0.0815401	11.1273
Fahd1	302980	1304560	ENSRNOG00000014727.7	-1.14543	9.57562e-29	4.12702e-27	BDD>sham	chr10	13873539	13874978	-	protein_coding	246.313	0.102968	-11.1241
Osbpl6	311129	1308887	ENSRNOG00000010812.7	-1.94702	1.18411e-28	5.09331e-27	BDD>sham	chr3	61343776	61541170	+	protein_coding	2175.64	0.175325	-11.1052
Inka2	310764	1306526	ENSRNOG00000015691.6	-1.79198	1.26294e-28	5.42164e-27	BDD>sham	chr2	193185275	193200643	+	protein_coding	526.733	0.161449	-11.0994
Csf2rb	171081	620189	ENSRNOG00000000187.7	1.25265	1.28354e-28	5.49922e-27	BDD>sham	chr7	109876919	109901589	+	protein_coding	635.124	0.112872	11.098
Cyrib	299909	1307697	ENSRNOG00000061246.2	0.84042	1.36132e-28	5.82097e-27	BDD>sham	chr7	95633876	95760588	-	protein_coding	2710.97	0.0757634	11.0927
Lrp1	299858	1307535	ENSRNOG00000025053.6	0.829937	1.36861e-28	5.84065e-27	BDD>sham	chr7	63380325	63461029	-	protein_coding	24328.7	0.0748216	11.0922
Ckmt2	688698	61977	ENSRNOG00000055450.2	-1.78268	1.37204e-28	5.84381e-27	BDD>sham	chr2	23079920	23110518	-	protein_coding	15630.7	0.160718	-11.092
LOC120099865	120099865		ENSRNOG00000070574.1	-1.52932	1.41082e-28	5.99721e-27	BDD>sham	chr1	133428758	133429123	+	protein_coding	541.58	0.137907	-11.0895
Ulk2	303206	1310181	ENSRNOG00000002763.7	-0.694607	1.5385e-28	6.52722e-27	BDD>sham	chr10	46451578	46530462	-	protein_coding	2492.16	0.0626803	-11.0817
Abcf3	287982	1310468	ENSRNOG00000001710.6	-0.866339	1.89952e-28	8.04317e-27	BDD>sham	chr11	80340476	80352211	-	protein_coding	1391.13	0.0783106	-11.0629
Pfkm	65152	68419	ENSRNOG00000057988.2	-3.05973	2.23044e-28	9.42598e-27	BDD>sham	chr7	129221679	129259192	+	protein_coding	19610.4	0.276937	-11.0484
Lgalsl	360983	1307414	ENSRNOG00000005464.6	-2.21956	2.35485e-28	9.93244e-27	BDD>sham	chr14	94996991	95004499	-	protein_coding	1850.61	0.200982	-11.0436
Arhgef9	66013	620719	ENSRNOG00000007733.9	-2.31245	2.38773e-28	1.00322e-26	BDD>sham	chrX	59919560	60077538	-	protein_coding	430.695	0.209417	-11.0423
Ccr5	117029	620596	ENSRNOG00000049115.3	2.7349	2.38363e-28	1.00322e-26	BDD>sham	chr8	123752423	123757538	+	protein_coding	538.898	0.247671	11.0425
Atp5mg	300677	1303259	ENSRNOG00000028884.5	-1.31397	2.42854e-28	1.01839e-26	BDD>sham	chr8	45226750	45233582	-	protein_coding	2872.79	0.11901	-11.0408
Prelid1	290995	1308082		1.64202	2.46053e-28	1.02982e-26	BDD>sham	chr17	9305349	9308389	-	protein_coding	899.949	0.148739	11.0396
Sec14l5	287060	1564638	ENSRNOG00000002917.7	-4.07893	2.55109e-28	1.06567e-26	BDD>sham	chr10	10394963	10436076	-	protein_coding	361.104	0.369589	-11.0364
Uqcrfs1	291103	628838	ENSRNOG00000018281.7	-1.49449	2.67233e-28	1.11417e-26	BDD>sham	chr17	33977908	33982478	+	protein_coding	5133.87	0.135466	-11.0322
Lrrc25	498605	1564818	ENSRNOG00000022565.7	2.71613	2.75927e-28	1.14821e-26	BDD>sham	chr16	18806888	18813726	-	protein_coding	464.493	0.246264	11.0293
Mtus1	306487	631381	ENSRNOG00000010748.9	-1.88828	3.0123e-28	1.25111e-26	BDD>sham	chr16	51202497	51347791	+	protein_coding	5536.96	0.171328	-11.0214
Hspd1	63868	621314	ENSRNOG00000014525.6	-0.964033	3.40408e-28	1.41113e-26	BDD>sham	chr9	56579195	56590011	-	protein_coding	4688.95	0.0875564	-11.0104
Abcd2	84356	69244	ENSRNOG00000015538.4	-3.30535	3.41485e-28	1.4129e-26	BDD>sham	chr7	122263034	122311642	-	protein_coding	442.262	0.30021	-11.0101
Mul1	298576	1309944	ENSRNOG00000016010.8	-1.18035	3.45136e-28	1.42529e-26	BDD>sham	chr5	150652812	150661863	+	protein_coding	930.727	0.107215	-11.0092
Bnip3	84480	620800	ENSRNOG00000017243.7	-1.43745	3.49866e-28	1.44209e-26	BDD>sham	chr1	193708164	193725348	-	protein_coding	3900.68	0.130583	-11.008
Arrb2	25388	2157	ENSRNOG00000019308.8	1.79603	3.55255e-28	1.46152e-26	BDD>sham	chr10	55146887	55154854	+	protein_coding	421.666	0.163178	11.0066
Fh	24368	2614	ENSRNOG00000003653.6	-1.34721	3.77972e-28	1.55204e-26	BDD>sham	chr13	87524331	87550215	-	protein_coding	2549.14	0.122463	-11.001
Ecsit	300447	1359488	ENSRNOG00000014128.6	-1.42536	4.04511e-28	1.65789e-26	BDD>sham	chr8	20605583	20618453	-	protein_coding	1302.57	0.129638	-10.9949
Adam15	57025	620402	ENSRNOG00000020590.9	1.55221	4.06949e-28	1.66473e-26	BDD>sham	chr2	174754631	174765136	-	protein_coding	1750.64	0.141183	10.9943
LOC102555814	102555814	7695964	ENSRNOG00000063384.1	-1.81303	4.33032e-28	1.76811e-26	BDD>sham	chr2	226583308	226599354	+	protein_coding	8802.79	0.16499	-10.9887
Susd5	301039	1561132	ENSRNOG00000026951.5	-1.86823	4.72662e-28	1.9263e-26	BDD>sham	chr8	113996771	114036133	+	protein_coding	547.54	0.170136	-10.9808
Cd53	24251	2310	ENSRNOG00000017874.5	2.05153	4.78314e-28	1.94568e-26	BDD>sham	chr2	194352139	194399668	-	protein_coding	453.877	0.186847	10.9797
Dnaja3	360481	1306527	ENSRNOG00000003855.8	-0.818341	4.99839e-28	2.02565e-26	BDD>sham	chr10	10855510	10880175	-	protein_coding	2207.43	0.074559	-10.9758
Tlr7	317468	1563357		2.59777	4.99495e-28	2.02565e-26	BDD>sham	chrX	27027380	27054309	+	protein_coding	526.007	0.236681	10.9758
Zfp827	291940	1560620	ENSRNOG00000011697.9	-1.46779	5.04206e-28	2.03954e-26	BDD>sham	chr19	28720568	28887381	-	protein_coding	950.341	0.133739	-10.975
Sirt3	293615	1308374	ENSRNOG00000013828.8	-1.47289	5.18948e-28	2.09528e-26	BDD>sham	chr1	195942066	195964472	-	protein_coding	270.329	0.134236	-10.9724
Axin2	29134	69259	ENSRNOG00000055010.2	-1.87024	5.62966e-28	2.26879e-26	BDD>sham	chr10	93893830	93927042	+	protein_coding	326.94	0.170565	-10.965
Grhpr	680021	1308851	ENSRNOG00000012794.9	-1.37806	5.75923e-28	2.31633e-26	BDD>sham	chr5	59234179	59243614	+	protein_coding	466.46	0.125702	-10.9629
Uqcrh	366448	1305987	ENSRNOG00000012550.7	-1.26725	5.76896e-28	2.31633e-26	BDD>sham	chr5	129545978	129554173	-	protein_coding	2017.73	0.115595	-10.9628
Mrpl51	297601	1306686	ENSRNOG00000019165.6	-0.792821	6.07783e-28	2.43584e-26	BDD>sham	chr4	157991756	157994715	+	protein_coding	1914.49	0.0723503	-10.9581
Ugp2	289827	1310210	ENSRNOG00000008079.8	-1.46537	6.48551e-28	2.59444e-26	BDD>sham	chr14	95456330	95497483	-	protein_coding	5069.41	0.133797	-10.9522
Tmem38a	306327	1307901	ENSRNOG00000011912.8	-2.06763	7.30761e-28	2.91794e-26	BDD>sham	chr16	17258160	17274204	-	protein_coding	15144.3	0.188974	-10.9414
Fermt3	309186	1310168	ENSRNOG00000021161.7	2.37566	7.52752e-28	3.00023e-26	BDD>sham	chr1	204189483	204207683	-	protein_coding	616.978	0.21718	10.9387
LOC120095627	120095627			3.8784	8.13553e-28	3.23663e-26	BDD>sham	chr11	31935913	31937764	-	protein_coding	3657.58	0.354786	10.9317
Klhl2	290692	1306388	ENSRNOG00000029441.6	1.82727	8.236e-28	3.27061e-26	BDD>sham	chr16	24860763	24973348	+	protein_coding	593.135	0.167171	10.9305
Lclat1	362702	1565906	ENSRNOG00000034026.6	1.52134	8.53657e-28	3.38378e-26	BDD>sham	chr6	22228933	22373246	-	protein_coding	859.234	0.139224	10.9273
Ndufv1	293655	1359247	ENSRNOG00000018117.7	-1.27824	9.05516e-28	3.58281e-26	BDD>sham	chr1	201300365	201305461	-	protein_coding	4229.6	0.117035	-10.9219
Fcer1g	25441	2599	ENSRNOG00000024159.4	2.1175	9.13842e-28	3.60918e-26	BDD>sham	chr13	83649447	83654215	-	protein_coding	376.282	0.193891	10.9211
Afap1l1	291565	1311580	ENSRNOG00000019403.7	-1.76066	9.3918e-28	3.70252e-26	BDD>sham	chr18	55183786	55244174	-	protein_coding	1046.57	0.161254	-10.9186
Btbd1	293060	1310962	ENSRNOG00000019529.6	-1.03599	9.59203e-28	3.7746e-26	BDD>sham	chr1	135734549	135773067	-	protein_coding	5595.84	0.0948999	-10.9167
Lamb2	25473	2988	ENSRNOG00000047768.3	-1.22171	1.02019e-27	4.00734e-26	BDD>sham	chr8	109178367	109190552	+	protein_coding	4907.01	0.111969	-10.9111
H2az1	58940	621464	ENSRNOG00000010306.7	0.899234	1.07226e-27	4.20426e-26	BDD>sham	chr2	226355769	226357878	+	protein_coding	1894.7	0.0824488	10.9066
Alpk3	365298	1309860	ENSRNOG00000011659.6	-1.31503	1.12412e-27	4.39966e-26	BDD>sham	chr1	135014455	135062294	+	protein_coding	22664.6	0.120619	-10.9023
Adssl1	684425	1590342	ENSRNOG00000046763.4	-1.92248	1.17554e-27	4.59265e-26	BDD>sham	chr6	131679795	131702012	+	protein_coding	9944.62	0.176403	-10.8982
Mme	24590	3098	ENSRNOG00000009514.7	-1.54691	1.20618e-27	4.7039e-26	BDD>sham	chr2	147686913	147803808	+	protein_coding	278.27	0.141972	-10.8959
Srgap2	360840	1566016	ENSRNOG00000006733.8	1.12096	1.22878e-27	4.78345e-26	BDD>sham	chr13	42745956	42967083	-	protein_coding	1330.11	0.102896	10.8942
Sdr39u1	361044	1309307	ENSRNOG00000020544.6	-2.13001	1.43346e-27	5.57022e-26	BDD>sham	chr15	29378026	29381075	-	protein_coding	382.897	0.19577	-10.8801
Rp2	367714	1565124	ENSRNOG00000025428.7	1.56217	1.57193e-27	6.0974e-26	BDD>sham	chrX	1872581	1916704	-	protein_coding	311.006	0.143691	10.8717
Cuedc1	303419	1304861	ENSRNOG00000010257.8	-1.59644	1.59907e-27	6.19162e-26	BDD>sham	chr10	72892637	72986546	+	protein_coding	996.918	0.146864	-10.8702
Kif21a	300158	1305126	ENSRNOG00000014844.9	-1.00144	1.63161e-27	6.30637e-26	BDD>sham	chr7	122062523	122179051	-	protein_coding	494.007	0.0921433	-10.8683
Clcn1	25688	2360	ENSRNOG00000016917.7	-4.13016	1.9079e-27	7.36119e-26	BDD>sham	chr4	71171949	71201483	+	protein_coding	1746.55	0.380518	-10.854
Msantd4	500941	1565380	ENSRNOG00000022245.5	-0.865302	1.91251e-27	7.36588e-26	BDD>sham	chr8	1516979	1527587	+	protein_coding	821.169	0.0797233	-10.8538
Col19a1	367236	1308920	ENSRNOG00000012759.8	3.50947	1.98973e-27	7.64972e-26	BDD>sham	chr9	26673916	27022139	-	protein_coding	1093.35	0.323447	10.8502
Esr1	24890	2581	ENSRNOG00000019358.8	-2.28114	2.12877e-27	8.15539e-26	BDD>sham	chr1	41106335	41499104	+	protein_coding	349.399	0.210359	-10.844
Ptcd3	500199	1565582	ENSRNOG00000009484.8	-0.795739	2.12776e-27	8.15539e-26	BDD>sham	chr4	103922440	103957445	-	protein_coding	1309.1	0.0733801	-10.8441
Atp1a2	24212	2168	ENSRNOG00000007290.7	-1.67714	2.20485e-27	8.43199e-26	BDD>sham	chr13	84729597	84754544	-	protein_coding	27778.4	0.154706	-10.8408
Trpv2	29465	3965	ENSRNOG00000003104.8	2.0122	2.23331e-27	8.52584e-26	BDD>sham	chr10	47265524	47294263	+	protein_coding	232.008	0.185633	10.8396
Idh3b	94173	621881	ENSRNOG00000007316.7	-1.41627	2.29057e-27	8.72909e-26	BDD>sham	chr3	117481845	117486909	-	protein_coding	2719.64	0.130684	-10.8373
Cox6b1	688869	1584097	ENSRNOG00000024309.5	-1.36628	2.33995e-27	8.90164e-26	BDD>sham	chr1	85875080	85884081	-	protein_coding	2406.87	0.126094	-10.8354
Hspb6	192245	621554	ENSRNOG00000020922.7	-2.01434	2.37684e-27	9.02618e-26	BDD>sham	chr1	85806898	85809072	+	protein_coding	12344.4	0.185929	-10.8339
RGD1566325	498682	1566325	ENSRNOG00000017963.6	-1.07251	2.70422e-27	1.02515e-25	BDD>sham	chr1	34979132	35014417	-	protein_coding	537.683	0.0991032	-10.8221
Smtnl1	311167	1311701	ENSRNOG00000007516.8	-3.91013	2.9058e-27	1.09965e-25	BDD>sham	chr3	69889010	69901096	-	protein_coding	3411.75	0.361529	-10.8155
Ndufs4	499529	1594380	ENSRNOG00000011383.6	-1.5289	3.13676e-27	1.18499e-25	BDD>sham	chr2	45951327	46061829	-	protein_coding	1623.18	0.141453	-10.8085
Ttc7b	362768	1305920	ENSRNOG00000027300.7	-0.985633	3.17308e-27	1.19663e-25	BDD>sham	chr6	119587389	119799155	-	protein_coding	3388.1	0.0911992	-10.8075
Cmtm7	501065	1591926	ENSRNOG00000067317.1	1.97177	3.23723e-27	1.2187e-25	BDD>sham	chr8	114448037	114474958	-	protein_coding	371.751	0.182476	10.8056
Arrdc1	366001	1309961	ENSRNOG00000007622.7	1.53581	3.27241e-27	1.22981e-25	BDD>sham	chr3	7735002	7742195	-	protein_coding	213.904	0.142144	10.8046
R3hdm2	362894	1310066	ENSRNOG00000007801.8	-1.10892	3.35912e-27	1.26022e-25	BDD>sham	chr7	63212519	63340574	+	protein_coding	4914.7	0.102656	-10.8022
Ndufb1	100912357	6487218		-1.42404	3.85974e-27	1.44554e-25	BDD>sham	chr6	121115649	121124056	-	lncRNA	480.89	0.131984	-10.7895
Smarca2	361745	1302988	ENSRNOG00000011931.8	-1.24941	3.91082e-27	1.46215e-25	BDD>sham	chr1	224191125	224358640	+	protein_coding	2275.28	0.115812	-10.7883
Mdh2	81829	619719	ENSRNOG00000001440.5	-1.56282	4.03606e-27	1.50638e-25	BDD>sham	chr12	20894269	20907225	-	protein_coding	6737.39	0.144902	-10.7854
Ghr	25235	2687	ENSRNOG00000015654.9	-2.19455	4.18694e-27	1.56001e-25	BDD>sham	chr2	52541452	52804960	-	protein_coding	2937.73	0.203538	-10.782
LOC289134	289134	1592117		-2.68601	4.47441e-27	1.66427e-25	BDD>sham	chr13	68901521	68913658	-	lncRNA	330.116	0.249262	-10.7759
Kcnn2	54262	2963	ENSRNOG00000016675.8	-3.74706	4.75812e-27	1.76677e-25	BDD>sham	chr18	37817966	38258347	+	protein_coding	41.762	0.347909	-10.7702
Pgap4	362518	1307218	ENSRNOG00000006800.8	-1.39403	6.3307e-27	2.34668e-25	BDD>sham	chr5	63931916	63947004	-	protein_coding	279.749	0.129751	-10.7439
Glrx5	362776	1308383	ENSRNOG00000004206.6	-0.965903	6.68814e-27	2.47495e-25	BDD>sham	chr6	123988169	123998545	+	protein_coding	679.028	0.0899448	-10.7388
St8sia5	364901	1302934	ENSRNOG00000022691.5	-2.33567	6.79423e-27	2.50994e-25	BDD>sham	chr18	70736632	70802537	+	protein_coding	436.533	0.217527	-10.7374
Bop1	300050	1310589	ENSRNOG00000021773.6	1.28537	6.91973e-27	2.55196e-25	BDD>sham	chr7	108172062	108195875	-	protein_coding	939.124	0.119729	10.7357
Fgd3	361223	1311725	ENSRNOG00000016225.8	2.30882	7.32251e-27	2.69593e-25	BDD>sham	chr17	15324848	15387271	+	protein_coding	287.802	0.215165	10.7305
Ca3	54232	2241	ENSRNOG00000010079.7	-4.13619	8.09904e-27	2.97677e-25	BDD>sham	chr2	86770418	86780011	-	protein_coding	58359.9	0.385798	-10.7211
Fbxl4	313101	1305724	ENSRNOG00000005641.7	-1.24649	8.15278e-27	2.99146e-25	BDD>sham	chr5	35955801	36029446	+	protein_coding	373.588	0.116271	-10.7205
Tspan14	306324	1305714	ENSRNOG00000010813.7	1.22139	8.31476e-27	3.04575e-25	BDD>sham	chr16	16784242	16841368	-	protein_coding	730.324	0.113949	10.7187
Ap5s1	499893	1561852	ENSRNOG00000021249.7	-1.22561	8.55886e-27	3.12989e-25	BDD>sham	chr3	118429618	118436256	+	protein_coding	356.899	0.114372	-10.716
Rbfa	307235	1311910	ENSRNOG00000055647.2	-1.05221	9.3366e-27	3.40857e-25	BDD>sham	chr18	73639260	73648942	-	protein_coding	379.842	0.0982636	-10.708
Tigar	502894	1560038	ENSRNOG00000051816.2	-1.14519	1.02392e-26	3.73183e-25	BDD>sham	chr4	159927138	159946094	-	protein_coding	478.172	0.107033	-10.6994
Lpin1	313977	1307646	ENSRNOG00000004377.7	-2.13716	1.04474e-26	3.80133e-25	BDD>sham	chr6	39309198	39417034	-	protein_coding	2242.37	0.19978	-10.6976
Mms22l	313108	1304693	ENSRNOG00000006996.8	3.31309	1.05183e-26	3.8207e-25	BDD>sham	chr5	38197707	38313745	+	protein_coding	192.436	0.309723	10.697
Il4r	25084	2899	ENSRNOG00000015441.8	2.16195	1.07138e-26	3.88523e-25	BDD>sham	chr1	180115061	180139981	+	protein_coding	1698.88	0.202141	10.6952
Dab2ip	192126	621686	ENSRNOG00000055226.2	-0.887242	1.10105e-26	3.98616e-25	BDD>sham	chr3	18915290	19086282	+	protein_coding	2575.33	0.0829763	-10.6927
Ctsl	25697	2448	ENSRNOG00000018566.7	1.54255	1.142e-26	4.12753e-25	BDD>sham	chr17	764370	770533	+	protein_coding	5273.71	0.144307	10.6893
Apobec1	25383	2133	ENSRNOG00000015411.6	2.54914	1.23243e-26	4.43961e-25	BDD>sham	chr4	155800030	155828515	-	protein_coding	421.843	0.238634	10.6823
Armcx3	367902	1549739		-1.12175	1.23214e-26	4.43961e-25	BDD>sham	chrX	97937115	97942098	+	protein_coding	1621.59	0.105011	-10.6823
Fer1l6	314997	1564703	ENSRNOG00000025300.7	-3.58728	1.24211e-26	4.46708e-25	BDD>sham	chr7	90093567	90216907	+	protein_coding	72.9576	0.33584	-10.6815
Slc16a1	25027	3690	ENSRNOG00000019996.6	-1.38898	1.27482e-26	4.57714e-25	BDD>sham	chr2	192123755	192144617	+	protein_coding	4571.12	0.130065	-10.6791
Repin1	445541	1549707	ENSRNOG00000008239.5	-1.18152	1.30579e-26	4.68057e-25	BDD>sham	chr4	77548722	77554242	+	protein_coding	462.676	0.110661	-10.6769
Cox4i1	29445	68374	ENSRNOG00000017817.6	-1.09611	1.31021e-26	4.68871e-25	BDD>sham	chr19	48721680	48727920	+	protein_coding	8698.94	0.102665	-10.6766
Irf8	292060	1312024	ENSRNOG00000017869.4	2.4645	1.32462e-26	4.73246e-25	BDD>sham	chr19	48790483	48812363	+	protein_coding	752.132	0.230854	10.6756
Gnpat	84470	620179	ENSRNOG00000019205.7	-1.03367	1.35219e-26	4.82303e-25	BDD>sham	chr19	52822326	52848872	+	protein_coding	2093.38	0.0968431	-10.6736
Mast3	688540	1587639	ENSRNOG00000022753.7	1.55829	1.36365e-26	4.85592e-25	BDD>sham	chr16	18636764	18663852	+	protein_coding	507.709	0.146005	10.6729
Atp1b2	24214	2171	ENSRNOG00000011227.7	-3.04024	1.4655e-26	5.21008e-25	BDD>sham	chr10	54318698	54324933	-	protein_coding	981.367	0.285036	-10.6662
Slc39a11	287796	1311981	ENSRNOG00000031213.6	1.60958	1.53573e-26	5.45084e-25	BDD>sham	chr10	98275958	98697042	-	protein_coding	196.096	0.150967	10.6618
Lpl	24539	3017	ENSRNOG00000012181.4	-1.6181	1.57685e-26	5.58767e-25	BDD>sham	chr16	20830055	20853855	-	protein_coding	23886.5	0.151801	-10.6594
Sbno2	314619	1307194	ENSRNOG00000013987.8	2.03626	1.6341e-26	5.78108e-25	BDD>sham	chr7	9605572	9649529	+	protein_coding	1973.93	0.19109	10.656
Wnt5a	64566	69250	ENSRNOG00000015618.4	-1.69159	1.65861e-26	5.85827e-25	BDD>sham	chr16	3695667	3718234	+	protein_coding	311.056	0.158765	-10.6547
Lrp5	293649	1309329	ENSRNOG00000015911.8	-1.2634	1.74109e-26	6.1396e-25	BDD>sham	chr1	200814247	200917581	-	protein_coding	1666.3	0.118628	-10.6501
Zfp46	298558	1310584		-1.25015	1.78041e-26	6.26807e-25	BDD>sham	chr5	148519403	148529903	+	protein_coding	1065.53	0.117406	-10.6481
Fsd1l	313208	1564809	ENSRNOG00000059876.2	-1.81365	1.97622e-26	6.94619e-25	BDD>sham	chr5	68258877	68334931	+	protein_coding	1522.74	0.170482	-10.6383
Clec4a3	362431	1359528	ENSRNOG00000010018.6	3.2023	2.03717e-26	7.14887e-25	BDD>sham	chr4	156214030	156224818	+	protein_coding	630.053	0.301095	10.6355
Synpo	60324	620668	ENSRNOG00000019181.6	-1.14246	2.0676e-26	7.24392e-25	BDD>sham	chr18	54048299	54106388	-	protein_coding	5385.62	0.107433	-10.6341
Adap2	56826	708487	ENSRNOG00000037148.5	1.9854	2.07285e-26	7.25063e-25	BDD>sham	chr10	65138006	65166147	+	protein_coding	574.129	0.186705	10.6339
Oip5-as1	100910827	6496122		-0.906395	2.09772e-26	7.32582e-25	BDD>sham	chr3	106578309	106591845	+	lncRNA	5661.09	0.0852454	-10.6328
Atad1	309532	1308570	ENSRNOG00000010861.8	-0.94833	2.10281e-26	7.33182e-25	BDD>sham	chr1	230544227	230610524	-	protein_coding	2079.38	0.0891912	-10.6326
Vav1	25156	3951	ENSRNOG00000050430.3	2.55955	2.2871e-26	7.9616e-25	BDD>sham	chr9	2161985	2209951	+	protein_coding	450.541	0.240906	10.6247
Ssc4d	304401	1306970	ENSRNOG00000001435.7	-1.97865	2.5479e-26	8.85529e-25	BDD>sham	chr12	20702931	20723732	+	protein_coding	210.676	0.186408	-10.6146
LOC691354	691354	1585063	ENSRNOG00000023452.7	-3.5182	2.58152e-26	8.95779e-25	BDD>sham	chr5	159075217	159110642	+	protein_coding	138.231	0.331487	-10.6134
Clec4a1	362430	1359109	ENSRNOG00000042139.4	2.73505	2.67736e-26	9.27555e-25	BDD>sham	chr4	156173894	156186009	+	protein_coding	437.126	0.25778	10.61
Tspoap1	287609	708563	ENSRNOG00000007957.9	1.87578	2.9414e-26	1.01741e-24	BDD>sham	chr10	72554220	72586402	+	protein_coding	90.8631	0.17694	10.6012
Kat6b	688634	1566399	ENSRNOG00000012850.6	-0.940756	2.947e-26	1.01772e-24	BDD>sham	chr15	2638885	2811977	-	protein_coding	914.086	0.0887419	-10.601
Zfp641	300197	1310412	ENSRNOG00000032447.6	-1.05809	2.99141e-26	1.03142e-24	BDD>sham	chr7	129434576	129444847	-	protein_coding	613.653	0.0998231	-10.5996
Ndufa11	301123	1303292	ENSRNOG00000048320.3	-1.27411	3.11736e-26	1.07314e-24	BDD>sham	chr9	1550487	1554546	+	protein_coding	1496.48	0.120247	-10.5958
Klhl33	100362676	2324282	ENSRNOG00000025868.6	-2.97881	3.34896e-26	1.15105e-24	BDD>sham	chr15	24105923	24114445	-	protein_coding	1492.54	0.281309	-10.5891
Mfsd11	360667	1307394	ENSRNOG00000000247.7	1.1599	3.46856e-26	1.19027e-24	BDD>sham	chr10	102055516	102075064	+	protein_coding	815.117	0.109572	10.5858
Dcaf6	289181	1561961	ENSRNOG00000003078.8	-1.22342	3.68905e-26	1.26394e-24	BDD>sham	chr13	77626257	77727645	-	protein_coding	6270.22	0.115635	-10.58
Etfdh	295143	735052	ENSRNOG00000009538.7	-1.77142	4.24414e-26	1.45183e-24	BDD>sham	chr2	164740547	164762754	-	protein_coding	2369.6	0.167639	-10.5669
Sod3	25352	3733	ENSRNOG00000003869.4	-1.74452	4.69378e-26	1.60312e-24	BDD>sham	chr14	58610104	58615845	-	protein_coding	771.372	0.165241	-10.5574
Mpeg1	64552	69275	ENSRNOG00000063244.1	2.66951	5.03567e-26	1.71719e-24	BDD>sham	chr1	209452176	209456692	+	protein_coding	1877.86	0.253014	10.5508
Cers4	304208	1309303	ENSRNOG00000001072.6	-0.741997	5.39655e-26	1.83736e-24	BDD>sham	chr12	2851784	2890244	+	protein_coding	478.657	0.0703694	-10.5443
Mocs2	294753	1359477	ENSRNOG00000056325.2	-1.38738	5.40635e-26	1.83782e-24	BDD>sham	chr2	46504574	46516327	+	protein_coding	573.399	0.131578	-10.5441
Rpl18	81766	621182	ENSRNOG00000021035.7	0.750939	5.5628e-26	1.88805e-24	BDD>sham	chr1	96188811	96191452	+	protein_coding	4386.24	0.0712367	10.5415
Phb	25344	3322	ENSRNOG00000046799.3	-0.689342	5.81158e-26	1.96941e-24	BDD>sham	chr10	80605268	80618043	+	protein_coding	1891.6	0.0654189	-10.5373
Mtm1	288762	1304582	ENSRNOG00000002516.8	-1.13077	6.02575e-26	2.03881e-24	BDD>sham	chr6	488691	506964	-	protein_coding	1470.87	0.107345	-10.5339
Rgmb	681433	1595392	ENSRNOG00000064721.1	-1.32656	6.20509e-26	2.09622e-24	BDD>sham	chr1	56766598	56792396	-	protein_coding	1250.34	0.125965	-10.5312
Klhl24	303803	727971	ENSRNOG00000033372.6	-1.59542	6.24794e-26	2.10742e-24	BDD>sham	chr11	80843621	80877693	-	protein_coding	7410.62	0.151504	-10.5305
Mcrip2	685545	1592603	ENSRNOG00000020029.6	-1.92846	6.47733e-26	2.1814e-24	BDD>sham	chr10	14883813	14888784	-	protein_coding	273.384	0.183189	-10.5271
Dnmt3a	444984	1303336	ENSRNOG00000026649.7	-0.90662	6.49117e-26	2.18268e-24	BDD>sham	chr6	26791517	26902161	+	protein_coding	2065.99	0.0861238	-10.5269
Nav3	314814	1306259	ENSRNOG00000052157.2	1.9666	6.83602e-26	2.29509e-24	BDD>sham	chr7	45052206	45840471	-	protein_coding	1593.67	0.186903	10.5221
Slc7a5	50719	620639	ENSRNOG00000018824.3	2.98194	7.07564e-26	2.37187e-24	BDD>sham	chr19	49935220	49963823	-	protein_coding	359.422	0.283486	10.5188
Ndrg2	171114	621874	ENSRNOG00000010389.7	-1.37996	7.11032e-26	2.37982e-24	BDD>sham	chr15	24600981	24609621	-	protein_coding	18447.9	0.131196	-10.5184
LOC100909637	100909637	6502759		-2.34479	7.25253e-26	2.42368e-24	BDD>sham	chr8	97296068	97308537	+	lncRNA	512.76	0.222963	-10.5165
Mob3a	362833	1308187	ENSRNOG00000018971.6	1.33977	7.29922e-26	2.43554e-24	BDD>sham	chr7	9010490	9027888	+	protein_coding	547.928	0.127404	10.5159
Heatr5a	362737	1561116	ENSRNOG00000006483.7	0.944682	7.42111e-26	2.47241e-24	BDD>sham	chr6	69321869	69419861	-	protein_coding	1750.73	0.0898472	10.5143
Neu2	29204	3164	ENSRNOG00000016962.6	-6.00665	7.68288e-26	2.5557e-24	BDD>sham	chr9	88218494	88267356	+	protein_coding	246.529	0.57146	-10.5111
Gstk1	297029	735188	ENSRNOG00000016484.5	-1.87069	9.17087e-26	3.04602e-24	BDD>sham	chr4	71118979	71123298	+	protein_coding	238.561	0.178257	-10.4943
Amy1a	24203	2113	ENSRNOG00000064517.1	-3.04508	9.27736e-26	3.07668e-24	BDD>sham	chr2	201382678	201397487	-	protein_coding	230.007	0.290194	-10.4933
Slc41a1	363985	1311397	ENSRNOG00000042320.3	-1.29683	9.61606e-26	3.18415e-24	BDD>sham	chr13	43270792	43291162	+	protein_coding	1452.14	0.123627	-10.4899
Shkbp1	292735	1309281	ENSRNOG00000020882.8	1.43103	1.01951e-25	3.37073e-24	BDD>sham	chr1	82636797	82650330	-	protein_coding	188.248	0.136492	10.4843
Fam53a	305461	1563315	ENSRNOG00000017548.7	-0.978171	1.11731e-25	3.68849e-24	BDD>sham	chr14	77088178	77124395	+	protein_coding	670.077	0.0933754	-10.4757
Rdh13	361504	1304959	ENSRNOG00000027919.6	-1.36329	1.1606e-25	3.82557e-24	BDD>sham	chr1	69373014	69401454	+	protein_coding	324.526	0.130183	-10.4721
Ifi30	290644	1310758	ENSRNOG00000019387.8	1.74321	1.22084e-25	4.01803e-24	BDD>sham	chr16	18675651	18679857	+	protein_coding	1110.2	0.166538	10.4673
Dhx35	362260	1311165	ENSRNOG00000015928.7	-0.838973	1.2925e-25	4.24745e-24	BDD>sham	chr3	147450163	147507473	+	protein_coding	370.504	0.0801933	-10.4619
Echdc3	684538	1589147	ENSRNOG00000048114.4	-2.18033	1.35772e-25	4.45505e-24	BDD>sham	chr17	72070697	72093519	+	protein_coding	99.5136	0.2085	-10.4572
Nek6	360161	727779	ENSRNOG00000010897.7	2.44247	1.36536e-25	4.47336e-24	BDD>sham	chr3	22284269	22356302	+	protein_coding	523.989	0.233579	10.4567
Zc3h12d	308266	1597152	ENSRNOG00000016041.7	2.77422	1.41153e-25	4.61766e-24	BDD>sham	chr1	2313110	2348820	+	protein_coding	166.26	0.265385	10.4535
Dennd1c	363326	1590869		1.88814	1.41661e-25	4.62731e-24	BDD>sham	chr9	1904040	1916329	-	protein_coding	213.28	0.180628	10.4532
Atxn1	25049	3624	ENSRNOG00000016998.5	-1.2896	1.45612e-25	4.74924e-24	BDD>sham	chr17	18737491	19142360	+	protein_coding	2222.78	0.1234	-10.4506
Endog	362100	1310763	ENSRNOG00000016033.7	-1.98726	1.48961e-25	4.85118e-24	BDD>sham	chr3	13449113	13451715	+	protein_coding	467.575	0.190196	-10.4484
Ldb3	498587	1564875	ENSRNOG00000059166.2	-1.58802	1.52027e-25	4.94362e-24	BDD>sham	chr16	9855768	9920108	-	protein_coding	28776.6	0.152014	-10.4465
Tmtc1	362465	1564868	ENSRNOG00000001854.7	-2.01441	1.56195e-25	5.07155e-24	BDD>sham	chr4	181142937	181357979	-	protein_coding	3548.46	0.192879	-10.4439
Epn2	60443	619773	ENSRNOG00000060550.2	-0.678128	1.59923e-25	5.18484e-24	BDD>sham	chr10	46197785	46259673	-	protein_coding	990.893	0.0649442	-10.4417
Ppp1r14c	171010	620538	ENSRNOG00000016368.5	3.4731	1.75212e-25	5.67206e-24	BDD>sham	chr1	39773403	39886970	+	protein_coding	1223.41	0.332895	10.433
Pygo1	691857	1594620	ENSRNOG00000066086.1	-1.19602	1.77538e-25	5.7388e-24	BDD>sham	chr8	73666467	73684641	+	protein_coding	199.228	0.114652	-10.4318
Csf1r	307403	2425	ENSRNOG00000018414.8	2.00794	1.80373e-25	5.82177e-24	BDD>sham	chr18	54546673	54590418	+	protein_coding	4909.08	0.192511	10.4303
LOC120096278	120096278			-3.18451	1.8202e-25	5.86131e-24	BDD>sham	chr13	64282665	64287061	-	lncRNA	147.19	0.305339	-10.4294
Slc2a12	308028	1310175	ENSRNOG00000011161.6	-1.85198	1.82137e-25	5.86131e-24	BDD>sham	chr1	22803068	22862204	-	protein_coding	712.912	0.177573	-10.4293
Fam162a	360721	1590883	ENSRNOG00000002255.9	-1.06913	1.86217e-25	5.98374e-24	BDD>sham	chr11	64680937	64711239	+	protein_coding	612.47	0.102532	-10.4272
[truncated: 10,484 more rows]

## Sheet: 1C
Supplementary Table 1C; Gene expression by RNAseq in 3-day post BDD vs UDD rat diaphragm
[truncated: 633 more rows]

[truncated: 3 more sheets: 1D, 1E, 1F]
