# Supplementary material for: The titin N2A-MARP signalosome constrains muscle longitudinal hypertrophy in response to stretch
Source: eLife. 2026 Jul 30;14:RP107597. doi: 10.7554/eLife.107597 (PMC13423355; doi:10.7554/eLife.107597)
Supplement: Supplementary file 2. [file elife-107597-supp2.xlsx]

## Sheet: 2A
Supplementary Table 2A; Protein levels by Global mass spectrometry in 3-day post UDD rat diaphragm
																Normalized abundance
																Sham					UDD
Database	Accession	Gene	Peptide count	Unique peptides	Confidence score	Anova (p)	-log10	q Value	Max fold change	Log2	Power	Highest mean condition	Lowest mean condition	Mass	Description	20210107_C3P0_4492_1	20210107_C3P0_4492_4	20210107_C3P0_4492_7	20210107_C3P0_4492_10	20210107_C3P0_4492_13	20210107_C3P0_4492_2	20210107_C3P0_4492_5	20210107_C3P0_4492_8	20210107_C3P0_4492_11	20210107_C3P0_4492_14
SWISS	NUCB1_RAT	Nucb1	1	1	32.69	0.00407384	2.39	0.00509113	1846.76	10.8508	0.934357	UDD	Sham	53474	Nucleobindin-1 OS=Rattus norvegicus OX=10116 GN=Nucb1 PE=1 SV=1	0	0	0	0	0	3571.27	1469.5	0	2752.98	1440.05
TrEMBL	tr|Q6IN37|Q6IN37_RAT	Gm2a	1	1	28.92	6.4083e-06	5.19326	4.47569e-05	840.857	9.71572	1	UDD	Sham	21479	GM2 ganglioside activator OS=Rattus norvegicus OX=10116 GN=Gm2a PE=1 SV=1	0	0	0	0	0	1411.61	361.218	42.2091	1439.96	949.288
SWISS	PLOD2_RAT	Plod2	2	2	105.65	0.00196398	2.70686	0.00277174	161.963	7.33952	0.975433	UDD	Sham	84488	Procollagen-lysine,2-oxoglutarate 5-dioxygenase 2 OS=Rattus norvegicus OX=10116 GN=Plod2 PE=2 SV=1	0	0.404517	316.573	358.531	348.366	32299.4	45639.5	27976.8	43143.8	16770.1
SWISS	RCN3_RAT	Rcn3	1	1	67.59	0.000462572	3.33482	0.000849761	79.4746	6.31242	0.99846	UDD	Sham	37918	Reticulocalbin-3 OS=Rattus norvegicus OX=10116 GN=Rcn3 PE=1 SV=1	0	0	0	476.525	0	2003.21	9569.02	5147.34	15596.9	5555.2
TrEMBL	tr|A0A0G2K022|A0A0G2K022_RAT	Rcn3	1	1	67.59	0.000462572	3.33482	0.00106107	79.4746	6.31242	0.99846	UDD	Sham	38919	Reticulocalbin-3 OS=Rattus norvegicus OX=10116 GN=Rcn3 PE=1 SV=1	0	0	0	476.525	0	2003.21	9569.02	5147.34	15596.9	5555.2
SWISS	DBNL_RAT	Dbnl	1	1	52.66	0.0301476	1.52075	0.0292125	61.5832	5.94446	0.636362	UDD	Sham	48583	Drebrin-like protein OS=Rattus norvegicus OX=10116 GN=Dbnl PE=1 SV=1	0	0.423122	0	0	217.046	1035.8	0	2091.31	7096.04	3169.32
SWISS	COR1A_RAT	Coro1a	1	1	66.85	8.2373e-07	6.08422	1.50669e-05	53.5545	5.74294	1	UDD	Sham	51033	Coronin-1A OS=Rattus norvegicus OX=10116 GN=Coro1a PE=1 SV=3	1555.42	844.707	1157.76	1965.56	404.931	69739.3	80277.9	41269.9	72765.4	53438.9
TrEMBL	tr|D3ZXG0|D3ZXG0_RAT	Ppp1r27	2	2	69.94	0.0136024	1.86638	0.0173416	41.9959	5.39218	0.787434	UDD	Sham	17463	Protein phosphatase 1, regulatory subunit 27 OS=Rattus norvegicus OX=10116 GN=Ppp1r27 PE=4 SV=1	429.244	193.766	0	660.721	0	30940.8	4740.84	3703.54	1241.46	13284.8
SWISS	EZRI_RAT	Ezr	5	1	229.62	0.00600618	2.2214	0.00712322	39.4092	5.30046	0.898755	UDD	Sham	69348	Ezrin OS=Rattus norvegicus OX=10116 GN=Ezr PE=1 SV=3	0	736.748	0	0	540.89	13545.7	11325.8	1111.23	17268.2	7099.76
SWISS	SRSF2_RAT	Srsf2	1	1	88.28	0.0410625	1.38655	0.0382638	37.9381	5.24557	0.570094	UDD	Sham	25461	Serine/arginine-rich splicing factor 2 OS=Rattus norvegicus OX=10116 GN=Srsf2 PE=1 SV=3	0	0	643.913	0	0	509.55	7629.56	4971.35	11318.3	0
SWISS	CD14_RAT	Cd14	1	1	40.06	0.0122054	1.91345	0.0131621	34.6268	5.11382	0.805011	UDD	Sham	40029	Monocyte differentiation antigen CD14 OS=Rattus norvegicus OX=10116 GN=Cd14 PE=2 SV=2	227.374	28.8774	0	376.563	337.148	9226.53	10219.4	9469.92	502.014	4168.84
SWISS	CLC10_RAT	Clec10a	1	1	33.43	1.3263e-06	5.87736	1.57755e-05	30.0506	4.90932	1	UDD	Sham	34221	C-type lectin domain family 10 member A OS=Rattus norvegicus OX=10116 GN=Clec10a PE=1 SV=1	770.587	895.78	575.495	291.973	283.608	17232.5	23322.2	16749.1	16868.1	10493.9
SWISS	NEST_RAT	Nes	2	2	79.76	0.000534083	3.27239	0.000949067	18.5962	4.21694	0.99785	UDD	Sham	208672	Nestin OS=Rattus norvegicus OX=10116 GN=Nes PE=1 SV=2	748.35	211.687	1961.24	1510.39	1789.66	21477.3	35684.1	10360.9	40803.8	7367.16
TrEMBL	tr|Q99MI5|Q99MI5_RAT	LOC100912604	1	1	30.15	1.26403e-05	4.89824	7.29011e-05	17.4448	4.12473	1	UDD	Sham	33975	Spermidine synthase OS=Rattus norvegicus OX=10116 GN=LOC100912604 PE=1 SV=1	888.3	818.316	255.768	427.176	219.152	9984.68	11280.3	9646.57	9215.49	5381.5
SWISS	NRDC_RAT	Nrdc	1	1	30.99	0.01558	1.80743	0.0163081	16.2086	4.01868	0.764286	UDD	Sham	132892	Nardilysin OS=Rattus norvegicus OX=10116 GN=Nrdc PE=1 SV=1	253.25	0	0	220.974	392.622	4438.66	1558.36	2661.15	3005.12	2387.03
SWISS	EFHD2_RAT	Efhd2	2	2	77.68	0.000219538	3.65849	0.000460494	16.154	4.01382	0.999787	UDD	Sham	26743	EF-hand domain-containing protein D2 OS=Rattus norvegicus OX=10116 GN=Efhd2 PE=1 SV=1	2936.74	320.643	359.443	1469.98	2631.22	22396	34366.5	22584.7	28489.3	16840.4
SWISS	HMGB2_RAT	Hmgb2	1	1	56.44	1.15256e-06	5.93833	1.572e-05	16.1132	4.01017	1	UDD	Sham	24144	High mobility group protein B2 OS=Rattus norvegicus OX=10116 GN=Hmgb2 PE=2 SV=2	1355.87	1163.65	1187.76	846.965	1012.3	14291.8	29541.5	11359.2	23035.4	11467
TrEMBL	tr|D3ZN59|D3ZN59_RAT;tr|D3ZS25|D3ZS25_RAT	RGD1559962	1	1	56.44	1.15256e-06	5.93833	2.30952e-05	16.1132	4.01017	1	UDD	Sham	24002	Similar to High mobility group protein 2 (HMG-2) OS=Rattus norvegicus OX=10116 GN=RGD1559962 PE=3 SV=2	1355.87	1163.65	1187.76	846.965	1012.3	14291.8	29541.5	11359.2	23035.4	11467
TrEMBL	tr|A0A0G2JZ99|A0A0G2JZ99_RAT;tr|G3V7K9|G3V7K9_RAT	Rrad	1	1	35.44	0.000398487	3.39959	0.000938962	15.9668	3.997	0.998928	UDD	Sham	29083	GTP-binding protein RAD OS=Rattus norvegicus OX=10116 GN=Rrad PE=3 SV=1	11723.4	1087.67	2084.31	19908.2	1637.65	113546	137437	110507	135323	85036.1
TrEMBL	tr|D3ZD31|D3ZD31_RAT	Mrc1	3	3	107.66	6.08066e-05	4.21605	0.000216605	15.5997	3.96345	0.999998	UDD	Sham	164884	Mannose receptor, C type 1 OS=Rattus norvegicus OX=10116 GN=Mrc1 PE=1 SV=3	3612.08	4268.92	874.18	2533.5	1533.65	49946.6	61930.9	39663.9	31758.6	16725.1
SWISS	COTL1_RAT	Cotl1	1	1	42.21	6.54547e-06	5.18406	3.93616e-05	15.0309	3.90986	1	UDD	Sham	15922	Coactosin-like protein OS=Rattus norvegicus OX=10116 GN=Cotl1 PE=1 SV=1	9838.34	6261.6	2855.12	4495.7	2790.22	91218.8	107723	62757.7	78778.2	53948.4
SWISS	HNRPQ_RAT	Syncrip	1	1	33.12	0.000381602	3.41839	0.000726372	12.7231	3.66938	0.999038	UDD	Sham	59674	Heterogeneous nuclear ribonucleoprotein Q OS=Rattus norvegicus OX=10116 GN=Syncrip PE=2 SV=1	2782.91	688.644	305.875	923.431	3931.31	20871.9	13191.3	35831	19879.7	20053.9
SWISS	STMN1_RAT;STMN2_RAT	Stmn1	3	3	177.97	8.50375e-05	4.07039	0.000220799	12.4661	3.63994	0.999992	UDD	Sham	17278	Stathmin OS=Rattus norvegicus OX=10116 GN=Stmn1 PE=1 SV=2	4298.29	12531.7	9103.97	8730.95	11160.5	58785.2	189929	72400.7	192499	57650.5
TrEMBL	tr|Q4QQV0|Q4QQV0_RAT	Tubb6	14	6	884.13	4.89964e-06	5.30984	4.12097e-05	12.4464	3.63766	1	UDD	Sham	50027	Tubulin beta chain OS=Rattus norvegicus OX=10116 GN=Tubb6 PE=1 SV=1	141915	51415.5	77057.4	113271	81563.6	1.71474e+06	1.22708e+06	1.31562e+06	769007	763894
TrEMBL	tr|A0A0G2K014|A0A0G2K014_RAT	Lcp1	8	7	456.15	1.33174e-06	5.87558	2.30952e-05	12.1466	3.60249	1	UDD	Sham	71935	Lymphocyte cytosolic protein 1 OS=Rattus norvegicus OX=10116 GN=Lcp1 PE=1 SV=1	15279.3	27246.2	34021.7	31572	32042.1	380265	470243	293771	341316	216895
SWISS	TBB3_RAT	Tubb3	12	1	757.74	0.000363463	3.43954	0.000699311	12.121	3.59944	0.999149	UDD	Sham	50386	Tubulin beta-3 chain OS=Rattus norvegicus OX=10116 GN=Tubb3 PE=1 SV=1	5354.33	2506.41	2911.78	2800.06	2921.94	75556.3	26451	54789.6	8875.51	34257.7
TrEMBL	tr|D4A453|D4A453_RAT	Cdc34	1	1	34.42	0.0142393	1.84651	0.0180019	11.9253	3.57595	0.77977	UDD	Sham	26605	Cell division cycle 34, ubiqiutin-conjugating enzyme OS=Rattus norvegicus OX=10116 GN=Cdc34 PE=1 SV=2	0	0	120.443	1418.95	204.28	3325.18	4631.28	5057.47	4344.22	3435.66
SWISS	MBB1A_RAT	Mybbp1a	1	1	37.55	0.0480175	1.3186	0.0436795	11.6883	3.54699	0.535676	UDD	Sham	152191	Myb-binding protein 1A OS=Rattus norvegicus OX=10116 GN=Mybbp1a PE=1 SV=2	437.547	0	0	994.312	489.738	11193.9	4183.19	258.105	2377.98	4447.04
SWISS	EIF3I_RAT	Eif3i	1	1	63.95	0.0379562	1.42072	0.0356175	11.6106	3.53737	0.587217	UDD	Sham	36438	Eukaryotic translation initiation factor 3 subunit I OS=Rattus norvegicus OX=10116 GN=Eif3i PE=2 SV=1	0	3698.96	556.115	904.366	2193.33	13502.2	21562.2	23202.8	13023.4	14079.5
TrEMBL	tr|D3ZH41|D3ZH41_RAT	Ckap4	2	2	82.19	4.35491e-05	4.36102	0.000167976	11.0316	3.46357	1	UDD	Sham	36294	Cytoskeleton-associated protein 4 OS=Rattus norvegicus OX=10116 GN=Ckap4 PE=1 SV=2	1440.94	1113.3	735.529	1168.14	382.443	4803.21	12831.2	13649.7	12394.6	9717.97
SWISS	RET1_RAT	Rbp1	1	1	27.31	0.00500195	2.30086	0.00609439	11.0304	3.46341	0.916867	UDD	Sham	15824	Retinol-binding protein 1 OS=Rattus norvegicus OX=10116 GN=Rbp1 PE=1 SV=2	589.197	2456.84	401.58	192.898	420.574	6059.95	5921.09	3810.24	27304.1	1700.01
SWISS	FUBP1_RAT	Fubp1	1	1	35.67	6.29359e-05	4.2011	0.000173521	10.8955	3.44566	0.999998	UDD	Sham	67155	Far upstream element-binding protein 1 OS=Rattus norvegicus OX=10116 GN=Fubp1 PE=1 SV=1	3378.08	1238.52	2538.75	633.78	1549.96	20864.1	25166.6	18824.4	25829.4	11069.6
SWISS	SND1_RAT	Snd1	3	3	161.85	0.000146356	3.83459	0.00032753	10.6474	3.41243	0.999941	UDD	Sham	101888	Staphylococcal nuclease domain-containing protein 1 OS=Rattus norvegicus OX=10116 GN=Snd1 PE=1 SV=1	1101.61	3742.05	1209.13	4627.32	664.102	19323.7	27706.1	26451.1	29466.6	17838.5
TrEMBL	tr|B2RZ27|B2RZ27_RAT	Sh3bgrl3	2	2	115.15	0.000629459	3.20103	0.00135653	10.3967	3.37805	0.996906	UDD	Sham	10470	SH3 domain binding glutamic acid-rich protein-like 3 OS=Rattus norvegicus OX=10116 GN=Sh3bgrl3 PE=1 SV=1	5732.34	6112.6	3102.18	568.632	3255.52	56352.8	22817.4	30219.9	56363.8	29404.5
TrEMBL	tr|Q52KJ9|Q52KJ9_RAT	Tmx1	1	1	47.54	0.0310335	1.50817	0.0346097	9.78128	3.29002	0.630278	UDD	Sham	31415	Thioredoxin domain containing 1 OS=Rattus norvegicus OX=10116 GN=Tmx1 PE=1 SV=1	241.269	0	589.477	256.28	0	600.444	3860.44	3154.13	1441.61	1575.9
SWISS	MARCS_RAT	Marcks	4	4	239.8	1.19231e-05	4.92361	5.64372e-05	9.67793	3.2747	1	UDD	Sham	29777	Myristoylated alanine-rich C-kinase substrate OS=Rattus norvegicus OX=10116 GN=Marcks PE=1 SV=2	9385.25	13283.6	12339.4	9723.33	15359.8	80051	110903	60049.9	208736	121820
TrEMBL	tr|Q5FVM2|Q5FVM2_RAT;tr|A0A096MKF4|A0A096MKF4_RAT	Psme3	2	1	82.08	0.000804395	3.09453	0.00162374	9.12455	3.18975	0.994845	UDD	Sham	29488	Proteaseome (Prosome, macropain) 28 subunit, 3 OS=Rattus norvegicus OX=10116 GN=Psme3 PE=1 SV=1	2420.39	318.31	766.655	2328.08	514.805	20707.7	5707.07	13871.2	9796.06	7842.79
SWISS	LRC59_RAT	Lrrc59	3	3	101.21	1.48401e-07	6.82856	1.13395e-05	8.853	3.14617	1	UDD	Sham	34848	Leucine-rich repeat-containing protein 59 OS=Rattus norvegicus OX=10116 GN=Lrrc59 PE=1 SV=1	18610.9	17097.3	12802.9	20366.7	14539.2	128041	180530	148011	174588	107320
TrEMBL	tr|Q6YH22|Q6YH22_RAT	Pkig	2	2	116.06	0.000142546	3.84605	0.000427037	8.80447	3.13824	0.999946	UDD	Sham	7939	cAMP-dependent protein kinase inhibitor OS=Rattus norvegicus OX=10116 GN=Pkig PE=1 SV=1	13041.6	3652.3	7415.77	12447.1	20273	88105.6	132588	63151.7	144535	71974.6
TrEMBL	tr|D4A8A0|D4A8A0_RAT	Cad	2	2	79.54	2.93884e-06	5.53182	3.07327e-05	8.64742	3.11227	1	UDD	Sham	243217	Aspartate carbamoyltransferase OS=Rattus norvegicus OX=10116 GN=Cad PE=1 SV=2	1610.28	1491.56	1466.14	2252.54	1726.19	16948.9	13581	18544.3	17366.6	7466.12
SWISS	ARC1B_RAT	Arpc1b	2	2	144.06	3.85663e-05	4.41379	0.000122787	8.54168	3.09452	1	UDD	Sham	41030	Actin-related protein 2/3 complex subunit 1B OS=Rattus norvegicus OX=10116 GN=Arpc1b PE=1 SV=3	15559.4	8562.04	3862.97	8651.41	4266.97	69231.4	81840.3	56906	89592.3	51808.7
SWISS	T22D1_RAT	Tsc22d1	1	1	57.14	8.10598e-05	4.09119	0.000213582	8.2916	3.05165	0.999993	UDD	Sham	15573	TSC22 domain family protein 1 OS=Rattus norvegicus OX=10116 GN=Tsc22d1 PE=2 SV=1	14227.6	6336.2	12940.9	11879	6901.57	56917	84389.8	64405	177258	50558.4
TrEMBL	tr|A0A0G2K1L0|A0A0G2K1L0_RAT	Tnc	5	5	181.98	0.000124402	3.90517	0.000379953	8.1688	3.03013	0.999966	UDD	Sham	221604	Tenascin C OS=Rattus norvegicus OX=10116 GN=Tnc PE=1 SV=1	9892.71	10244.9	14312	10164.1	11634.8	130697	128424	43653.2	118694	38015.9
SWISS	XIRP2_RAT	Xirp2	28	27	1413.82	6.26687e-06	5.20295	3.89768e-05	8.15553	3.02778	1	UDD	Sham	373751	Xin actin-binding repeat-containing protein 2 OS=Rattus norvegicus OX=10116 GN=Xirp2 PE=1 SV=1	124941	79021.4	125032	141985	74979	1.06151e+06	770814	1.29237e+06	795451	532431
SWISS	TYB10_RAT	Tmsb10	3	2	108.78	1.16373e-05	4.93415	5.60769e-05	8.13515	3.02417	1	UDD	Sham	5023	Thymosin beta-10 OS=Rattus norvegicus OX=10116 GN=Tmsb10 PE=1 SV=2	182857	102175	105529	110506	160637	1.01205e+06	1.3286e+06	649173	1.67168e+06	721559
TrEMBL	tr|A0A097BW25|A0A097BW25_RAT	Postn	7	7	396.39	1.2754e-07	6.89435	2.08868e-05	8.09656	3.01731	1	UDD	Sham	87098	Periostin OS=Rattus norvegicus OX=10116 GN=Postn PE=1 SV=1	82209.4	83746.1	93129.2	61250.6	85007.5	505506	746780	731728	786017	511853
SWISS	PTMA_RAT	Ptma	4	4	202.81	0.000344751	3.46249	0.000665704	8.07855	3.0141	0.999257	UDD	Sham	12375	Prothymosin alpha OS=Rattus norvegicus OX=10116 GN=Ptma PE=1 SV=2	14763	10768.3	4683.44	9328.78	13354.6	82663.2	64487.5	33916.8	181556	64716.7
SWISS	S10A4_RAT	S100a4	3	3	113.4	2.10628e-05	4.67648	8.10506e-05	7.65726	2.93683	1	UDD	Sham	11769	Protein S100-A4 OS=Rattus norvegicus OX=10116 GN=S100a4 PE=2 SV=1	47791.8	18523.3	19375	20716.4	31734.8	250646	285184	140315	235790	145848
SWISS	KLC1_RAT	Klc1	2	2	78.7	3.67255e-06	5.43503	2.80624e-05	7.59935	2.92588	1	UDD	Sham	63705	Kinesin light chain 1 OS=Rattus norvegicus OX=10116 GN=Klc1 PE=1 SV=2	7391.92	3853.48	5441.33	8348.36	3220.13	43336.2	38754.9	44821.9	48084.5	39723.9
SWISS	JUPI1_RAT	Jpt1	2	2	128.35	0.000716522	3.14477	0.00118654	7.46526	2.90019	0.995929	UDD	Sham	15566	Jupiter microtubule associated homolog 1 OS=Rattus norvegicus OX=10116 GN=JPT1 PE=1 SV=3	10684.2	9279.11	6777.97	24761.2	16321.3	113821	133799	37352	170168	51181.3
SWISS	PEX19_RAT	Pex19	1	1	32.98	0.0144738	1.83942	0.0152097	7.4165	2.89074	0.776999	UDD	Sham	32477	Peroxisomal biogenesis factor 19 OS=Rattus norvegicus OX=10116 GN=Pex19 PE=1 SV=1	0	213.638	0	2138.54	0	1765.32	4434.38	886.675	7438.23	2920.31
SWISS	ARP19_RAT;ENSA_RAT	Arpp19	1	1	44.51	0.0473168	1.32498	0.0432127	7.1889	2.84577	0.538926	UDD	Sham	12285	cAMP-regulated phosphoprotein 19 OS=Rattus norvegicus OX=10116 GN=Arpp19 PE=1 SV=3	0	17.9905	3595.91	2543.83	8279.65	13154.6	14656.9	15097.6	36548.4	24331.3
SWISS	MAP1B_RAT	Map1b	1	1	26.73	0.00106616	2.97218	0.001634	7.07508	2.82275	0.991148	UDD	Sham	269477	Microtubule-associated protein 1B OS=Rattus norvegicus OX=10116 GN=Map1b PE=1 SV=3	2534.76	390.499	689.798	2228.22	293.814	10196.2	6586.73	10344.9	10453.8	5838.74
SWISS	ARF4_RAT	Arf4	3	1	177.55	1.99509e-06	5.70004	1.87215e-05	7.05755	2.81917	1	UDD	Sham	20384	ADP-ribosylation factor 4 OS=Rattus norvegicus OX=10116 GN=Arf4 PE=2 SV=2	7669.16	8162.52	3962.3	6663.55	5360.08	50475.8	47908.7	43029.5	52258.5	30881.8
SWISS	FINC_RAT	Fn1	25	25	1489.31	2.06179e-06	5.68575	1.90139e-05	6.75481	2.75591	1	UDD	Sham	272341	Fibronectin OS=Rattus norvegicus OX=10116 GN=Fn1 PE=1 SV=2	635353	536407	301498	325623	471216	2.96064e+06	3.11591e+06	3.21951e+06	3.67975e+06	2.35828e+06
TrEMBL	tr|A0A0G2JSW0|A0A0G2JSW0_RAT;tr|B0BMS8|B0BMS8_RAT	Myl12b	4	4	307.96	4.81228e-07	6.31765	2.30952e-05	6.74893	2.75466	1	UDD	Sham	19767	Myosin regulatory light chain 12B OS=Rattus norvegicus OX=10116 GN=Myl12b PE=4 SV=1	433145	300813	316956	488044	361910	2.6569e+06	3.18183e+06	2.20153e+06	2.89134e+06	1.89724e+06
SWISS	MRLCA_RAT;ML12B_RAT;MYL9_RAT	Rlc-a	5	5	376.88	5.78053e-07	6.23803	1.48027e-05	6.71863	2.74817	1	UDD	Sham	19883	Myosin regulatory light chain RLC-A OS=Rattus norvegicus OX=10116 GN=Rlc-a PE=2 SV=2	471071	319218	338612	523463	414476	2.87035e+06	3.46079e+06	2.38453e+06	3.12965e+06	2.04102e+06
SWISS	SERPH_RAT	Serpinh1	9	9	688.49	1.52766e-08	7.81597	4.08556e-06	6.70824	2.74593	1	UDD	Sham	46488	Serpin H1 OS=Rattus norvegicus OX=10116 GN=Serpinh1 PE=1 SV=1	386234	351647	321579	407444	287106	2.25789e+06	2.5591e+06	2.2934e+06	2.70017e+06	1.95577e+06
SWISS	CHSP1_RAT	Carhsp1	1	1	27.57	0.000141545	3.84911	0.000319449	6.41263	2.68092	0.999947	UDD	Sham	15896	Calcium-regulated heat stable protein 1 OS=Rattus norvegicus OX=10116 GN=Carhsp1 PE=1 SV=1	1642.55	2640.57	1845.39	4298.35	6054.92	22714.7	27202.4	26943.6	14217.8	14613.1
TrEMBL	tr|D4ABA9|D4ABA9_RAT	Xirp1	25	25	1951.71	4.26955e-05	4.36962	0.000166993	6.34769	2.66623	1	UDD	Sham	125696	Xin actin-binding repeat-containing 1 OS=Rattus norvegicus OX=10116 GN=Xirp1 PE=1 SV=2	1.34108e+06	564987	738845	1.9598e+06	688150	6.37526e+06	7.80605e+06	6.29274e+06	7.77112e+06	5.35229e+06
SWISS	PTBP1_RAT;PTBP3_RAT	Ptbp1	4	4	184.94	4.00249e-06	5.39767	2.9734e-05	6.34101	2.66471	1	UDD	Sham	59317	Polypyrimidine tract-binding protein 1 OS=Rattus norvegicus OX=10116 GN=Ptbp1 PE=1 SV=1	39824.3	37349.6	19169	22744.2	30305	159383	239792	177488	222518	148114
SWISS	MAP1A_RAT	Map1a	1	1	33.63	0.00303448	2.51792	0.0039684	6.23535	2.64047	0.954597	UDD	Sham	299348	Microtubule-associated protein 1A OS=Rattus norvegicus OX=10116 GN=Map1a PE=1 SV=1	4146.38	4143.86	3234.97	2570.77	2593.96	16764.9	7404.7	12664.4	57499.5	9734.1
SWISS	OSTF1_RAT	Ostf1	1	1	32.51	0.000388303	3.41083	0.000735095	6.22765	2.63869	0.998995	UDD	Sham	23654	Osteoclast-stimulating factor 1 OS=Rattus norvegicus OX=10116 GN=Ostf1 PE=1 SV=1	1923.92	7404.03	5049.72	7903.79	4781.57	41667.1	21327.5	20278.6	29479.4	55786.6
SWISS	STAT3_RAT	Stat3	2	2	89.23	5.01182e-06	5.3	3.48145e-05	6.16833	2.62488	1	UDD	Sham	87983	Signal transducer and activator of transcription 3 OS=Rattus norvegicus OX=10116 GN=Stat3 PE=1 SV=1	15709.7	7476.05	10740.5	15989.1	13472.9	76476.7	102841	86244.4	65076.3	60361.1
SWISS	PGRC1_RAT	Pgrmc1	1	1	26.36	0.0026431	2.57789	0.0035432	6.09661	2.60801	0.962287	UDD	Sham	21585	Membrane-associated progesterone receptor component 1 OS=Rattus norvegicus OX=10116 GN=Pgrmc1 PE=1 SV=3	1597.37	2063.9	1298.26	170.13	823.082	5107.83	10032.5	4366.04	9518.17	7267.05
SWISS	CLIC1_RAT	Clic1	3	3	128.66	4.31707e-05	4.36481	0.000131949	5.91667	2.56479	1	UDD	Sham	26964	Chloride intracellular channel protein 1 OS=Rattus norvegicus OX=10116 GN=Clic1 PE=1 SV=1	88036.8	59160	67445.4	65256.6	40624.2	200595	539292	380026	483892	292623
SWISS	PLST_RAT	Pls3	4	4	207.18	2.77932e-07	6.55606	1.14475e-05	5.73	2.51853	1	UDD	Sham	70635	Plastin-3 OS=Rattus norvegicus OX=10116 GN=Pls3 PE=1 SV=2	56562.7	61238.4	41744.1	56402.6	48413.9	351606	368896	277996	289807	226488
SWISS	EF1A1_RAT	Eef1a1	12	5	606.07	1.88793e-07	6.72401	1.14475e-05	5.63447	2.49428	1	UDD	Sham	50082	Elongation factor 1-alpha 1 OS=Rattus norvegicus OX=10116 GN=Eef1a1 PE=2 SV=1	622654	472639	480518	571510	645026	3.12599e+06	3.72343e+06	3.05936e+06	3.51642e+06	2.30819e+06
TrEMBL	tr|D3ZM27|D3ZM27_RAT	Ankrd2	11	11	834.32	6.44075e-05	4.19106	0.000226765	5.50816	2.46157	0.999997	UDD	Sham	37050	Ankyrin repeat domain 2 OS=Rattus norvegicus OX=10116 GN=Ankrd2 PE=1 SV=2	1.28484e+06	365251	677328	1.23786e+06	693825	4.30676e+06	5.04285e+06	3.92955e+06	5.15951e+06	5.02115e+06
SWISS	RS21_RAT	Rps21	1	1	37.07	3.23092e-05	4.49067	0.000108009	5.50129	2.45977	1	UDD	Sham	9122	40S ribosomal protein S21 OS=Rattus norvegicus OX=10116 GN=Rps21 PE=1 SV=1	3856.76	3689.17	4933.25	3659.21	2695.71	21117.2	12833.8	13947.5	21974.1	33739.1
SWISS	F13A_RAT	F13a1	2	2	141.19	4.58635e-05	4.33853	0.000137047	5.49857	2.45906	0.999999	UDD	Sham	82606	Coagulation factor XIII A chain OS=Rattus norvegicus OX=10116 GN=F13a1 PE=2 SV=3	22487.5	13442	9046.69	23580.9	19135.4	101701	96449.5	136482	83108.3	64443.2
SWISS	NCAM1_RAT	Ncam1	1	1	50.53	0.00123032	2.90998	0.00185896	5.35	2.41954	0.988551	UDD	Sham	94599	Neural cell adhesion molecule 1 OS=Rattus norvegicus OX=10116 GN=Ncam1 PE=1 SV=1	8831.08	5060.26	2609.75	12967.6	5643.38	40330.7	36131.9	47598.8	49597.2	14191
TrEMBL	tr|Q5M860|Q5M860_RAT	Arhgdib	3	3	124.34	6.44029e-06	5.19109	4.47569e-05	5.33858	2.41646	1	UDD	Sham	22870	Rho GDP dissociation inhibitor beta OS=Rattus norvegicus OX=10116 GN=Arhgdib PE=1 SV=1	35824.4	38243.4	26818.7	34674.1	37838.7	212399	244212	142346	213400	113348
TrEMBL	tr|B2RYP4|B2RYP4_RAT	Snx2	1	1	57.81	9.80999e-06	5.00833	6.1882e-05	5.25794	2.3945	1	UDD	Sham	58495	Sorting nexin-2 OS=Rattus norvegicus OX=10116 GN=Snx2 PE=1 SV=1	4284.85	3633.14	2953.2	2937.36	3115.26	21001	18603.9	20594.2	19316.8	9468.51
TrEMBL	tr|D3ZFH5|D3ZFH5_RAT	Itih2	2	2	137.02	3.6917e-06	5.43277	3.6058e-05	5.16938	2.36999	1	UDD	Sham	92311	Inter-alpha-trypsin inhibitor heavy chain 2 OS=Rattus norvegicus OX=10116 GN=Itih2 PE=1 SV=3	31212.8	24298.8	24006.6	16660.8	31644.9	116435	163283	112884	160719	107449
TrEMBL	tr|F1M853|F1M853_RAT	Rrbp1	6	6	236.32	4.98157e-05	4.30263	0.000183946	5.12515	2.35759	0.999999	UDD	Sham	157409	Ribosome-binding protein 1 OS=Rattus norvegicus OX=10116 GN=Rrbp1 PE=1 SV=3	35320.1	24194.1	19813.4	18990.4	25105.8	94714.5	132728	108090	216491	80542
TrEMBL	tr|D4A6A2|D4A6A2_RAT	LOC100911361	4	1	288.41	0.000182964	3.73763	0.000508249	5.08911	2.34741	0.999878	UDD	Sham	36890	Heterogeneous nuclear ribonucleoprotein A3-like OS=Rattus norvegicus OX=10116 GN=LOC100911361 PE=1 SV=3	17432.6	5945.82	7262.69	6612	4825.09	41963.4	36166.9	29154.5	67313.1	39542.9
SWISS	ABRA_RAT	Abra	3	3	122.17	0.000211015	3.67569	0.000449671	5.03855	2.33301	0.999811	UDD	Sham	42875	Actin-binding Rho-activating protein OS=Rattus norvegicus OX=10116 GN=Abra PE=1 SV=2	8871.36	5227.51	5660.3	5486.43	3723.42	28594.6	17471.9	53953.5	18354.4	27587.5
SWISS	PABP1_RAT	Pabpc1	3	3	124.13	2.52845e-05	4.59715	9.20008e-05	5.02623	2.32948	1	UDD	Sham	70656	Polyadenylate-binding protein 1 OS=Rattus norvegicus OX=10116 GN=Pabpc1 PE=1 SV=1	38048.4	13550.4	17537.5	30888.6	19539.1	133719	127279	123620	114674	101663
TrEMBL	tr|D3ZZC1|D3ZZC1_RAT	Txndc5	2	2	64.3	9.67553e-07	6.01433	2.30952e-05	4.93638	2.30345	1	UDD	Sham	46324	RCG43947 OS=Rattus norvegicus OX=10116 GN=Txndc5 PE=1 SV=1	4999.08	6117.68	3768.44	4877	3914.92	18390.7	28249.3	20092	26585.4	23561.8
SWISS	CATB_RAT	Ctsb	2	2	57.84	1.61787e-06	5.79106	1.62799e-05	4.93187	2.30214	1	UDD	Sham	37446	Cathepsin B OS=Rattus norvegicus OX=10116 GN=Ctsb PE=1 SV=2	18494.5	21428.7	16744.1	31176.9	17435.9	115266	87717.3	113897	113750	88598.1
SWISS	PALMD_RAT	Palmd	1	1	72.65	0.000495523	3.30494	0.000886436	4.93034	2.30169	0.99819	UDD	Sham	62380	Palmdelphin OS=Rattus norvegicus OX=10116 GN=Palmd PE=1 SV=1	3500.87	5742.99	4328.52	5654.03	3714.77	10275.7	32770.6	18829.4	37282	13950
SWISS	FSCN1_RAT	Fscn1	1	1	47.08	0.00327116	2.4853	0.00423649	4.87181	2.28446	0.949949	UDD	Sham	54457	Fascin OS=Rattus norvegicus OX=10116 GN=Fscn1 PE=1 SV=2	319.273	596.369	169.531	157.314	147.807	1910.91	917.131	1748.7	1758.17	438.331
TrEMBL	tr|A0A0G2KAJ7|A0A0G2KAJ7_RAT	Col12a1	5	5	205.15	0.0220159	1.65726	0.0257958	4.85845	2.2805	0.700123	UDD	Sham	342315	Collagen alpha-1(XII) chain OS=Rattus norvegicus OX=10116 GN=Col12a1 PE=1 SV=1	16824.6	36225.5	22624.8	5307.68	4848.11	195179	54774.3	16810.7	77775.1	72464.7
SWISS	TKT_RAT	Tkt	6	6	272.31	0.000128648	3.8906	0.000295325	4.82373	2.27015	0.999962	UDD	Sham	67601	Transketolase OS=Rattus norvegicus OX=10116 GN=Tkt PE=1 SV=1	64782.9	50135.2	34172.8	41579.4	19448.1	238762	250131	186181	210799	127681
SWISS	ATAD3_RAT	Atad3	1	1	40.74	6.71403e-06	5.17302	3.94636e-05	4.76458	2.25235	1	UDD	Sham	66718	ATPase family AAA domain-containing protein 3 OS=Rattus norvegicus OX=10116 GN=Atad3 PE=1 SV=1	3482.19	5367.39	3228.59	5899.73	4474.53	26139.7	24408.2	19664.9	21719.8	15043.7
SWISS	ERF1_RAT	Etf1	1	1	113.59	5.78203e-05	4.23792	0.000165384	4.7022	2.23334	0.999998	UDD	Sham	49000	Eukaryotic peptide chain release factor subunit 1 OS=Rattus norvegicus OX=10116 GN=Etf1 PE=2 SV=3	17586.2	7348.61	9824.6	15211.3	10513	74630	67194.4	60221.8	45319.3	37041.4
SWISS	VIGLN_RAT	Hdlbp	5	5	165.52	1.48661e-06	5.8278	1.59031e-05	4.69981	2.2326	1	UDD	Sham	141496	Vigilin OS=Rattus norvegicus OX=10116 GN=Hdlbp PE=1 SV=1	28201.4	18821.5	26332.3	28700.5	21956.6	121201	134898	132045	113589	81100
TrEMBL	tr|G3V7Q7|G3V7Q7_RAT	Iqgap1	6	6	250.41	4.73204e-06	5.32495	4.06258e-05	4.6942	2.23088	1	UDD	Sham	188714	IQ motif containing GTPase activating protein 1 (Predicted), isoform CRA_b OS=Rattus norvegicus OX=10116 GN=Iqgap1 PE=1 SV=1	44640.1	29227.6	29916.6	32150.9	30973.7	172082	211757	143974	152909	102782
TrEMBL	tr|B1WC49|B1WC49_RAT	Api5	1	1	54.53	0.00132801	2.8768	0.0024101	4.65131	2.21764	0.986928	UDD	Sham	56750	Api5 protein OS=Rattus norvegicus OX=10116 GN=Api5 PE=1 SV=1	7385.91	2535.15	5097.44	4619.25	974.737	22625.8	20769.1	15454.6	18254.8	18770.8
SWISS	DPYL3_RAT	Dpysl3	3	2	123.6	2.97196e-05	4.52696	0.000102462	4.63471	2.21248	1	UDD	Sham	61928	Dihydropyrimidinase-related protein 3 OS=Rattus norvegicus OX=10116 GN=Dpysl3 PE=1 SV=2	7445.58	11271.4	6856	5398.47	10993.2	40255.7	37053.3	25515.1	52741.9	38928
SWISS	CD151_RAT	Cd151	1	1	40.15	0.000201089	3.69661	0.000430233	4.63469	2.21247	0.999837	UDD	Sham	28336	CD151 antigen OS=Rattus norvegicus OX=10116 GN=Cd151 PE=1 SV=2	3395.01	2122.97	2782.95	1711.56	850.612	9363.92	9786.46	12561.6	7808.23	10826.8
SWISS	DX39A_RAT	Ddx39a	2	1	80.07	0.000103393	3.98551	0.000251375	4.63452	2.21242	0.999982	UDD	Sham	49078	ATP-dependent RNA helicase DDX39A OS=Rattus norvegicus OX=10116 GN=Ddx39a PE=2 SV=1	5489.83	3231.53	1893.46	2917.38	4699.37	14900.3	18567	19866.4	20377.8	10783.1
TrEMBL	tr|G3V9F5|G3V9F5_RAT	Jade2	1	1	40.31	9.16953e-06	5.03765	5.84508e-05	4.61706	2.20697	1	UDD	Sham	92067	Jade family PHD finger 2 OS=Rattus norvegicus OX=10116 GN=Jade2 PE=1 SV=1	3941.51	2420.15	2536.98	4318.5	2917.82	12561.3	13126.8	17990.4	19273.4	11544.1
SWISS	SC31A_RAT	Sec31a	2	2	51.32	0.0126149	1.89912	0.0134949	4.60144	2.20208	0.799745	UDD	Sham	135187	Protein transport protein Sec31A OS=Rattus norvegicus OX=10116 GN=Sec31a PE=1 SV=2	13551.6	688.359	662.246	2237.86	647.76	15921.8	13025.2	17437.4	4093.13	31371.9
SWISS	DYN2_RAT;DYN1_RAT	Dnm2	2	2	89.43	0.00116812	2.93251	0.001775	4.53971	2.1826	0.989556	UDD	Sham	98169	Dynamin-2 OS=Rattus norvegicus OX=10116 GN=Dnm2 PE=1 SV=1	2060.53	5013.86	9506.28	14740.8	7975.47	36979.8	28275.2	45617.1	34531.6	32992.9
SWISS	MYH10_RAT	Myh10	9	3	557.8	0.000109143	3.962	0.000261104	4.44897	2.15347	0.999979	UDD	Sham	228824	Myosin-10 OS=Rattus norvegicus OX=10116 GN=Myh10 PE=1 SV=1	16442.4	9962.03	14585	13813.5	6515.86	80356.2	39340.7	48268.8	41744.7	63095.3
SWISS	AL1A2_RAT	Aldh1a2	3	1	108.65	0.00548395	2.26091	0.00656206	4.43797	2.1499	0.908064	UDD	Sham	56604	Retinal dehydrogenase 2 OS=Rattus norvegicus OX=10116 GN=Aldh1a2 PE=1 SV=2	6560.31	1188.72	1680.94	593.229	1479.76	15586.3	11962.4	6698.72	12586.4	4216.06
TrEMBL	tr|G3V6P6|G3V6P6_RAT;tr|Q5PPI5|Q5PPI5_RAT	Rbm3	1	1	51.96	0.00163579	2.78627	0.00285473	4.37413	2.129	0.981526	UDD	Sham	16973	RNA binding motif protein 3, isoform CRA_a OS=Rattus norvegicus OX=10116 GN=Rbm3 PE=1 SV=1	10899	4878.19	3807.72	8773.26	3704.01	34020.9	42259.1	14240.7	34588.9	15134.6
SWISS	NUCB2_RAT	Nucb2	2	2	94.97	8.67897e-05	4.06153	0.000223182	4.37249	2.12845	0.999991	UDD	Sham	50059	Nucleobindin-2 OS=Rattus norvegicus OX=10116 GN=Nucb2 PE=1 SV=1	11522.1	9836.77	16494.5	20366.3	20498.9	67459.1	103466	57993	70897.9	44379.7
SWISS	MTL5_RAT	Tesmin	1	1	29.17	6.44009e-05	4.19111	0.000176649	4.35595	2.12299	0.999997	UDD	Sham	50436	Tesmin OS=Rattus norvegicus OX=10116 GN=Tesmin PE=1 SV=2	1252.29	842.243	1020.05	1104	1761.94	6816.96	6737.37	3324.87	5422.25	3749.44
SWISS	ARFG2_RAT	Arfgap2	2	2	112.27	0.000769298	3.11391	0.00125835	4.34588	2.11965	0.995289	UDD	Sham	56521	ADP-ribosylation factor GTPase-activating protein 2 OS=Rattus norvegicus OX=10116 GN=Arfgap2 PE=1 SV=1	7224.44	5659.24	3665.59	7272.78	2342.97	30787	14698.9	16161.8	35091.5	16970.8
TrEMBL	tr|D3ZWD6|D3ZWD6_RAT	C8a	1	1	27.8	0.0249206	1.60344	0.0287453	4.32788	2.11366	0.675522	UDD	Sham	66230	Complement C8 alpha chain OS=Rattus norvegicus OX=10116 GN=C8a PE=1 SV=1	3013.67	1443.84	2436.62	1804.95	1961.06	10961.4	13308	1377.39	13904.1	6584.96
SWISS	YKT6_RAT	Ykt6	1	1	33.99	0.000121118	3.91679	0.000282355	4.32328	2.11213	0.999969	UDD	Sham	22355	Synaptobrevin homolog YKT6 OS=Rattus norvegicus OX=10116 GN=Ykt6 PE=1 SV=1	1595.79	3640.71	4980.08	4218.37	4575.99	19687.2	16672.1	18556.3	13329.5	13944.5
SWISS	CYBP_RAT	Cacybp	3	3	87.28	1.46422e-05	4.83439	6.31595e-05	4.29719	2.10339	1	UDD	Sham	26525	Calcyclin-binding protein OS=Rattus norvegicus OX=10116 GN=Cacybp PE=1 SV=1	19078.6	10693.6	11678.4	24228.8	13604.5	82241.1	65901.7	65813.5	63137.9	63603.4
SWISS	ANKR1_RAT	Ankrd1	8	7	452.79	2.53335e-07	6.59631	1.14475e-05	4.24151	2.08458	1	UDD	Sham	36041	Ankyrin repeat domain-containing protein 1 OS=Rattus norvegicus OX=10116 GN=Ankrd1 PE=1 SV=1	785288	957386	1.01948e+06	908960	1.24156e+06	4.14312e+06	4.34076e+06	4.57051e+06	4.39339e+06	3.38938e+06
SWISS	LBR_RAT	Lbr	1	1	85.15	0.000569427	3.24456	0.000998604	4.22552	2.07913	0.997517	UDD	Sham	70679	Delta(14)-sterol reductase LBR OS=Rattus norvegicus OX=10116 GN=Lbr PE=1 SV=1	7755.81	2788.3	4464.29	2488.1	3209.75	28677.5	18542.5	13257.7	16737.4	10279.7
TrEMBL	tr|Q8R3Z7|Q8R3Z7_RAT	Ehd4	4	3	184.78	0.00467307	2.3304	0.00694342	4.19836	2.06982	0.922987	UDD	Sham	61428	EH-domain-containing 4 OS=Rattus norvegicus OX=10116 GN=Ehd4 PE=1 SV=1	56232.2	34970.5	19204.3	26571.6	6758.12	173431	107047	168255	94129	60596.6
SWISS	CDV3_RAT	Cdv3	6	6	346.56	0.00013802	3.86006	0.000312813	4.18969	2.06684	0.999951	UDD	Sham	24296	Protein CDV3 homolog OS=Rattus norvegicus OX=10116 GN=Cdv3 PE=1 SV=1	150402	239916	151957	260341	256987	612114	1.02174e+06	637188	1.44992e+06	718454
SWISS	PDIA4_RAT	Pdia4	2	2	57.88	0.000218931	3.65969	0.000460494	4.1779	2.06278	0.999789	UDD	Sham	72675	Protein disulfide-isomerase A4 OS=Rattus norvegicus OX=10116 GN=Pdia4 PE=1 SV=2	7708.7	6645.65	2543.84	5444.01	9507.47	28014.9	26945.2	22329.4	32812.9	22962.3
TrEMBL	tr|D3Z802|D3Z802_RAT	Nrap	41	41	1970.45	8.5678e-06	5.06713	5.51961e-05	4.17745	2.06262	1	UDD	Sham	192162	Nebulin-related-anchoring protein OS=Rattus norvegicus OX=10116 GN=Nrap PE=1 SV=1	797771	612661	762098	663929	512054	3.44573e+06	2.7133e+06	3.45265e+06	2.54957e+06	1.82701e+06
SWISS	NUCL_RAT	Ncl	5	5	187.87	5.59204e-07	6.25243	1.48027e-05	4.17405	2.06145	1	UDD	Sham	77101	Nucleolin OS=Rattus norvegicus OX=10116 GN=Ncl PE=1 SV=3	167806	115548	111749	136348	110936	549585	560936	536992	610603	423243
TrEMBL	tr|D4A7U1|D4A7U1_RAT	Zyx	4	4	157.09	0.000226394	3.64514	0.000598682	4.16461	2.05818	0.999767	UDD	Sham	60265	Zyxin OS=Rattus norvegicus OX=10116 GN=Zyx PE=1 SV=1	58770.8	38729.4	35781.7	41049.3	59692.2	121305	239082	131903	327339	154986
SWISS	CAP1_RAT	Cap1	3	3	196.52	1.63891e-05	4.78544	6.9025e-05	4.16296	2.05761	1	UDD	Sham	51556	Adenylyl cyclase-associated protein 1 OS=Rattus norvegicus OX=10116 GN=Cap1 PE=1 SV=3	93322.3	62361.4	49279.6	60470.7	67043	281647	368752	235985	309895	187808
TrEMBL	tr|A0A0G2JUQ3|A0A0G2JUQ3_RAT	LOC103689968	1	1	49.84	0.0308714	1.51044	0.0345563	4.11676	2.04151	0.63138	UDD	Sham	38053	Protein FAM134B OS=Rattus norvegicus OX=10116 GN=LOC103689968 PE=1 SV=1	4668.57	108.699	286.673	2196.1	2156.96	7803.15	13705.1	8139.44	6610.41	2509.36
SWISS	RETR1_RAT	Retreg1	1	1	49.84	0.0308714	1.51044	0.0297522	4.11676	2.04151	0.63138	UDD	Sham	52749	Reticulophagy regulator 1 OS=Rattus norvegicus OX=10116 GN=Retreg1 PE=2 SV=1	4668.57	108.699	286.673	2196.1	2156.96	7803.15	13705.1	8139.44	6610.41	2509.36
TrEMBL	tr|F1M8A5|F1M8A5_RAT	Hypk	1	1	151.38	0.00504108	2.29748	0.00740958	4.05267	2.01887	0.916145	UDD	Sham	14652	Huntingtin-interacting protein K OS=Rattus norvegicus OX=10116 GN=Hypk PE=1 SV=1	5125.55	7767.13	2201.59	8436.87	16889.7	20287.8	51551.8	25669.3	47325.4	18978
SWISS	GPTC4_RAT	Gpatch4	1	1	29.57	1.29729e-05	4.88696	5.83101e-05	4.01564	2.00563	1	UDD	Sham	46045	G patch domain-containing protein 4 OS=Rattus norvegicus OX=10116 GN=Gpatch4 PE=2 SV=1	21831.8	19081.2	14407.6	18529.2	11622.4	54134.6	80726.1	72132.9	82958.5	53274
SWISS	ITIH3_RAT	Itih3	3	3	102.78	4.05268e-05	4.39226	0.000126766	3.98509	1.99461	1	UDD	Sham	99036	Inter-alpha-trypsin inhibitor heavy chain H3 OS=Rattus norvegicus OX=10116 GN=Itih3 PE=2 SV=1	24314.4	15316	16811.5	15019.2	19447.8	50310	72558.5	62989.4	116363	60058.4
SWISS	CSRP3_RAT	Csrp3	3	3	214.8	0.00354472	2.45042	0.00451427	3.954	1.98331	0.944599	UDD	Sham	20789	Cysteine and glycine-rich protein 3 OS=Rattus norvegicus OX=10116 GN=Csrp3 PE=1 SV=1	3.19668e+06	398766	1.13993e+06	734058	2.56221e+06	6.45288e+06	8.06414e+06	4.6337e+06	7.2067e+06	5.39971e+06
SWISS	TYB4_RAT	Tmsb4x	5	4	168.5	9.30697e-05	4.03119	0.000233713	3.95393	1.98329	0.999988	UDD	Sham	5050	Thymosin beta-4 OS=Rattus norvegicus OX=10116 GN=Tmsb4x PE=1 SV=2	643404	716945	570825	504842	846700	2.41748e+06	2.83575e+06	1.56639e+06	4.13217e+06	2.02784e+06
TrEMBL	tr|A0A0U1RS25|A0A0U1RS25_RAT	Upf1	1	1	28.95	0.000143151	3.84421	0.000427037	3.94847	1.9813	0.999945	UDD	Sham	123874	UPF1, RNA helicase and ATPase OS=Rattus norvegicus OX=10116 GN=Upf1 PE=1 SV=1	5611.79	3389.25	2150.84	3535.38	2463.33	11633.5	21031.3	12860.3	10515.8	11677.8
SWISS	ATX10_RAT	Atxn10	2	2	105.57	0.00300931	2.52153	0.00395483	3.90863	1.96666	0.955092	UDD	Sham	53692	Ataxin-10 OS=Rattus norvegicus OX=10116 GN=Atxn10 PE=1 SV=1	8857.47	2505.21	7601.31	7848.08	10165.1	30467.6	24548.8	54184.1	17191	18138.6
TrEMBL	tr|Q3KRC3|Q3KRC3_RAT	Srpra	1	1	32.75	0.0102733	1.98829	0.0136132	3.89373	1.96115	0.831235	UDD	Sham	69613	SRP receptor subunit alpha OS=Rattus norvegicus OX=10116 GN=Srpra PE=1 SV=1	2841.64	3530.28	3566.56	3116.05	279.468	11009.6	11176.4	9909.34	8988.73	10834.9
TrEMBL	tr|Q4KM87|Q4KM87_RAT	Actl6a	1	1	92.76	0.00109242	2.96161	0.00207775	3.87153	1.9529	0.990745	UDD	Sham	47390	Actin-like 6A OS=Rattus norvegicus OX=10116 GN=Actl6a PE=1 SV=1	4645.04	3810.15	2743.64	3401.49	1059.77	16051	10484.3	15467.3	10309.9	8316.03
TrEMBL	tr|Q6AYS3|Q6AYS3_RAT	Ctsa	1	1	38.83	4.60198e-06	5.33706	4.06258e-05	3.85571	1.947	1	UDD	Sham	51183	Carboxypeptidase OS=Rattus norvegicus OX=10116 GN=Ctsa PE=1 SV=1	4591.49	4940.83	3352.82	6318.41	5546.25	19198.5	17335.8	18727.9	23959.6	16206.3
TrEMBL	tr|B5DEN5|B5DEN5_RAT;tr|Q7TPK5|Q7TPK5_RAT	Eef1b2	4	4	252.22	1.85455e-06	5.73176	2.44145e-05	3.83514	1.93928	1	UDD	Sham	24660	Elongation factor 1-beta OS=Rattus norvegicus OX=10116 GN=Eef1b2 PE=1 SV=1	116229	107144	85546.1	121060	118243	405029	480976	344314	531771	340419
SWISS	RL27A_RAT	Rpl27a	2	2	88.81	0.000687931	3.16246	0.00115348	3.7988	1.92554	0.996261	UDD	Sham	16608	60S ribosomal protein L27a OS=Rattus norvegicus OX=10116 GN=Rpl27a PE=1 SV=3	52649.4	37050	51230.6	41445.7	40785.5	343161	118075	115571	168771	102166
SWISS	H15_RAT	H1-5	2	1	81.17	8.32839e-06	5.07944	4.52968e-05	3.7681	1.91384	1	UDD	Sham	22635	Histone H1.5 OS=Rattus norvegicus OX=10116 GN=H1-5 PE=1 SV=1	18831.3	15933.9	18978.7	12188	13286	60999.7	59892.8	43755.6	79639.9	54212.7
SWISS	TBB2A_RAT	Tubb2a	17	2	974.02	0.00187951	2.72596	0.00267369	3.74983	1.90682	0.977026	UDD	Sham	49875	Tubulin beta-2A chain OS=Rattus norvegicus OX=10116 GN=Tubb2a PE=1 SV=1	96954.7	39624.9	80703.5	33961.8	16905.1	199324	270819	197121	179772	158480
SWISS	PRDX4_RAT	Prdx4	3	1	134.07	0.000284151	3.54645	0.000571376	3.72564	1.89749	0.999556	UDD	Sham	30988	Peroxiredoxin-4 OS=Rattus norvegicus OX=10116 GN=Prdx4 PE=2 SV=1	9301.92	8939.26	5964.61	7779.53	2974.14	26021	33536.8	20182.9	24350.4	26155.4
SWISS	SGT1_RAT	Sugt1	1	1	28.73	0.0380838	1.41926	0.0356746	3.70924	1.89112	0.58649	UDD	Sham	38067	Protein SGT1 homolog OS=Rattus norvegicus OX=10116 GN=Sugt1 PE=2 SV=1	0	0	3614.31	0	2918.68	740.15	6802.37	4360.56	6137.68	6191.69
TrEMBL	tr|F1M983|F1M983_RAT	Cfh	1	1	38.75	0.000672435	3.17235	0.00142381	3.69972	1.88742	0.996437	UDD	Sham	139916	Complement factor H OS=Rattus norvegicus OX=10116 GN=Cfh PE=1 SV=1	5459.71	8571.63	5887.61	6372.69	12474.9	18827.4	19521.8	24148.5	52002.5	28925.1
TrEMBL	tr|A0A096P6L9|A0A096P6L9_RAT	C5	2	2	96.52	0.000493261	3.30692	0.00111457	3.69726	1.88646	0.99821	UDD	Sham	188961	Complement C5 OS=Rattus norvegicus OX=10116 GN=C5 PE=1 SV=2	9664.15	9496.48	5393.75	8773.71	18872.6	28998.2	29742.1	33575.6	59784.6	40898.8
SWISS	TSP4_RAT;COMP_RAT	Thbs4	4	4	338.67	0.017573	1.75515	0.0180758	3.69646	1.88614	0.742758	UDD	Sham	108145	Thrombospondin-4 OS=Rattus norvegicus OX=10116 GN=Thbs4 PE=1 SV=1	199421	284589	201125	24254.4	179919	1.15559e+06	663986	291555	566089	610067
SWISS	PEA15_RAT	Pea15	2	2	76.68	0.000150954	3.82116	0.000335028	3.64596	1.8663	0.999934	UDD	Sham	15031	Astrocytic phosphoprotein PEA-15 OS=Rattus norvegicus OX=10116 GN=Pea15 PE=1 SV=1	13697.2	5592.3	13017.1	10601	15496.9	56453.1	40390.3	38357.2	43446	34293.3
SWISS	HYOU1_RAT	Hyou1	1	1	36.55	2.12949e-05	4.67172	8.13586e-05	3.64388	1.86548	1	UDD	Sham	111220	Hypoxia up-regulated protein 1 OS=Rattus norvegicus OX=10116 GN=Hyou1 PE=1 SV=1	7936.09	14164.1	8021.04	15276.9	11914.9	38701.3	39778.8	40506.1	51872.4	37983.3
SWISS	ROA1_RAT	Hnrnpa1	3	3	169.48	1.06722e-05	4.97175	5.38519e-05	3.61323	1.85329	1	UDD	Sham	34191	Heterogeneous nuclear ribonucleoprotein A1 OS=Rattus norvegicus OX=10116 GN=Hnrnpa1 PE=1 SV=3	70474.1	49039.4	73275	81046.9	54251.3	307668	217955	243860	174101	241868
TrEMBL	tr|G3V6A2|G3V6A2_RAT	Slain2	1	1	32.6	0.0136888	1.86364	0.017415	3.58698	1.84277	0.786383	UDD	Sham	65320	SLAIN motif family, member 2 OS=Rattus norvegicus OX=10116 GN=Slain2 PE=1 SV=1	22909.8	4915.51	10756.7	8608.36	14142.6	45729.1	66531.2	11854.7	58100.1	37785.2
TrEMBL	tr|B0BNK1|B0BNK1_RAT;tr|Q6IN17|Q6IN17_RAT	Rab5c	4	2	242.55	4.17763e-05	4.37907	0.000166993	3.56697	1.8347	1	UDD	Sham	23411	RAB5C, member RAS oncogene family OS=Rattus norvegicus OX=10116 GN=Rab5c PE=1 SV=1	16740.3	13011.3	10836.4	14850	8923.31	45589.2	53067.5	46561	54965.3	29392
TrEMBL	tr|A0A0G2K070|A0A0G2K070_RAT;tr|A0A0G2K0Q2|A0A0G2K0Q2_RAT	Kif5c	2	2	78.52	7.21508e-05	4.14176	0.000247663	3.52784	1.81878	0.999996	UDD	Sham	88588	Kinesin-like protein OS=Rattus norvegicus OX=10116 GN=Kif5c PE=1 SV=1	11199	19294	12296.8	24964	12171.3	47114.2	45500.4	61503	65455.1	62390
SWISS	COPG1_RAT;COPG2_RAT	Copg1	3	3	95.15	7.45546e-07	6.12753	1.50669e-05	3.52433	1.81735	1	UDD	Sham	97551	Coatomer subunit gamma-1 OS=Rattus norvegicus OX=10116 GN=Copg1 PE=2 SV=1	20581	18129.8	16726.9	18685.8	14422.4	65272.4	77833.3	61496.4	53941.5	53521.8
SWISS	ANM3_RAT	Prmt3	1	1	25.65	8.92627e-05	4.04933	0.000226278	3.49779	1.80644	0.99999	UDD	Sham	59382	Protein arginine N-methyltransferase 3 OS=Rattus norvegicus OX=10116 GN=Prmt3 PE=1 SV=1	2869.46	1419.69	2443.53	3105.48	2100.13	10039.6	8445.35	10393.2	5969.76	6909.81
SWISS	HPCL1_RAT	Hpcal1	1	1	26.62	0.00173159	2.76155	0.00248976	3.4879	1.80236	0.979776	UDD	Sham	22324	Hippocalcin-like protein 1 OS=Rattus norvegicus OX=10116 GN=Hpcal1 PE=1 SV=2	950.708	2064.91	3667.37	3129.94	3930.96	6564.6	8465.23	9044.96	13965.8	9896.66
SWISS	MYH9_RAT	Myh9	37	31	2424.7	1.89195e-06	5.72309	1.83993e-05	3.48049	1.79929	1	UDD	Sham	226197	Myosin-9 OS=Rattus norvegicus OX=10116 GN=Myh9 PE=1 SV=3	1.70681e+06	1.2487e+06	1.16109e+06	1.27837e+06	1.11509e+06	4.5172e+06	5.26721e+06	4.38753e+06	4.98048e+06	3.50579e+06
SWISS	ERP29_RAT	Erp29	2	2	71.11	2.24561e-06	5.64867	1.99556e-05	3.47358	1.79642	1	UDD	Sham	28557	Endoplasmic reticulum resident protein 29 OS=Rattus norvegicus OX=10116 GN=Erp29 PE=1 SV=2	37612.6	39669.2	24761.7	36275.6	35090.3	115482	127750	120104	142212	96802.9
SWISS	TBB5_RAT	Tubb5	17	2	995.29	2.26547e-06	5.64484	1.99556e-05	3.39169	1.76201	1	UDD	Sham	49639	Tubulin beta-5 chain OS=Rattus norvegicus OX=10116 GN=Tubb5 PE=1 SV=1	672073	469092	435215	580511	420585	1.69802e+06	2.10143e+06	1.68681e+06	1.71403e+06	1.54172e+06
SWISS	DEST_RAT	Dstn	2	1	64.12	0.0046002	2.33722	0.00566946	3.35843	1.74779	0.924354	UDD	Sham	18522	Destrin OS=Rattus norvegicus OX=10116 GN=Dstn PE=1 SV=3	3943.8	3835.68	2248.36	6921.64	1090.54	14066.5	6508.16	12165.8	15042.9	12802.8
SWISS	HNRPF_RAT	Hnrnpf	4	3	293.62	2.44845e-05	4.61111	9.03189e-05	3.34911	1.74378	1	UDD	Sham	45701	Heterogeneous nuclear ribonucleoprotein F OS=Rattus norvegicus OX=10116 GN=Hnrnpf PE=1 SV=3	49167.1	28926	27908	45729.2	39161	137535	114234	150888	139736	96921.2
SWISS	NEDD4_RAT	Nedd4	3	3	95.96	0.000153701	3.81332	0.000339716	3.34747	1.74307	0.99993	UDD	Sham	102331	E3 ubiquitin-protein ligase NEDD4 OS=Rattus norvegicus OX=10116 GN=Nedd4 PE=1 SV=1	15671	19815.5	27616.4	16838.2	39528.4	60315.3	92581.5	79286.6	90551.6	77185.7
SWISS	RL3_RAT	Rpl3	3	3	109.86	2.22515e-05	4.65264	8.38156e-05	3.25734	1.70369	1	UDD	Sham	46107	60S ribosomal protein L3 OS=Rattus norvegicus OX=10116 GN=Rpl3 PE=1 SV=3	100647	75484.9	70778.4	125351	76302.9	321712	283417	346068	295776	214151
SWISS	PNPH_RAT	Pnp	5	5	233.69	4.63317e-06	5.33412	3.35709e-05	3.25714	1.7036	1	UDD	Sham	32281	Purine nucleoside phosphorylase OS=Rattus norvegicus OX=10116 GN=Pnp PE=1 SV=1	229857	160991	141184	170472	204462	669493	700502	563883	507191	513039
SWISS	LEG3_RAT	Lgals3	2	2	120.76	8.86705e-05	4.05222	0.000226278	3.2561	1.70315	0.99999	UDD	Sham	27184	Galectin-3 OS=Rattus norvegicus OX=10116 GN=Lgals3 PE=1 SV=4	48210.5	28239.4	34057.8	28369.2	53876	142630	135869	153582	98118.8	97423.7
TrEMBL	tr|B1WC34|B1WC34_RAT	Prkcsh	1	1	48.42	2.04984e-05	4.68828	0.000104313	3.24617	1.69874	1	UDD	Sham	59181	Glucosidase 2 subunit beta OS=Rattus norvegicus OX=10116 GN=Prkcsh PE=1 SV=1	18786.7	18368.3	12061.3	15367.3	12883	43007.4	58583.3	39824.6	65751.3	44303.5
TrEMBL	tr|Q80ZA3|Q80ZA3_RAT	Serpinf1	1	1	47.28	3.21867e-05	4.49232	0.000146012	3.24185	1.69682	1	UDD	Sham	46436	Alpha-2 antiplasmin OS=Rattus norvegicus OX=10116 GN=Serpinf1 PE=1 SV=1	16733.5	24357.5	23074.5	15138.3	14547	64705.3	75676.5	43543.6	63889	56436.1
SWISS	CLUS_RAT	Clu	4	4	176.96	0.0101696	1.9927	0.0113087	3.23874	1.69543	0.832711	UDD	Sham	51342	Clusterin OS=Rattus norvegicus OX=10116 GN=Clu PE=1 SV=2	50684.1	39149.2	68905.4	46398.4	78477.6	84306.4	432567	117867	162278	121535
SWISS	DCPS_RAT	Dcps	1	1	34.5	0.0020355	2.69133	0.00284983	3.19249	1.67468	0.974075	UDD	Sham	38690	m7GpppX diphosphatase OS=Rattus norvegicus OX=10116 GN=Dcps PE=2 SV=1	2046.53	610.693	1209.4	1150.27	2189.05	2658.65	4002.67	5452.9	5940.93	4949.75
TrEMBL	tr|D3ZRX9|D3ZRX9_RAT	Cnn2	1	1	28.41	0.000216126	3.66529	0.000576566	3.16459	1.66202	0.999797	UDD	Sham	24054	Calponin (Fragment) OS=Rattus norvegicus OX=10116 GN=Cnn2 PE=1 SV=3	15375.6	9762.01	11661.6	7649.49	7809.84	34657.2	32713	26618.9	48277.9	23109.6
SWISS	CNN3_RAT	Cnn3	1	1	28.41	0.000216126	3.66529	0.000456921	3.16459	1.66202	0.999797	UDD	Sham	36412	Calponin-3 OS=Rattus norvegicus OX=10116 GN=Cnn3 PE=1 SV=1	15375.6	9762.01	11661.6	7649.49	7809.84	34657.2	32713	26618.9	48277.9	23109.6
TrEMBL	tr|D3ZUB0|D3ZUB0_RAT	Rcn1	1	1	26.84	2.13806e-05	4.66998	0.000107005	3.16191	1.6608	1	UDD	Sham	38067	Reticulocalbin 1 OS=Rattus norvegicus OX=10116 GN=Rcn1 PE=1 SV=1	4430.96	4323.49	2607.09	2900.61	3483.46	11888.9	13197.7	10279.5	8465.85	12278.2
SWISS	HSPB8_RAT	Hspb8	4	4	176.54	2.53729e-06	5.59563	2.18893e-05	3.1537	1.65705	1	UDD	Sham	21579	Heat shock protein beta-8 OS=Rattus norvegicus OX=10116 GN=Hspb8 PE=1 SV=1	280787	231897	190830	221915	190229	814808	595053	626649	817455	664491
TrEMBL	tr|G3V852|G3V852_RAT	Tln1	23	20	1158.19	8.99806e-05	4.04585	0.00029139	3.15288	1.65667	0.99999	UDD	Sham	269504	RCG55135, isoform CRA_b OS=Rattus norvegicus OX=10116 GN=Tln1 PE=1 SV=1	603200	326945	302307	353077	264086	1.31176e+06	1.34737e+06	1.09447e+06	1.2169e+06	861113
TrEMBL	tr|Q5PPJ6|Q5PPJ6_RAT	Lars	1	1	37.17	6.51328e-06	5.1862	4.47569e-05	3.14914	1.65496	1	UDD	Sham	134192	Leucyl-tRNA synthetase OS=Rattus norvegicus OX=10116 GN=Lars PE=1 SV=1	11647.2	10926.5	10321.6	14211	7891.92	41818.2	32340	36951.2	31203.1	30884.4
TrEMBL	tr|G3V9N1|G3V9N1_RAT	Pgam5	1	1	38.23	0.0322221	1.49185	0.0356075	3.14353	1.65239	0.622338	UDD	Sham	31981	RCG21137 OS=Rattus norvegicus OX=10116 GN=Pgam5 PE=1 SV=1	818.61	0	0	1704.23	0	1597.53	2017.84	1147.58	1474.06	1693.61
TrEMBL	tr|A0A0G2JXT8|A0A0G2JXT8_RAT	Flnb	6	1	335.46	0.031472	1.50208	0.0349699	3.12726	1.6449	0.62732	UDD	Sham	277670	Filamin B OS=Rattus norvegicus OX=10116 GN=Flnb PE=1 SV=1	5289.02	7914.72	448.203	3680.64	3526.99	12636.8	15543.6	12494.3	18841.1	5717.42
SWISS	YBOX1_RAT	Ybx1	5	3	301.8	0.0023343	2.63184	0.00316895	3.1193	1.64122	0.96832	UDD	Sham	35709	Y-box-binding protein 1 OS=Rattus norvegicus OX=10116 GN=Ybx1 PE=2 SV=3	83586.2	46190.5	75828.7	86501.3	70819.9	131315	334569	137481	355521	173189
SWISS	NEXN_RAT	Nexn	7	6	314.39	1.40192e-05	4.85328	6.18624e-05	3.10726	1.63564	1	UDD	Sham	78345	Nexilin OS=Rattus norvegicus OX=10116 GN=Nexn PE=1 SV=1	134275	115846	122784	125840	95488.6	330996	381307	350842	512981	270309
SWISS	PDIA6_RAT	Pdia6	6	6	345.09	6.61343e-07	6.17957	1.50669e-05	3.1056	1.63487	1	UDD	Sham	48143	Protein disulfide-isomerase A6 OS=Rattus norvegicus OX=10116 GN=Pdia6 PE=1 SV=2	318821	244336	227598	265463	300255	869706	867946	770487	977455	727077
TrEMBL	tr|Q5U3Z7|Q5U3Z7_RAT	Shmt2	2	1	75.25	0.0281215	1.55096	0.0320106	3.10062	1.63256	0.650845	UDD	Sham	55730	Serine hydroxymethyltransferase OS=Rattus norvegicus OX=10116 GN=Shmt2 PE=1 SV=1	2212.11	4796.44	3233.66	8401.61	2670.72	20809.2	3724.12	17292.4	16804.7	7457.89
TrEMBL	tr|D3ZTN0|D3ZTN0_RAT	Prkdc	1	1	29.39	2.91018e-05	4.53608	0.000135637	3.09337	1.62918	1	UDD	Sham	471771	DNA-dependent protein kinase catalytic subunit OS=Rattus norvegicus OX=10116 GN=Prkdc PE=1 SV=3	8917.58	8376.16	8162.16	7801.95	9848.55	29032.2	33508.5	26040	28548.8	16214.5
SWISS	HNRPD_RAT	Hnrnpd	1	1	40.44	1.14023e-05	4.94301	5.59526e-05	3.09138	1.62825	1	UDD	Sham	38194	Heterogeneous nuclear ribonucleoprotein D0 OS=Rattus norvegicus OX=10116 GN=Hnrnpd PE=1 SV=2	13368.5	9352.89	8854.28	8602.6	8041.27	34850.9	32306.5	26075.7	32625	23206.8
TrEMBL	tr|A0A0G2K8K0|A0A0G2K8K0_RAT	Sfpq	4	3	173.97	5.99018e-06	5.22256	4.42377e-05	3.08938	1.62732	1	UDD	Sham	75039	Splicing factor proline and glutamine-rich OS=Rattus norvegicus OX=10116 GN=Sfpq PE=1 SV=1	66104.5	51231.3	45584.5	61498.9	39635	200027	149218	160768	156970	148781
SWISS	PUF60_RAT	Puf60	1	1	31.59	4.9658e-05	4.30401	0.000144353	3.08177	1.62376	0.999999	UDD	Sham	60211	Poly(U)-binding-splicing factor PUF60 OS=Rattus norvegicus OX=10116 GN=Puf60 PE=2 SV=2	4545.81	4137.73	2404.49	4270.36	5761.54	14085.4	12474.8	14063.3	12626.8	11836.6
SWISS	IC1_RAT	Serping1	3	3	143.87	0.00135431	2.86828	0.00201915	3.07984	1.62286	0.986482	UDD	Sham	55576	Plasma protease C1 inhibitor OS=Rattus norvegicus OX=10116 GN=Serping1 PE=2 SV=1	26661.1	28160.5	23086.6	32192.9	36860.9	100463	48565.3	61918.3	159095	82577.6
SWISS	TPH2_RAT	Tph2	1	1	28.54	0.0187487	1.72703	0.0191379	3.07935	1.62262	0.730806	UDD	Sham	55586	Tryptophan 5-hydroxylase 2 OS=Rattus norvegicus OX=10116 GN=Tph2 PE=1 SV=1	2188.63	4124.51	2758.63	4161.72	2191.45	5106.56	14105.1	17433.1	7427.56	3426.41
SWISS	HNRPC_RAT	Hnrnpc	4	4	158	5.43637e-06	5.26469	3.58987e-05	3.07768	1.62184	1	UDD	Sham	32837	Heterogeneous nuclear ribonucleoprotein C OS=Rattus norvegicus OX=10116 GN=Hnrnpc PE=1 SV=2	75892.9	52899.3	49263.9	61534.9	48115.1	208646	188437	154661	185931	147793
SWISS	CAPG_RAT	Capg	2	2	148.21	4.91468e-05	4.3085	0.000143648	3.06838	1.61748	0.999999	UDD	Sham	38775	Macrophage-capping protein OS=Rattus norvegicus OX=10116 GN=Capg PE=1 SV=1	54256.6	45678.9	59824	43339.5	65300.2	169082	224205	145957	174435	109873
TrEMBL	tr|A0A0G2K9H9|A0A0G2K9H9_RAT	Dnajb5	1	1	35.72	0.0140635	1.85191	0.0178542	3.06592	1.61632	0.781865	UDD	Sham	47231	DnaJ heat shock protein family (Hsp40) member B5 OS=Rattus norvegicus OX=10116 GN=Dnajb5 PE=4 SV=1	5271.21	7784.04	3339.22	8901.12	854.198	16943.1	14149.3	18501.8	19658.3	10920.5
TrEMBL	tr|Q6AYI1|Q6AYI1_RAT;tr|A0A096MIX2|A0A096MIX2_RAT;tr|A0A096MJW9|A0A096MJW9_RAT	Ddx5	4	3	190.76	1.05128e-06	5.97828	2.30952e-05	3.06102	1.61401	1	UDD	Sham	69196	DEAD box protein 5 OS=Rattus norvegicus OX=10116 GN=Ddx5 PE=1 SV=1	93179.4	65107.7	70826.5	70822.7	72945.6	240515	260059	222768	235482	182575
SWISS	HS90A_RAT	Hsp90aa1	24	14	1380.4	7.955e-06	5.09936	4.38655e-05	3.06014	1.6136	1	UDD	Sham	84762	Heat shock protein HSP 90-alpha OS=Rattus norvegicus OX=10116 GN=Hsp90aa1 PE=1 SV=3	1.15345e+06	766662	763954	1.20512e+06	866140	3.49549e+06	2.6936e+06	3.00952e+06	2.57818e+06	2.77516e+06
TrEMBL	tr|D3Z941|D3Z941_RAT	Mars	2	2	93.79	0.000312969	3.5045	0.000786415	3.0521	1.6098	0.999424	UDD	Sham	101517	Methionine--tRNA ligase, cytoplasmic OS=Rattus norvegicus OX=10116 GN=Mars PE=1 SV=1	8821.98	12068.3	9546.35	24610.8	13798.6	34728.5	51446.7	46201.9	37193.9	40554
SWISS	MTPN_RAT	Mtpn	1	1	59.27	6.25142e-06	5.20402	3.89768e-05	3.05127	1.60941	1	UDD	Sham	12853	Myotrophin OS=Rattus norvegicus OX=10116 GN=Mtpn PE=1 SV=2	80508.2	71913	62917.2	82019.3	66723.1	218745	241185	165733	287454	197791
SWISS	PRP19_RAT	Prpf19	1	1	44.87	1.02495e-05	4.9893	5.27137e-05	3.03744	1.60286	1	UDD	Sham	55204	Pre-mRNA-processing factor 19 OS=Rattus norvegicus OX=10116 GN=Prpf19 PE=1 SV=2	17964.2	14437.8	9368.96	11751.2	15280.2	39528.9	46013.3	39306.3	42584.4	41550.7
SWISS	IMDH2_RAT	Impdh2	3	3	126.8	0.000106477	3.97275	0.000257701	3.02292	1.59594	0.99998	UDD	Sham	55780	Inosine-5'-monophosphate dehydrogenase 2 OS=Rattus norvegicus OX=10116 GN=Impdh2 PE=1 SV=1	28945.8	14260	14525.3	26112.2	15155	63038.1	51107.3	61513	67796.4	55808.6
SWISS	MOES_RAT	Msn	18	14	825.34	3.02545e-06	5.51921	2.41529e-05	3.00341	1.5866	1	UDD	Sham	67697	Moesin OS=Rattus norvegicus OX=10116 GN=Msn PE=1 SV=3	274998	285362	246304	234502	234508	786505	933546	707277	839504	564540
TrEMBL	tr|Q6P3V8|Q6P3V8_RAT	Eif4a1	9	4	498.28	0.000863795	3.06359	0.00170388	3.00065	1.58527	0.994063	UDD	Sham	46125	RNA helicase OS=Rattus norvegicus OX=10116 GN=Eif4a1 PE=1 SV=1	140144	92053.9	179266	228585	355962	655493	620458	625606	503568	583555
SWISS	TBA1A_RAT;TBA3_RAT	Tuba1a	16	1	1203.36	9.79032e-05	4.0092	0.000242436	2.96626	1.56864	0.999986	UDD	Sham	50104	Tubulin alpha-1A chain OS=Rattus norvegicus OX=10116 GN=Tuba1a PE=1 SV=1	88500.9	76242.6	65409	65831.2	39219.7	214309	219073	228847	155794	176277
SWISS	PDIA3_RAT	Pdia3	14	14	746.02	3.36511e-07	6.473	1.19995e-05	2.9348	1.55326	1	UDD	Sham	56588	Protein disulfide-isomerase A3 OS=Rattus norvegicus OX=10116 GN=Pdia3 PE=1 SV=2	1.17014e+06	947080	902763	1.00753e+06	961839	3.04059e+06	3.18173e+06	2.69822e+06	3.27551e+06	2.44667e+06
TrEMBL	tr|D4AE96|D4AE96_RAT	Ipo7	2	2	55.74	0.000315282	3.5013	0.000788953	2.93202	1.5519	0.999413	UDD	Sham	119412	Importin 7 OS=Rattus norvegicus OX=10116 GN=Ipo7 PE=1 SV=1	22839.3	21212.6	10268	18026.5	27571.7	68472.1	66831.6	46612.7	50135.4	60910.1
TrEMBL	tr|A0A0G2JU47|A0A0G2JU47_RAT	Slc22a22	1	1	25.26	1.48737e-06	5.82758	2.30952e-05	2.90476	1.53842	1	UDD	Sham	55280	Solute carrier family 22 (organic cation transporter), member 22 OS=Rattus norvegicus OX=10116 GN=Slc22a22 PE=4 SV=1	7892.33	10173.2	8776.47	7809.11	7112.23	29147.8	20959.8	23887.5	21800.4	25516.8
SWISS	RBBP7_RAT	Rbbp7	1	1	77.74	1.04123e-05	4.98245	5.30412e-05	2.89355	1.53284	1	UDD	Sham	47790	Histone-binding protein RBBP7 OS=Rattus norvegicus OX=10116 GN=Rbbp7 PE=2 SV=1	45190.9	26317.7	29954.2	33787.9	40888.8	109850	118320	95292.8	95068.3	91137.2
TrEMBL	tr|D4A250|D4A250_RAT	RGD1563620	1	1	77.74	1.04123e-05	4.98245	6.43411e-05	2.89355	1.53284	1	UDD	Sham	47704	Similar to retinoblastoma-binding protein 4 OS=Rattus norvegicus OX=10116 GN=RGD1563620 PE=4 SV=1	45190.9	26317.7	29954.2	33787.9	40888.8	109850	118320	95292.8	95068.3	91137.2
TrEMBL	tr|A0A0G2JVL8|A0A0G2JVL8_RAT	Iars	3	3	102.51	0.00126654	2.89738	0.00233127	2.88494	1.52854	0.987955	UDD	Sham	143491	Isoleucyl-tRNA synthetase OS=Rattus norvegicus OX=10116 GN=Iars PE=1 SV=1	26933.8	18001	18604.8	21595.6	6894.37	52495	58128.2	55026.4	52782.5	47068
TrEMBL	tr|D3ZFC6|D3ZFC6_RAT	Itih4	19	19	1088.47	0.00205376	2.68745	0.00342618	2.88177	1.52695	0.973727	UDD	Sham	103685	Inter-alpha-trypsin inhibitor heavy chain 4 OS=Rattus norvegicus OX=10116 GN=Itih4 PE=1 SV=3	546854	764144	539337	593778	1.07124e+06	1.56066e+06	1.28935e+06	1.66285e+06	3.80269e+06	1.81489e+06
TrEMBL	tr|M0RCH6|M0RCH6_RAT	Chmp4b	2	1	89.04	0.001275	2.89449	0.00233972	2.88144	1.52679	0.987815	UDD	Sham	24797	Uncharacterized protein OS=Rattus norvegicus OX=10116 GN=Chmp4b PE=1 SV=2	10789.4	10055	13747.8	10472.7	23866.4	29110.7	30785.2	35539	67198.7	35987.8
SWISS	VIME_RAT;PERI_RAT	Vim	30	24	1650.11	9.96512e-07	6.00152	1.572e-05	2.85843	1.51522	1	UDD	Sham	53700	Vimentin OS=Rattus norvegicus OX=10116 GN=Vim PE=1 SV=2	4.96536e+06	4.05243e+06	3.72461e+06	3.52364e+06	4.25359e+06	1.26699e+07	1.24692e+07	1.1732e+07	1.22749e+07	9.50798e+06
TrEMBL	tr|A0A0G2JVD0|A0A0G2JVD0_RAT	Rbm28	1	1	26.88	0.000958695	3.01832	0.00185116	2.85053	1.51123	0.992741	UDD	Sham	78188	RNA binding motif protein 28 (Predicted), isoform CRA_b OS=Rattus norvegicus OX=10116 GN=Rbm28 PE=1 SV=1	105135	70301.5	45560.3	50949.8	75636	159348	130048	218610	302252	180534
SWISS	IF5_RAT	Eif5	2	2	84.65	2.97261e-05	4.52686	0.000102462	2.83221	1.50193	1	UDD	Sham	48924	Eukaryotic translation initiation factor 5 OS=Rattus norvegicus OX=10116 GN=Eif5 PE=1 SV=1	38671.1	20196.9	26061.9	31698.5	24841.1	97096.8	77732.2	84068.4	71435.4	70339
TrEMBL	tr|B5DFN4|B5DFN4_RAT	Pfdn5	1	1	48.57	0.0015909	2.79836	0.00278441	2.82323	1.49734	0.982337	UDD	Sham	17315	Prefoldin 5 (Predicted), isoform CRA_a OS=Rattus norvegicus OX=10116 GN=Pfdn5 PE=1 SV=1	7113.72	4440.96	7108.97	10064.7	10194	20190.7	11905.7	21542.6	31511.3	24736.4
TrEMBL	tr|A0A0G2K9I8|A0A0G2K9I8_RAT	LOC100361025	2	2	66.26	1.11019e-05	4.9546	6.65644e-05	2.81876	1.49506	1	UDD	Sham	40477	Protein arginine methyltransferase 1-like OS=Rattus norvegicus OX=10116 GN=LOC100361025 PE=4 SV=1	32336.8	18822.4	24897.7	30113.2	25215.9	82632.2	66782	83939.3	64014.2	72977.5
SWISS	ANM1_RAT	Prmt1	2	2	66.26	1.11019e-05	4.9546	5.54936e-05	2.81876	1.49506	1	UDD	Sham	40496	Protein arginine N-methyltransferase 1 OS=Rattus norvegicus OX=10116 GN=Prmt1 PE=1 SV=1	32336.8	18822.4	24897.7	30113.2	25215.9	82632.2	66782	83939.3	64014.2	72977.5
SWISS	EIF3E_RAT	Eif3e	3	3	106.45	2.04352e-05	4.68962	7.93871e-05	2.80531	1.48816	1	UDD	Sham	52187	Eukaryotic translation initiation factor 3 subunit E OS=Rattus norvegicus OX=10116 GN=Eif3e PE=2 SV=1	29719.8	27734.3	18973.6	20744.8	17072.8	68508.1	71683.9	63393.1	62967.6	53940.3
TrEMBL	tr|A0A0G2K273|A0A0G2K273_RAT	LOC100909481	3	3	106.45	2.04352e-05	4.68962	0.000104313	2.80531	1.48816	1	UDD	Sham	52195	Eukaryotic translation initiation factor 3 subunit E OS=Rattus norvegicus OX=10116 GN=LOC100909481 PE=3 SV=1	29719.8	27734.3	18973.6	20744.8	17072.8	68508.1	71683.9	63393.1	62967.6	53940.3
TrEMBL	tr|Q7TPI7|Q7TPI7_RAT	LOC100911453	1	1	40.31	0.000940074	3.02684	0.00182463	2.79878	1.4848	0.993007	UDD	Sham	37704	Ac2-269 OS=Rattus norvegicus OX=10116 GN=LOC100911453 PE=1 SV=1	11021.1	7201.36	5589.92	7900.62	3400.23	16717	15094.7	22558.2	20907.7	22996.4
SWISS	MEP50_RAT	Wdr77	1	1	40.31	0.000940074	3.02684	0.00146596	2.79878	1.4848	0.993007	UDD	Sham	37052	Methylosome protein 50 OS=Rattus norvegicus OX=10116 GN=Wdr77 PE=1 SV=1	11021.1	7201.36	5589.92	7900.62	3400.23	16717	15094.7	22558.2	20907.7	22996.4
TrEMBL	tr|A0A0A0MY14|A0A0A0MY14_RAT	Rps28	1	1	42.72	8.46116e-05	4.07257	0.000281402	2.79778	1.48428	0.999992	UDD	Sham	7857	40S ribosomal protein S28 OS=Rattus norvegicus OX=10116 GN=LOC100359503 PE=3 SV=1	19742.1	34176.4	16389.9	26265	26353.5	66146.6	67587.8	63825	87642.7	58719.6
TrEMBL	tr|A0A0G2K0V8|A0A0G2K0V8_RAT	LOC100911422	3	3	157.6	1.23653e-05	4.90779	7.20012e-05	2.79718	1.48397	1	UDD	Sham	32381	Nuclear distribution protein C homolog OS=Rattus norvegicus OX=10116 GN=LOC100911422 PE=3 SV=1	27724.4	29797.2	22312.3	26616.7	19442	87931	72999.4	73027.4	59327.2	58859.4
SWISS	NUDC_RAT	Nudc	3	3	157.6	1.23653e-05	4.90779	5.72631e-05	2.79718	1.48397	1	UDD	Sham	38388	Nuclear migration protein nudC OS=Rattus norvegicus OX=10116 GN=Nudc PE=1 SV=1	27724.4	29797.2	22312.3	26616.7	19442	87931	72999.4	73027.4	59327.2	58859.4
SWISS	PP1G_RAT	Ppp1cc	3	1	164.62	0.000161506	3.79181	0.000352596	2.78533	1.47785	0.999918	UDD	Sham	36960	Serine/threonine-protein phosphatase PP1-gamma catalytic subunit OS=Rattus norvegicus OX=10116 GN=Ppp1cc PE=1 SV=1	3482.53	5008.79	5039.14	2885.56	4128.11	12002.6	7335.01	11386.9	13888.9	12608.6
SWISS	IF4H_RAT	Eif4h	1	1	61.13	5.55523e-06	5.2553	3.62363e-05	2.77848	1.4743	1	UDD	Sham	27307	Eukaryotic translation initiation factor 4H OS=Rattus norvegicus OX=10116 GN=Eif4h PE=1 SV=1	33945.3	30428.2	27877.6	39891.5	29523.4	81353.1	99979.6	85472.6	109438	72942
SWISS	ENPL_RAT	Hsp90b1	9	8	574.2	1.0026e-06	5.99887	1.572e-05	2.76894	1.46933	1	UDD	Sham	92713	Endoplasmin OS=Rattus norvegicus OX=10116 GN=Hsp90b1 PE=1 SV=2	723194	501207	544809	604922	581836	1.67373e+06	1.7603e+06	1.57021e+06	1.7955e+06	1.38516e+06
TrEMBL	tr|D4AC36|D4AC36_RAT	Eif3f	3	3	133.12	4.43902e-05	4.35271	0.000168943	2.7664	1.46801	0.999999	UDD	Sham	37973	Eukaryotic translation initiation factor 3 subunit F OS=Rattus norvegicus OX=10116 GN=Eif3f PE=1 SV=3	43012.7	24547.5	28766	39915.6	23821.9	102681	89724.5	81977.7	89525.3	78891.1
SWISS	SNX3_RAT	Snx3	2	2	106.45	0.000241095	3.61781	0.000495986	2.76295	1.46621	0.999721	UDD	Sham	18751	Sorting nexin-3 OS=Rattus norvegicus OX=10116 GN=Snx3 PE=1 SV=1	26108.8	21746.7	12013	16441.4	16225.5	66463.2	45106.6	54257.4	52578.7	37265.2
SWISS	VAT1_RAT	Vat1	5	5	264.93	7.79831e-06	5.108	4.34494e-05	2.75882	1.46405	1	UDD	Sham	43091	Synaptic vesicle membrane protein VAT-1 homolog OS=Rattus norvegicus OX=10116 GN=Vat1 PE=1 SV=1	62162.4	88422.3	61167.7	56804.4	63926.2	227555	157052	183892	185934	162828
SWISS	MSTN1_RAT	Mustn1	1	1	103.79	0.00207648	2.68267	0.00288484	2.755	1.46205	0.973292	UDD	Sham	8980	Musculoskeletal embryonic nuclear protein 1 OS=Rattus norvegicus OX=10116 GN=Mustn1 PE=1 SV=1	559114	356611	416865	983090	787308	1.38488e+06	1.76231e+06	1.21642e+06	2.68363e+06	1.50149e+06
SWISS	CFA97_RAT	Cfap97	1	1	25.4	0.000458742	3.33843	0.000846106	2.75432	1.4617	0.99849	UDD	Sham	61705	Cilia- and flagella-associated protein 97 OS=Rattus norvegicus OX=10116 GN=Cfap97 PE=1 SV=1	37216.4	57994.4	28967.9	29999.7	59021.2	100980	95724.8	111202	166520	112794
TrEMBL	tr|Q5M8C3|Q5M8C3_RAT	Serpina4	1	1	29.32	0.000206505	3.68507	0.000558277	2.74419	1.45638	0.999823	UDD	Sham	48017	Serine (Or cysteine) proteinase inhibitor, clade A (Alpha-1 antiproteinase, antitrypsin), member 4 OS=Rattus norvegicus OX=10116 GN=Serpina4 PE=1 SV=1	6765.1	5143.91	7788.68	4928.8	3551.07	20643.3	14942.8	12312.8	13986.2	15439.4
SWISS	SEPT2_RAT	Septin2	5	5	230.11	7.07217e-05	4.15045	0.000192018	2.73735	1.45278	0.999996	UDD	Sham	41566	Septin-2 OS=Rattus norvegicus OX=10116 GN=Septin2 PE=1 SV=1	81540.5	82767.8	47982.2	100267	59126.4	209246	223819	207279	204081	173004
SWISS	RL5_RAT	Rpl5	5	5	230.07	8.20652e-07	6.08584	1.50669e-05	2.72645	1.44703	1	UDD	Sham	34437	60S ribosomal protein L5 OS=Rattus norvegicus OX=10116 GN=Rpl5 PE=1 SV=3	182773	170915	188953	191823	160451	434690	525439	471091	594211	414516
SWISS	PA2G4_RAT	Pa2g4	3	3	132.82	2.43845e-05	4.61289	9.03189e-05	2.72521	1.44637	1	UDD	Sham	43629	Proliferation-associated protein 2G4 OS=Rattus norvegicus OX=10116 GN=Pa2g4 PE=1 SV=1	57799.7	44018.7	35027.3	41047.4	40840.2	136701	103874	139409	91523.9	124586
SWISS	HS105_RAT	Hsph1	5	5	219.93	1.74684e-05	4.75775	7.29959e-05	2.72318	1.44529	1	UDD	Sham	96357	Heat shock protein 105 kDa OS=Rattus norvegicus OX=10116 GN=Hsph1 PE=1 SV=1	92000.4	64496.4	71511.2	87728.3	59374.3	261666	172693	183389	202364	201383
SWISS	TALDO_RAT	Taldo1	4	3	203.12	1.3014e-06	5.88559	1.57755e-05	2.71804	1.44257	1	UDD	Sham	37436	Transaldolase OS=Rattus norvegicus OX=10116 GN=Taldo1 PE=1 SV=2	56673.3	56264.2	43548.8	47270.9	45790.4	160624	133250	137611	133811	112984
SWISS	HAP28_RAT	Pdap1	2	2	113.15	0.000263644	3.57898	0.000538234	2.70473	1.43548	0.99964	UDD	Sham	20593	28 kDa heat- and acid-stable phosphoprotein OS=Rattus norvegicus OX=10116 GN=Pdap1 PE=1 SV=1	39946.5	53825	46549.4	49100.4	66758.1	111604	167837	116232	198417	98805.7
SWISS	CO9_RAT	C9	6	6	370.82	0.0061542	2.21083	0.00725054	2.70302	1.43457	0.89616	UDD	Sham	62241	Complement component C9 OS=Rattus norvegicus OX=10116 GN=C9 PE=1 SV=1	57887.5	108675	85947.7	75592.2	172957	243533	171286	174081	493707	271768
SWISS	AFAM_RAT	Afm	1	1	34.61	0.00193495	2.71333	0.002738	2.68705	1.42602	0.975982	UDD	Sham	69290	Afamin OS=Rattus norvegicus OX=10116 GN=Afm PE=3 SV=1	13185.9	27153.4	15594.8	8254.75	27456.5	46205.1	39453.6	53065.4	59287.9	48243.2
SWISS	RL36_RAT	Rpl36	1	1	56.47	2.27583e-06	5.64286	1.99556e-05	2.67834	1.42134	1	UDD	Sham	12260	60S ribosomal protein L36 OS=Rattus norvegicus OX=10116 GN=Rpl36 PE=1 SV=2	42382.8	35796.5	40279.7	47248.8	34674	100456	109500	118594	121099	87040.9
SWISS	HPT_RAT	Hp	9	9	402.15	0.00365413	2.43722	0.00463154	2.67201	1.41792	0.942468	UDD	Sham	38539	Haptoglobin OS=Rattus norvegicus OX=10116 GN=Hp PE=1 SV=3	714000	921116	675577	1.25046e+06	1.46232e+06	1.77492e+06	1.84225e+06	2.24834e+06	4.78881e+06	2.76847e+06
SWISS	LA_RAT	Ssb	1	1	34.92	0.00641637	2.19271	0.00749339	2.67146	1.41763	0.891611	UDD	Sham	47748	Lupus La protein homolog OS=Rattus norvegicus OX=10116 GN=Ssb PE=1 SV=1	10260.7	2756.83	6061.41	9290.04	9362.68	28065.3	18362.4	22479.8	11625.8	20265.4
TrEMBL	tr|F1LQH9|F1LQH9_RAT	Bag2	1	1	27.51	0.0437762	1.35876	0.0462648	2.66181	1.41241	0.556067	UDD	Sham	23790	BAG cochaperone 2 OS=Rattus norvegicus OX=10116 GN=Bag2 PE=4 SV=2	4639.42	1171.22	2952.31	2679.71	3736.83	9760.12	2117.34	7139.11	9530.25	11858.2
SWISS	RS28_RAT	Rps28	2	2	124.08	7.02653e-05	4.15326	0.000191752	2.64937	1.40565	0.999996	UDD	Sham	7836	40S ribosomal protein S28 OS=Rattus norvegicus OX=10116 GN=Rps28 PE=1 SV=1	95058	88266.1	74647.6	76579.3	53467.7	233634	166405	164489	246283	217196
SWISS	RL28_RAT	Rpl28	1	1	44.8	0.000184715	3.7335	0.000396788	2.64557	1.40358	0.999874	UDD	Sham	15839	60S ribosomal protein L28 OS=Rattus norvegicus OX=10116 GN=Rpl28 PE=1 SV=4	14699.6	13090	10674.9	8786.41	7052.44	30168	25380.3	23107.6	35920.8	29086.6
SWISS	PROF1_RAT	Pfn1	7	7	484.76	1.3862e-06	5.85817	1.57755e-05	2.64428	1.40287	1	UDD	Sham	14948	Profilin-1 OS=Rattus norvegicus OX=10116 GN=Pfn1 PE=1 SV=2	1.92363e+06	1.69235e+06	1.73781e+06	1.98193e+06	2.25564e+06	5.70869e+06	5.50287e+06	4.97874e+06	5.05478e+06	4.11715e+06
SWISS	CBG_RAT	Serpina6	1	1	52.62	0.0426834	1.36974	0.0395674	2.64118	1.40119	0.561618	UDD	Sham	44642	Corticosteroid-binding globulin OS=Rattus norvegicus OX=10116 GN=Serpina6 PE=1 SV=2	3775.54	5279.61	8902.37	2721.75	5628.93	9444.3	23990.6	4099.71	19149.3	12800.9
TrEMBL	tr|Q3KR94|Q3KR94_RAT	Vtn	2	2	161.03	0.000152776	3.81594	0.000444795	2.62807	1.39401	0.999931	UDD	Sham	54690	Vitronectin OS=Rattus norvegicus OX=10116 GN=Vtn PE=1 SV=1	33854.8	36290.6	32435.6	23049.1	53626.7	86327.7	87972.5	80677.7	113079	103043
SWISS	MVP_RAT	Mvp	11	11	478.06	9.77046e-05	4.01008	0.000242436	2.62481	1.39222	0.999986	UDD	Sham	95739	Major vault protein OS=Rattus norvegicus OX=10116 GN=Mvp PE=1 SV=4	145502	213858	193434	291386	194280	429901	676837	570732	573365	474931
SWISS	K2C8_RAT;K2C7_RAT	Krt8	10	4	444.69	0.00483832	2.31531	0.00590847	2.61574	1.38722	0.919901	UDD	Sham	53985	Keratin, type II cytoskeletal 8 OS=Rattus norvegicus OX=10116 GN=Krt8 PE=1 SV=3	58059	52810.6	19157.2	66497	57521.9	164388	126267	78929.5	133693	161239
SWISS	ARL1_RAT	Arl1	2	2	75.01	0.0052242	2.28198	0.0063077	2.60907	1.38354	0.912783	UDD	Sham	20398	ADP-ribosylation factor-like protein 1 OS=Rattus norvegicus OX=10116 GN=Arl1 PE=1 SV=1	17255.5	12421.9	14534.7	19088.1	11984	52937.3	38783.5	45375.4	15542.6	43782.9
SWISS	ELAV1_RAT	Elavl1	2	2	75.26	1.34614e-06	5.87091	1.57755e-05	2.60314	1.38025	1	UDD	Sham	36146	ELAV-like protein 1 OS=Rattus norvegicus OX=10116 GN=Elavl1 PE=1 SV=1	25011.4	23008.1	21302.2	20070.2	18114.7	66940.1	56139	52612.3	54637.9	49525.9
SWISS	CYTC_RAT	Cst3	1	1	91.95	0.00010255	3.98907	0.000251305	2.60267	1.37999	0.999983	UDD	Sham	15427	Cystatin-C OS=Rattus norvegicus OX=10116 GN=Cst3 PE=1 SV=2	13272.8	6952.48	9517.51	12654.1	12897.5	24962.8	27513.8	25991.6	30853.4	34591.4
TrEMBL	tr|Q5I0F0|Q5I0F0_RAT	Drg1	1	1	49.85	0.000402426	3.39531	0.000943157	2.59029	1.37312	0.998901	UDD	Sham	40487	Developmentally-regulated GTP-binding protein 1 OS=Rattus norvegicus OX=10116 GN=Drg1 PE=1 SV=1	4104.48	7902.43	5023.2	7733.78	4762.34	11791.6	17890.4	15461.6	19269	12069.1
TrEMBL	tr|M0RA26|M0RA26_RAT	LOC100362987	1	1	48.97	7.41609e-05	4.12983	0.000252303	2.58914	1.37247	0.999995	UDD	Sham	9510	Ribosomal protein S27-like OS=Rattus norvegicus OX=10116 GN=LOC100362987 PE=3 SV=1	57626.9	42311.9	29914.8	51789.6	51030.3	103480	134862	121282	137964	104835
SWISS	RS27L_RAT;RS27_RAT	Rps27l	1	1	48.97	7.41609e-05	4.12983	0.000200339	2.58914	1.37247	0.999995	UDD	Sham	9471	40S ribosomal protein S27-like OS=Rattus norvegicus OX=10116 GN=Rps27l PE=1 SV=3	57626.9	42311.9	29914.8	51789.6	51030.3	103480	134862	121282	137964	104835
SWISS	NSF_RAT	Nsf	1	1	52.23	0.0119102	1.92408	0.0129219	2.57958	1.36713	0.808867	UDD	Sham	82600	Vesicle-fusing ATPase OS=Rattus norvegicus OX=10116 GN=Nsf PE=1 SV=1	2180.57	2394.98	711.826	4493.81	3078.17	8854.04	5459.15	5017.97	5389.41	8451.11
SWISS	SET_RAT;FUC3_RAT	Set	5	4	233.53	6.97336e-06	5.15656	4.01064e-05	2.56849	1.36092	1	UDD	Sham	33386	Protein SET OS=Rattus norvegicus OX=10116 GN=Set PE=2 SV=2	328756	315946	304748	303164	329930	830671	945878	643320	984787	660095
SWISS	FIBG_RAT	Fgg	4	4	326.65	0.00966965	2.01459	0.0108429	2.55615	1.35397	0.839934	UDD	Sham	50600	Fibrinogen gamma chain OS=Rattus norvegicus OX=10116 GN=Fgg PE=1 SV=3	1.42586e+06	398379	309891	393651	530515	1.17794e+06	996057	1.5679e+06	2.55826e+06	1.51729e+06
SWISS	ESYT1_RAT	Esyt1	2	2	108.08	0.000370197	3.43157	0.000709714	2.55543	1.35357	0.999109	UDD	Sham	121084	Extended synaptotagmin-1 OS=Rattus norvegicus OX=10116 GN=Esyt1 PE=1 SV=1	36400.7	17163.3	23400.1	32333.9	34491.3	80957	74921.5	89693.9	56383.9	65488.1
SWISS	AT1B3_RAT	Atp1b3	1	1	39.32	1.35074e-06	5.86943	1.57755e-05	2.54848	1.34964	1	UDD	Sham	31809	Sodium/potassium-transporting ATPase subunit beta-3 OS=Rattus norvegicus OX=10116 GN=Atp1b3 PE=2 SV=1	25517.6	23702.9	20421.4	21758.2	25687.1	65695.8	67118	62351.6	51314	51914.9
SWISS	RL10_RAT	Rpl10	2	2	79.69	1.24188e-05	4.90592	5.72631e-05	2.54768	1.34918	1	UDD	Sham	24588	60S ribosomal protein L10 OS=Rattus norvegicus OX=10116 GN=Rpl10 PE=1 SV=3	142944	84399.6	106605	107306	99946.4	300219	294462	300310	241660	242155
SWISS	PICAL_RAT	Picalm	2	2	99.39	0.000828855	3.08152	0.00131945	2.53422	1.34154	0.994528	UDD	Sham	69242	Phosphatidylinositol-binding clathrin assembly protein OS=Rattus norvegicus OX=10116 GN=Picalm PE=1 SV=1	16534	18664.6	12530.3	13095.9	16776	40662.6	23084.4	44255.8	57128.9	31525.7
SWISS	USO1_RAT	Uso1	3	3	168.61	0.00434668	2.36184	0.00538181	2.53233	1.34047	0.929146	UDD	Sham	107096	General vesicular transport factor p115 OS=Rattus norvegicus OX=10116 GN=Uso1 PE=1 SV=1	15163.7	7516.54	6216.84	7651.5	4148.37	27723.3	14915.9	19566.2	26361.9	14491
SWISS	EIF3A_RAT	Eif3a	7	6	312.11	0.000493235	3.30695	0.000886436	2.53127	1.33986	0.99821	UDD	Sham	163097	Eukaryotic translation initiation factor 3 subunit A OS=Rattus norvegicus OX=10116 GN=Eif3a PE=2 SV=2	83856.1	43105.5	54996.3	59311.9	44342	179258	152165	160943	138474	92121.1
SWISS	PEPD_RAT	Pepd	1	1	41.84	0.000273174	3.56356	0.000553464	2.52822	1.33812	0.999602	UDD	Sham	54715	Xaa-Pro dipeptidase OS=Rattus norvegicus OX=10116 GN=Pepd PE=2 SV=1	7797.25	4394.98	3759.2	6521.2	7153.96	17004.5	12973.2	16395.9	15891.8	12637.1
SWISS	RL18A_RAT	Rpl18a	2	2	78.61	0.000584701	3.23307	0.00101871	2.51648	1.33141	0.997367	UDD	Sham	20719	60S ribosomal protein L18a OS=Rattus norvegicus OX=10116 GN=Rpl18a PE=2 SV=1	36261.3	16403.6	27769.1	26051.9	16555	75635.6	56714.4	69923.7	47740.8	59616.1
SWISS	KNT1_RAT	Map1	7	3	441	0.0333954	1.47631	0.0317943	2.49735	1.3204	0.614739	UDD	Sham	47745	T-kininogen 1 OS=Rattus norvegicus OX=10116 GN=Map1 PE=1 SV=2	600542	967069	658001	1.19981e+06	1.91534e+06	1.2734e+06	1.33629e+06	3.03217e+06	5.20693e+06	2.48896e+06
SWISS	CO3_RAT	C3	30	30	1874.64	2.86927e-05	4.54223	0.000100968	2.4939	1.3184	1	UDD	Sham	186342	Complement C3 OS=Rattus norvegicus OX=10116 GN=C3 PE=1 SV=3	2.49977e+06	2.81542e+06	2.29101e+06	2.43782e+06	3.13381e+06	5.36261e+06	5.74064e+06	6.27323e+06	9.06337e+06	6.42435e+06
SWISS	TOLIP_RAT	Tollip	1	1	29.05	0.00186175	2.73008	0.0026626	2.48828	1.31515	0.977359	UDD	Sham	30295	Toll-interacting protein OS=Rattus norvegicus OX=10116 GN=Tollip PE=1 SV=1	5385.59	5455.79	6436.12	6983.95	2414.35	18206.2	12941.8	12441.7	10591.7	12195.3
TrEMBL	tr|D3ZXH7|D3ZXH7_RAT	Alyref	2	2	120.92	0.000122667	3.91127	0.000377151	2.48808	1.31503	0.999967	UDD	Sham	19903	Aly/REF export factor OS=Rattus norvegicus OX=10116 GN=Alyref PE=1 SV=1	39287	37471.5	32021.5	40432.6	31384.4	84306.3	104865	80994.5	119073	60101
SWISS	XPP1_RAT	Xpnpep1	1	1	40.34	0.00031139	3.5067	0.000612337	2.48759	1.31475	0.999432	UDD	Sham	69613	Xaa-Pro aminopeptidase 1 OS=Rattus norvegicus OX=10116 GN=Xpnpep1 PE=1 SV=1	6030.38	10020.9	5521.82	4383.37	5750.17	17302	13958.4	19082.2	16087	12443.5
TrEMBL	tr|A0A0U1RRP9|A0A0U1RRP9_RAT	Cfb	4	4	173.2	0.000959859	3.01779	0.00185116	2.48683	1.31431	0.992724	UDD	Sham	123893	C3/C5 convertase OS=Rattus norvegicus OX=10116 GN=Cfb PE=1 SV=1	52639.1	58014.4	44734.1	35108.5	51768.2	110068	82275.1	103577	201026	105524
SWISS	HNRPU_RAT	Hnrnpu	4	4	237.13	2.17719e-05	4.6621	8.25908e-05	2.47989	1.31028	1	UDD	Sham	87678	Heterogeneous nuclear ribonucleoprotein U OS=Rattus norvegicus OX=10116 GN=Hnrnpu PE=1 SV=1	278610	206534	187885	233631	240013	596364	666237	523269	627462	430294
SWISS	FETUB_RAT	Fetub	1	1	37.85	0.000232693	3.63322	0.00048501	2.47798	1.30917	0.999748	UDD	Sham	41536	Fetuin-B OS=Rattus norvegicus OX=10116 GN=Fetub PE=2 SV=2	134553	100110	143336	89260.7	97173	222025	281005	206342	356178	333107
SWISS	VTDB_RAT	Gc	4	4	173.02	0.000445458	3.35119	0.000824448	2.47497	1.30741	0.998593	UDD	Sham	53509	Vitamin D-binding protein OS=Rattus norvegicus OX=10116 GN=Gc PE=1 SV=3	113303	200940	174215	144679	211659	323175	441839	349378	599993	376462
SWISS	CERU_RAT	Cp	13	13	621.88	0.00156631	2.80512	0.00228279	2.47371	1.30668	0.982778	UDD	Sham	120764	Ceruloplasmin OS=Rattus norvegicus OX=10116 GN=Cp PE=1 SV=3	505289	482082	383248	385236	642565	927290	950680	886135	2.0786e+06	1.09029e+06
SWISS	TRA2B_RAT	Tra2b	1	1	39.61	0.000388934	3.41012	0.000735095	2.46539	1.30182	0.998991	UDD	Sham	33646	Transformer-2 protein homolog beta OS=Rattus norvegicus OX=10116 GN=Tra2b PE=1 SV=1	10543.4	9217.94	7547.49	5452.24	6198.15	24544.3	20975.8	13512.9	18872.2	18144.4
SWISS	RL21_RAT	Rpl21	1	1	96.74	8.43478e-05	4.07393	0.000220077	2.46397	1.30098	0.999992	UDD	Sham	18454	60S ribosomal protein L21 OS=Rattus norvegicus OX=10116 GN=Rpl21 PE=1 SV=3	98464.7	65229.3	74857.8	85733.1	85623.5	171732	253733	222674	216976	144888
SWISS	RPN2_RAT	Rpn2	4	4	157.92	3.61042e-05	4.44244	0.000117038	2.42082	1.27549	1	UDD	Sham	69035	Dolichyl-diphosphooligosaccharide--protein glycosyltransferase subunit 2 OS=Rattus norvegicus OX=10116 GN=Rpn2 PE=2 SV=2	54168.3	67729.5	55493.9	69571.2	70549.2	164907	190458	149356	153558	110360
SWISS	RL23_RAT	Rpl23	2	2	155.49	1.20498e-06	5.91902	1.572e-05	2.41477	1.27188	1	UDD	Sham	14856	60S ribosomal protein L23 OS=Rattus norvegicus OX=10116 GN=Rpl23 PE=2 SV=1	146528	182778	164782	208507	178470	419928	432400	450266	453038	371938
SWISS	SPA3N_RAT	Serpina3n	11	11	856.37	0.025337	1.59625	0.025004	2.41238	1.27046	0.672177	UDD	Sham	46622	Serine protease inhibitor A3N OS=Rattus norvegicus OX=10116 GN=Serpina3n PE=1 SV=3	2.06366e+06	1.54276e+06	1.02618e+06	1.31578e+06	2.72713e+06	5.1319e+06	2.27276e+06	4.03971e+06	7.46138e+06	2.02286e+06
SWISS	LAP2_RAT	Tmpo	2	2	131.16	0.00143314	2.84371	0.00211756	2.41131	1.26982	0.985127	UDD	Sham	50247	Lamina-associated polypeptide 2, isoform beta OS=Rattus norvegicus OX=10116 GN=Tmpo PE=1 SV=3	25239.1	17736.7	12389.1	14308.7	12365.5	43320.7	51859.3	23803	39433.1	39405.4
SWISS	GNAI2_RAT;GNAI1_RAT;GNA12_RAT	Gnai2	3	2	137.41	1.12224e-06	5.94991	1.572e-05	2.40655	1.26697	1	UDD	Sham	40473	Guanine nucleotide-binding protein G(i) subunit alpha-2 OS=Rattus norvegicus OX=10116 GN=Gnai2 PE=1 SV=3	29864.3	37202.1	25870.9	35161.5	33801.8	76099.8	83651.1	74961.4	78459.1	76450.1
SWISS	VAMP2_RAT	Vamp2	3	1	139.83	0.00210275	2.67721	0.00291378	2.39514	1.26011	0.97279	UDD	Sham	12683	Vesicle-associated membrane protein 2 OS=Rattus norvegicus OX=10116 GN=Vamp2 PE=1 SV=2	9179.46	5102.27	9282.29	7646.66	12585.1	23774.4	17424.4	27293.8	13137.4	23267
SWISS	RL7A_RAT	Rpl7a	6	6	352.07	1.37964e-07	6.86024	1.13395e-05	2.39201	1.25822	1	UDD	Sham	29977	60S ribosomal protein L7a OS=Rattus norvegicus OX=10116 GN=Rpl7a PE=1 SV=2	581128	460605	471293	526794	448714	1.23897e+06	1.13908e+06	1.18868e+06	1.23103e+06	1.15484e+06
SWISS	RL14_RAT	Rpl14	2	2	148.4	0.000175701	3.75523	0.000382027	2.38968	1.25681	0.999892	UDD	Sham	23324	60S ribosomal protein L14 OS=Rattus norvegicus OX=10116 GN=Rpl14 PE=1 SV=3	158204	84905.1	151311	154877	123702	360697	324441	354270	247876	320964
SWISS	KINH_RAT;KIF5A_RAT	Kif5b	6	6	289.87	0.000301608	3.52056	0.000599716	2.37998	1.25095	0.999478	UDD	Sham	109463	Kinesin-1 heavy chain OS=Rattus norvegicus OX=10116 GN=Kif5b PE=1 SV=1	82210.2	80946.9	63637.9	111708	46938.9	163986	177132	192377	203493	180356
SWISS	CRP_RAT	Crp	2	2	101.05	0.000575431	3.24001	0.00100584	2.37849	1.25005	0.997458	UDD	Sham	25452	C-reactive protein OS=Rattus norvegicus OX=10116 GN=Crp PE=1 SV=1	114651	86045.6	71671.7	104739	132288	195593	206064	260450	352935	196551
SWISS	NONO_RAT	Nono	2	2	98.12	2.92064e-05	4.53452	0.000102104	2.37525	1.24808	1	UDD	Sham	54891	Non-POU domain-containing octamer-binding protein OS=Rattus norvegicus OX=10116 GN=Nono PE=1 SV=3	36449.2	32545.4	28362.5	29361.2	22747.5	85571.9	76723.1	70452.6	59307.3	62963.9
SWISS	PLMN_RAT	Plg	2	2	86.44	6.10012e-05	4.21466	0.000169939	2.37084	1.2454	0.999998	UDD	Sham	90477	Plasminogen OS=Rattus norvegicus OX=10116 GN=Plg PE=2 SV=2	102182	73206.3	73974.5	64899.2	80057.8	215124	175522	142005	227007	175212
TrEMBL	tr|Q6IRJ7|Q6IRJ7_RAT	Anxa7	2	2	107.56	0.000632113	3.19921	0.00135741	2.36856	1.24401	0.996878	UDD	Sham	49987	Annexin OS=Rattus norvegicus OX=10116 GN=Anxa7 PE=1 SV=1	11736.5	10482.4	6576.36	11455.6	9917.63	30349.5	22295.3	28091.4	15401.9	22689
TrEMBL	tr|A0A0U1RRS6|A0A0U1RRS6_RAT	Upf2	1	1	29.74	1.91317e-06	5.71825	2.44817e-05	2.36204	1.24003	1	UDD	Sham	66885	UPF2, regulator of nonsense mediated mRNA decay (Fragment) OS=Rattus norvegicus OX=10116 GN=Upf2 PE=1 SV=1	139409	124617	114950	145588	125217	365412	290978	329345	273106	275967
SWISS	PGS1_RAT	Bgn	6	6	512.55	0.000778211	3.1089	0.00126218	2.35678	1.23682	0.995178	UDD	Sham	41680	Biglycan OS=Rattus norvegicus OX=10116 GN=Bgn PE=1 SV=1	1.91184e+06	2.12667e+06	1.42232e+06	1.03505e+06	1.36876e+06	4.77382e+06	3.61917e+06	2.6869e+06	4.33048e+06	3.12484e+06
SWISS	RL35A_RAT	Rpl35a	1	1	28.46	0.000738841	3.13145	0.00121599	2.35203	1.23391	0.995663	UDD	Sham	12546	60S ribosomal protein L35a OS=Rattus norvegicus OX=10116 GN=Rpl35a PE=3 SV=1	46075.7	29378.4	23771.5	24709.7	19647.8	87454.8	53415.7	61571.7	61852.9	73416.4
TrEMBL	tr|Q5PQK2|Q5PQK2_RAT;tr|A0A0G2JWR5|A0A0G2JWR5_RAT	Fus	3	2	175.18	0.000194701	3.71063	0.000538382	2.35186	1.2338	0.999852	UDD	Sham	52642	FUS RNA-binding protein OS=Rattus norvegicus OX=10116 GN=Fus PE=1 SV=1	106186	88373.1	90806.9	80583.2	79568.1	192456	259286	140188	266433	189432
SWISS	FIBA_RAT	Fga	14	14	754.8	0.0124474	1.90492	0.0133424	2.34968	1.23247	0.801887	UDD	Sham	86632	Fibrinogen alpha chain OS=Rattus norvegicus OX=10116 GN=Fga PE=1 SV=3	5.40566e+06	1.75283e+06	1.21001e+06	1.60662e+06	1.92667e+06	4.37071e+06	3.71551e+06	5.41527e+06	9.23869e+06	5.22524e+06
TrEMBL	tr|F7FLB2|F7FLB2_RAT	Pgm2	1	1	36.23	0.000301137	3.52124	0.000766222	2.33305	1.22221	0.999481	UDD	Sham	69015	Pgm2 protein OS=Rattus norvegicus OX=10116 GN=Pgm2 PE=1 SV=2	4343.29	6788.53	6536.52	5595.94	4105.33	14383.4	8655.46	13511.7	14403.3	12900.7
SWISS	RS10_RAT	Rps10	3	3	115.83	2.60506e-05	4.58418	9.38296e-05	2.33267	1.22198	1	UDD	Sham	18904	40S ribosomal protein S10 OS=Rattus norvegicus OX=10116 GN=Rps10 PE=2 SV=1	229017	139467	197707	191727	170994	480070	394173	485829	366227	440547
TrEMBL	tr|F1LT36|F1LT36_RAT;tr|A0A0H2UI18|A0A0H2UI18_RAT;tr|D3ZH53|D3ZH53_RAT;tr|D3ZCN9|D3ZCN9_RAT	Rps10l1	3	3	115.83	2.60506e-05	4.58418	0.000126094	2.33267	1.22198	1	UDD	Sham	18881	Ribosomal protein S10-like 1 OS=Rattus norvegicus OX=10116 GN=Rps10l1 PE=3 SV=2	229017	139467	197707	191727	170994	480070	394173	485829	366227	440547
TrEMBL	tr|A0A0G2K9B1|A0A0G2K9B1_RAT;tr|F1M8F5|F1M8F5_RAT	LOC299282	11	4	856.37	0.0239854	1.62005	0.0278789	2.32971	1.22015	0.683195	UDD	Sham	48342	Serine protease inhibitor A3N OS=Rattus norvegicus OX=10116 GN=LOC299282 PE=1 SV=1	629662	492833	320691	390773	794213	1.61881e+06	644487	1.22601e+06	1.99732e+06	636246
SWISS	RLA2_RAT	Rplp2	4	4	380.17	0.000344253	3.46312	0.000665704	2.32934	1.21992	0.99926	UDD	Sham	11685	60S acidic ribosomal protein P2 OS=Rattus norvegicus OX=10116 GN=Rplp2 PE=1 SV=2	1.69451e+06	1.52049e+06	1.46981e+06	1.78095e+06	2.12881e+06	3.05138e+06	4.54912e+06	3.31698e+06	5.80888e+06	3.29334e+06
SWISS	PPIA_RAT	Ppia	4	4	295.63	2.00926e-05	4.69696	7.93871e-05	2.3268	1.21835	1	UDD	Sham	17863	Peptidyl-prolyl cis-trans isomerase A OS=Rattus norvegicus OX=10116 GN=Ppia PE=1 SV=2	1.58387e+06	1.2002e+06	1.11942e+06	1.44083e+06	1.76082e+06	3.67523e+06	3.47759e+06	3.25676e+06	3.32605e+06	2.79659e+06
SWISS	DCTN2_RAT	Dctn2	3	3	154.87	5.34581e-06	5.27199	3.58987e-05	2.32369	1.21642	1	UDD	Sham	44121	Dynactin subunit 2 OS=Rattus norvegicus OX=10116 GN=Dctn2 PE=1 SV=1	53777.3	47689.5	43559.6	38903.4	59217.2	115096	104226	121298	118231	106147
SWISS	KNG1_RAT	Kng1	3	1	126.84	0.0366547	1.43587	0.0345781	2.3214	1.215	0.594764	UDD	Sham	70889	Kininogen-1 OS=Rattus norvegicus OX=10116 GN=Kng1 PE=2 SV=1	724247	957630	905962	1.60302e+06	2.60295e+06	1.53205e+06	1.66745e+06	3.83542e+06	5.39296e+06	3.34329e+06
SWISS	CLIP1_RAT;CLIP2_RAT	Clip1	9	9	409.64	8.40999e-05	4.0752	0.000220077	2.29508	1.19855	0.999992	UDD	Sham	148187	CAP-Gly domain-containing linker protein 1 OS=Rattus norvegicus OX=10116 GN=Clip1 PE=1 SV=2	106176	84120.4	103074	95513.7	90332.1	172282	254163	191608	295431	186358
SWISS	RL13A_RAT	Rpl13a	1	1	67.57	1.47272e-06	5.83188	1.59031e-05	2.29347	1.19754	1	UDD	Sham	23461	60S ribosomal protein L13a OS=Rattus norvegicus OX=10116 GN=Rpl13a PE=1 SV=2	83409.6	60581.6	61233.4	70952.1	70650.1	162799	161862	174112	150707	145958
SWISS	TTHY_RAT	Ttr	4	4	242.53	0.000402547	3.39518	0.000758146	2.29288	1.19716	0.998901	UDD	Sham	15710	Transthyretin OS=Rattus norvegicus OX=10116 GN=Ttr PE=1 SV=1	475565	255502	401052	236222	411407	763385	857740	707792	800404	951436
SWISS	SHIP2_RAT	Inppl1	1	1	44.58	0.0450083	1.34671	0.0413642	2.29149	1.19629	0.549961	UDD	Sham	139056	Phosphatidylinositol 3,4,5-trisphosphate 5-phosphatase 2 OS=Rattus norvegicus OX=10116 GN=Inppl1 PE=1 SV=1	2133.81	1155.17	475.902	2727.39	665.463	1305.35	3276.23	3218.26	3556.79	5045.27
SWISS	THRB_RAT	F2	1	1	45.59	0.00135522	2.86799	0.00201915	2.29063	1.19574	0.986467	UDD	Sham	70367	Prothrombin OS=Rattus norvegicus OX=10116 GN=F2 PE=1 SV=1	10084.8	11527.9	10182.1	12966.7	16728.1	29539.6	19189.8	20731	41612.2	29777
SWISS	HSPB1_RAT	Hspb1	12	12	967.89	0.000124335	3.90541	0.000287896	2.28958	1.19508	0.999966	UDD	Sham	22879	Heat shock protein beta-1 OS=Rattus norvegicus OX=10116 GN=Hspb1 PE=1 SV=1	2.80553e+07	1.79664e+07	2.238e+07	3.02415e+07	2.88408e+07	6.00051e+07	6.17569e+07	4.7457e+07	7.12711e+07	5.13944e+07
TrEMBL	tr|A0JN30|A0JN30_RAT	Cnpy2	1	1	81.11	0.00154785	2.81027	0.00274075	2.28949	1.19503	0.983107	UDD	Sham	20696	Canopy 2 homolog (Zebrafish) OS=Rattus norvegicus OX=10116 GN=Cnpy2 PE=1 SV=1	12599.6	10033.7	11219.8	14803.7	20172	29953.4	33643.3	20738.7	45333	27914.6
SWISS	CALD1_RAT	Cald1	2	2	94.25	0.000911678	3.04016	0.00143422	2.28719	1.19357	0.993407	UDD	Sham	60548	Non-muscle caldesmon OS=Rattus norvegicus OX=10116 GN=Cald1 PE=1 SV=1	82643.2	41950.4	48998.7	51960.5	46287.2	110068	136360	96947.2	177351	101023
SWISS	RS30_RAT	Fau	1	1	50.98	6.57783e-06	5.18192	3.93616e-05	2.2859	1.19277	1	UDD	Sham	6644	40S ribosomal protein S30 OS=Rattus norvegicus OX=10116 GN=Fau PE=1 SV=1	171510	170910	156339	185006	151936	343714	421616	354820	470175	320004
TrEMBL	tr|Q5BJN7|Q5BJN7_RAT	Rps30	1	1	50.98	6.57783e-06	5.18192	4.47569e-05	2.2859	1.19277	1	UDD	Sham	14363	40S ribosomal protein S30 OS=Rattus norvegicus OX=10116 GN=LOC100360647 PE=1 SV=1	171510	170910	156339	185006	151936	343714	421616	354820	470175	320004
SWISS	ROA3_RAT	Hnrnpa3	5	5	469.18	5.71722e-06	5.24282	3.68436e-05	2.28162	1.19006	1	UDD	Sham	39628	Heterogeneous nuclear ribonucleoprotein A3 OS=Rattus norvegicus OX=10116 GN=Hnrnpa3 PE=1 SV=1	463645	303643	399260	392862	364046	1.00407e+06	843783	876715	796707	867311
SWISS	CSDE1_RAT	Csde1	1	1	38.49	0.000109835	3.95926	0.000261104	2.27936	1.18863	0.999978	UDD	Sham	88839	Cold shock domain-containing protein E1 OS=Rattus norvegicus OX=10116 GN=Csde1 PE=2 SV=1	10926.7	13176.7	11222.6	14821.5	16871.8	23077.1	32916.7	31494.3	37720.4	27552.7
TrEMBL	tr|Q5RKI5|Q5RKI5_RAT	Flii	1	1	40.73	0.0128444	1.89129	0.0164445	2.27871	1.18822	0.796836	UDD	Sham	144766	FLII, actin-remodeling protein OS=Rattus norvegicus OX=10116 GN=Flii PE=1 SV=1	3241.79	3861	3601.15	4053.73	1975.8	4446.21	8514.53	11687.4	9263.37	4219.22
SWISS	FPPS_RAT	Fdps	1	1	31.82	5.23845e-05	4.2808	0.000150641	2.27804	1.18779	0.999999	UDD	Sham	40804	Farnesyl pyrophosphate synthase OS=Rattus norvegicus OX=10116 GN=Fdps PE=2 SV=2	14299.6	12208.4	10537	12014.3	17203.5	29660.7	35257	30681.1	31624.7	23725.5
SWISS	RL8_RAT	Rpl8	3	3	173.87	1.55998e-06	5.80688	1.62799e-05	2.27087	1.18324	1	UDD	Sham	28007	60S ribosomal protein L8 OS=Rattus norvegicus OX=10116 GN=Rpl8 PE=2 SV=2	236692	204086	185164	211418	169342	454355	477754	436236	501348	416393
TrEMBL	tr|A0A0G2K162|A0A0G2K162_RAT	Epb41l2	1	1	68.18	0.0422725	1.37394	0.0449107	2.27003	1.18271	0.563739	UDD	Sham	87753	Erythrocyte membrane protein band 4.1-like 2 OS=Rattus norvegicus OX=10116 GN=Epb41l2 PE=1 SV=1	53754.9	19484.6	17461.2	3073.94	14174.3	67317.3	47169.9	32244.6	52029.3	46286.3
SWISS	CAPR1_RAT	Caprin1	1	1	35.69	0.00111711	2.9519	0.00170233	2.2663	1.18034	0.990361	UDD	Sham	78073	Caprin-1 OS=Rattus norvegicus OX=10116 GN=Caprin1 PE=1 SV=2	10555.5	18363.1	24209.4	22150.2	15675.8	36166.1	41684.2	34607.9	55966	37704.5
SWISS	EIF3C_RAT	Eif3c	3	2	133.1	5.97406e-05	4.22373	0.000168385	2.2639	1.17881	0.999998	UDD	Sham	105369	Eukaryotic translation initiation factor 3 subunit C OS=Rattus norvegicus OX=10116 GN=Eif3c PE=1 SV=1	26645.4	26972.4	26022.2	31713.4	23690.3	65123.7	73811.6	70766.8	48041.1	47981.8
SWISS	SC22B_RAT	Sec22b	3	2	143.37	0.0290656	1.53662	0.0283179	2.26323	1.17838	0.643995	UDD	Sham	24725	Vesicle-trafficking protein SEC22b OS=Rattus norvegicus OX=10116 GN=Sec22b PE=1 SV=3	10601.1	14440.1	3094.55	25300.6	12987.4	23366.2	36837.6	36517.1	19759.6	33851.8
SWISS	VPS4A_RAT;FIGL1_RAT	Vps4a	2	2	62.75	0.000276549	3.55823	0.000558188	2.263	1.17824	0.999588	UDD	Sham	48876	Vacuolar protein sorting-associated protein 4A OS=Rattus norvegicus OX=10116 GN=Vps4a PE=1 SV=1	19251.5	12152.8	17241.1	15312.4	24597.3	47817.7	35281.6	45268.3	33612.1	38421
TrEMBL	tr|Q4KLL7|Q4KLL7_RAT	Vps4b	2	2	62.75	0.000276549	3.55823	0.000715687	2.263	1.17824	0.999588	UDD	Sham	49421	Vesicle-fusing ATPase OS=Rattus norvegicus OX=10116 GN=Vps4b PE=1 SV=1	19251.5	12152.8	17241.1	15312.4	24597.3	47817.7	35281.6	45268.3	33612.1	38421
TrEMBL	tr|A0A0G2JZM2|A0A0G2JZM2_RAT	Sec23a	3	3	110.93	5.97007e-05	4.22402	0.000215198	2.26198	1.17759	0.999998	UDD	Sham	84659	Protein transport protein SEC23 OS=Rattus norvegicus OX=10116 GN=Sec23a PE=1 SV=1	11513.8	19111.1	16556	17859.4	15005.8	43822.6	30439.6	33873.4	38148.8	34778.4
SWISS	A1I3_RAT;A2MG_RAT	A1i3	28	7	1825.4	0.00119883	2.92124	0.00181652	2.26135	1.17718	0.989062	UDD	Sham	163670	Alpha-1-inhibitor 3 OS=Rattus norvegicus OX=10116 GN=A1i3 PE=1 SV=1	626448	739146	673830	591632	793568	1.60725e+06	1.90488e+06	1.5562e+06	1.84404e+06	831906
TrEMBL	tr|A0A0G2K926|A0A0G2K926_RAT	LOC297568	26	7	1764.92	0.00119883	2.92124	0.00222694	2.26135	1.17718	0.989062	UDD	Sham	163618	Murinoglobulin-1 OS=Rattus norvegicus OX=10116 GN=LOC297568 PE=1 SV=1	626448	739146	673830	591632	793568	1.60725e+06	1.90488e+06	1.5562e+06	1.84404e+06	831906
TrEMBL	tr|B2RZ72|B2RZ72_RAT	Arpc4	3	3	113.32	1.05676e-06	5.97602	2.30952e-05	2.25959	1.17606	1	UDD	Sham	19654	Actin-related protein 2/3 complex subunit 4 OS=Rattus norvegicus OX=10116 GN=Arpc4 PE=1 SV=1	164564	143695	140488	160689	162804	372330	400011	354497	316048	302056
SWISS	RS5_RAT	Rps5	2	2	93.64	8.19579e-07	6.08641	1.50669e-05	2.2556	1.17351	1	UDD	Sham	22864	40S ribosomal protein S5 OS=Rattus norvegicus OX=10116 GN=Rps5 PE=1 SV=3	82445.5	73410	65008.9	68090.8	61239.7	171536	162192	146898	162589	146683
SWISS	CALR_RAT	Calr	7	7	371.28	6.44531e-09	8.19076	3.44745e-06	2.25515	1.17323	1	UDD	Sham	47966	Calreticulin OS=Rattus norvegicus OX=10116 GN=Calr PE=1 SV=1	999180	971142	881186	975448	973858	2.17332e+06	2.2683e+06	2.04322e+06	2.28605e+06	2.05569e+06
TrEMBL	tr|F1LT35|F1LT35_RAT;tr|D3ZTX9|D3ZTX9_RAT;tr|D3ZFK7|D3ZFK7_RAT	RGD1564606	3	3	200.35	5.4154e-06	5.26637	4.3095e-05	2.25343	1.17212	1	UDD	Sham	17723	Similar to 60S ribosomal protein L23a OS=Rattus norvegicus OX=10116 GN=RGD1564606 PE=3 SV=1	326348	256030	231524	278132	261259	564615	630601	571271	730077	552991
SWISS	RL23A_RAT	Rpl23a	3	3	200.35	5.4154e-06	5.26637	3.58987e-05	2.25343	1.17212	1	UDD	Sham	17684	60S ribosomal protein L23a OS=Rattus norvegicus OX=10116 GN=Rpl23a PE=2 SV=1	326348	256030	231524	278132	261259	564615	630601	571271	730077	552991
SWISS	DAB2_RAT	Dab2	1	1	52	9.40638e-05	4.02658	0.000235106	2.25114	1.17065	0.999988	UDD	Sham	82326	Disabled homolog 2 OS=Rattus norvegicus OX=10116 GN=Dab2 PE=1 SV=1	19776.8	19397	21488.9	20604.2	17845.2	35752.1	55817.8	45250.1	53442.9	32852
SWISS	RL27_RAT	Rpl27	3	3	115.66	1.41101e-05	4.85047	6.18624e-05	2.24947	1.16958	1	UDD	Sham	15788	60S ribosomal protein L27 OS=Rattus norvegicus OX=10116 GN=Rpl27 PE=2 SV=2	255137	164169	180806	208363	172868	470209	473285	460227	398768	405013
TrEMBL	tr|A0A0G2K673|A0A0G2K673_RAT;tr|F8WFH8|F8WFH8_RAT	Wars	2	2	83.74	0.0282888	1.54839	0.0321406	2.24802	1.16866	0.649618	UDD	Sham	42853	Tryptophanyl-tRNA synthetase OS=Rattus norvegicus OX=10116 GN=Wars PE=1 SV=1	20519.9	18515.5	25131.6	28286.7	3626.1	45781.7	41567.5	40523.2	46681.1	41436.5
SWISS	SYWC_RAT	Wars1	2	2	83.74	0.0282888	1.54839	0.0276114	2.24802	1.16866	0.649618	UDD	Sham	54109	Tryptophan--tRNA ligase, cytoplasmic OS=Rattus norvegicus OX=10116 GN=Wars1 PE=1 SV=2	20519.9	18515.5	25131.6	28286.7	3626.1	45781.7	41567.5	40523.2	46681.1	41436.5
SWISS	RL35_RAT	Rpl35	1	1	51.81	9.01403e-07	6.04508	1.50669e-05	2.24696	1.16797	1	UDD	Sham	14544	60S ribosomal protein L35 OS=Rattus norvegicus OX=10116 GN=Rpl35 PE=1 SV=3	115550	121873	102357	119821	98504.9	249279	258252	239969	285538	221005
SWISS	FIBB_RAT;ABCB9_RAT	Fgb	15	15	956.81	0.0133471	1.87461	0.0142352	2.24627	1.16753	0.790567	UDD	Sham	54201	Fibrinogen beta chain OS=Rattus norvegicus OX=10116 GN=Fgb PE=1 SV=4	4.73183e+06	1.36531e+06	1.01812e+06	1.35345e+06	1.79228e+06	3.7844e+06	3.19551e+06	4.60878e+06	7.04036e+06	4.41989e+06
TrEMBL	tr|D3ZF52|D3ZF52_RAT	RGD1565767	2	2	102.73	8.29934e-06	5.08096	5.40416e-05	2.24332	1.16563	1	UDD	Sham	24173	Ribosomal protein L15 OS=Rattus norvegicus OX=10116 GN=RGD1565767 PE=3 SV=1	127356	87952.1	99831.4	119094	87696.7	227566	245843	251847	229303	216296
TrEMBL	tr|G3V6T1|G3V6T1_RAT	Copa	2	2	68.36	1.06957e-05	4.97079	6.47705e-05	2.23622	1.16106	1	UDD	Sham	138272	Coatomer subunit alpha OS=Rattus norvegicus OX=10116 GN=Copa PE=1 SV=1	32055.4	23817.2	39335.3	28682.8	33324.6	70607.4	72970.3	66937	70731	70322.6
SWISS	1433T_RAT	Ywhaq	7	3	380.57	6.50259e-06	5.18691	3.93616e-05	2.23435	1.15986	1	UDD	Sham	27761	14-3-3 protein theta OS=Rattus norvegicus OX=10116 GN=Ywhaq PE=1 SV=1	168815	148037	130333	143697	148955	405829	309653	285370	355450	296757
SWISS	RGPA2_RAT	Ralgapa2	1	1	26.25	0.00101638	2.99294	0.00156668	2.23258	1.15871	0.991897	UDD	Sham	210200	Ral GTPase-activating protein subunit alpha-2 OS=Rattus norvegicus OX=10116 GN=Ralgapa2 PE=1 SV=1	62643.5	59760.9	50018.2	41731.2	52621.6	117927	107551	105395	184886	79838
TrEMBL	tr|Q6P685|Q6P685_RAT	Eif2s2	3	3	105.99	0.000200217	3.6985	0.000548626	2.23255	1.1587	0.999839	UDD	Sham	38219	Eukaryotic translation initiation factor 2 subunit beta OS=Rattus norvegicus OX=10116 GN=Eif2s2 PE=1 SV=1	32136.4	34627.1	32996.4	41888.1	28087.3	57653.9	66526.7	69956.8	107160	77645.8
TrEMBL	tr|C0JPT7|C0JPT7_RAT	Flna	28	22	1658.26	0.000122692	3.91119	0.000377151	2.23253	1.15868	0.999967	UDD	Sham	280320	Filamin A OS=Rattus norvegicus OX=10116 GN=Flna PE=1 SV=1	995750	671813	531868	845798	626894	1.64277e+06	1.7571e+06	1.59292e+06	1.79866e+06	1.40665e+06
TrEMBL	tr|A0A1B0GWQ7|A0A1B0GWQ7_RAT	Tsn	1	1	50.53	0.00117976	2.92821	0.00220482	2.22412	1.15323	0.98937	UDD	Sham	31916	Component 3 of promoter of RISC OS=Rattus norvegicus OX=10116 GN=Tsn PE=1 SV=1	9792.11	5407.53	7494.39	6316.08	4612.6	15878.6	9795.37	15502.7	17266.2	16338.1
SWISS	RL15_RAT	Rpl15	6	6	271.25	4.18405e-07	6.3784	1.39872e-05	2.22186	1.15177	1	UDD	Sham	24131	60S ribosomal protein L15 OS=Rattus norvegicus OX=10116 GN=Rpl15 PE=1 SV=2	244614	202765	193313	223342	189274	494909	447975	471490	490365	435569
SWISS	A1M_RAT	A1m	27	27	1520.72	3.75561e-05	4.42532	0.000120813	2.21879	1.14977	1	UDD	Sham	167019	Alpha-1-macroglobulin OS=Rattus norvegicus OX=10116 GN=A1m PE=1 SV=1	2.68856e+06	2.34475e+06	1.96046e+06	2.24403e+06	3.16257e+06	4.75696e+06	5.20935e+06	6.10662e+06	6.34111e+06	5.09973e+06
SWISS	RL9_RAT	Rpl9	4	4	224.91	3.36117e-05	4.47351	0.000111666	2.21773	1.14908	1	UDD	Sham	21880	60S ribosomal protein L9 OS=Rattus norvegicus OX=10116 GN=Rpl9 PE=1 SV=1	399995	330265	267684	377189	313547	763085	844185	800267	758155	579339
SWISS	RL6_RAT	Rpl6	6	6	437.69	7.2614e-06	5.13898	4.13188e-05	2.21693	1.14856	1	UDD	Sham	33541	60S ribosomal protein L6 OS=Rattus norvegicus OX=10116 GN=Rpl6 PE=1 SV=5	548915	352808	455487	467514	505345	1.13789e+06	1.03726e+06	1.01336e+06	984732	992348
SWISS	RS14_RAT	Rps14	3	3	214.56	5.81174e-07	6.23569	1.48027e-05	2.21659	1.14834	1	UDD	Sham	16249	40S ribosomal protein S14 OS=Rattus norvegicus OX=10116 GN=Rps14 PE=2 SV=3	359804	342957	315759	348754	280362	713957	757417	669684	812042	699024
SWISS	HNRPM_RAT	Hnrnpm	2	2	133.51	1.64358e-06	5.78421	1.62799e-05	2.21567	1.14774	1	UDD	Sham	73733	Heterogeneous nuclear ribonucleoprotein M OS=Rattus norvegicus OX=10116 GN=Hnrnpm PE=1 SV=4	82588.9	62036.2	62974.8	71029.7	77383.2	165495	147046	146284	171658	158323
TrEMBL	tr|A0A0H2UHM7|A0A0H2UHM7_RAT;tr|F1LUM5|F1LUM5_RAT	LOC100909441	15	15	1141.67	1.75933e-06	5.75465	2.38054e-05	2.21465	1.14708	1	UDD	Sham	49774	Tubulin alpha chain OS=Rattus norvegicus OX=10116 GN=LOC100909441 PE=3 SV=1	8.72785e+06	6.75008e+06	7.02924e+06	7.49182e+06	7.18987e+06	1.79587e+07	1.788e+07	1.65898e+07	1.60457e+07	1.38859e+07
SWISS	RL18_RAT	Rpl18	5	5	308.06	1.20487e-06	5.91906	1.572e-05	2.21417	1.14676	1	UDD	Sham	21645	60S ribosomal protein L18 OS=Rattus norvegicus OX=10116 GN=Rpl18 PE=1 SV=2	729614	558107	628247	684610	559737	1.37937e+06	1.42976e+06	1.47324e+06	1.46896e+06	1.24612e+06
TrEMBL	tr|A0A0A0MY39|A0A0A0MY39_RAT	Abcb9	1	1	29.48	0.0192373	1.71586	0.0231143	2.21171	1.14516	0.72599	UDD	Sham	83999	ATP-binding cassette sub-family B member 9 OS=Rattus norvegicus OX=10116 GN=Abcb9 PE=4 SV=2	421350	115300	76219.9	99330	139439	273742	263781	411594	574421	360043
SWISS	RS6_RAT	Rps6	4	4	252.06	4.2792e-08	7.36864	5.72213e-06	2.20773	1.14257	1	UDD	Sham	28663	40S ribosomal protein S6 OS=Rattus norvegicus OX=10116 GN=Rps6 PE=1 SV=1	358309	325057	319043	304384	310865	748335	739963	744994	689887	648177
TrEMBL	tr|D4AE17|D4AE17_RAT	Map3k20	4	4	228.98	0.00101216	2.99475	0.00193967	2.20537	1.14102	0.99196	UDD	Sham	51284	Mitogen-activated protein kinase kinase kinase 20 OS=Rattus norvegicus OX=10116 GN=Map3k20 PE=1 SV=1	263286	101781	143430	180961	203246	450751	398885	385284	386010	347810
SWISS	RS24_RAT	Rps24	2	2	107.7	0.000412372	3.38471	0.000771219	2.20393	1.14008	0.998833	UDD	Sham	15413	40S ribosomal protein S24 OS=Rattus norvegicus OX=10116 GN=Rps24 PE=2 SV=1	202814	90883.4	123944	126657	127318	337078	314608	318485	253699	256328
SWISS	METK2_RAT	Mat2a	1	1	61.92	1.43e-05	4.84466	6.2185e-05	2.20147	1.13847	1	UDD	Sham	43688	S-adenosylmethionine synthase isoform type-2 OS=Rattus norvegicus OX=10116 GN=Mat2a PE=1 SV=1	31453.4	23946.6	20561.9	27710.3	22395.6	61827.9	54070.8	58497.9	49038.8	54099.6
SWISS	TRI54_RAT;TRI55_RAT	Trim54	2	2	116.54	0.000542792	3.26537	0.000961349	2.19793	1.13614	0.99777	UDD	Sham	41004	Tripartite motif-containing protein 54 OS=Rattus norvegicus OX=10116 GN=Trim54 PE=2 SV=1	62713.8	30995.3	51601.6	48969.6	60081.5	110828	124389	122889	83456.7	117506
SWISS	TPP2_RAT	Tpp2	2	2	76.39	3.10451e-05	4.50801	0.000105097	2.19411	1.13364	1	UDD	Sham	138206	Tripeptidyl-peptidase 2 OS=Rattus norvegicus OX=10116 GN=Tpp2 PE=2 SV=3	23672.3	31904.5	23392.7	29664.3	33750.9	59378.8	69925.5	71776.7	56979.1	54347.7
TrEMBL	tr|D3Z9F6|D3Z9F6_RAT	LOC103690888	1	1	34.15	7.9349e-06	5.10046	5.22301e-05	2.19306	1.13295	1	UDD	Sham	24700	Ribosomal protein OS=Rattus norvegicus OX=10116 GN=LOC103690888 PE=3 SV=1	72387.7	66893.3	61237.1	52697	52453.9	142525	130954	134142	148571	114159
SWISS	MAP4_RAT	Map4	16	16	931.85	0.000177854	3.74994	0.000385142	2.19098	1.13158	0.999888	UDD	Sham	110233	Microtubule-associated protein 4 OS=Rattus norvegicus OX=10116 GN=Map4 PE=1 SV=1	1.0089e+06	877699	782453	1.07507e+06	816581	1.59447e+06	2.06255e+06	1.67736e+06	2.80888e+06	1.84915e+06
SWISS	IF2H_RAT;IF2G_RAT	Eif2s3y	3	3	136.03	0.00452568	2.34432	0.0055905	2.18974	1.13076	0.925758	UDD	Sham	51121	Eukaryotic translation initiation factor 2 subunit 3, Y-linked OS=Rattus norvegicus OX=10116 GN=Eif2s3y PE=2 SV=2	50195.1	25927.4	26435.8	22703.3	13100.7	75186.1	61783	53448.7	56274.9	56285.4
TrEMBL	tr|G3V7G9|G3V7G9_RAT	Eif3l	2	2	80.63	0.000598666	3.22282	0.0013088	2.18794	1.12958	0.997226	UDD	Sham	45053	Eukaryotic translation initiation factor 3, subunit 6 interacting protein OS=Rattus norvegicus OX=10116 GN=Eif3l PE=1 SV=2	19887.4	10320.4	20237.4	23267.5	19901.4	44661	37820	44244.6	36115.2	41981.8
SWISS	RL19_RAT	Rpl19	2	2	146.87	3.60197e-05	4.44346	0.000117038	2.1842	1.1271	1	UDD	Sham	23451	60S ribosomal protein L19 OS=Rattus norvegicus OX=10116 GN=Rpl19 PE=1 SV=1	220388	196378	179471	199138	128508	408385	404338	408300	432849	364069
SWISS	RL12_RAT	Rpl12	2	2	132.02	4.40134e-05	4.35641	0.00013376	2.18156	1.12536	0.999999	UDD	Sham	17835	60S ribosomal protein L12 OS=Rattus norvegicus OX=10116 GN=Rpl12 PE=2 SV=1	292853	219907	228463	240712	181039	579345	547762	456385	534003	419601
SWISS	1433F_RAT	Ywhah	7	2	404.6	2.47606e-05	4.60624	9.07115e-05	2.17898	1.12366	1	UDD	Sham	28194	14-3-3 protein eta OS=Rattus norvegicus OX=10116 GN=Ywhah PE=1 SV=2	156471	139251	119023	162020	152206	389449	294634	260585	347988	295759
TrEMBL	tr|Q5VLR5|Q5VLR5_RAT	Erp44	3	3	119.16	4.46367e-05	4.35031	0.000168943	2.17595	1.12165	0.999999	UDD	Sham	46848	BWK4 OS=Rattus norvegicus OX=10116 GN=Erp44 PE=1 SV=1	35581.4	44596.9	35791.6	41203.2	43349.3	73618.3	112131	74942.5	97805.3	77830.1
SWISS	SUMO2_RAT	Sumo2	1	1	57.43	0.000155084	3.80943	0.000341363	2.16939	1.11729	0.999928	UDD	Sham	10864	Small ubiquitin-related modifier 2 OS=Rattus norvegicus OX=10116 GN=Sumo2 PE=1 SV=1	89258.6	91886.6	77501.7	90390.9	124582	194678	214427	165211	271956	181195
SWISS	CALU_RAT	Calu	5	5	195.53	0.00328288	2.48374	0.0042414	2.16426	1.11387	0.94972	UDD	Sham	36973	Calumenin OS=Rattus norvegicus OX=10116 GN=Calu PE=1 SV=1	268319	185014	188340	132100	190304	355391	510433	289456	613902	317327
TrEMBL	tr|B2RYJ7|B2RYJ7_RAT	Actr1b	2	2	75.28	3.00123e-05	4.5227	0.000137687	2.16311	1.11311	1	UDD	Sham	42255	ARP1 actin-related protein 1 homolog B (Yeast) OS=Rattus norvegicus OX=10116 GN=Actr1b PE=1 SV=1	91776.5	81724	64179.4	87641.1	73745.3	195754	187163	181674	162742	135892
SWISS	DCTN1_RAT	Dctn1	3	3	109.06	0.0116734	1.9328	0.0126907	2.16179	1.11223	0.811999	UDD	Sham	141842	Dynactin subunit 1 OS=Rattus norvegicus OX=10116 GN=Dctn1 PE=1 SV=2	28199.1	29511.9	26762.5	41346.3	11147.1	40716.8	71467.4	68557.4	71836.1	43516.6
SWISS	RS12_RAT	Rps12	2	2	79.64	2.78227e-07	6.5556	1.14475e-05	2.15835	1.10993	1	UDD	Sham	14516	40S ribosomal protein S12 OS=Rattus norvegicus OX=10116 GN=Rps12 PE=1 SV=2	117324	104770	91735	103356	102518	215073	212057	219720	251042	223810
SWISS	RS20_RAT	Rps20	1	1	126.59	2.38181e-07	6.62309	1.14475e-05	2.14459	1.1007	1	UDD	Sham	13364	40S ribosomal protein S20 OS=Rattus norvegicus OX=10116 GN=Rps20 PE=3 SV=1	173309	156577	143152	165603	144187	349998	356962	332085	338801	301001
SWISS	AP2A2_RAT	Ap2a2	5	5	237.26	0.000663419	3.17821	0.00111939	2.14219	1.09909	0.996537	UDD	Sham	103979	AP-2 complex subunit alpha-2 OS=Rattus norvegicus OX=10116 GN=Ap2a2 PE=1 SV=3	42675	33027.1	40648.8	42887.7	28585	111128	65373.6	87405.6	80351.1	58096.3
SWISS	ITA7_RAT	Itga7	1	1	51.08	4.65039e-06	5.33251	3.35709e-05	2.1414	1.09855	1	UDD	Sham	124117	Integrin alpha-7 OS=Rattus norvegicus OX=10116 GN=Itga7 PE=1 SV=2	31935.6	24681.9	24399.4	25295.6	27903.4	50891.9	61945.5	61762.1	62174.8	50635.8
SWISS	RS2_RAT	Rps2	6	6	291.22	8.8823e-07	6.05147	1.50669e-05	2.1406	1.09802	1	UDD	Sham	31212	40S ribosomal protein S2 OS=Rattus norvegicus OX=10116 GN=Rps2 PE=1 SV=1	589423	446453	469389	532691	468469	1.13425e+06	1.0976e+06	1.11442e+06	1.01289e+06	1.0061e+06
SWISS	ARP3_RAT	Actr3	3	3	117.28	0.000468776	3.32903	0.00085285	2.13568	1.09469	0.998411	UDD	Sham	47327	Actin-related protein 3 OS=Rattus norvegicus OX=10116 GN=Actr3 PE=1 SV=1	193669	151515	152544	217657	237148	419942	531211	383451	410037	289664
SWISS	ZC3HF_RAT	Zc3h15	2	2	78.86	0.00604898	2.21832	0.00715812	2.13428	1.09375	0.898002	UDD	Sham	48269	Zinc finger CCCH domain-containing protein 15 OS=Rattus norvegicus OX=10116 GN=Zc3h15 PE=1 SV=1	6710.11	6043.93	5231.14	5444.57	3391.17	15371	8355.75	9369.97	16502.7	7643.77
SWISS	CLIC4_RAT	Clic4	5	5	183.03	0.00029225	3.53424	0.000585462	2.13267	1.09266	0.999521	UDD	Sham	28615	Chloride intracellular channel protein 4 OS=Rattus norvegicus OX=10116 GN=Clic4 PE=1 SV=3	193029	147076	155806	151875	93850.8	363535	320784	327255	299764	270325
SWISS	TCPE_RAT	Cct5	9	9	441.61	1.18979e-05	4.92453	5.64372e-05	2.12642	1.08842	1	UDD	Sham	59499	T-complex protein 1 subunit epsilon OS=Rattus norvegicus OX=10116 GN=Cct5 PE=1 SV=1	344482	270146	270165	343839	279797	760161	584564	675782	556973	630068
SWISS	RS15A_RAT	Rps15a	3	3	102.74	4.70158e-07	6.32776	1.47928e-05	2.12538	1.08772	1	UDD	Sham	14830	40S ribosomal protein S15a OS=Rattus norvegicus OX=10116 GN=Rps15a PE=1 SV=2	178061	158904	149645	165319	147768	373695	315289	370554	315156	324967
SWISS	I5P1_RAT	Inpp5a	1	1	52.6	0.0249109	1.60361	0.0246747	2.11859	1.0831	0.6756	UDD	Sham	47592	Inositol polyphosphate-5-phosphatase A OS=Rattus norvegicus OX=10116 GN=Inpp5a PE=1 SV=1	27893.2	4834.72	16612.4	22401.4	22724.7	41805.4	39531.9	44148.2	29827.3	44822.8
SWISS	MOB1A_RAT	Mob1a	1	1	37.68	3.57164e-05	4.44713	0.000117038	2.11735	1.08226	1	UDD	Sham	25064	MOB kinase activator 1A OS=Rattus norvegicus OX=10116 GN=Mob1a PE=2 SV=3	26111	16663.1	20967.6	20335.1	21303.5	50685.2	46839.5	48303.4	38752.4	38546.9
TrEMBL	tr|D4A1V7|D4A1V7_RAT	Mob1b	1	1	37.68	3.57164e-05	4.44713	0.000155604	2.11735	1.08226	1	UDD	Sham	25075	MOB kinase activator 1B OS=Rattus norvegicus OX=10116 GN=Mob1b PE=1 SV=1	26111	16663.1	20967.6	20335.1	21303.5	50685.2	46839.5	48303.4	38752.4	38546.9
SWISS	DNJB6_RAT	Dnajb6	1	1	37.62	0.00695037	2.15799	0.00806421	2.1106	1.07765	0.882531	UDD	Sham	38898	DnaJ homolog subfamily B member 6 OS=Rattus norvegicus OX=10116 GN=Dnajb6 PE=1 SV=1	8349.76	2924.1	7219.28	8452.22	4496.38	14211.1	9454.12	13811.4	15876.6	13007.7
SWISS	HEMO_RAT	Hpx	7	6	360.11	0.000710109	3.14867	0.00117957	2.10576	1.07434	0.996005	UDD	Sham	51318	Hemopexin OS=Rattus norvegicus OX=10116 GN=Hpx PE=1 SV=3	1.29583e+06	1.79217e+06	1.3018e+06	1.72853e+06	2.05325e+06	2.88654e+06	2.65048e+06	3.25857e+06	4.84157e+06	3.57022e+06
TrEMBL	tr|M0R6Z9|M0R6Z9_RAT	Myo18b	1	1	28.39	0.0010945	2.96078	0.00207775	2.10402	1.07315	0.990713	UDD	Sham	284140	Myosin XVIIIb OS=Rattus norvegicus OX=10116 GN=Myo18b PE=1 SV=2	6195.68	4680.02	4516.92	8747.47	7493.14	14539.5	14852.8	15416.7	11790.8	9957.03
TrEMBL	tr|D3ZEZ9|D3ZEZ9_RAT;tr|F1M155|F1M155_RAT	Svil	2	2	119.99	0.00813073	2.08987	0.011165	2.1035	1.07279	0.863319	UDD	Sham	215343	Supervillin OS=Rattus norvegicus OX=10116 GN=Svil PE=1 SV=3	26470.3	17779.4	21103.5	36323.3	29440.3	40906.5	66660.8	56440.4	79711.8	32084.7
TrEMBL	tr|A0A0G2JZG7|A0A0G2JZG7_RAT	Sars	3	3	127.93	0.000567293	3.24619	0.00125838	2.10152	1.07143	0.997538	UDD	Sham	61324	Seryl-tRNA synthetase OS=Rattus norvegicus OX=10116 GN=Sars PE=1 SV=1	50512.4	55700.4	47267.1	54965.3	54285.5	80253.3	123277	107753	157554	83296.8
SWISS	SYSC_RAT	Sars1	3	3	127.93	0.000567293	3.24619	0.000998133	2.10152	1.07143	0.997538	UDD	Sham	58551	Serine--tRNA ligase, cytoplasmic OS=Rattus norvegicus OX=10116 GN=Sars1 PE=1 SV=3	50512.4	55700.4	47267.1	54965.3	54285.5	80253.3	123277	107753	157554	83296.8
SWISS	EIF3B_RAT	Eif3b	1	1	55.61	6.62309e-06	5.17894	3.93616e-05	2.10088	1.07099	1	UDD	Sham	90854	Eukaryotic translation initiation factor 3 subunit B OS=Rattus norvegicus OX=10116 GN=Eif3b PE=1 SV=1	41228.1	36391.1	43139.8	46933.5	37062	93754.8	98773.7	85659.5	77149.3	74827.7
SWISS	PLP2_RAT	Plp2	1	1	37.73	0.00336052	2.47359	0.00433125	2.10078	1.07092	0.948198	UDD	Sham	16546	Proteolipid protein 2 OS=Rattus norvegicus OX=10116 GN=Plp2 PE=2 SV=1	27901.7	11025.9	14496.7	13401.7	17026.2	42086.2	27003.3	26868.4	42799.5	37397.1
TrEMBL	tr|A0A0G2K6R8|A0A0G2K6R8_RAT	Ehbp1l1	3	3	88.43	3.27296e-05	4.48506	0.000146382	2.09275	1.0654	1	UDD	Sham	182405	EH domain-binding protein 1-like 1 OS=Rattus norvegicus OX=10116 GN=Ehbp1l1 PE=1 SV=1	16479.3	12650.6	14299.5	13359	19744.6	36066.4	29217.5	34191.2	30072.3	30617.4
SWISS	PRS7_RAT	Psmc2	5	5	306.38	2.72657e-05	4.56438	9.65817e-05	2.09268	1.06535	1	UDD	Sham	48544	26S proteasome regulatory subunit 7 OS=Rattus norvegicus OX=10116 GN=Psmc2 PE=1 SV=3	194467	136852	139585	179262	132847	344787	357381	285737	334878	315815
SWISS	PSB7_RAT	Psmb7	2	2	70.95	0.0103458	1.98524	0.0114333	2.09202	1.06489	0.830208	UDD	Sham	29908	Proteasome subunit beta type-7 OS=Rattus norvegicus OX=10116 GN=Psmb7 PE=1 SV=1	45536.2	39930.9	25152.6	31008	35734.5	87977.7	48122.3	58385	124661	51898.8
SWISS	PDIA1_RAT	P4hb	15	15	772.16	3.01944e-06	5.52007	2.41529e-05	2.08978	1.06335	1	UDD	Sham	56916	Protein disulfide-isomerase OS=Rattus norvegicus OX=10116 GN=P4hb PE=1 SV=2	985276	875854	858315	890301	1.02614e+06	1.84171e+06	2.12564e+06	1.74958e+06	2.24719e+06	1.72387e+06
TrEMBL	tr|F1LMQ3|F1LMQ3_RAT	Psmd8	3	3	106.48	0.00467807	2.32993	0.00694342	2.08731	1.06164	0.922893	UDD	Sham	39852	26S proteasome non-ATPase regulatory subunit 8 OS=Rattus norvegicus OX=10116 GN=Psmd8 PE=1 SV=1	83979.2	28904.4	50727.3	54511	53443.9	137525	97958.5	121232	79068.4	131058
SWISS	RL26_RAT	Rpl26	3	2	121.95	6.01288e-05	4.22092	0.000168385	2.08578	1.06059	0.999998	UDD	Sham	17267	60S ribosomal protein L26 OS=Rattus norvegicus OX=10116 GN=Rpl26 PE=1 SV=1	98423.1	88690.1	74860	81462.9	72094.7	171188	168445	200519	196192	130362
TrEMBL	tr|A0A0G2K6I5|A0A0G2K6I5_RAT	Tagln3	1	1	41.63	0.000197916	3.70352	0.000544786	2.08564	1.06049	0.999844	UDD	Sham	24696	Transgelin OS=Rattus norvegicus OX=10116 GN=Tagln3 PE=1 SV=1	22989.3	26618.4	17553.6	16661.4	20796.8	52047.3	40934.7	38765.9	50866.6	35583.9
TrEMBL	tr|Q4V8F6|Q4V8F6_RAT;tr|D4A8D6|D4A8D6_RAT;tr|Q6AY48|Q6AY48_RAT	Pcbp2	5	5	306.58	2.0426e-06	5.68982	2.44817e-05	2.08274	1.05848	1	UDD	Sham	35324	Pcbp2 protein OS=Rattus norvegicus OX=10116 GN=Pcbp2 PE=1 SV=1	233000	194461	184132	209183	189031	454933	432198	420055	441014	354967
SWISS	PSD11_RAT	Psmd11	3	3	106.74	0.000296041	3.52865	0.000590842	2.08196	1.05794	0.999504	UDD	Sham	47434	26S proteasome non-ATPase regulatory subunit 11 OS=Rattus norvegicus OX=10116 GN=Psmd11 PE=1 SV=2	62376.7	37557.2	38378.6	37315.1	35372.7	108280	79839.2	77869.6	78708.7	94596.8
TrEMBL	tr|A0A096MJX2|A0A096MJX2_RAT	Gpr165	1	1	34.71	0.000181384	3.7414	0.000506181	2.08076	1.05711	0.999881	UDD	Sham	7823	G protein-coupled receptor 165 (Fragment) OS=Rattus norvegicus OX=10116 GN=Gpr165 PE=4 SV=1	6994.49	7682.03	9149.72	8230.07	5997.6	20418.1	13315.9	17781.5	13508.5	14156.8
SWISS	RS26_RAT	Rps26	2	2	126.2	8.48338e-07	6.07143	1.50669e-05	2.08015	1.05669	1	UDD	Sham	13007	40S ribosomal protein S26 OS=Rattus norvegicus OX=10116 GN=Rps26 PE=3 SV=3	227134	211127	207194	229151	216695	469470	508170	475907	437680	378845
SWISS	RS23_RAT	Rps23	4	4	132.73	8.25384e-07	6.08334	1.50669e-05	2.07803	1.05521	1	UDD	Sham	15798	40S ribosomal protein S23 OS=Rattus norvegicus OX=10116 GN=Rps23 PE=1 SV=3	122274	98435.1	96554.2	112072	98434.1	234953	218561	227554	216474	199177
TrEMBL	tr|A0A096MJB9|A0A096MJB9_RAT	Eif2s3	1	1	44.82	0.0385281	1.41422	0.0414433	2.07733	1.05473	0.583974	UDD	Sham	4694	Eukaryotic translation initiation factor 2 subunit 3, X-linked (Fragment) OS=Rattus norvegicus OX=10116 GN=Eif2s3 PE=1 SV=6	28156.6	10492	11183.7	4772.31	2799.85	24537.7	25927.3	22501.1	30275.1	16006.8
TrEMBL	tr|F1LYQ7|F1LYQ7_RAT	LOC680700	1	1	32.26	3.37549e-06	5.47166	3.40685e-05	2.07658	1.05421	1	UDD	Sham	25430	Ribosomal protein OS=Rattus norvegicus OX=10116 GN=LOC680700 PE=1 SV=2	113512	88778.5	88122.9	100146	85741.3	191093	222828	207070	188350	179734
SWISS	RL31_RAT	Rpl31	2	2	117.08	5.37563e-07	6.26957	1.48027e-05	2.07303	1.05174	1	UDD	Sham	14454	60S ribosomal protein L31 OS=Rattus norvegicus OX=10116 GN=Rpl31 PE=2 SV=1	335460	267040	256517	289939	282351	605848	594904	618378	603158	544861
SWISS	TS101_RAT	Tsg101	2	2	61.92	0.0162582	1.78893	0.0168886	2.0643	1.04566	0.756771	UDD	Sham	44050	Tumor susceptibility gene 101 protein OS=Rattus norvegicus OX=10116 GN=Tsg101 PE=1 SV=1	5272.93	2409.05	1705.86	4152.35	3566.57	8347.58	3897.52	9091.57	6400.98	7575.89
SWISS	IF2A_RAT	Eif2s1	6	6	309.88	3.654e-08	7.43723	5.72213e-06	2.05577	1.03968	1	UDD	Sham	36085	Eukaryotic translation initiation factor 2 subunit 1 OS=Rattus norvegicus OX=10116 GN=Eif2s1 PE=1 SV=2	131233	119563	125648	131798	125452	265684	282404	263276	257597	233771
SWISS	MUG1_RAT	Mug1	28	5	1713.75	0.000494685	3.30567	0.000886436	2.05539	1.03941	0.998197	UDD	Sham	165221	Murinoglobulin-1 OS=Rattus norvegicus OX=10116 GN=Mug1 PE=2 SV=1	218063	240697	196357	163754	198302	462256	478735	392593	484302	272798
SWISS	PUR6_RAT	Paics	2	1	152.53	0.00432459	2.36406	0.00536688	2.05278	1.03758	0.929566	UDD	Sham	47066	Multifunctional protein ADE2 OS=Rattus norvegicus OX=10116 GN=Paics PE=1 SV=3	30386.1	17228.2	30526.6	32566	36308.5	66704.6	58281.8	82716.8	37901.7	56185.4
SWISS	RS11_RAT	Rps11	4	4	131.14	1.5478e-05	4.81028	6.62308e-05	2.05125	1.0365	1	UDD	Sham	18419	40S ribosomal protein S11 OS=Rattus norvegicus OX=10116 GN=Rps11 PE=1 SV=3	255182	249257	195103	194604	190454	473112	449559	416073	496274	389767
SWISS	TAGL2_RAT;TAGL3_RAT	Tagln2	9	9	492.62	2.64256e-05	4.57797	9.423e-05	2.04979	1.03548	1	UDD	Sham	22379	Transgelin-2 OS=Rattus norvegicus OX=10116 GN=Tagln2 PE=1 SV=1	614584	640969	459547	481215	627809	1.23012e+06	1.2142e+06	1.09073e+06	1.26132e+06	992488
TrEMBL	tr|D3ZT52|D3ZT52_RAT	Pbrm1	1	1	28.61	0.00251323	2.59977	0.00406938	2.04823	1.03438	0.964831	UDD	Sham	197054	Polybromo 1 OS=Rattus norvegicus OX=10116 GN=Pbrm1 PE=1 SV=2	22238.8	9685.47	13997.4	20417.8	13194.8	35849.8	34891	39082.4	25175.2	27906.4
SWISS	RLA1_RAT	Rplp1	1	1	35.51	3.59115e-06	5.44477	2.78671e-05	2.04434	1.03163	1	UDD	Sham	11491	60S acidic ribosomal protein P1 OS=Rattus norvegicus OX=10116 GN=Rplp1 PE=3 SV=1	544889	456611	516100	546439	631553	1.00824e+06	1.16838e+06	1.02089e+06	1.21856e+06	1.09463e+06
SWISS	RS3_RAT	Rps3	12	9	536.56	5.10269e-06	5.2922	3.49912e-05	2.04386	1.0313	1	UDD	Sham	26657	40S ribosomal protein S3 OS=Rattus norvegicus OX=10116 GN=Rps3 PE=1 SV=1	1.02777e+06	817710	849783	979739	737973	1.93055e+06	1.87135e+06	1.85862e+06	1.65483e+06	1.70417e+06
SWISS	RACK1_RAT	Rack1	5	5	285.81	1.60251e-06	5.7952	1.62799e-05	2.04322	1.03084	1	UDD	Sham	35055	Receptor of activated protein C kinase 1 OS=Rattus norvegicus OX=10116 GN=Rack1 PE=1 SV=3	250714	243443	255941	250593	231210	512636	564082	534922	494722	410680
SWISS	RL13_RAT	Rpl13	4	4	200.63	6.92051e-06	5.15986	4.01064e-05	2.03691	1.02639	1	UDD	Sham	24294	60S ribosomal protein L13 OS=Rattus norvegicus OX=10116 GN=Rpl13 PE=1 SV=2	310216	244732	235924	261044	218879	512848	455662	542299	568539	509151
SWISS	RSSA_RAT	Rpsa	5	5	369.07	2.61379e-05	4.58273	9.38296e-05	2.03353	1.02399	1	UDD	Sham	32803	40S ribosomal protein SA OS=Rattus norvegicus OX=10116 GN=Rpsa PE=1 SV=3	1.04945e+06	745506	847472	884450	771112	2.01588e+06	1.87852e+06	1.79802e+06	1.54906e+06	1.49862e+06
TrEMBL	tr|A0A0G2JSK1|A0A0G2JSK1_RAT	Serpina3c	6	3	518.19	0.00474041	2.32418	0.00701875	2.02951	1.02113	0.921726	UDD	Sham	46448	RCG20603 OS=Rattus norvegicus OX=10116 GN=Serpina3c PE=3 SV=1	527385	478779	418270	202417	458416	864783	1.01946e+06	642558	966851	738426
SWISS	SPA3K_RAT	Serpina3k	5	3	399.57	0.00474041	2.32418	0.00581546	2.02951	1.02113	0.921726	UDD	Sham	46532	Serine protease inhibitor A3K OS=Rattus norvegicus OX=10116 GN=Serpina3k PE=1 SV=3	527385	478779	418270	202417	458416	864783	1.01946e+06	642558	966851	738426
TrEMBL	tr|Q5M7T5|Q5M7T5_RAT	Serpinc1	7	7	331.07	0.000106414	3.973	0.000332173	2.02908	1.02082	0.99998	UDD	Sham	52201	Antithrombin-III OS=Rattus norvegicus OX=10116 GN=Serpinc1 PE=1 SV=1	221149	205449	216806	228152	255936	445327	349729	396623	589325	506763
SWISS	RS16_RAT	Rps16	2	2	106.58	3.95823e-06	5.4025	2.9734e-05	2.02877	1.0206	1	UDD	Sham	16435	40S ribosomal protein S16 OS=Rattus norvegicus OX=10116 GN=Rps16 PE=1 SV=2	507265	427908	381156	441376	392342	845325	944735	926692	888126	757064
SWISS	PAIRB_RAT	Serbp1	4	4	196.71	0.00203018	2.69247	0.00284983	2.02636	1.01889	0.974176	UDD	Sham	44727	Plasminogen activator inhibitor 1 RNA-binding protein OS=Rattus norvegicus OX=10116 GN=Serbp1 PE=1 SV=2	56535.6	52015.7	51906.8	51758	51704	88467.2	117973	69539.8	165397	93420.6
TrEMBL	tr|F1LN59|F1LN59_RAT	Eif4g2	1	1	25.73	0.0202639	1.69328	0.0241086	2.02308	1.01655	0.71614	UDD	Sham	102050	Eukaryotic translation initiation factor 4, gamma 2 OS=Rattus norvegicus OX=10116 GN=Eif4g2 PE=1 SV=2	8058.64	3224.3	6780.42	6941.78	4070.01	17471.5	10386.9	13546.6	6238.86	11177.4
SWISS	RS19_RAT	Rps19	5	5	252.47	3.27872e-07	6.4843	1.19995e-05	2.01982	1.01423	1	UDD	Sham	16076	40S ribosomal protein S19 OS=Rattus norvegicus OX=10116 GN=Rps19 PE=2 SV=3	456425	372385	368670	376979	359300	793532	758079	807286	803029	743923
SWISS	RLA0_RAT	Rplp0	8	8	487.97	1.19157e-06	5.92388	1.572e-05	2.01969	1.01414	1	UDD	Sham	34194	60S acidic ribosomal protein P0 OS=Rattus norvegicus OX=10116 GN=Rplp0 PE=1 SV=2	1.2468e+06	1.12138e+06	1.04483e+06	1.2458e+06	1.16348e+06	2.36877e+06	2.54563e+06	2.58559e+06	2.18161e+06	2.07762e+06
SWISS	FETUA_RAT	Ahsg	1	1	85.42	0.0172923	1.76215	0.0178903	2.01907	1.01369	0.74569	UDD	Sham	37958	Alpha-2-HS-glycoprotein OS=Rattus norvegicus OX=10116 GN=Ahsg PE=1 SV=2	121942	83902.3	77760.3	78655	33429.4	189803	208892	98083.6	161350	140794
SWISS	RL24_RAT	Rpl24	2	2	87.38	1.61429e-05	4.79202	6.85275e-05	2.01763	1.01266	1	UDD	Sham	17768	60S ribosomal protein L24 OS=Rattus norvegicus OX=10116 GN=Rpl24 PE=2 SV=1	153784	109856	130213	140543	113511	283080	279093	276771	235789	232504
SWISS	TBCA_RAT	Tbca	2	2	100.86	0.00478683	2.31995	0.00585897	2.01602	1.01151	0.92086	UDD	Sham	12736	Tubulin-specific chaperone A OS=Rattus norvegicus OX=10116 GN=Tbca PE=1 SV=1	14006.8	25514.6	16392.5	19458.6	24859.9	35261.9	42662.2	30334.3	62930.9	30880.9
SWISS	RS25_RAT	Rps25	3	3	140.3	7.57386e-07	6.12068	1.50669e-05	2.01598	1.01148	1	UDD	Sham	13734	40S ribosomal protein S25 OS=Rattus norvegicus OX=10116 GN=Rps25 PE=2 SV=1	605372	538234	491567	550210	466571	1.08248e+06	1.04302e+06	1.06636e+06	1.15511e+06	999322
SWISS	RS17_RAT	Rps17	3	3	195.16	1.36111e-06	5.86611	1.57755e-05	2.01564	1.01124	1	UDD	Sham	15500	40S ribosomal protein S17 OS=Rattus norvegicus OX=10116 GN=Rps17 PE=1 SV=3	419843	368594	372548	447226	430901	848558	906556	810620	828361	716023
SWISS	A1AT_RAT	Serpina1	11	11	670.63	0.000442415	3.35417	0.000821699	2.01529	1.01099	0.998616	UDD	Sham	46107	Alpha-1-antiproteinase OS=Rattus norvegicus OX=10116 GN=Serpina1 PE=1 SV=2	1.91981e+06	2.06732e+06	1.74885e+06	2.18616e+06	2.24357e+06	3.37592e+06	3.11994e+06	3.8844e+06	5.86108e+06	4.24554e+06
SWISS	BI1_RAT	Tmbim6	1	1	50.08	0.000777756	3.10916	0.00126218	2.01461	1.0105	0.995184	UDD	Sham	26446	Bax inhibitor 1 OS=Rattus norvegicus OX=10116 GN=Tmbim6 PE=2 SV=2	20829.6	14335.7	11336.9	14745.5	10208.8	36018.8	26321.3	27832.1	25282.4	28502.6
SWISS	ANXA1_RAT	Anxa1	11	10	668.38	0.00144435	2.84033	0.00212825	2.01349	1.0097	0.984932	UDD	Sham	38805	Annexin A1 OS=Rattus norvegicus OX=10116 GN=Anxa1 PE=1 SV=2	1.31287e+06	845278	579369	683948	945229	2.18389e+06	1.7647e+06	1.51582e+06	1.75323e+06	1.57464e+06
SWISS	CLH1_RAT	Cltc	19	19	1030.67	0.000102894	3.98761	0.000251305	2.01306	1.00939	0.999983	UDD	Sham	191477	Clathrin heavy chain 1 OS=Rattus norvegicus OX=10116 GN=Cltc PE=1 SV=3	1.16386e+06	920606	845177	1.08121e+06	1.02015e+06	2.39877e+06	2.21009e+06	2.21534e+06	1.65743e+06	1.64608e+06
TrEMBL	tr|I6L9G6|I6L9G6_RAT	Tardbp	3	3	126.41	0.00213862	2.66987	0.0035482	2.00835	1.00601	0.972101	UDD	Sham	32127	TAR DNA-binding protein 43 OS=Rattus norvegicus OX=10116 GN=Tardbp PE=1 SV=1	74974.9	36092.3	62673.5	58275.3	62997	144699	119931	129568	80005.5	118286
SWISS	SSRA_RAT	Ssr1	1	1	122.74	4.19526e-05	4.37724	0.000130462	2.00697	1.00502	1	UDD	Sham	35607	Translocon-associated protein subunit alpha OS=Rattus norvegicus OX=10116 GN=Ssr1 PE=1 SV=1	51092.5	63719.7	50556.6	68478.5	55653.6	97034.4	136711	121811	122155	103309
TrEMBL	tr|D4AEH3|D4AEH3_RAT	Psmd7	4	4	193.68	0.000692338	3.15968	0.00145073	2.00198	1.00143	0.996211	UDD	Sham	36469	Proteasome (Prosome, macropain) 26S subunit, non-ATPase, 7 (Predicted) OS=Rattus norvegicus OX=10116 GN=Psmd7 PE=1 SV=1	108041	59109.1	66258	93985.1	69674.1	191285	166514	149064	162738	125321
SWISS	XDH_RAT;AOXC_RAT	Xdh	5	5	262.24	0.000778721	3.10862	0.00126218	1.99111	0.993571	0.995171	UDD	Sham	146149	Xanthine dehydrogenase/oxidase OS=Rattus norvegicus OX=10116 GN=Xdh PE=1 SV=3	180433	119681	84953.3	157599	124132	293052	256836	283022	267858	226898
SWISS	RL17_RAT	Rpl17	4	4	248.62	1.81155e-05	4.74195	7.41688e-05	1.98367	0.98817	1	UDD	Sham	21383	60S ribosomal protein L17 OS=Rattus norvegicus OX=10116 GN=Rpl17 PE=2 SV=3	410538	375768	384974	386879	514012	791735	984031	803331	804466	726938
TrEMBL	tr|D4A133|D4A133_RAT	Atp6v1a	1	1	25.49	0.0469067	1.32877	0.0488907	1.98353	0.988067	0.540849	UDD	Sham	68222	H(+)-transporting two-sector ATPase OS=Rattus norvegicus OX=10116 GN=Atp6v1a PE=1 SV=1	2921.82	2132.11	2763.55	5365.9	561.482	5482.84	5733.72	6722	5097.89	4226.83
SWISS	LASP1_RAT	Lasp1	3	3	173.92	8.63206e-05	4.06389	0.000223048	1.98316	0.9878	0.999991	UDD	Sham	29951	LIM and SH3 domain protein 1 OS=Rattus norvegicus OX=10116 GN=Lasp1 PE=1 SV=1	98197.7	91004.7	79038.6	85435.1	116769	159658	236287	177835	187058	172129
SWISS	SSRD_RAT	Ssr4	1	1	32.11	0.00293784	2.53197	0.00388957	1.98054	0.985891	0.956497	UDD	Sham	18968	Translocon-associated protein subunit delta OS=Rattus norvegicus OX=10116 GN=Ssr4 PE=2 SV=1	21184.9	11257.2	16534.3	21043.6	16636.9	37273.6	39120.1	42493.5	22480.4	30259.7
SWISS	RS18_RAT	Rps18	7	7	323.52	1.96948e-06	5.70565	1.87215e-05	1.97801	0.984051	1	UDD	Sham	17708	40S ribosomal protein S18 OS=Rattus norvegicus OX=10116 GN=Rps18 PE=1 SV=3	399483	331105	323270	353401	314238	767725	650811	679445	691575	615584
SWISS	HNRPK_RAT	Hnrnpk	10	10	582.36	2.01779e-05	4.69512	7.93871e-05	1.97604	0.982615	1	UDD	Sham	50944	Heterogeneous nuclear ribonucleoprotein K OS=Rattus norvegicus OX=10116 GN=Hnrnpk PE=1 SV=1	1.0809e+06	794488	789594	893914	948747	1.83797e+06	2.02232e+06	1.63377e+06	1.87684e+06	1.53641e+06
SWISS	TCPG_RAT	Cct3	9	9	414.56	1.09853e-06	5.95919	1.572e-05	1.96997	0.978172	1	UDD	Sham	60608	T-complex protein 1 subunit gamma OS=Rattus norvegicus OX=10116 GN=Cct3 PE=1 SV=1	621109	546109	537989	660039	611023	1.22879e+06	1.26413e+06	1.17243e+06	1.16054e+06	1.03726e+06
SWISS	CAND1_RAT	Cand1	2	2	67.82	7.91016e-05	4.10181	0.00020954	1.96336	0.973323	0.999994	UDD	Sham	136275	Cullin-associated NEDD8-dissociated protein 1 OS=Rattus norvegicus OX=10116 GN=Cand1 PE=1 SV=1	49727.4	47817.8	30316.3	44783.3	46225.5	90302.2	91220.6	81392.2	86388.8	80416.8
SWISS	RS13_RAT	Rps13	4	4	222.42	2.94349e-06	5.53114	2.41529e-05	1.96138	0.97187	1	UDD	Sham	17212	40S ribosomal protein S13 OS=Rattus norvegicus OX=10116 GN=Rps13 PE=1 SV=2	747916	614654	693167	720265	611403	1.44134e+06	1.37274e+06	1.42905e+06	1.17544e+06	1.22542e+06
SWISS	RL7_RAT	Rpl7	6	6	234.94	7.35375e-06	5.13349	4.14038e-05	1.95944	0.970444	1	UDD	Sham	30310	60S ribosomal protein L7 OS=Rattus norvegicus OX=10116 GN=Rpl7 PE=1 SV=2	330034	289049	275494	299463	251532	531312	636805	561721	614520	488156
SWISS	TCPA_RAT	Tcp1	6	6	322.13	8.38393e-06	5.07655	4.52968e-05	1.95906	0.970163	1	UDD	Sham	60322	T-complex protein 1 subunit alpha OS=Rattus norvegicus OX=10116 GN=Tcp1 PE=1 SV=1	252221	231809	205304	275958	228415	479574	513479	459742	491239	394514
TrEMBL	tr|A0A0G2K2C6|A0A0G2K2C6_RAT	Tnrc18	1	1	37.6	0.00315572	2.5009	0.00497662	1.95841	0.969686	0.952215	UDD	Sham	282658	Trinucleotide repeat-containing 18 OS=Rattus norvegicus OX=10116 GN=Tnrc18 PE=1 SV=1	28839	24636	24602.7	36598.8	31632.6	43175.8	71926.3	67837	66680.8	36914
SWISS	RL11_RAT	Rpl11	3	3	122.43	1.27622e-05	4.89408	5.83101e-05	1.95624	0.968087	1	UDD	Sham	20240	60S ribosomal protein L11 OS=Rattus norvegicus OX=10116 GN=Rpl11 PE=1 SV=2	350226	426810	350205	382366	498387	716861	821326	769981	822385	797575
SWISS	RS3A_RAT	Rps3a	6	6	214.07	3.13521e-05	4.50373	0.000105469	1.95612	0.967996	1	UDD	Sham	29926	40S ribosomal protein S3a OS=Rattus norvegicus OX=10116 GN=Rps3a PE=1 SV=2	298617	332004	238193	271625	255370	576905	467234	565419	630326	490489
TrEMBL	tr|Q6AYD5|Q6AYD5_RAT	Gspt1	1	1	29.88	0.0085745	2.06679	0.0116948	1.95546	0.96751	0.85639	UDD	Sham	68708	Eukaryotic peptide chain release factor GTP-binding subunit ERF3B-like OS=Rattus norvegicus OX=10116 GN=Gspt1 PE=1 SV=1	11597.5	10214.4	8694.93	5641.21	7653.66	23718.9	21509.9	13415.6	16100.6	10907.6
SWISS	CNDP2_RAT	Cndp2	2	2	56.45	2.84609e-06	5.54575	2.41529e-05	1.95244	0.965277	1	UDD	Sham	52660	Cytosolic non-specific dipeptidase OS=Rattus norvegicus OX=10116 GN=Cndp2 PE=1 SV=1	67180.7	61187.7	53605.1	73077.8	68561	125408	129527	118424	135129	123345
SWISS	APOA4_RAT	Apoa4	4	4	175.37	0.027406	1.56216	0.0268477	1.95151	0.964591	0.656162	UDD	Sham	44429	Apolipoprotein A-IV OS=Rattus norvegicus OX=10116 GN=Apoa4 PE=1 SV=2	123876	131359	119134	72601.9	132001	186841	236372	110161	377603	218892
SWISS	IGG2B_RAT	Igh-1a	2	2	97.57	0.00805837	2.09375	0.00915126	1.94594	0.960469	0.864464	UDD	Sham	36474	Ig gamma-2B chain C region OS=Rattus norvegicus OX=10116 GN=Igh-1a PE=1 SV=1	165020	222059	162363	149464	115499	267488	186977	467323	317089	345908
SWISS	OTUB1_RAT	Otub1	1	1	79.99	0.000707818	3.15008	0.00117943	1.93954	0.955718	0.996031	UDD	Sham	31250	Ubiquitin thioesterase OTUB1 OS=Rattus norvegicus OX=10116 GN=Otub1 PE=1 SV=1	23868.1	43812.6	34475.1	35986.9	36396	58652.4	66762.2	81974.7	76611.8	54524.7
SWISS	TMED9_RAT	Tmed9	2	2	87.43	1.24149e-05	4.90606	5.72631e-05	1.93358	0.951272	1	UDD	Sham	27011	Transmembrane emp24 domain-containing protein 9 OS=Rattus norvegicus OX=10116 GN=Tmed9 PE=1 SV=1	67060	68079.7	61813.7	66059.5	69539.7	140147	142146	102764	141425	116534
SWISS	RS8_RAT	Rps8	5	5	298.27	4.70728e-06	5.32723	3.35709e-05	1.93349	0.951207	1	UDD	Sham	24190	40S ribosomal protein S8 OS=Rattus norvegicus OX=10116 GN=Rps8 PE=1 SV=2	819880	606645	690844	700958	681334	1.35021e+06	1.51587e+06	1.36209e+06	1.34359e+06	1.19479e+06
SWISS	RPN1_RAT	Rpn1	6	6	294.77	1.28705e-05	4.89041	5.83101e-05	1.93083	0.949219	1	UDD	Sham	68262	Dolichyl-diphosphooligosaccharide--protein glycosyltransferase subunit 1 OS=Rattus norvegicus OX=10116 GN=Rpn1 PE=2 SV=1	191384	192886	155352	190550	176174	355554	389504	350476	372538	281925
SWISS	APOA1_RAT	Apoa1	5	5	250.68	0.00783112	2.10618	0.00895777	1.92716	0.946479	0.868086	UDD	Sham	30043	Apolipoprotein A-I OS=Rattus norvegicus OX=10116 GN=Apoa1 PE=1 SV=2	190285	210242	238899	115695	308217	353063	363584	362406	610124	360050
SWISS	RL38_RAT	Rpl38	1	1	37.05	0.000156996	3.80411	0.000344155	1.92389	0.944025	0.999925	UDD	Sham	8213	60S ribosomal protein L38 OS=Rattus norvegicus OX=10116 GN=Rpl38 PE=1 SV=2	60598.6	54464.9	44593.8	48936.9	35009	101076	94957.8	96199.5	94671.5	81760.1
TrEMBL	tr|D3ZYS7|D3ZYS7_RAT;tr|F1M2M6|F1M2M6_RAT	G3bp1	5	5	211.89	0.00190856	2.71929	0.00326491	1.92306	0.943407	0.97648	UDD	Sham	51755	G3BP stress granule assembly factor 1 OS=Rattus norvegicus OX=10116 GN=G3bp1 PE=1 SV=1	110791	64185.4	78097.4	78164.4	90047	213331	146664	187830	112665	149669
SWISS	TCPB_RAT	Cct2	10	10	554.18	1.28271e-07	6.89187	1.13395e-05	1.91989	0.941023	1	UDD	Sham	57422	T-complex protein 1 subunit beta OS=Rattus norvegicus OX=10116 GN=Cct2 PE=1 SV=3	748922	649506	648971	751279	737983	1.38563e+06	1.38722e+06	1.35929e+06	1.2739e+06	1.38396e+06
SWISS	DX39B_RAT	Ddx39b	3	2	143.18	0.00346245	2.46062	0.00444122	1.91978	0.940942	0.946205	UDD	Sham	49004	Spliceosome RNA helicase Ddx39b OS=Rattus norvegicus OX=10116 GN=Ddx39b PE=2 SV=3	109137	43192.1	66469.6	75445.5	69557.5	165110	125750	147117	107310	153131
SWISS	RD23B_RAT	Rad23b	4	4	206.68	0.000115723	3.93658	0.000273883	1.91501	0.93735	0.999974	UDD	Sham	43470	UV excision repair protein RAD23 homolog B OS=Rattus norvegicus OX=10116 GN=Rad23b PE=1 SV=1	116851	126962	128187	148903	168345	262071	261413	212528	323756	260146
SWISS	MATR3_RAT	Matr3	1	1	34.36	2.30655e-05	4.63704	8.62742e-05	1.91338	0.936124	1	UDD	Sham	94389	Matrin-3 OS=Rattus norvegicus OX=10116 GN=Matr3 PE=1 SV=2	43901.4	43774.5	35653.7	35605	35200.5	70965	85679.3	65456.5	81787.6	67566.2
TrEMBL	tr|A0A0G2K4V1|A0A0G2K4V1_RAT	Hsd17b8	1	1	25.35	0.0168694	1.7729	0.0207636	1.91261	0.93554	0.750168	UDD	Sham	2086	Estradiol 17-beta-dehydrogenase 8 (Fragment) OS=Rattus norvegicus OX=10116 GN=Hsd17b8 PE=4 SV=1	21947.2	21313.5	15705.1	19467.1	29355.4	27434	26952.1	47799	67551.6	36420
TrEMBL	tr|D3ZU13|D3ZU13_RAT;tr|M0RD03|M0RD03_RAT;tr|A0A0G2JY73|A0A0G2JY73_RAT	Eif4g1	10	10	448.04	2.45031e-06	5.61078	2.74786e-05	1.90853	0.932462	1	UDD	Sham	175596	Eukaryotic translation initiation factor 4 gamma, 1 OS=Rattus norvegicus OX=10116 GN=Eif4g1 PE=1 SV=1	170700	141728	162552	180578	154821	349466	318400	294819	298813	285135
SWISS	VAMP3_RAT;VAMP1_RAT	Vamp3	3	1	217.93	0.00155624	2.80792	0.00227432	1.90812	0.932151	0.982958	UDD	Sham	11473	Vesicle-associated membrane protein 3 OS=Rattus norvegicus OX=10116 GN=Vamp3 PE=1 SV=1	31987	24474.1	28628.1	43501	32004.7	64335.9	84333	50292	59141.2	48332.3
TrEMBL	tr|D4ACB8|D4ACB8_RAT	Cct8	13	13	687.19	1.32187e-06	5.87881	2.30952e-05	1.90728	0.93152	1	UDD	Sham	59550	CCT-theta OS=Rattus norvegicus OX=10116 GN=Cct8 PE=1 SV=1	805519	719903	709654	846624	686337	1.52333e+06	1.54627e+06	1.35742e+06	1.43689e+06	1.32281e+06
TrEMBL	tr|A0A0G2JYC6|A0A0G2JYC6_RAT	Ubap2l	2	2	110.35	0.00774378	2.11105	0.0107065	1.8965	0.923336	0.86949	UDD	Sham	112440	RCG62582, isoform CRA_c OS=Rattus norvegicus OX=10116 GN=Ubap2l PE=1 SV=1	8302.24	12684	9275.27	10906.6	11687.2	22398.7	20697.4	21468.9	25170.6	10504.2
TrEMBL	tr|B5DES0|B5DES0_RAT	Snrpd2	2	2	66.95	0.000976636	3.01027	0.00187754	1.89538	0.922484	0.992482	UDD	Sham	13518	Small nuclear ribonucleoprotein Sm D2 OS=Rattus norvegicus OX=10116 GN=Snrpd2 PE=1 SV=1	21980.7	12961.6	17448.6	20264.1	15041.8	41867.5	28362.2	37917.2	27437.8	30633.7
TrEMBL	tr|A0A0G2JYK0|A0A0G2JYK0_RAT;tr|A0A0G2JXK5|A0A0G2JXK5_RAT	LOC299282	8	2	703.09	0.00165655	2.7808	0.00288266	1.89452	0.921835	0.981149	UDD	Sham	67940	Serine protease inhibitor A3N OS=Rattus norvegicus OX=10116 GN=LOC299282 PE=1 SV=1	128507	149028	96854.4	83840.9	83753.7	205734	232915	163328	176884	247942
TrEMBL	tr|D3ZJT4|D3ZJT4_RAT	Rplp0l1	3	3	211.06	6.08421e-06	5.2158	4.43908e-05	1.89389	0.921353	1	UDD	Sham	29981	60S acidic ribosomal protein P0 OS=Rattus norvegicus OX=10116 GN=Rplp0l1 PE=3 SV=3	587164	543855	502451	638010	615073	1.10264e+06	1.18307e+06	1.20555e+06	1.01027e+06	965280
TrEMBL	tr|Q76MV3|Q76MV3_RAT	Cox17	1	1	80	0.0306016	1.51426	0.0343813	1.89311	0.920756	0.633226	UDD	Sham	6779	Cytochrome C oxidase assembly protein COX17 OS=Rattus norvegicus OX=10116 GN=Cox17 PE=1 SV=1	11088	24885.4	24084.5	23088.9	21185.5	37579.4	34062.2	22606.6	68465	34799.1
SWISS	PLAP_RAT	Plaa	3	3	133.17	0.000471175	3.32682	0.00085431	1.89183	0.919783	0.998392	UDD	Sham	87028	Phospholipase A-2-activating protein OS=Rattus norvegicus OX=10116 GN=Plaa PE=1 SV=3	29025.8	24993.8	20975.9	27971.4	34911.6	50280.6	60008.5	50601.2	60080.6	39871.9
SWISS	S10A6_RAT	S100a6	1	1	57.26	0.00390538	2.40834	0.00490352	1.88841	0.917173	0.937599	UDD	Sham	10028	Protein S100-A6 OS=Rattus norvegicus OX=10116 GN=S100a6 PE=1 SV=3	205627	145379	140263	130928	194823	396699	262527	213604	403334	266705
SWISS	TCPD_RAT	Cct4	7	7	589.93	1.81651e-05	4.74076	7.41688e-05	1.88463	0.914282	1	UDD	Sham	58063	T-complex protein 1 subunit delta OS=Rattus norvegicus OX=10116 GN=Cct4 PE=1 SV=3	775355	597305	614149	747114	585555	1.36766e+06	1.328e+06	1.278e+06	1.15578e+06	1.12655e+06
TrEMBL	tr|A0A0G2K135|A0A0G2K135_RAT	Cfi	1	1	27.33	0.0215524	1.6665	0.0255412	1.88448	0.914164	0.704268	UDD	Sham	69729	Complement factor I OS=Rattus norvegicus OX=10116 GN=Cfi PE=1 SV=1	212108	116265	176018	159696	253636	519828	228011	347976	217747	415864
TrEMBL	tr|M0R907|M0R907_RAT	Snrpd3	2	2	87.71	0.0169117	1.77181	0.0207734	1.87484	0.906766	0.749716	UDD	Sham	13907	Small nuclear ribonucleoprotein Sm D3 OS=Rattus norvegicus OX=10116 GN=Snrpd3 PE=1 SV=1	43590.6	30651.4	26190	17264.8	50639.2	64145.3	72876.6	39442.9	62915	76222.9
TrEMBL	tr|Q6PCT9|Q6PCT9_RAT	Psmd6	3	3	137.39	1.38098e-05	4.85981	7.7434e-05	1.8708	0.903655	1	UDD	Sham	45569	26S proteasome non-ATPase regulatory subunit 6 OS=Rattus norvegicus OX=10116 GN=Psmd6 PE=1 SV=1	86174.4	66958.1	78902.3	81221.5	86754.7	172625	128767	149116	143855	153978
SWISS	RL4_RAT	Rpl4	5	5	257.82	4.62356e-05	4.33502	0.000137391	1.8696	0.902727	0.999999	UDD	Sham	47227	60S ribosomal protein L4 OS=Rattus norvegicus OX=10116 GN=Rpl4 PE=1 SV=3	586074	423898	418499	521185	474502	909739	1.05089e+06	934475	838148	798944
SWISS	PDC6I_RAT	Pdcd6ip	6	6	261.44	0.000323008	3.49079	0.000630548	1.86947	0.902626	0.999374	UDD	Sham	96570	Programmed cell death 6-interacting protein OS=Rattus norvegicus OX=10116 GN=Pdcd6ip PE=1 SV=2	134572	95529.7	105656	126937	91360.7	221892	248002	214056	187696	164142
TrEMBL	tr|A0A0G2K8M5|A0A0G2K8M5_RAT	Tmed4	1	1	38.09	8.59911e-05	4.06555	0.000283011	1.86859	0.901948	0.999991	UDD	Sham	19565	Transmembrane emp24 protein transport domain containing 4 (Predicted), isoform CRA_a OS=Rattus norvegicus OX=10116 GN=Tmed4 PE=1 SV=1	52977	43388	46017.7	50933.5	47645.1	101015	98177.9	67926.7	100352	82786.4
TrEMBL	tr|M0RB67|M0RB67_RAT	Ppidl1	4	4	144.1	0.000679885	3.16756	0.00143457	1.86669	0.900479	0.996353	UDD	Sham	44784	Peptidylprolyl isomerase D-like 1 OS=Rattus norvegicus OX=10116 GN=Ppidl1 PE=4 SV=2	108771	65384.8	76066.1	89867	81837.9	210166	138762	158439	135472	144765
SWISS	TRFE_RAT	Tf	16	16	987.24	0.00082009	3.08614	0.00131044	1.86355	0.898052	0.994642	UDD	Sham	76346	Serotransferrin OS=Rattus norvegicus OX=10116 GN=Tf PE=1 SV=3	8.59954e+06	6.02313e+06	6.78307e+06	5.71051e+06	8.06274e+06	1.55158e+07	1.1514e+07	1.01583e+07	1.61248e+07	1.22448e+07
SWISS	FUBP2_RAT	Khsrp	2	2	55.56	0.0136549	1.86471	0.0144914	1.86163	0.896565	0.786795	UDD	Sham	74180	Far upstream element-binding protein 2 OS=Rattus norvegicus OX=10116 GN=Khsrp PE=1 SV=1	29171.6	17851.1	24687.9	19445.4	55716.2	56384.6	46985.3	44328.2	73699.7	52023.7
SWISS	HNRH1_RAT;HNRH2_RAT	Hnrnph1	3	2	260.22	0.00103197	2.98633	0.00158614	1.85936	0.894802	0.991665	UDD	Sham	49157	Heterogeneous nuclear ribonucleoprotein H OS=Rattus norvegicus OX=10116 GN=Hnrnph1 PE=1 SV=2	152927	119369	132994	126564	89390.2	264179	259805	203331	256973	170827
SWISS	RL10A_RAT	Rpl10a	3	3	113.54	0.000268809	3.57056	0.000546693	1.8588	0.894372	0.99962	UDD	Sham	24816	60S ribosomal protein L10a OS=Rattus norvegicus OX=10116 GN=Rpl10a PE=1 SV=2	362744	282450	264115	274505	208537	529571	604873	490008	522475	441176
TrEMBL	tr|Q3MHS9|Q3MHS9_RAT;tr|Q6AYJ7|Q6AYJ7_RAT	Cct6a	10	10	404.05	1.06562e-06	5.9724	2.30952e-05	1.85392	0.890578	1	UDD	Sham	57981	Chaperonin containing Tcp1, subunit 6A (Zeta 1) OS=Rattus norvegicus OX=10116 GN=Cct6a PE=1 SV=1	629228	533068	536334	598115	558517	1.18412e+06	1.09248e+06	1.00211e+06	1.03761e+06	977106
SWISS	ARPC2_RAT	Arpc2	3	3	123.56	0.000623738	3.205	0.00106589	1.8498	0.887368	0.996967	UDD	Sham	34370	Actin-related protein 2/3 complex subunit 2 OS=Rattus norvegicus OX=10116 GN=Arpc2 PE=1 SV=1	123984	101987	85174.8	100079	74558.1	217869	187755	191953	157667	143358
SWISS	PPID_RAT	Ppid	4	4	144.1	0.00062353	3.20514	0.00106589	1.84975	0.887333	0.996969	UDD	Sham	40740	Peptidyl-prolyl cis-trans isomerase D OS=Rattus norvegicus OX=10116 GN=Ppid PE=1 SV=3	116297	69088.9	79360.8	92170.4	88473	215170	147426	165785	141694	153787
SWISS	PSD13_RAT	Psmd13	5	4	161.25	0.000963377	3.0162	0.0014972	1.84813	0.886067	0.992673	UDD	Sham	42790	26S proteasome non-ATPase regulatory subunit 13 OS=Rattus norvegicus OX=10116 GN=Psmd13 PE=1 SV=1	155981	103956	109357	170325	175736	280828	266740	290650	212930	270923
TrEMBL	tr|A0A0G2K719|A0A0G2K719_RAT;tr|A0A0G2K9N3|A0A0G2K9N3_RAT;tr|D3ZN21|D3ZN21_RAT;tr|D4ADE8|D4ADE8_RAT	Ddx3x	10	9	561.83	0.000102025	3.99129	0.000321791	1.84775	0.88577	0.999983	UDD	Sham	73100	RNA helicase OS=Rattus norvegicus OX=10116 GN=Ddx3x PE=1 SV=1	264476	178345	220537	202016	257477	460972	379488	464565	388431	381293
SWISS	VATB2_RAT	Atp6v1b2	2	2	100.6	0.00803054	2.09526	0.00913906	1.83686	0.877245	0.864905	UDD	Sham	56515	V-type proton ATPase subunit B, brain isoform OS=Rattus norvegicus OX=10116 GN=Atp6v1b2 PE=1 SV=1	30089.9	31927.2	24290.7	23109.1	36660.7	58710.7	70706.7	49743.9	58666.7	30496.8
SWISS	SNP23_RAT	Snap23	1	1	29.71	0.00318466	2.49694	0.00414454	1.83671	0.877125	0.951646	UDD	Sham	23220	Synaptosomal-associated protein 23 OS=Rattus norvegicus OX=10116 GN=Snap23 PE=1 SV=1	25493.3	19631.2	19891.8	20201.2	17157.7	34852.5	51256	25787.1	45372	30766.1
SWISS	ACTN4_RAT	Actn4	19	8	1238.76	4.02207e-05	4.39555	0.000126548	1.83118	0.872772	1	UDD	Sham	104849	Alpha-actinin-4 OS=Rattus norvegicus OX=10116 GN=Actn4 PE=1 SV=2	380484	309403	381008	435308	404113	763416	716275	777207	622248	618984
SWISS	RAB7A_RAT	Rab7a	7	7	375.02	3.54072e-05	4.45091	0.000116905	1.83004	0.871877	1	UDD	Sham	23489	Ras-related protein Rab-7a OS=Rattus norvegicus OX=10116 GN=Rab7a PE=1 SV=2	552531	379182	419535	418043	447601	929836	783211	809511	801829	732619
SWISS	HSPB7_RAT	Hspb7	5	5	367.76	0.00567177	2.24628	0.00677166	1.82902	0.871073	0.904688	UDD	Sham	9798	Heat shock protein beta-7 (Fragment) OS=Rattus norvegicus OX=10116 GN=Hspb7 PE=2 SV=1	3.32726e+06	2.10484e+06	3.19742e+06	3.38536e+06	4.28839e+06	4.79411e+06	8.12605e+06	4.88746e+06	7.13899e+06	4.87244e+06
SWISS	PSMD1_RAT	Psmd1	7	7	366.02	0.000702699	3.15323	0.00117456	1.8244	0.867422	0.996091	UDD	Sham	105681	26S proteasome non-ATPase regulatory subunit 1 OS=Rattus norvegicus OX=10116 GN=Psmd1 PE=1 SV=1	300837	158021	206776	245181	204342	441382	449180	372792	355761	415375
SWISS	ITB1_RAT	Itgb1	4	4	171.93	1.94678e-05	4.71068	7.82924e-05	1.82346	0.866675	1	UDD	Sham	88436	Integrin beta-1 OS=Rattus norvegicus OX=10116 GN=Itgb1 PE=2 SV=1	173862	156600	146178	145377	118785	264547	278613	294104	261374	252180
TrEMBL	tr|A0A0G2JUS0|A0A0G2JUS0_RAT	LOC108348175	1	1	33.99	0.000812432	3.09021	0.00162616	1.82282	0.866172	0.994742	UDD	Sham	35796	Protein quaking-like OS=Rattus norvegicus OX=10116 GN=LOC108348175 PE=4 SV=1	11774.1	8108.69	10430.3	8530.19	11651	24495.6	16512.2	14779.7	17716.5	18537.9
SWISS	QKI_RAT	Qki	1	1	33.99	0.000812432	3.09021	0.00130496	1.82282	0.866172	0.994742	UDD	Sham	37619	Protein quaking OS=Rattus norvegicus OX=10116 GN=Qki PE=1 SV=2	11774.1	8108.69	10430.3	8530.19	11651	24495.6	16512.2	14779.7	17716.5	18537.9
SWISS	RS9_RAT	Rps9	6	5	226.91	0.000213181	3.67125	0.000452483	1.81538	0.860271	0.999805	UDD	Sham	22578	40S ribosomal protein S9 OS=Rattus norvegicus OX=10116 GN=Rps9 PE=1 SV=4	562270	412025	364616	388019	333324	773814	761819	823612	703533	677362
SWISS	IMB1_RAT	Kpnb1	8	7	490.81	4.56403e-05	4.34065	0.000137047	1.81488	0.859876	0.999999	UDD	Sham	97062	Importin subunit beta-1 OS=Rattus norvegicus OX=10116 GN=Kpnb1 PE=1 SV=1	368491	264316	301283	364501	341536	662366	603506	600441	598098	512226
TrEMBL	tr|D3ZH28|D3ZH28_RAT	Alpk3	2	2	91.11	0.026774	1.57229	0.0307659	1.81315	0.858501	0.66095	UDD	Sham	180121	Alpha-kinase 3 OS=Rattus norvegicus OX=10116 GN=Alpk3 PE=1 SV=2	32713.3	11850.9	20011.8	10617.4	23091.9	31208.4	46596.5	32182.9	24375.7	43842.8
TrEMBL	tr|D3ZUY8|D3ZUY8_RAT	Ap2a1	4	1	187.84	7.23882e-05	4.14033	0.000247663	1.81197	0.857559	0.999996	UDD	Sham	107607	AP-2 complex subunit alpha OS=Rattus norvegicus OX=10116 GN=Ap2a1 PE=1 SV=1	4387.84	4646	4256.77	4023.52	3873.06	9256.67	7511.99	8388.64	7171.29	6061.96
SWISS	TOM22_RAT	Tomm22	1	1	71.82	0.0238382	1.62273	0.0238774	1.81192	0.857517	0.684423	UDD	Sham	15481	Mitochondrial import receptor subunit TOM22 homolog OS=Rattus norvegicus OX=10116 GN=Tomm22 PE=1 SV=1	4717.88	4546.99	8088.85	15441.4	3645.22	13127.5	10944.3	14765.8	14126.1	13063.2
TrEMBL	tr|D4AC23|D4AC23_RAT	Cct7	10	10	446.37	3.94356e-05	4.40411	0.000165841	1.8088	0.855033	1	UDD	Sham	59620	T-complex protein 1 subunit eta OS=Rattus norvegicus OX=10116 GN=Cct7 PE=1 SV=1	534949	394045	440675	492053	423892	967728	822103	830715	711873	801802
SWISS	ADT2_RAT	Slc25a5	15	3	680.55	0.000101556	3.99329	0.000250323	1.80783	0.854262	0.999984	UDD	Sham	32880	ADP/ATP translocase 2 OS=Rattus norvegicus OX=10116 GN=Slc25a5 PE=1 SV=3	216362	277910	263076	337328	288381	470240	483885	591491	488255	466466
SWISS	1433Z_RAT	Ywhaz	7	4	437.14	1.02087e-05	4.99103	5.27137e-05	1.80457	0.851657	1	UDD	Sham	27754	14-3-3 protein zeta/delta OS=Rattus norvegicus OX=10116 GN=Ywhaz PE=1 SV=1	634621	531985	533366	545260	543878	1.08668e+06	1.02534e+06	843848	1.11809e+06	959197
SWISS	TBA8_RAT	Tuba8	12	3	914.58	0.000117833	3.92873	0.00027643	1.80341	0.850726	0.999972	UDD	Sham	50006	Tubulin alpha-8 chain OS=Rattus norvegicus OX=10116 GN=Tuba8 PE=2 SV=1	303281	297064	307298	442808	333554	647381	669806	584699	613268	521794
TrEMBL	tr|E9PT12|E9PT12_RAT	RGD1562532	1	1	25.64	0.000148841	3.82728	0.000437546	1.80304	0.850429	0.999937	UDD	Sham	50560	Hypothetical gene supported by BC079057 OS=Rattus norvegicus OX=10116 GN=RGD1562532 PE=4 SV=1	64870.5	66400.4	71666.1	85422.8	59963.4	135384	123098	151477	110628	107452
SWISS	PSB4_RAT	Psmb4	3	3	177.5	3.77205e-05	4.42342	0.000120813	1.80127	0.849014	1	UDD	Sham	29178	Proteasome subunit beta type-4 OS=Rattus norvegicus OX=10116 GN=Psmb4 PE=1 SV=2	149271	147701	120118	123343	102818	248447	216452	232543	229975	231249
SWISS	RIPR2_RAT;FRIL1_RAT	Ripor2	3	3	119.28	0.0473428	1.32475	0.0432127	1.80096	0.848767	0.538804	UDD	Sham	144619	Rho family-interacting cell polarization regulator 2 OS=Rattus norvegicus OX=10116 GN=Ripor2 PE=1 SV=1	775965	832784	1.15187e+06	672495	1.26226e+06	1.10592e+06	2.53113e+06	914229	2.27961e+06	1.6253e+06
TrEMBL	tr|Q56R17|Q56R17_RAT	Kpna4	1	1	72.26	0.00297933	2.52588	0.00474791	1.79877	0.847008	0.955681	UDD	Sham	57887	Importin subunit alpha OS=Rattus norvegicus OX=10116 GN=Kpna4 PE=1 SV=1	41674.6	47307.9	44325.1	60287.9	46432	56783.8	103706	93404.8	105847	72011.8
TrEMBL	tr|O88321|O88321_RAT	Psmd4	3	3	155.42	0.000248085	3.6054	0.00064478	1.79386	0.843069	0.999697	UDD	Sham	41047	26S proteasome non-ATPase regulatory subunit 4 OS=Rattus norvegicus OX=10116 GN=Psmd4 PE=1 SV=1	94177.5	61212.7	72075.1	100763	75603.2	148805	149582	127943	147984	150103
TrEMBL	tr|M0RDZ6|M0RDZ6_RAT	Lrriq1	1	1	32.72	0.00689426	2.16151	0.00975464	1.79223	0.841753	0.883473	UDD	Sham	177928	Leucine-rich repeats and IQ motif-containing 1 OS=Rattus norvegicus OX=10116 GN=Lrriq1 PE=4 SV=2	37431.7	49922.5	47160.2	42037.7	63673.3	73045.1	94795.8	77463.5	126273	58961.1
SWISS	AP2B1_RAT;AP1B1_RAT	Ap2b1	4	4	225.57	0.00013173	3.88032	0.000299826	1.79041	0.840293	0.999958	UDD	Sham	104486	AP-2 complex subunit beta OS=Rattus norvegicus OX=10116 GN=Ap2b1 PE=1 SV=1	129674	112484	96675.3	121232	103175	219842	234359	200845	194279	159109
SWISS	SYDC_RAT	Dars1	2	2	81.6	4.7063e-05	4.32732	0.000138313	1.7887	0.838909	0.999999	UDD	Sham	57090	Aspartate--tRNA ligase, cytoplasmic OS=Rattus norvegicus OX=10116 GN=Dars1 PE=1 SV=1	195637	159027	149493	186213	134127	286833	326137	284488	283122	294193
TrEMBL	tr|M0RCH5|M0RCH5_RAT	Gnpda1	1	1	26.52	0.000617371	3.20945	0.00134001	1.78862	0.838845	0.997034	UDD	Sham	27969	Glucosamine-6-phosphate isomerase OS=Rattus norvegicus OX=10116 GN=Gnpda1 PE=1 SV=2	6685.91	8010.69	5686.51	7412.09	8112.5	14165.8	14133.8	13076.5	13708.3	9140.66
SWISS	SPA3L_RAT;SPI21_RAT	Serpina3l	5	3	307.13	0.000340837	3.46745	0.000662932	1.78589	0.836642	0.999279	UDD	Sham	46248	Serine protease inhibitor A3L OS=Rattus norvegicus OX=10116 GN=Serpina3l PE=1 SV=3	416530	416459	349021	276568	336738	608447	709491	533751	602211	752336
SWISS	ARF5_RAT	Arf5	5	2	252.89	0.0299917	1.523	0.0291142	1.78565	0.836452	0.637448	UDD	Sham	20517	ADP-ribosylation factor 5 OS=Rattus norvegicus OX=10116 GN=Arf5 PE=1 SV=2	22313	13614.7	10204.2	14735.5	14519.6	33198.6	13223.2	26151.3	33989.7	28052.2
TrEMBL	tr|F1MAN8|F1MAN8_RAT	Lama5	1	1	42.75	0.0392716	1.40592	0.0421664	1.78337	0.834607	0.579819	UDD	Sham	403517	Laminin subunit alpha 5 OS=Rattus norvegicus OX=10116 GN=Lama5 PE=1 SV=2	5364.46	1448.92	5539.76	5720.59	5817.59	8354.38	8447.88	7068.94	8516.38	10219.5
SWISS	GALK2_RAT	Galk2	1	1	31.57	0.0120384	1.91943	0.0130346	1.78067	0.832422	0.807186	UDD	Sham	50165	N-acetylgalactosamine kinase OS=Rattus norvegicus OX=10116 GN=Galk2 PE=2 SV=1	2748.76	3979.16	4518.7	4597.61	1783.69	6505.48	5704.23	7408.32	6787.59	4983.91
SWISS	PSA5_RAT	Psma5	4	4	237.35	3.59489e-06	5.44431	2.78671e-05	1.77616	0.828763	1	UDD	Sham	26374	Proteasome subunit alpha type-5 OS=Rattus norvegicus OX=10116 GN=Psma5 PE=1 SV=1	265853	247846	253164	284494	278160	447039	546116	470121	478391	419771
TrEMBL	tr|Q4G079|Q4G079_RAT	Aimp1	1	1	47.62	4.11346e-05	4.38579	0.000166993	1.77582	0.828485	1	UDD	Sham	34552	Aminoacyl tRNA synthetase complex-interacting multifunctional protein 1 OS=Rattus norvegicus OX=10116 GN=Aimp1 PE=1 SV=1	31364.1	22465.7	23746.5	27051.9	21235.7	44026.7	43883.9	46852.7	46226.5	42521.8
SWISS	DLRB1_RAT	Dynlrb1	3	3	121.22	0.000307908	3.51158	0.000607725	1.77509	0.827894	0.999449	UDD	Sham	10983	Dynein light chain roadblock-type 1 OS=Rattus norvegicus OX=10116 GN=Dynlrb1 PE=1 SV=3	253150	227507	241326	267551	289396	406246	488099	386428	597162	392285
TrEMBL	tr|A0A0G2K2C7|A0A0G2K2C7_RAT;tr|A0A0G2JZU8|A0A0G2JZU8_RAT	Usp9x	4	3	160.51	0.00243634	2.61326	0.00396608	1.77456	0.82746	0.966333	UDD	Sham	290042	Ubiquitinyl hydrolase 1 OS=Rattus norvegicus OX=10116 GN=Usp9x PE=1 SV=1	18632.4	21064.7	13968.7	15582.2	15584.7	33859.8	25322.7	33260.2	37148.8	20949.1
TrEMBL	tr|F1LM66|F1LM66_RAT;tr|A0A1W2Q6N7|A0A1W2Q6N7_RAT	Eftud2	2	2	60.02	1.45623e-05	4.83677	7.94465e-05	1.77165	0.82509	1	UDD	Sham	109277	116 kDa U5 small nuclear ribonucleoprotein component OS=Rattus norvegicus OX=10116 GN=Eftud2 PE=1 SV=2	236180	236443	200774	203536	201550	437942	337744	349369	406088	379545
SWISS	SYQ_RAT	Qars1	2	2	73.92	8.90657e-05	4.05029	0.000226278	1.77151	0.824977	0.99999	UDD	Sham	87645	Glutamine--tRNA ligase OS=Rattus norvegicus OX=10116 GN=Qars1 PE=1 SV=1	16661.7	13235.3	14173	15623.6	12955	26189.1	27849.5	27749.9	20008	26901
SWISS	PRS4_RAT	Psmc1	5	4	233.73	2.04821e-05	4.68863	7.93871e-05	1.76872	0.82271	1	UDD	Sham	49154	26S proteasome regulatory subunit 4 OS=Rattus norvegicus OX=10116 GN=Psmc1 PE=1 SV=1	152818	117057	110612	141301	132749	253981	233361	227474	217576	225304
TrEMBL	tr|B2GUZ9|B2GUZ9_RAT	Fam49b	3	3	131.19	0.00189836	2.72162	0.00325666	1.7653	0.819917	0.976672	UDD	Sham	36753	Fam49b protein OS=Rattus norvegicus OX=10116 GN=Fam49b PE=1 SV=1	142327	119403	116647	136116	97324.8	245374	260921	144436	212727	216588
SWISS	CLCB_RAT	Cltb	2	2	71.52	0.0102586	1.98891	0.011384	1.76259	0.817698	0.831444	UDD	Sham	25102	Clathrin light chain B OS=Rattus norvegicus OX=10116 GN=Cltb PE=1 SV=1	40670.7	58113.3	39691.9	44896	47094.4	64535.7	76842.6	59742.6	134394	70702.8
TrEMBL	tr|G3V6W6|G3V6W6_RAT	Psmc6	6	6	313.4	3.66527e-05	4.43589	0.000157418	1.76103	0.816419	1	UDD	Sham	45768	Proteasome 26S subunit, ATPase 6 OS=Rattus norvegicus OX=10116 GN=Psmc6 PE=1 SV=1	276280	204382	218063	277332	254754	394346	476792	426976	423580	445798
SWISS	PPCE_RAT	Prep	1	1	30.24	0.000738855	3.13144	0.00121599	1.75934	0.815032	0.995663	UDD	Sham	80690	Prolyl endopeptidase OS=Rattus norvegicus OX=10116 GN=Prep PE=1 SV=1	24716.4	28327.6	27282.7	43195.6	35445.4	48500.3	63347.5	56673.9	57590.5	53565.5
SWISS	ADDA_RAT	Add1	1	1	27.4	0.00312144	2.50565	0.00407217	1.75661	0.812795	0.952888	UDD	Sham	80305	Alpha-adducin OS=Rattus norvegicus OX=10116 GN=Add1 PE=1 SV=2	8182.28	9398.95	7871.88	5894.95	6310.64	14225.7	13779.9	11158.4	17365.6	9622.19
SWISS	GUAD_RAT	Gda	9	9	426.68	0.00529141	2.27643	0.00637446	1.74741	0.805216	0.911556	UDD	Sham	50984	Guanine deaminase OS=Rattus norvegicus OX=10116 GN=Gda PE=1 SV=1	683616	411520	341619	437052	527705	1.18729e+06	717073	770994	749300	771760
SWISS	TXNL1_RAT	Txnl1	8	8	337.59	0.000237146	3.62498	0.000489746	1.74706	0.804927	0.999734	UDD	Sham	32229	Thioredoxin-like protein 1 OS=Rattus norvegicus OX=10116 GN=Txnl1 PE=1 SV=3	226609	152293	188512	217116	182844	355287	344005	271092	348584	371089
SWISS	EST1C_RAT	Ces1c	3	2	159.16	0.0336107	1.47352	0.0319319	1.74208	0.800808	0.613369	UDD	Sham	60136	Carboxylesterase 1C OS=Rattus norvegicus OX=10116 GN=Ces1c PE=1 SV=3	38230.3	41260.7	42825.2	25423.8	48591.1	66536.4	119796	46178.1	59395.7	50117.1
SWISS	FLNC_RAT	Flnc	91	91	7195.59	7.85915e-05	4.10462	0.00020954	1.74068	0.799647	0.999994	UDD	Sham	290804	Filamin-C OS=Rattus norvegicus OX=10116 GN=Flnc PE=1 SV=1	8.42291e+07	5.312e+07	6.74307e+07	6.45499e+07	7.00728e+07	1.20999e+08	1.25142e+08	1.16762e+08	1.16516e+08	1.11371e+08
SWISS	TMOD1_RAT	Tmod1	9	9	462.82	0.00245525	2.6099	0.00331632	1.74045	0.799457	0.965964	UDD	Sham	40455	Tropomodulin-1 OS=Rattus norvegicus OX=10116 GN=Tmod1 PE=2 SV=1	474090	313002	372869	318864	521226	822353	603649	549351	705405	800223
SWISS	RINI_RAT	Rnh1	3	3	229.97	1.46911e-06	5.83295	1.59031e-05	1.7403	0.799338	1	UDD	Sham	49942	Ribonuclease inhibitor OS=Rattus norvegicus OX=10116 GN=Rnh1 PE=1 SV=2	359905	295969	314954	352611	366334	574968	594178	610425	598490	562657
SWISS	CRYAB_RAT	Cryab	14	14	1054.24	4.67671e-05	4.33006	0.000138203	1.73792	0.797362	0.999999	UDD	Sham	20076	Alpha-crystallin B chain OS=Rattus norvegicus OX=10116 GN=Cryab PE=1 SV=1	4.828e+07	3.44254e+07	4.24548e+07	4.80808e+07	4.45775e+07	8.16081e+07	7.49543e+07	7.05792e+07	8.15095e+07	6.99002e+07
SWISS	TRXR1_RAT	Txnrd1	7	6	304.09	7.77553e-05	4.10927	0.000208993	1.73706	0.796651	0.999994	UDD	Sham	54637	Thioredoxin reductase 1, cytoplasmic OS=Rattus norvegicus OX=10116 GN=Txnrd1 PE=1 SV=5	207269	157377	219236	210882	211316	319343	383533	312294	387494	344964
TrEMBL	tr|Q5U2S7|Q5U2S7_RAT	Psmd3	7	7	316.66	0.000149783	3.82454	0.000438186	1.72632	0.787703	0.999936	UDD	Sham	60650	Proteasome (Prosome, macropain) 26S subunit, non-ATPase, 3 OS=Rattus norvegicus OX=10116 GN=Psmd3 PE=1 SV=1	335773	221261	223233	279123	241027	476072	461096	423467	420140	464165
SWISS	TCTP_RAT	Tpt1	4	4	318.75	0.00041016	3.38705	0.000769773	1.72603	0.787455	0.998849	UDD	Sham	19450	Translationally-controlled tumor protein OS=Rattus norvegicus OX=10116 GN=Tpt1 PE=1 SV=1	1.40533e+06	1.14768e+06	1.3804e+06	1.3503e+06	1.88006e+06	2.38713e+06	3.0122e+06	2.27234e+06	2.26482e+06	2.42837e+06
TrEMBL	tr|Q66H11|Q66H11_RAT	RGD1306195	2	2	89.62	4.26106e-05	4.37048	0.000166993	1.72585	0.787304	1	UDD	Sham	24435	GTP-binding nuclear protein Ran OS=Rattus norvegicus OX=10116 GN=RGD1306195 PE=2 SV=1	304447	245218	225768	222448	260934	489272	430416	418809	445549	388475
TrEMBL	tr|Q5U3Y8|Q5U3Y8_RAT;tr|M0R5M7|M0R5M7_RAT	Btf3	2	2	183.57	1.19164e-06	5.92386	2.30952e-05	1.72407	0.785819	1	UDD	Sham	17688	Transcription factor BTF3 OS=Rattus norvegicus OX=10116 GN=Btf3 PE=1 SV=1	270312	235279	243218	271161	279059	439716	409805	476108	458507	455483
SWISS	PSB3_RAT	Psmb3	3	3	192.09	0.000131622	3.88067	0.000299826	1.72094	0.783195	0.999958	UDD	Sham	22949	Proteasome subunit beta type-3 OS=Rattus norvegicus OX=10116 GN=Psmb3 PE=1 SV=1	96534.9	80945.9	85828.6	115037	95010.5	178674	159023	168958	133530	174433
TrEMBL	tr|F1LML0|F1LML0_RAT;tr|Q4KLM9|Q4KLM9_RAT	Nars	1	1	39.34	0.00658589	2.18139	0.00936208	1.71731	0.780148	0.888701	UDD	Sham	58266	Asparagine--tRNA ligase OS=Rattus norvegicus OX=10116 GN=Nars PE=1 SV=1	8538.13	6758.09	13538.4	8764.41	14149.4	17115.8	20530.8	19683.9	14060.2	17477.4
SWISS	1433B_RAT	Ywhab	7	3	481.16	5.98948e-05	4.22261	0.000168385	1.71268	0.776255	0.999998	UDD	Sham	28037	14-3-3 protein beta/alpha OS=Rattus norvegicus OX=10116 GN=Ywhab PE=1 SV=3	322319	296299	249579	315296	267441	594572	466832	483001	499467	441114
SWISS	HSP74_RAT	Hspa4	14	12	953.41	8.52779e-06	5.06916	4.56133e-05	1.7126	0.776186	1	UDD	Sham	93997	Heat shock 70 kDa protein 4 OS=Rattus norvegicus OX=10116 GN=Hspa4 PE=1 SV=1	986524	855960	821627	1.07589e+06	972881	1.58598e+06	1.64715e+06	1.66926e+06	1.68136e+06	1.48751e+06
SWISS	UFM1_RAT	Ufm1	1	1	32.2	0.00783775	2.10581	0.00895777	1.70933	0.773432	0.86798	UDD	Sham	9112	Ubiquitin-fold modifier 1 OS=Rattus norvegicus OX=10116 GN=Ufm1 PE=3 SV=1	53550	39433.5	40569	51926.2	76092.6	70682.1	105403	84130.9	115347	71548.8
SWISS	RRAS_RAT	Rras	3	3	227.66	3.08818e-05	4.5103	0.000105097	1.7059	0.770534	1	UDD	Sham	23894	Ras-related protein R-Ras OS=Rattus norvegicus OX=10116 GN=Rras PE=1 SV=1	106698	89172.1	81332.1	95176.6	88927.8	172636	141180	175522	144101	153504
SWISS	AP2M1_RAT	Ap2m1	1	1	34.44	0.00249151	2.60354	0.00335681	1.70555	0.770237	0.965256	UDD	Sham	49623	AP-2 complex subunit mu OS=Rattus norvegicus OX=10116 GN=Ap2m1 PE=1 SV=1	20272.1	14484.9	13772.4	11861	10228.1	25241.8	25249	26030.4	24814.5	19107.7
TrEMBL	tr|B0K008|B0K008_RAT;tr|F1LWP8|F1LWP8_RAT	Eif1	2	2	185.07	0.000380127	3.42007	0.000913392	1.70246	0.767625	0.999047	UDD	Sham	12739	Eukaryotic translation initiation factor 1 OS=Rattus norvegicus OX=10116 GN=Eif1 PE=1 SV=1	204536	150022	164149	206984	161561	308595	272314	362231	315636	251739
SWISS	COF1_RAT	Cfl1	4	3	305.08	0.00221546	2.65454	0.00305225	1.70139	0.766717	0.970621	UDD	Sham	18521	Cofilin-1 OS=Rattus norvegicus OX=10116 GN=Cfl1 PE=1 SV=3	2.07392e+06	1.07918e+06	1.46647e+06	1.36509e+06	1.76268e+06	3.07317e+06	2.43084e+06	2.5078e+06	2.28696e+06	2.88252e+06
TrEMBL	tr|D4ADF5|D4ADF5_RAT;tr|B1H286|B1H286_RAT	Pdcd5	2	2	196.45	0.0316496	1.49963	0.0351029	1.70103	0.766412	0.626132	UDD	Sham	14195	Programmed cell death 5 OS=Rattus norvegicus OX=10116 GN=Pdcd5 PE=1 SV=1	141059	166755	163180	158129	269535	216967	392400	230320	462434	226527
SWISS	ROA2_RAT	Hnrnpa2b1	5	5	377.44	0.000666005	3.17652	0.00112023	1.69747	0.763389	0.996509	UDD	Sham	37455	Heterogeneous nuclear ribonucleoproteins A2/B1 OS=Rattus norvegicus OX=10116 GN=Hnrnpa2b1 PE=1 SV=1	1.22561e+06	750792	976958	922640	954383	2.04741e+06	1.50277e+06	1.46538e+06	1.51961e+06	1.66427e+06
TrEMBL	tr|Q5BJU0|Q5BJU0_RAT;tr|A0A0G2K508|A0A0G2K508_RAT	Rras2	4	4	251.38	5.54119e-06	5.2564	4.3095e-05	1.69685	0.762861	1	UDD	Sham	23385	RAS-related 2 OS=Rattus norvegicus OX=10116 GN=Rras2 PE=1 SV=1	99966.2	93216.3	84047.4	99883	93992.9	170225	143614	175557	148544	161457
SWISS	OST48_RAT	Ddost	3	3	144.24	0.000604608	3.21853	0.00103984	1.69677	0.76279	0.997166	UDD	Sham	48865	Dolichyl-diphosphooligosaccharide--protein glycosyltransferase 48 kDa subunit OS=Rattus norvegicus OX=10116 GN=Ddost PE=2 SV=1	152912	106702	96065.2	96099.4	100760	208211	200678	187943	181651	159047
SWISS	MLP3B_RAT;MLP3A_RAT	Map1lc3b	2	2	60.92	0.000919123	3.03663	0.00143748	1.69439	0.760768	0.993303	UDD	Sham	16384	Microtubule-associated proteins 1A/1B light chain 3B OS=Rattus norvegicus OX=10116 GN=Map1lc3b PE=1 SV=3	122663	73728.5	75870.3	78221.4	84854.7	171751	157341	141056	137179	130306
TrEMBL	tr|A0A0G2K9Q7|A0A0G2K9Q7_RAT;tr|Q7TQ75|Q7TQ75_RAT	Map1lc3b2	2	2	60.92	0.000919123	3.03663	0.00179562	1.69439	0.760768	0.993303	UDD	Sham	14518	Uncharacterized protein OS=Rattus norvegicus OX=10116 GN=Map1lc3b2 PE=3 SV=1	122663	73728.5	75870.3	78221.4	84854.7	171751	157341	141056	137179	130306
TrEMBL	tr|Q6AYF2|Q6AYF2_RAT	Lmcd1	9	9	503.26	0.000581469	3.23547	0.00128044	1.69388	0.760335	0.997399	UDD	Sham	41058	LIM and cysteine-rich domains 1 OS=Rattus norvegicus OX=10116 GN=Lmcd1 PE=1 SV=1	2.24202e+06	1.48418e+06	1.83242e+06	2.04102e+06	1.50818e+06	2.73381e+06	3.6791e+06	3.11153e+06	3.12675e+06	2.77643e+06
SWISS	PSA1_RAT	Psma1	6	6	317.86	0.00060163	3.22067	0.00103984	1.69008	0.757088	0.997196	UDD	Sham	29499	Proteasome subunit alpha type-1 OS=Rattus norvegicus OX=10116 GN=Psma1 PE=1 SV=2	312947	251800	241590	256090	221731	543934	397969	471860	407891	348671
SWISS	SAP_RAT	Psap	3	3	136.36	0.00202548	2.69347	0.00284983	1.68874	0.755949	0.974266	UDD	Sham	61084	Prosaposin OS=Rattus norvegicus OX=10116 GN=Psap PE=1 SV=1	693481	681377	534452	715625	859383	1.10601e+06	1.17274e+06	908360	1.56569e+06	1.13131e+06
SWISS	DPYL2_RAT;DPYL1_RAT	Dpysl2	10	9	594.43	0.00297367	2.52671	0.00391761	1.68646	0.754002	0.955792	UDD	Sham	62239	Dihydropyrimidinase-related protein 2 OS=Rattus norvegicus OX=10116 GN=Dpysl2 PE=1 SV=1	676472	554305	415339	522685	389912	952567	1.01435e+06	733171	927720	687370
SWISS	DYHC1_RAT	Dync1h1	35	32	1570.19	6.7805e-07	6.16874	1.50669e-05	1.68445	0.75228	1	UDD	Sham	531916	Cytoplasmic dynein 1 heavy chain 1 OS=Rattus norvegicus OX=10116 GN=Dync1h1 PE=1 SV=1	816874	697791	739535	836591	726961	1.34609e+06	1.26944e+06	1.26379e+06	1.30547e+06	1.24605e+06
SWISS	DC1L1_RAT	Dync1li1	3	3	113.25	0.000117519	3.92989	0.00027643	1.68399	0.75188	0.999972	UDD	Sham	56757	Cytoplasmic dynein 1 light intermediate chain 1 OS=Rattus norvegicus OX=10116 GN=Dync1li1 PE=1 SV=1	30454.6	35544.9	32364.4	34656.4	26680.9	58882.6	45394.2	60218.9	55437	49001.9
TrEMBL	tr|A0A0G2JV81|A0A0G2JV81_RAT;tr|A0A0G2K4Q4|A0A0G2K4Q4_RAT	Arf3	6	5	333.09	0.00174526	2.75814	0.00301967	1.68153	0.749775	0.979524	UDD	Sham	20556	ADP-ribosylation factor 3 OS=Rattus norvegicus OX=10116 GN=Arf3 PE=3 SV=1	588263	383188	475038	448239	432727	988652	663409	787821	611878	861927
SWISS	PSMD2_RAT	Psmd2	6	6	300.49	0.000799284	3.0973	0.0012916	1.68022	0.748649	0.994911	UDD	Sham	100124	26S proteasome non-ATPase regulatory subunit 2 OS=Rattus norvegicus OX=10116 GN=Psmd2 PE=1 SV=1	209620	148365	160799	201696	154702	339001	251520	303752	243475	332749
SWISS	STIP1_RAT	Stip1	8	7	390.09	0.00065881	3.18124	0.00111514	1.68016	0.748595	0.996588	UDD	Sham	62530	Stress-induced-phosphoprotein 1 OS=Rattus norvegicus OX=10116 GN=Stip1 PE=1 SV=1	283191	257774	247717	287050	399595	517741	452600	423639	540843	543959
SWISS	CALX_RAT	Canx	8	8	377.62	5.83994e-06	5.23359	3.71864e-05	1.67701	0.745894	1	UDD	Sham	67213	Calnexin OS=Rattus norvegicus OX=10116 GN=Canx PE=1 SV=1	682041	580071	636218	695738	598589	1.18651e+06	1.05935e+06	1.11195e+06	1.02387e+06	972456
SWISS	NB5R3_RAT	Cyb5r3	2	2	105.12	0.00670878	2.17336	0.00781782	1.67633	0.745304	0.886608	UDD	Sham	34153	NADH-cytochrome b5 reductase 3 OS=Rattus norvegicus OX=10116 GN=Cyb5r3 PE=1 SV=2	182091	83343.4	103792	106370	166434	231964	203912	217224	191425	231728
TrEMBL	tr|Q5XIP0|Q5XIP0_RAT	Dnajb4	4	4	233.74	0.000163689	3.78598	0.000465379	1.67109	0.740786	0.999914	UDD	Sham	37798	DnaJ (Hsp40) homolog, subfamily B, member 4 OS=Rattus norvegicus OX=10116 GN=Dnajb4 PE=1 SV=1	253912	186262	225348	219932	171657	318118	363443	354425	392863	337673
SWISS	AMZ1_RAT	Amz1	1	1	25.48	0.0201981	1.69469	0.020539	1.66934	0.739277	0.716761	UDD	Sham	55288	Archaemetzincin-1 OS=Rattus norvegicus OX=10116 GN=Amz1 PE=2 SV=1	45416.2	42422.5	27624.2	40468.8	65341.7	64620.9	91618.6	65849.4	96047.1	51244.4
SWISS	BZW2_RAT	Bzw2	2	2	96.24	0.00926681	2.03307	0.010413	1.66544	0.735902	0.845883	UDD	Sham	48019	Basic leucine zipper and W2 domain-containing protein 2 OS=Rattus norvegicus OX=10116 GN=Bzw2 PE=1 SV=1	36975.2	37436.4	40286.2	35234.8	22728.8	66257.7	66927.2	43483.9	68045.2	42842.9
TrEMBL	tr|B2RYP0|B2RYP0_RAT;tr|A0A0G2K6E0|A0A0G2K6E0_RAT	Rhoc	2	2	66.03	0.000147218	3.83204	0.000434884	1.65384	0.725821	0.999939	UDD	Sham	22022	Ras homolog family member C OS=Rattus norvegicus OX=10116 GN=Rhoc PE=1 SV=1	75516.8	82328.2	77384	82969.4	79348.5	143242	133596	140625	141630	98386.3
SWISS	PRS6B_RAT	Psmc4	3	3	90.49	0.00206887	2.68427	0.00288175	1.65134	0.723636	0.973438	UDD	Sham	47379	26S proteasome regulatory subunit 6B OS=Rattus norvegicus OX=10116 GN=Psmc4 PE=1 SV=1	112754	68424	66840.8	87966.6	68126.2	161207	135078	131167	119987	119886
TrEMBL	tr|D3ZVQ0|D3ZVQ0_RAT	Usp5	5	5	230.38	5.64445e-05	4.24838	0.000204679	1.64606	0.719018	0.999998	UDD	Sham	95718	Ubiquitin carboxyl-terminal hydrolase OS=Rattus norvegicus OX=10116 GN=Usp5 PE=1 SV=1	214375	165896	204187	232926	211409	360476	363728	306033	325922	337297
TrEMBL	tr|G3V8A5|G3V8A5_RAT	Vps35	6	6	321.6	0.00032265	3.49127	0.00079839	1.64545	0.718486	0.999376	UDD	Sham	91669	Vacuolar protein sorting-associated protein 35 OS=Rattus norvegicus OX=10116 GN=Vps35 PE=1 SV=1	153211	150943	117833	152534	114663	246726	234904	211365	249896	191130
TrEMBL	tr|Q5U2U8|Q5U2U8_RAT	Bag3	12	12	651.18	0.000922164	3.03519	0.00179562	1.64334	0.716627	0.99326	UDD	Sham	61453	BAG cochaperone 3 OS=Rattus norvegicus OX=10116 GN=Bag3 PE=1 SV=1	1.34568e+06	1.1709e+06	1.16463e+06	1.26135e+06	1.42418e+06	1.77453e+06	2.31833e+06	1.72747e+06	2.72052e+06	1.92185e+06
TrEMBL	tr|D4A0E8|D4A0E8_RAT	Prmt5	1	1	32.97	0.0073395	2.13433	0.0102175	1.642	0.715458	0.876069	UDD	Sham	72649	Protein arginine N-methyltransferase 5 OS=Rattus norvegicus OX=10116 GN=Prmt5 PE=1 SV=1	11521.5	13099.2	10556.1	9369.36	13587.3	21349	22602.8	22764.4	16108.3	12631.1
SWISS	PSA3_RAT	Psma3	2	2	113.02	2.04745e-05	4.68879	7.93871e-05	1.64058	0.714202	1	UDD	Sham	28401	Proteasome subunit alpha type-3 OS=Rattus norvegicus OX=10116 GN=Psma3 PE=1 SV=3	72618.7	76898.6	71796.6	80284.7	62431.5	125532	105075	117351	129810	119450
SWISS	AN32E_RAT	Anp32e	1	1	32.13	0.0122905	1.91043	0.0132006	1.63427	0.708645	0.803909	UDD	Sham	29400	Acidic leucine-rich nuclear phosphoprotein 32 family member E OS=Rattus norvegicus OX=10116 GN=Anp32e PE=2 SV=1	20701.4	13364.8	13007.6	15472.5	10367.8	30173.4	26298.2	18989.9	17552.7	26147.3
SWISS	BLMH_RAT	Blmh	1	1	42.66	0.000552088	3.25799	0.000974587	1.6332	0.707705	0.997683	UDD	Sham	52289	Bleomycin hydrolase OS=Rattus norvegicus OX=10116 GN=Blmh PE=1 SV=1	52202.5	42010	40146.8	42978.1	38024	73951.3	63423.7	86936.8	69709.8	57707.6
SWISS	RHOA_RAT;RHOB_RAT	Rhoa	3	3	113.69	5.98343e-05	4.22305	0.000168385	1.63154	0.706239	0.999998	UDD	Sham	21768	Transforming protein RhoA OS=Rattus norvegicus OX=10116 GN=Rhoa PE=1 SV=1	88958.1	94061.4	86442	83859.3	83927.1	152631	133870	150662	160811	115415
TrEMBL	tr|B0BN63|B0BN63_RAT	Ahsa1	4	4	131.09	0.00157978	2.8014	0.00277296	1.62909	0.704065	0.982536	UDD	Sham	38080	Activator of Hsp90 ATPase activity 1 OS=Rattus norvegicus OX=10116 GN=Ahsa1 PE=1 SV=1	148754	108406	126974	162584	153357	263800	215541	226689	175506	258947
SWISS	HS90B_RAT	Hsp90ab1	26	15	1822.42	5.14497e-05	4.28862	0.000148753	1.62788	0.702995	0.999999	UDD	Sham	83229	Heat shock protein HSP 90-beta OS=Rattus norvegicus OX=10116 GN=Hsp90ab1 PE=1 SV=4	1.0732e+07	7.87283e+06	8.35457e+06	9.93403e+06	8.41686e+06	1.60043e+07	1.42026e+07	1.44727e+07	1.40799e+07	1.50003e+07
TrEMBL	tr|D3ZD23|D3ZD23_RAT	Abce1	2	2	89.27	0.0220228	1.65713	0.0257958	1.62318	0.698821	0.700061	UDD	Sham	67257	ATP-binding cassette subfamily E member 1 OS=Rattus norvegicus OX=10116 GN=Abce1 PE=1 SV=1	39622.7	21416.6	23076.1	19791	18172.6	50683.4	47354.3	40356.8	30120.2	29641.3
SWISS	ARF1_RAT;ARF2_RAT	Arf1	6	3	333.09	1.81306e-05	4.74159	7.41688e-05	1.62289	0.698565	1	UDD	Sham	20684	ADP-ribosylation factor 1 OS=Rattus norvegicus OX=10116 GN=Arf1 PE=1 SV=2	348495	278834	286218	288660	294920	536024	491085	507990	439594	454978
SWISS	F10A1_RAT	St13	5	5	291.94	0.000121414	3.91573	0.000282355	1.62182	0.697618	0.999969	UDD	Sham	41253	Hsc70-interacting protein OS=Rattus norvegicus OX=10116 GN=St13 PE=1 SV=1	554039	467203	467026	537142	666853	879658	834110	809573	933283	909757
TrEMBL	tr|M0RAQ6|M0RAQ6_RAT	Hk1	1	1	30.43	0.00755247	2.12191	0.0104899	1.62176	0.697561	0.872586	UDD	Sham	99493	Hexokinase OS=Rattus norvegicus OX=10116 GN=Hk1 PE=1 SV=2	55589.5	34085.6	36856.5	41212.1	36393.2	92919.6	69968.6	60606.9	52153	55413.1
SWISS	EF1D_RAT	Eef1d	5	5	380.68	1.844e-05	4.73424	7.47207e-05	1.6201	0.696087	1	UDD	Sham	31311	Elongation factor 1-delta OS=Rattus norvegicus OX=10116 GN=Eef1d PE=1 SV=2	622291	637803	534812	624084	615687	871546	1.09189e+06	911550	1.06063e+06	980868
SWISS	TERA_RAT	Vcp	21	21	1230.22	1.14731e-06	5.94032	1.572e-05	1.61535	0.691843	1	UDD	Sham	89293	Transitional endoplasmic reticulum ATPase OS=Rattus norvegicus OX=10116 GN=Vcp PE=1 SV=3	3.56206e+06	3.11536e+06	2.94011e+06	3.33799e+06	3.2557e+06	5.29009e+06	5.48283e+06	4.95987e+06	5.0957e+06	5.35824e+06
SWISS	RS4X_RAT	Rps4x	4	4	129.39	0.000180388	3.74379	0.000389056	1.61397	0.690611	0.999883	UDD	Sham	29579	40S ribosomal protein S4, X isoform OS=Rattus norvegicus OX=10116 GN=Rps4x PE=2 SV=2	446353	335715	341809	351029	309655	624680	607521	595234	555764	497022
SWISS	SKP1_RAT	Skp1	2	2	103.09	0.00171918	2.76468	0.00248528	1.61324	0.689961	0.980004	UDD	Sham	18660	S-phase kinase-associated protein 1 OS=Rattus norvegicus OX=10116 GN=Skp1 PE=1 SV=3	121008	104562	121807	140474	162217	173062	218286	179210	254444	223717
TrEMBL	tr|M0R785|M0R785_RAT	LOC100911516	1	1	82.36	0.00380252	2.41993	0.00584443	1.61197	0.688823	0.939588	UDD	Sham	15839	Coiled-coil-helix-coiled-coil-helix domain-containing protein 2, mitochondrial-like OS=Rattus norvegicus OX=10116 GN=LOC100911516 PE=4 SV=1	188977	195853	176508	200645	168378	253607	316164	222899	421545	285497
SWISS	AP2S1_RAT	Ap2s1	1	1	35.63	0.000465489	3.33209	0.000849761	1.61048	0.68749	0.998437	UDD	Sham	17007	AP-2 complex subunit sigma OS=Rattus norvegicus OX=10116 GN=Ap2s1 PE=1 SV=1	22633.3	31355.6	24270.3	28434.9	32022.8	48225.5	51165.3	42272.4	42899.7	38838
SWISS	TMEDA_RAT	Tmed10	3	3	133.67	6.18606e-05	4.20859	0.00017144	1.60961	0.686715	0.999998	UDD	Sham	24842	Transmembrane emp24 domain-containing protein 10 OS=Rattus norvegicus OX=10116 GN=Tmed10 PE=1 SV=2	75155.4	65125	82812.3	77346.7	79821.8	137430	133165	114775	119945	106759
SWISS	CSRP1_RAT	Csrp1	2	2	80.45	0.000890059	3.05058	0.00140435	1.6093	0.686437	0.993706	UDD	Sham	20600	Cysteine and glycine-rich protein 1 OS=Rattus norvegicus OX=10116 GN=Csrp1 PE=1 SV=2	261776	220665	202812	256805	255984	334150	435973	368941	471675	317276
TrEMBL	tr|A0A0G2JZH0|A0A0G2JZH0_RAT;tr|D3ZJ77|D3ZJ77_RAT;tr|A0A0G2JT45|A0A0G2JT45_RAT	Cab39	4	3	171.23	0.00271402	2.56639	0.00434798	1.60901	0.686174	0.960896	UDD	Sham	39848	Calcium-binding protein 39 OS=Rattus norvegicus OX=10116 GN=Cab39 PE=1 SV=1	98448	56058.2	70624.6	65087.7	90129.6	135601	117691	138218	107997	112478
TrEMBL	tr|A0A0G2JWC7|A0A0G2JWC7_RAT	Fermt2	4	4	181.68	0.0246464	1.60825	0.0285376	1.60893	0.686098	0.677749	UDD	Sham	79572	Fermitin family member 2 OS=Rattus norvegicus OX=10116 GN=Fermt2 PE=1 SV=1	54958.9	42652.1	44023.1	30050.1	30813.8	97543.9	51115.9	55010.6	50965.3	71168.5
TrEMBL	tr|A0A0G2JSL0|A0A0G2JSL0_RAT	LOC100360846	3	3	140.09	2.43139e-07	6.61415	2.26425e-05	1.60692	0.684299	1	UDD	Sham	25287	Proteasome subunit beta OS=Rattus norvegicus OX=10116 GN=LOC100360846 PE=3 SV=1	157607	157355	158567	157871	151562	268831	254602	227485	260591	246650
SWISS	PSB6_RAT	Psmb6	3	3	140.09	2.43139e-07	6.61415	1.14475e-05	1.60692	0.684299	1	UDD	Sham	25273	Proteasome subunit beta type-6 OS=Rattus norvegicus OX=10116 GN=Psmb6 PE=1 SV=3	157607	157355	158567	157871	151562	268831	254602	227485	260591	246650
TrEMBL	tr|A0A0G2K2V2|A0A0G2K2V2_RAT	Ap1b1	2	2	129.99	0.00191436	2.71798	0.00326559	1.6069	0.68428	0.976371	UDD	Sham	103758	AP complex subunit beta OS=Rattus norvegicus OX=10116 GN=Ap1b1 PE=1 SV=1	84807.5	70510.9	54868.9	68919.9	53179.9	116351	111022	109547	113963	83067.9
SWISS	RAN_RAT;RANT_RAT	Ran	3	3	117.68	0.00789503	2.10265	0.00900401	1.59992	0.678003	0.867063	UDD	Sham	24408	GTP-binding nuclear protein Ran OS=Rattus norvegicus OX=10116 GN=Ran PE=1 SV=3	481681	263846	334433	355683	331067	784583	521646	567739	466646	485986
TrEMBL	tr|M0RCV0|M0RCV0_RAT	LOC100910575	2	2	85.6	3.32403e-05	4.47834	0.00014693	1.59981	0.677903	1	UDD	Sham	31043	Serine-threonine kinase receptor-associated protein-like OS=Rattus norvegicus OX=10116 GN=LOC100910575 PE=4 SV=1	59862.5	63890.8	53405.6	64001.2	53733.6	80442.3	100420	94989.4	98572.9	97350.4
SWISS	APT_RAT	Aprt	3	3	142.52	0.000107756	3.96756	0.000259624	1.59979	0.677879	0.99998	UDD	Sham	19533	Adenine phosphoribosyltransferase OS=Rattus norvegicus OX=10116 GN=Aprt PE=1 SV=1	219256	227489	215930	244730	218277	363190	369742	332135	435432	300351
SWISS	6PGD_RAT	Pgd	6	6	300.62	1.15438e-05	4.93765	5.60769e-05	1.59705	0.675405	1	UDD	Sham	53202	6-phosphogluconate dehydrogenase, decarboxylating OS=Rattus norvegicus OX=10116 GN=Pgd PE=1 SV=1	501272	534670	440278	564879	545704	785964	815011	850524	884298	795443
SWISS	RAB1A_RAT;RAB13_RAT;RAB8B_RAT	Rab1A	6	3	233.63	0.00064458	3.19072	0.00109451	1.59526	0.67379	0.996744	UDD	Sham	22663	Ras-related protein Rab-1A OS=Rattus norvegicus OX=10116 GN=Rab1A PE=1 SV=3	210853	216222	154988	179345	211126	263822	314045	323942	368833	280801
SWISS	PIPNA_RAT	Pitpna	1	1	40.41	0.00873665	2.05866	0.00987958	1.58865	0.667798	0.853896	UDD	Sham	31887	Phosphatidylinositol transfer protein alpha isoform OS=Rattus norvegicus OX=10116 GN=Pitpna PE=1 SV=2	47572.7	48851.3	41586.5	53864	76265.3	100064	107297	77948.6	72107.8	68562
SWISS	H14_RAT;H1T_RAT;H11_RAT	H1-4	4	3	199.61	0.00291656	2.53513	0.00387098	1.58352	0.663137	0.956915	UDD	Sham	21974	Histone H1.4 OS=Rattus norvegicus OX=10116 GN=H1-4 PE=1 SV=3	4.45624e+06	3.286e+06	3.58185e+06	3.0083e+06	3.46844e+06	5.94473e+06	6.06588e+06	4.20282e+06	6.90914e+06	5.06545e+06
TrEMBL	tr|Q4QQV4|Q4QQV4_RAT	Hars	4	4	183.91	0.00929114	2.03193	0.0125033	1.58352	0.663132	0.84552	UDD	Sham	57324	Histidine--tRNA ligase, cytoplasmic OS=Rattus norvegicus OX=10116 GN=Hars PE=1 SV=1	89534.6	43230	58281.5	53359.5	83099	115193	113974	100561	98845.4	90035.2
SWISS	PGAM1_RAT	Pgam1	9	3	476.34	4.27403e-05	4.36916	0.000131384	1.58204	0.66179	1	UDD	Sham	28814	Phosphoglycerate mutase 1 OS=Rattus norvegicus OX=10116 GN=Pgam1 PE=1 SV=4	649413	528968	523910	657938	679769	1.00457e+06	945915	965703	942331	950889
SWISS	SCRB2_RAT	Scarb2	1	1	43.92	0.000503901	3.29765	0.000898418	1.582	0.661749	0.998119	UDD	Sham	54056	Lysosome membrane protein 2 OS=Rattus norvegicus OX=10116 GN=Scarb2 PE=1 SV=2	43702.7	30007.2	32863.3	31315.2	30923.8	55499.5	57889.9	58377.2	48695.8	46598.2
TrEMBL	tr|Q6MGC4|Q6MGC4_RAT;tr|A0A0U1RRW5|A0A0U1RRW5_RAT	Pfdn6	2	2	93.25	0.00537125	2.26992	0.00776382	1.57899	0.659	0.910104	UDD	Sham	14489	H2-K region expressed gene 2, rat orthologue OS=Rattus norvegicus OX=10116 GN=Pfdn6 PE=1 SV=1	26262.3	29181.8	29173.2	27711.7	30088.2	35894.5	39978.6	43015.5	67292.6	38693.9
TrEMBL	tr|F1LML2|F1LML2_RAT;tr|F1LU69|F1LU69_RAT;tr|F1M927|F1M927_RAT	Ubc	4	3	257.03	0.000766468	3.11551	0.00156808	1.57829	0.658359	0.995324	UDD	Sham	91017	Polyubiquitin-C OS=Rattus norvegicus OX=10116 GN=Ubc PE=4 SV=1	1.19524e+07	1.10802e+07	1.15938e+07	1.3446e+07	1.29952e+07	1.77938e+07	2.27932e+07	1.77361e+07	2.26957e+07	1.53634e+07
TrEMBL	tr|Q5XI21|Q5XI21_RAT	Tom1	3	3	205.77	0.0104753	1.97983	0.0138204	1.57781	0.657927	0.82838	UDD	Sham	54055	Target of myb1 homolog (Chicken) OS=Rattus norvegicus OX=10116 GN=Tom1 PE=1 SV=1	126932	104944	136989	141533	173807	182745	320155	196951	196690	183008
SWISS	AMPL_RAT	Lap3	7	7	358.49	0.000109665	3.95993	0.000261104	1.57739	0.657538	0.999978	UDD	Sham	56115	Cytosol aminopeptidase OS=Rattus norvegicus OX=10116 GN=Lap3 PE=1 SV=1	165725	175416	159891	224588	166872	269739	266249	298716	297053	276048
SWISS	GDIR1_RAT	Arhgdia	4	4	236.91	3.88512e-05	4.4106	0.000122963	1.57734	0.657495	1	UDD	Sham	23393	Rho GDP-dissociation inhibitor 1 OS=Rattus norvegicus OX=10116 GN=Arhgdia PE=1 SV=1	1.14772e+06	1.07172e+06	1.14408e+06	1.31538e+06	1.18301e+06	1.89891e+06	2.0829e+06	1.66284e+06	1.94078e+06	1.6608e+06
SWISS	RS27A_RAT	Rps27a	4	4	257.03	0.000442436	3.35415	0.000821699	1.57593	0.656203	0.998616	UDD	Sham	17939	Ubiquitin-40S ribosomal protein S27a OS=Rattus norvegicus OX=10116 GN=Rps27a PE=1 SV=2	1.36478e+07	1.27198e+07	1.31096e+07	1.49224e+07	1.44258e+07	2.01922e+07	2.52207e+07	1.99602e+07	2.5496e+07	1.75949e+07
TrEMBL	tr|A0A0G2K654|A0A0G2K654_RAT;tr|M0R7B4|M0R7B4_RAT	Hist1h1c	4	4	199.61	0.00330647	2.48064	0.00517393	1.57485	0.655215	0.949257	UDD	Sham	21304	H1.2 linker histone, cluster member OS=Rattus norvegicus OX=10116 GN=Hist1h1c PE=1 SV=1	4.53568e+06	3.33853e+06	3.64745e+06	3.03206e+06	3.49995e+06	6.0216e+06	6.06697e+06	4.23154e+06	6.99002e+06	5.12171e+06
TrEMBL	tr|A0A0G2K7Q8|A0A0G2K7Q8_RAT	Kif1b	5	5	273.51	2.96701e-05	4.52768	0.000137156	1.57439	0.654797	1	UDD	Sham	120267	6-phosphogluconate dehydrogenase, decarboxylating OS=Rattus norvegicus OX=10116 GN=Kif1b PE=1 SV=1	498950	526181	433500	561536	545339	735505	807617	849151	864329	782515
SWISS	EIF3J_RAT	Eif3j	3	3	160.59	0.00511933	2.29079	0.00619506	1.5722	0.652781	0.914705	UDD	Sham	29169	Eukaryotic translation initiation factor 3 subunit J OS=Rattus norvegicus OX=10116 GN=Eif3j PE=1 SV=1	176492	195375	180640	160992	285698	270508	334815	270973	391237	303399
TrEMBL	tr|G3V8G2|G3V8G2_RAT	Psmd5	3	3	133.54	0.00149359	2.82577	0.00265242	1.56971	0.6505	0.984069	UDD	Sham	55818	26S proteasome non-ATPase regulatory subunit 5 OS=Rattus norvegicus OX=10116 GN=Psmd5 PE=1 SV=1	53429.1	53196.5	50711.8	60663.2	70415.7	69004.2	97069	86091.8	106560	94005.5
TrEMBL	tr|M0RDR7|M0RDR7_RAT	LOC100911132	1	1	35.42	0.00309659	2.50912	0.00490894	1.56964	0.650437	0.953376	UDD	Sham	87743	Glutaminyl-tRNA synthetase OS=Rattus norvegicus OX=10116 GN=LOC100911132 PE=1 SV=1	13400.8	9022.77	12064.1	11934.8	8390	17832.9	18720.7	19797	14103.2	15582.3
SWISS	ALBU_RAT	Alb	21	21	1529.87	0.000965707	3.01515	0.0014972	1.56364	0.64491	0.99264	UDD	Sham	68686	Albumin OS=Rattus norvegicus OX=10116 GN=Alb PE=1 SV=2	9.29798e+07	6.50394e+07	7.05098e+07	6.01215e+07	7.84454e+07	1.26201e+08	1.08974e+08	9.86298e+07	1.26957e+08	1.13245e+08
SWISS	AIMP2_RAT	Aimp2	2	2	61.77	0.00506025	2.29583	0.00613745	1.56214	0.643521	0.915792	UDD	Sham	35420	Aminoacyl tRNA synthase complex-interacting multifunctional protein 2 OS=Rattus norvegicus OX=10116 GN=Aimp2 PE=2 SV=1	111018	94036.8	84662.6	95909.8	61739.5	168947	130002	118042	155354	126503
SWISS	PRS6A_RAT	Psmc3	6	6	362.2	0.000306614	3.51341	0.000607412	1.56144	0.642874	0.999455	UDD	Sham	49129	26S proteasome regulatory subunit 6A OS=Rattus norvegicus OX=10116 GN=Psmc3 PE=1 SV=1	426835	314817	365849	432926	440170	646050	680955	613664	544338	607568
SWISS	FKB1A_RAT	Fkbp1a	3	3	233.93	0.0188644	1.72436	0.0192193	1.5606	0.642101	0.729659	UDD	Sham	11915	Peptidyl-prolyl cis-trans isomerase FKBP1A OS=Rattus norvegicus OX=10116 GN=Fkbp1a PE=1 SV=3	1.87391e+06	1.00434e+06	1.35926e+06	1.11589e+06	1.79404e+06	2.87272e+06	1.87535e+06	1.77464e+06	2.0282e+06	2.60339e+06
SWISS	CO4_RAT	C4	12	12	645.89	0.00367675	2.43454	0.0046492	1.55982	0.641378	0.942028	UDD	Sham	192042	Complement C4 OS=Rattus norvegicus OX=10116 GN=C4 PE=1 SV=3	540824	712358	450399	508133	758622	1.01735e+06	779904	901976	885590	1.04837e+06
SWISS	ANXA2_RAT	Anxa2	12	12	935.2	0.00204062	2.69024	0.00284983	1.55816	0.63984	0.973977	UDD	Sham	38654	Annexin A2 OS=Rattus norvegicus OX=10116 GN=Anxa2 PE=1 SV=2	3.69093e+06	2.78145e+06	2.47797e+06	2.4583e+06	2.96567e+06	5.71163e+06	4.19515e+06	4.38515e+06	3.88694e+06	4.21857e+06
SWISS	PADI1_RAT	Padi1	1	1	31.84	0.000233039	3.63257	0.00048501	1.55708	0.638841	0.999747	UDD	Sham	73811	Protein-arginine deiminase type-1 OS=Rattus norvegicus OX=10116 GN=Padi1 PE=1 SV=1	26332.3	29318.4	25401.4	22701.1	20215.5	41874.6	37873.7	34831.7	40500.1	37948.8
SWISS	BIP_RAT	Hspa5	15	13	1053.95	8.69316e-06	5.06082	4.60374e-05	1.55699	0.638759	1	UDD	Sham	72302	Endoplasmic reticulum chaperone BiP OS=Rattus norvegicus OX=10116 GN=Hspa5 PE=1 SV=1	3.68628e+06	3.00867e+06	3.29152e+06	3.48568e+06	3.81071e+06	5.35872e+06	5.44334e+06	5.30761e+06	5.65091e+06	5.14865e+06
TrEMBL	tr|A0A0G2K9Y0|A0A0G2K9Y0_RAT	Ighm	3	3	140.93	0.0499588	1.30139	0.0515396	1.55587	0.637724	0.526903	UDD	Sham	51559	Immunoglobulin heavy constant mu OS=Rattus norvegicus OX=10116 GN=Ighm PE=4 SV=1	788780	1.31198e+06	1.46705e+06	544688	813086	1.67072e+06	1.90766e+06	1.00946e+06	1.55623e+06	1.51951e+06
TrEMBL	tr|A0A0G2JV52|A0A0G2JV52_RAT;tr|A0A0G2JW12|A0A0G2JW12_RAT	C4a	12	2	645.89	0.00531105	2.27482	0.00772633	1.5553	0.637188	0.911199	UDD	Sham	150808	Complement C4A (Fragment) OS=Rattus norvegicus OX=10116 GN=C4a PE=4 SV=4	122217	176793	107011	114908	176755	213489	191128	191969	244377	244141
TrEMBL	tr|D4A8F2|D4A8F2_RAT	Rsu1	2	2	104.78	0.000291166	3.53586	0.000750309	1.55223	0.634343	0.999526	UDD	Sham	31318	Ras suppressor protein 1 OS=Rattus norvegicus OX=10116 GN=Rsu1 PE=1 SV=3	65999.6	66519.9	49252.2	56461.2	53229.8	82831.7	95914.3	94763.9	98725.3	80182.4
SWISS	PDLI3_RAT	Pdlim3	7	7	779.9	0.00700963	2.15431	0.00809783	1.54836	0.630742	0.881539	UDD	Sham	39081	PDZ and LIM domain protein 3 OS=Rattus norvegicus OX=10116 GN=Pdlim3 PE=1 SV=2	1.19315e+07	6.10954e+06	8.29453e+06	1.03225e+07	1.17867e+07	1.55617e+07	1.48642e+07	1.59715e+07	1.51167e+07	1.34958e+07
SWISS	CSK2B_RAT	Csnk2b	1	1	67.18	0.00133981	2.87296	0.00200737	1.54499	0.627596	0.986728	UDD	Sham	24926	Casein kinase II subunit beta OS=Rattus norvegicus OX=10116 GN=Csnk2b PE=1 SV=1	29137.1	21362.3	27837.2	23008.7	20955.1	37593.3	47026.2	35760.2	33103.1	35470
SWISS	PURB_RAT	Purb	3	3	141.49	0.00381536	2.41846	0.00480177	1.54415	0.626809	0.939339	UDD	Sham	33398	Transcriptional activator protein Pur-beta OS=Rattus norvegicus OX=10116 GN=Purb PE=1 SV=3	89429	67633.6	85967.8	86079	76243.4	161012	115061	115482	94406.8	139962
TrEMBL	tr|Q5XIC6|Q5XIC6_RAT	Psmd12	5	5	247.1	0.0195903	1.70796	0.0233992	1.54334	0.626052	0.722562	UDD	Sham	52903	Proteasome (Prosome, macropain) 26S subunit, non-ATPase, 12 OS=Rattus norvegicus OX=10116 GN=Psmd12 PE=1 SV=1	107009	62552.2	67421.4	89513.9	111215	161561	138365	141735	91399.2	142475
SWISS	RAB18_RAT	Rab18	3	3	108.84	0.000376534	3.4242	0.000719286	1.54117	0.624027	0.99907	UDD	Sham	22962	Ras-related protein Rab-18 OS=Rattus norvegicus OX=10116 GN=Rab18 PE=2 SV=1	91494.8	74183.7	76956.8	94003.9	74898.1	139629	129239	139423	105186	120772
SWISS	LMOD2_RAT	Lmod2	4	4	264.51	0.000809662	3.0917	0.00130443	1.53951	0.62247	0.994778	UDD	Sham	61679	Leiomodin-2 OS=Rattus norvegicus OX=10116 GN=Lmod2 PE=1 SV=1	257063	175940	198690	258422	209580	323533	370777	356753	344493	297433
TrEMBL	tr|C5NMH2|C5NMH2_RAT;tr|A0A0G2K918|A0A0G2K918_RAT	LOC100909784	4	4	264.51	0.000809662	3.0917	0.00162616	1.53951	0.62247	0.994778	UDD	Sham	61751	Leiomodin-2-like OS=Rattus norvegicus OX=10116 GN=LOC100909784 PE=1 SV=1	257063	175940	198690	258422	209580	323533	370777	356753	344493	297433
SWISS	AN32A_RAT;AN32B_RAT	Anp32a	2	2	107.26	0.00503667	2.29786	0.00612274	1.53854	0.621558	0.916226	UDD	Sham	28547	Acidic leucine-rich nuclear phosphoprotein 32 family member A OS=Rattus norvegicus OX=10116 GN=Anp32a PE=2 SV=1	134519	118051	97773.8	123344	155677	238751	148023	190839	214263	176424
SWISS	RTCB_RAT	Rtcb	5	5	184.15	0.0349196	1.45693	0.0329995	1.53469	0.61795	0.605198	UDD	Sham	55214	RNA-splicing ligase RtcB homolog OS=Rattus norvegicus OX=10116 GN=Rtcb PE=2 SV=1	73335	61282.9	59948	56231.7	32592.7	107052	87486.9	64036.9	106722	69619.7
TrEMBL	tr|A0A0G2K226|A0A0G2K226_RAT	Nudcd3	1	1	32.19	0.00833038	2.07934	0.0114133	1.53197	0.615391	0.860182	UDD	Sham	20051	NudC domain-containing 3 (Fragment) OS=Rattus norvegicus OX=10116 GN=Nudcd3 PE=1 SV=1	14735.7	15984.6	12163.2	10322.3	17650.7	20052.9	16675.3	23982.1	26361.6	21478.4
SWISS	NSF1C_RAT	Nsfl1c	7	7	552.85	0.00365048	2.43765	0.00463154	1.53178	0.615208	0.942539	UDD	Sham	40655	NSFL1 cofactor p47 OS=Rattus norvegicus OX=10116 GN=Nsfl1c PE=1 SV=1	620190	481008	496278	508331	680369	812496	990999	648121	993289	822900
TrEMBL	tr|M0R757|M0R757_RAT;tr|F1M6C2|F1M6C2_RAT	LOC100360413	12	12	606.07	4.30184e-05	4.36635	0.000166993	1.5302	0.613724	1	UDD	Sham	50076	Elongation factor 1-alpha OS=Rattus norvegicus OX=10116 GN=LOC100360413 PE=3 SV=1	1.11678e+07	8.68629e+06	8.9325e+06	9.54913e+06	9.8703e+06	1.60121e+07	1.52295e+07	1.36508e+07	1.50192e+07	1.38534e+07
SWISS	TM38B_RAT	Tmem38b	1	1	74.69	0.00352533	2.4528	0.00450029	1.52916	0.61274	0.944977	UDD	Sham	32424	Trimeric intracellular cation channel type B OS=Rattus norvegicus OX=10116 GN=Tmem38b PE=2 SV=1	125176	91260.7	110774	165378	149468	182940	209536	203830	185416	200087
TrEMBL	tr|A0A0G2K6P4|A0A0G2K6P4_RAT;tr|D3ZLG3|D3ZLG3_RAT;tr|D3ZXR5|D3ZXR5_RAT;tr|D3ZIU9|D3ZIU9_RAT;tr|D4A6A9|D4A6A9_RAT;tr|D3ZC69|D3ZC69_RAT	Hmg1l1	4	4	260.85	0.0027048	2.56787	0.00434471	1.52863	0.612244	0.961077	UDD	Sham	24774	High-mobility group (nonhistone chromosomal) protein 1-like 1 OS=Rattus norvegicus OX=10116 GN=Hmg1l1 PE=3 SV=1	519693	388182	380860	390174	472919	671676	743840	501402	760587	611853
SWISS	HMGB1_RAT	Hmgb1	4	4	260.85	0.0027048	2.56787	0.00361684	1.52863	0.612244	0.961077	UDD	Sham	24878	High mobility group protein B1 OS=Rattus norvegicus OX=10116 GN=Hmgb1 PE=1 SV=2	519693	388182	380860	390174	472919	671676	743840	501402	760587	611853
SWISS	CYTB_RAT	Cstb	3	3	162.69	0.022713	1.64373	0.022922	1.52862	0.612228	0.694007	UDD	Sham	11189	Cystatin-B OS=Rattus norvegicus OX=10116 GN=Cstb PE=1 SV=1	264833	210094	185588	305228	352196	485754	464418	309006	442499	312950
SWISS	PSA6_RAT	Psma6	3	3	254.21	2.91415e-06	5.53549	2.41529e-05	1.5241	0.607962	1	UDD	Sham	27382	Proteasome subunit alpha type-6 OS=Rattus norvegicus OX=10116 GN=Psma6 PE=1 SV=1	328915	315165	284058	317185	272723	472711	471046	455716	453726	460463
SWISS	EF2_RAT	Eef2	22	22	1264.95	0.000256904	3.59023	0.000526483	1.52143	0.605428	0.999665	UDD	Sham	95223	Elongation factor 2 OS=Rattus norvegicus OX=10116 GN=Eef2 PE=1 SV=4	8.68847e+06	6.36769e+06	6.47651e+06	6.73652e+06	6.81279e+06	1.2218e+07	9.91086e+06	1.03424e+07	1.08892e+07	1.00144e+07
SWISS	PSB1_RAT	Psmb1	3	3	145.92	4.22193e-05	4.37449	0.000130533	1.51803	0.602197	1	UDD	Sham	26462	Proteasome subunit beta type-1 OS=Rattus norvegicus OX=10116 GN=Psmb1 PE=1 SV=3	170824	142237	146532	186853	160369	255020	251134	244516	241803	232295
SWISS	PRS8_RAT	Psmc5	6	5	248.44	0.000320266	3.49449	0.000627485	1.51774	0.60192	0.999388	UDD	Sham	45597	26S proteasome regulatory subunit 8 OS=Rattus norvegicus OX=10116 GN=Psmc5 PE=1 SV=1	198237	141636	156866	168740	151780	286475	243264	247563	224939	238143
SWISS	STRAP_RAT	Strap	3	3	110.7	0.000627559	3.20235	0.001069	1.5156	0.599886	0.996926	UDD	Sham	38432	Serine-threonine kinase receptor-associated protein OS=Rattus norvegicus OX=10116 GN=Strap PE=1 SV=1	101346	85493.6	73841.6	94475.1	71959.5	117744	142432	129236	139362	118562
TrEMBL	tr|D3ZPR0|D3ZPR0_RAT	Cse1l	4	4	196.32	0.000201294	3.69617	0.000549092	1.5155	0.59979	0.999836	UDD	Sham	110144	Chromosome segregation 1-like protein OS=Rattus norvegicus OX=10116 GN=Cse1l PE=1 SV=1	134966	98672.3	100816	110517	116810	185081	181183	160247	156825	168043
SWISS	RAB5A_RAT	Rab5a	4	4	203.51	1.39927e-05	4.8541	6.18624e-05	1.50981	0.594368	1	UDD	Sham	23610	Ras-related protein Rab-5A OS=Rattus norvegicus OX=10116 GN=Rab5a PE=2 SV=1	286228	257559	280358	256224	252782	449451	377973	423401	388109	373870
SWISS	SRPRB_RAT	Srprb	1	1	40.73	0.00420694	2.37603	0.00523303	1.50723	0.591899	0.931808	UDD	Sham	29551	Signal recognition particle receptor subunit beta OS=Rattus norvegicus OX=10116 GN=Srprb PE=2 SV=1	23108.9	26011.6	20308.6	22759.1	28835.4	35358.1	36950.3	27546.7	36215.3	46339.8
SWISS	KCRB_RAT	Ckb	5	4	268.56	0.0248522	1.60464	0.0246621	1.50655	0.591246	0.676076	UDD	Sham	42698	Creatine kinase B-type OS=Rattus norvegicus OX=10116 GN=Ckb PE=1 SV=2	597306	252134	438570	339189	430037	786932	641354	586661	539162	545216
TrEMBL	tr|D4ABV5|D4ABV5_RAT	Calm2	6	4	359.91	0.0333879	1.47641	0.0366948	1.5061	0.590815	0.614786	UDD	Sham	16805	Calmodulin OS=Rattus norvegicus OX=10116 GN=Calm2 PE=1 SV=1	3.4327e+06	2.99462e+06	3.48108e+06	3.51088e+06	6.18222e+06	5.60121e+06	6.953e+06	4.03303e+06	7.38203e+06	5.5525e+06
SWISS	DDX1_RAT	Ddx1	3	2	117.1	0.00272089	2.56529	0.00362928	1.50313	0.587965	0.960761	UDD	Sham	82445	ATP-dependent RNA helicase DDX1 OS=Rattus norvegicus OX=10116 GN=Ddx1 PE=1 SV=1	49198	36324.3	29335.7	35953.4	47241.6	56738.4	65249.3	60364.5	58971.7	56374.5
TrEMBL	tr|A0A0G2K8A5|A0A0G2K8A5_RAT	Uba1y	5	5	194.21	0.00242584	2.61514	0.00395963	1.5007	0.585639	0.966538	UDD	Sham	117753	Ubiquitin-activating enzyme E1 OS=Rattus norvegicus OX=10116 GN=Uba1y PE=3 SV=1	371613	277232	307272	280933	278853	580528	442126	405890	378229	468148
TrEMBL	tr|A0A0H2UHG0|A0A0H2UHG0_RAT	Yars	2	2	66.96	0.00132927	2.87639	0.0024101	1.49839	0.583413	0.986906	UDD	Sham	62986	Tyrosine--tRNA ligase OS=Rattus norvegicus OX=10116 GN=Yars PE=1 SV=1	24728.2	18209.9	15958.2	16887	18176.7	31377.7	25688.2	28458.3	25559.3	29705.3
SWISS	SYYC_RAT	Yars1	2	2	66.96	0.00132927	2.87639	0.00199718	1.49839	0.583413	0.986906	UDD	Sham	59078	Tyrosine--tRNA ligase, cytoplasmic OS=Rattus norvegicus OX=10116 GN=Yars1 PE=2 SV=3	24728.2	18209.9	15958.2	16887	18176.7	31377.7	25688.2	28458.3	25559.3	29705.3
SWISS	PDCD6_RAT	Pdcd6	1	1	60.44	0.00589796	2.2293	0.00701042	1.4953	0.580439	0.900664	UDD	Sham	21891	Programmed cell death protein 6 OS=Rattus norvegicus OX=10116 GN=Pdcd6 PE=2 SV=1	17927.8	13401.2	12810.1	16510.2	14003.8	28157.2	17148.8	24770.3	20270.7	21282.2
SWISS	GLRX3_RAT	Glrx3	3	3	140.84	0.00240128	2.61956	0.00325162	1.49317	0.578374	0.967017	UDD	Sham	37825	Glutaredoxin-3 OS=Rattus norvegicus OX=10116 GN=Glrx3 PE=1 SV=2	173300	145748	181623	191590	226750	253164	328323	261216	293950	235583
SWISS	MCCA_RAT	Mccc1	8	8	431.35	0.00227132	2.64372	0.00310295	1.48306	0.568578	0.969541	UDD	Sham	79279	Methylcrotonoyl-CoA carboxylase subunit alpha, mitochondrial OS=Rattus norvegicus OX=10116 GN=Mccc1 PE=1 SV=1	990759	1.15297e+06	886034	1.09126e+06	892784	1.20206e+06	1.6952e+06	1.61097e+06	1.64705e+06	1.28051e+06
TrEMBL	tr|Q5U2X8|Q5U2X8_RAT	Acot9	1	1	35.1	0.046322	1.33421	0.0483645	1.47995	0.565553	0.543618	UDD	Sham	50411	Acyl-CoA thioesterase 9 OS=Rattus norvegicus OX=10116 GN=Acot9 PE=1 SV=1	69046.5	42627.5	43884.2	55711.4	30697.6	58462.2	105124	67885.7	63180.7	63448.1
SWISS	GBB1_RAT	Gnb1	1	1	43.1	0.00101007	2.99565	0.00156145	1.47236	0.558132	0.991991	UDD	Sham	37353	Guanine nucleotide-binding protein G(I)/G(S)/G(T) subunit beta-1 OS=Rattus norvegicus OX=10116 GN=Gnb1 PE=1 SV=4	94724.9	100395	80647.1	82160.7	73981.5	149389	107302	128495	128456	122285
SWISS	IF4A2_RAT	Eif4a2	9	9	553.17	4.84419e-06	5.31478	3.40927e-05	1.47155	0.557333	1	UDD	Sham	46373	Eukaryotic initiation factor 4A-II OS=Rattus norvegicus OX=10116 GN=Eif4a2 PE=1 SV=1	2.21313e+06	2.10428e+06	2.27311e+06	2.31729e+06	2.42455e+06	3.47726e+06	3.50164e+06	3.46072e+06	3.12846e+06	3.10802e+06
SWISS	CAP2_RAT	Cap2	9	8	414.49	0.000146963	3.83279	0.00032753	1.47027	0.556084	0.99994	UDD	Sham	52879	Adenylyl cyclase-associated protein 2 OS=Rattus norvegicus OX=10116 GN=Cap2 PE=1 SV=1	775422	629088	662432	692754	613199	925768	1.10612e+06	893869	1.0537e+06	979620
TrEMBL	tr|R4GNK3|R4GNK3_RAT	Txn1	1	1	53.44	0.0398228	1.39987	0.0426072	1.46843	0.554272	0.576784	UDD	Sham	11570	Thioredoxin OS=Rattus norvegicus OX=10116 GN=Txn1 PE=1 SV=1	110756	129107	115831	84042	72915.4	156371	156155	94363.4	180545	165357
SWISS	DUS29_RAT	Dusp29	2	2	97.45	0.030414	1.51693	0.0294173	1.46796	0.553812	0.634517	UDD	Sham	24058	Dual specificity phosphatase 29 OS=Rattus norvegicus OX=10116 GN=Dusp29 PE=2 SV=1	54148.7	58909.9	70394	89011.2	70483	84437.2	76288.9	142226	87816.4	112663
SWISS	FA98A_RAT	Fam98a	2	2	78.82	9.73058e-06	5.01186	5.10262e-05	1.46747	0.553332	1	UDD	Sham	55036	Protein FAM98A OS=Rattus norvegicus OX=10116 GN=Fam98a PE=2 SV=1	28285.2	27273.1	27694.3	30471.9	28270.4	42243.4	46780.2	41475.2	39343.4	38531.1
TrEMBL	tr|A0A096P6L2|A0A096P6L2_RAT	LOC103689943	1	1	35.51	0.00537183	2.26988	0.00776382	1.46716	0.55303	0.910094	UDD	Sham	192505	Limkain-b1 OS=Rattus norvegicus OX=10116 GN=LOC103689943 PE=4 SV=1	41582.6	36339.1	25695.8	31970.6	30467.8	59506	51212.9	41168.1	46764.1	44980.1
SWISS	LIS1_RAT	Pafah1b1	2	2	82.74	0.0281484	1.55055	0.0275246	1.46573	0.551618	0.650647	UDD	Sham	46640	Platelet-activating factor acetylhydrolase IB subunit alpha OS=Rattus norvegicus OX=10116 GN=Pafah1b1 PE=1 SV=2	35396.2	22907.2	18944.2	17146.9	18985	42542.2	31186.7	34399.6	32033.3	26021.9
SWISS	PPM1A_RAT;PPM1B_RAT	Ppm1a	2	2	114.79	0.0321521	1.49279	0.0308752	1.46236	0.548297	0.622799	UDD	Sham	42390	Protein phosphatase 1A OS=Rattus norvegicus OX=10116 GN=Ppm1a PE=1 SV=1	81595.9	102413	111396	102828	48342	110408	137332	150546	128762	126005
SWISS	NP1L4_RAT	Nap1l4	2	2	129.13	0.00227408	2.64319	0.00310295	1.46066	0.546618	0.969488	UDD	Sham	43889	Nucleosome assembly protein 1-like 4 OS=Rattus norvegicus OX=10116 GN=Nap1l4 PE=1 SV=1	101021	120182	101144	95252.1	102670	147494	162506	157873	177733	114329
SWISS	RTN3_RAT	Rtn3	1	1	40.26	4.5151e-05	4.34533	0.000136442	1.45993	0.545901	0.999999	UDD	Sham	101454	Reticulon-3 OS=Rattus norvegicus OX=10116 GN=Rtn3 PE=1 SV=1	39674.5	42936.1	38951	38798.3	37884.3	56407.5	63124.8	53265.5	64167.3	52457.8
SWISS	DHB4_RAT	Hsd17b4	2	2	114.05	0.00189479	2.72244	0.00268828	1.45467	0.540688	0.976739	UDD	Sham	79378	Peroxisomal multifunctional enzyme type 2 OS=Rattus norvegicus OX=10116 GN=Hsd17b4 PE=1 SV=3	76987.8	57896.9	53590.5	63764.3	73139.4	90231.6	86037.8	96216.6	112516	88315.7
SWISS	SNAA_RAT	Napa	2	2	85.22	7.91342e-05	4.10164	0.00020954	1.45414	0.540163	0.999994	UDD	Sham	33171	Alpha-soluble NSF attachment protein OS=Rattus norvegicus OX=10116 GN=Napa PE=1 SV=2	57058.8	54999.7	53149.9	50209.5	46207.2	77914.4	84854.1	69777.1	76725.5	71167.7
TrEMBL	tr|M0RCL5|M0RCL5_RAT;tr|D3ZWE0|D3ZWE0_RAT	LOC100910554	3	1	216.54	0.00175375	2.75603	0.00302572	1.45395	0.53998	0.979367	UDD	Sham	14144	Histone H2A OS=Rattus norvegicus OX=10116 GN=LOC100910554 PE=1 SV=1	1.38045e+07	1.01552e+07	1.05008e+07	1.07488e+07	1.29579e+07	1.66043e+07	1.90867e+07	1.43722e+07	1.8799e+07	1.57101e+07
SWISS	HXK2_RAT;HXK1_RAT;HXK3_RAT;MARF1_RAT	Hk2	10	10	634.51	0.00610276	2.21447	0.00720581	1.4535	0.539533	0.897059	UDD	Sham	102478	Hexokinase-2 OS=Rattus norvegicus OX=10116 GN=Hk2 PE=1 SV=1	759730	619802	557879	741618	618679	1.24591e+06	1.02514e+06	872250	798719	851207
SWISS	THIO_RAT	Txn	2	2	138.56	0.0114375	1.94167	0.0124597	1.45311	0.539148	0.815151	UDD	Sham	11666	Thioredoxin OS=Rattus norvegicus OX=10116 GN=Txn PE=1 SV=2	1.89571e+06	1.84695e+06	1.92767e+06	1.91222e+06	2.61454e+06	2.51941e+06	3.12181e+06	2.29642e+06	3.89228e+06	2.98763e+06
TrEMBL	tr|G3V9N7|G3V9N7_RAT	Pacsin3	5	5	416.73	0.0305235	1.51537	0.0343573	1.45217	0.538208	0.633763	UDD	Sham	48569	Protein kinase C and casein kinase substrate in neurons 3 OS=Rattus norvegicus OX=10116 GN=Pacsin3 PE=1 SV=3	409748	209389	278161	310817	408182	462241	482087	355555	461602	585649
SWISS	H2A1C_RAT	H2ac6	3	2	216.54	0.00175643	2.75537	0.00251871	1.45111	0.537159	0.979318	UDD	Sham	14097	Histone H2A type 1-C OS=Rattus norvegicus OX=10116 PE=1 SV=2	1.3971e+07	1.03077e+07	1.06111e+07	1.0832e+07	1.30663e+07	1.67769e+07	1.91898e+07	1.44887e+07	1.89817e+07	1.58711e+07
SWISS	KCC2G_RAT	Camk2g	5	2	275.79	0.000476644	3.32181	0.000861305	1.45059	0.536636	0.998347	UDD	Sham	59001	Calcium/calmodulin-dependent protein kinase type II subunit gamma OS=Rattus norvegicus OX=10116 GN=Camk2g PE=1 SV=1	126097	103865	134402	126315	126931	189150	175239	191983	190969	148555
TrEMBL	tr|Q6AY58|Q6AY58_RAT	Bcap31	1	1	27.07	0.0288212	1.54029	0.0326842	1.44825	0.534308	0.645751	UDD	Sham	27894	B-cell receptor-associated protein OS=Rattus norvegicus OX=10116 GN=Bcap31 PE=1 SV=1	6908.8	11260.5	10811.5	11223	14398.1	13118.6	12994.9	15502.4	19362.7	18098.5
SWISS	LKHA4_RAT	Lta4h	5	5	237.97	0.00699811	2.15502	0.00809783	1.43815	0.524219	0.881731	UDD	Sham	69045	Leukotriene A-4 hydrolase OS=Rattus norvegicus OX=10116 GN=Lta4h PE=1 SV=3	110733	86996.2	90528.3	125951	124371	182110	172137	150632	143959	125723
SWISS	PSME1_RAT	Psme1	7	7	272.52	0.037419	1.42691	0.0352234	1.43805	0.524117	0.590304	UDD	Sham	28559	Proteasome activator complex subunit 1 OS=Rattus norvegicus OX=10116 GN=Psme1 PE=2 SV=1	351119	396928	839459	534477	551198	745973	790029	642172	919799	746205
SWISS	CLIC5_RAT	Clic5	2	2	69.61	0.010523	1.97786	0.0115813	1.43785	0.523914	0.82771	UDD	Sham	28281	Chloride intracellular channel protein 5 OS=Rattus norvegicus OX=10116 GN=Clic5 PE=1 SV=1	36893.9	41671.4	39464	41877.4	29585.2	57095	49263.2	59685.4	66131.6	40285.9
SWISS	AMPB_RAT	Rnpep	1	1	26.74	0.0477713	1.32083	0.0435295	1.43578	0.521837	0.536813	UDD	Sham	72573	Aminopeptidase B OS=Rattus norvegicus OX=10116 GN=Rnpep PE=1 SV=2	28522.2	28952.2	19332.9	29255.7	12418.7	38050.4	34931.4	35545	28682.6	32904.5
SWISS	HPRT_RAT	Hprt1	4	4	177.52	0.0240114	1.61958	0.0240059	1.42825	0.514247	0.682979	UDD	Sham	24462	Hypoxanthine-guanine phosphoribosyltransferase OS=Rattus norvegicus OX=10116 GN=Hprt1 PE=1 SV=1	474476	241724	234285	226783	274736	474080	413571	405835	405855	374480
TrEMBL	tr|D3ZPP2|D3ZPP2_RAT	Arl8a	3	3	105.11	0.00369229	2.4327	0.00570397	1.42551	0.511478	0.941726	UDD	Sham	21376	ADP-ribosylation factor-like GTPase 8A OS=Rattus norvegicus OX=10116 GN=Arl8a PE=1 SV=1	122237	116146	146546	125379	165724	230243	191895	191487	158963	191102
SWISS	ANXA5_RAT	Anxa5	12	12	721.28	0.0138744	1.85778	0.0146953	1.41776	0.503616	0.784135	UDD	Sham	35722	Annexin A5 OS=Rattus norvegicus OX=10116 GN=Anxa5 PE=1 SV=3	2.64383e+06	1.53513e+06	1.75928e+06	1.49805e+06	1.59377e+06	2.90901e+06	2.49488e+06	2.83049e+06	2.34455e+06	2.22354e+06
SWISS	GDIB_RAT	Gdi2	11	9	639.64	0.000464226	3.33327	0.000849761	1.41605	0.501876	0.998447	UDD	Sham	50505	Rab GDP dissociation inhibitor beta OS=Rattus norvegicus OX=10116 GN=Gdi2 PE=1 SV=2	1.88107e+06	1.3678e+06	1.69243e+06	1.63737e+06	1.71046e+06	2.4955e+06	2.43888e+06	2.453e+06	2.09068e+06	2.25977e+06
SWISS	RAB2A_RAT	Rab2a	4	4	258.94	9.14233e-05	4.03894	0.000230662	1.41456	0.50035	0.999989	UDD	Sham	23521	Ras-related protein Rab-2A OS=Rattus norvegicus OX=10116 GN=Rab2a PE=2 SV=1	297414	231392	273338	276612	290330	371787	397640	396939	405018	365267
TrEMBL	tr|D4A7Z5|D4A7Z5_RAT	LOC100360940	1	1	39.83	0.00920477	2.03599	0.0124146	1.41369	0.499467	0.84681	UDD	Sham	28754	Diablo homolog, mitochondrial OS=Rattus norvegicus OX=10116 GN=LOC100360940 PE=4 SV=2	8550.28	10082.5	10732.7	13268.5	10525.6	15929.8	13631.5	11905.9	18318.7	15365.4
SWISS	DYL1_RAT;DYL2_RAT	Dynll1	1	1	77.75	0.00322864	2.49098	0.00419158	1.40941	0.495092	0.950783	UDD	Sham	10359	Dynein light chain 1, cytoplasmic OS=Rattus norvegicus OX=10116 GN=Dynll1 PE=1 SV=1	70058.2	60270.8	62086.8	75630.3	59034.3	82564.8	89980.8	99432.2	111967	77045.9
SWISS	RAC1_RAT	Rac1	1	1	31.8	0.000142515	3.84614	0.000320287	1.40879	0.494455	0.999946	UDD	Sham	21436	Ras-related C3 botulinum toxin substrate 1 OS=Rattus norvegicus OX=10116 GN=Rac1 PE=1 SV=1	163469	148021	133243	137745	141403	222196	217731	192491	203931	183445
TrEMBL	tr|A0A0G2JZY6|A0A0G2JZY6_RAT	Sptbn1	15	14	751.85	0.0125043	1.90294	0.0161113	1.40768	0.493316	0.801158	UDD	Sham	267741	Spectrin beta chain OS=Rattus norvegicus OX=10116 GN=Sptbn1 PE=1 SV=1	236869	239824	184884	188629	173165	352577	226241	265769	331153	264834
SWISS	H33_RAT	H3-3b	7	7	256.26	0.00210821	2.67609	0.00291378	1.40385	0.489387	0.972685	UDD	Sham	15318	Histone H3.3 OS=Rattus norvegicus OX=10116 GN=H3-3b PE=1 SV=2	4.99291e+06	4.435e+06	4.0044e+06	3.31759e+06	4.22603e+06	6.44913e+06	6.09421e+06	5.26269e+06	6.165e+06	5.47601e+06
TrEMBL	tr|B0BNF6|B0BNF6_RAT	March5	1	1	73.31	0.00710609	2.14837	0.00997551	1.40311	0.488632	0.879929	UDD	Sham	31211	Membrane-associated ring finger (C3HC4) 5 OS=Rattus norvegicus OX=10116 GN=March5 PE=1 SV=1	14956.3	19779.3	20976.8	16745.5	16314.7	20128.1	31153.8	23820.6	24678.7	24776.8
SWISS	RB11B_RAT;RB11A_RAT	Rab11b	4	4	192.01	0.00023458	3.62971	0.000486324	1.39885	0.484244	0.999742	UDD	Sham	24473	Ras-related protein Rab-11B OS=Rattus norvegicus OX=10116 GN=Rab11b PE=1 SV=4	347729	346151	320627	291928	314743	487533	473254	474810	446107	386085
SWISS	CSN1_RAT	Gps1	2	2	78.86	0.00728664	2.13747	0.00838164	1.39869	0.484071	0.876939	UDD	Sham	53394	COP9 signalosome complex subunit 1 OS=Rattus norvegicus OX=10116 GN=Gps1 PE=1 SV=1	67708.9	68134.1	60824.1	76334.4	56398	100816	106702	100099	71128	81980.3
TrEMBL	tr|Q68FT7|Q68FT7_RAT	Farsb	3	3	117.93	0.00580403	2.23627	0.00834863	1.39837	0.483742	0.90233	UDD	Sham	65609	Phenylalanyl-tRNA synthetase beta subunit OS=Rattus norvegicus OX=10116 GN=Farsb PE=1 SV=1	70850.3	47968	54595.7	47123.5	45092.4	77926.5	68891.1	81038.6	64782.6	78809
SWISS	HSPB2_RAT	Hspb2	6	6	570.06	0.00370069	2.43172	0.00466843	1.39479	0.480052	0.941563	UDD	Sham	20334	Heat shock protein beta-2 OS=Rattus norvegicus OX=10116 GN=Hspb2 PE=3 SV=1	1.57822e+06	1.24504e+06	1.44403e+06	1.41258e+06	1.71587e+06	1.75188e+06	2.19046e+06	1.79235e+06	2.3949e+06	2.18594e+06
SWISS	SYRC_RAT	Rars1	3	3	95.58	0.000919024	3.03667	0.00143748	1.39369	0.478906	0.993304	UDD	Sham	75762	Arginine--tRNA ligase, cytoplasmic OS=Rattus norvegicus OX=10116 GN=Rars1 PE=1 SV=2	116284	132078	118389	147155	101511	175737	164920	160546	177243	179253
TrEMBL	tr|A0A0G2JUA5|A0A0G2JUA5_RAT;tr|A0A0G2JU96|A0A0G2JU96_RAT	Ahnak	87	86	4913.48	0.000532349	3.2738	0.00119346	1.3898	0.474874	0.997866	UDD	Sham	580754	AHNAK nucleoprotein OS=Rattus norvegicus OX=10116 GN=Ahnak PE=1 SV=1	1.76326e+07	1.48696e+07	1.47028e+07	1.44029e+07	1.83001e+07	2.19786e+07	2.13007e+07	2.10534e+07	2.51055e+07	2.16176e+07
TrEMBL	tr|A0A0G2K7B6|A0A0G2K7B6_RAT;tr|D4A6X1|D4A6X1_RAT;tr|A0A0G2K695|A0A0G2K695_RAT	Dysf	29	29	1611.96	0.00117388	2.93038	0.00220084	1.38807	0.47308	0.989464	UDD	Sham	242308	Dysferlin OS=Rattus norvegicus OX=10116 GN=Dysf PE=1 SV=1	2.67439e+06	1.96996e+06	2.54138e+06	2.7622e+06	2.82007e+06	3.54593e+06	3.68765e+06	3.53081e+06	3.29664e+06	3.66184e+06
TrEMBL	tr|D4AA43|D4AA43_RAT	Klhl40	9	9	483.37	0.0453303	1.34361	0.0474433	1.38616	0.471092	0.54839	UDD	Sham	62672	Kelch-like family member 40 OS=Rattus norvegicus OX=10116 GN=Klhl40 PE=3 SV=2	2.15263e+06	967866	1.32308e+06	1.24924e+06	1.58462e+06	2.52151e+06	2.09339e+06	1.91566e+06	1.68327e+06	1.87382e+06
TrEMBL	tr|A0A0G2JXE0|A0A0G2JXE0_RAT;tr|M0R4L7|M0R4L7_RAT;tr|D3ZNZ9|D3ZNZ9_RAT	LOC102549061	8	1	670.85	0.00192964	2.71452	0.00327306	1.3806	0.465292	0.976083	UDD	Sham	13914	Histone H2B OS=Rattus norvegicus OX=10116 GN=LOC102549061 PE=3 SV=1	7.93407e+06	6.05701e+06	6.13352e+06	5.44092e+06	6.13882e+06	9.53468e+06	9.12759e+06	7.78297e+06	9.05865e+06	8.267e+06
SWISS	EF1G_RAT	Eef1g	11	11	579.83	0.00229478	2.63926	0.00312322	1.37744	0.461991	0.969087	UDD	Sham	50029	Elongation factor 1-gamma OS=Rattus norvegicus OX=10116 GN=Eef1g PE=2 SV=3	1.84636e+06	1.67284e+06	1.65925e+06	1.99228e+06	2.13266e+06	2.54032e+06	2.9921e+06	2.73558e+06	2.22922e+06	2.31766e+06
SWISS	PSB2_RAT	Psmb2	2	2	89.27	0.00998697	2.00057	0.011152	1.37729	0.461835	0.835329	UDD	Sham	22898	Proteasome subunit beta type-2 OS=Rattus norvegicus OX=10116 GN=Psmb2 PE=1 SV=1	165349	132107	176110	196027	164906	243413	226011	273725	178702	227498
TrEMBL	tr|D3ZNQ6|D3ZNQ6_RAT	Ube2m	3	3	96.33	0.0077876	2.1086	0.0107425	1.37683	0.461346	0.868785	UDD	Sham	20887	Ubiquitin-conjugating enzyme E2M OS=Rattus norvegicus OX=10116 GN=Ube2m PE=1 SV=1	89538.9	72319	70465.7	70469.2	58315	109974	89441.6	85303	95158.2	117306
SWISS	PSA4_RAT	Psma4	5	5	178.93	0.0202688	1.69317	0.0205718	1.37283	0.457158	0.716094	UDD	Sham	29479	Proteasome subunit alpha type-4 OS=Rattus norvegicus OX=10116 GN=Psma4 PE=1 SV=1	504839	609859	478916	378892	458743	881398	624211	551775	652276	628044
TrEMBL	tr|G3V9N0|G3V9N0_RAT;tr|D3ZSR2|D3ZSR2_RAT	Pabpc4	4	2	169.02	0.000162156	3.79007	0.000463194	1.37014	0.454323	0.999917	UDD	Sham	70789	Polyadenylate-binding protein OS=Rattus norvegicus OX=10116 GN=Pabpc4 PE=1 SV=2	92827.7	90868.9	91054.2	95107.5	74366	127457	120591	126187	115942	118472
TrEMBL	tr|F7EPH4|F7EPH4_RAT;tr|A0A0G2JUD2|A0A0G2JUD2_RAT	Ppa1	6	6	327.77	0.000730991	3.13609	0.00152645	1.3682	0.452277	0.995757	UDD	Sham	32750	Inorganic diphosphatase OS=Rattus norvegicus OX=10116 GN=Ppa1 PE=1 SV=1	473867	479636	447168	607110	472735	657417	718812	724124	666465	627022
TrEMBL	tr|A0A0A0MXW3|A0A0A0MXW3_RAT	H2afz	3	2	128.46	0.0022688	2.6442	0.00374219	1.36552	0.449454	0.96959	UDD	Sham	13414	Histone H2A OS=Rattus norvegicus OX=10116 GN=H2afz PE=3 SV=1	473910	360850	329689	337521	360635	510505	533703	461382	551086	486756
SWISS	H2AZ_RAT	H2az1	3	2	128.46	0.0022688	2.6442	0.00310295	1.36552	0.449454	0.96959	UDD	Sham	13545	Histone H2A.Z OS=Rattus norvegicus OX=10116 GN=H2az1 PE=1 SV=2	473910	360850	329689	337521	360635	510505	533703	461382	551086	486756
SWISS	ARL8B_RAT	Arl8b	4	4	140.14	0.0225723	1.64642	0.0228231	1.36482	0.44871	0.69523	UDD	Sham	21525	ADP-ribosylation factor-like protein 8B OS=Rattus norvegicus OX=10116 GN=Arl8b PE=2 SV=1	185281	133695	228495	178026	242449	313296	253934	251957	233447	268438
SWISS	LMNA_RAT	Lmna	27	25	1567.43	0.00886751	2.0522	0.0100064	1.36167	0.445381	0.851898	UDD	Sham	74279	Prelamin-A/C OS=Rattus norvegicus OX=10116 GN=Lmna PE=1 SV=1	5.35968e+06	3.7106e+06	3.88755e+06	3.50615e+06	4.45223e+06	6.74891e+06	5.65611e+06	4.8902e+06	5.53537e+06	5.65046e+06
SWISS	IDE_RAT	Ide	2	2	55.43	0.0029496	2.53024	0.0038955	1.36061	0.444254	0.956265	UDD	Sham	117635	Insulin-degrading enzyme OS=Rattus norvegicus OX=10116 GN=Ide PE=1 SV=1	29520	25706.6	23305.2	27380.4	20549.6	36768	33949	32354.3	30891.8	38102.1
SWISS	AK1A1_RAT;AKCL2_RAT	Akr1a1	4	4	174.69	0.00145355	2.83757	0.00213592	1.35984	0.443433	0.984771	UDD	Sham	36483	Aldo-keto reductase family 1 member A1 OS=Rattus norvegicus OX=10116 GN=Akr1a1 PE=1 SV=2	386976	318203	324152	365205	428861	475108	547928	485930	520523	450034
SWISS	S10AA_RAT	S100a10	1	1	40.51	0.0347892	1.45856	0.0329344	1.35878	0.442314	0.606	UDD	Sham	11068	Protein S100-A10 OS=Rattus norvegicus OX=10116 GN=S100a10 PE=1 SV=2	78309.6	83475.1	56124.8	50226.2	76901.9	116950	84134.1	84512.9	102994	80239.8
SWISS	PSA2_RAT	Psma2	4	4	123.83	0.0430183	1.36635	0.039735	1.35756	0.441019	0.559903	UDD	Sham	25910	Proteasome subunit alpha type-2 OS=Rattus norvegicus OX=10116 GN=Psma2 PE=1 SV=3	274213	234877	273829	338182	275296	442398	384474	409467	244607	414751
TrEMBL	tr|A0A0G2K7M2|A0A0G2K7M2_RAT	Rad23a	2	2	61.4	0.0447148	1.34955	0.0470924	1.34918	0.432085	0.551401	UDD	Sham	39514	UV excision repair protein RAD23 OS=Rattus norvegicus OX=10116 GN=Rad23a PE=1 SV=1	50000.8	53359.9	71474.8	79063.5	84326	79336.9	79925.4	84856.7	92335.5	119872
SWISS	2AAB_RAT	Ppp2r1b	1	1	87.75	0.00172801	2.76245	0.00248976	1.34874	0.431614	0.979842	UDD	Sham	65964	Serine/threonine-protein phosphatase 2A 65 kDa regulatory subunit A beta isoform OS=Rattus norvegicus OX=10116 GN=Ppp2r1b PE=2 SV=1	151420	144877	157314	176259	156053	247113	225882	213386	182152	191473
SWISS	ARP5L_RAT	Arpc5l	1	1	29.72	0.00865713	2.06263	0.0098104	1.34369	0.426196	0.855116	UDD	Sham	17000	Actin-related protein 2/3 complex subunit 5-like protein OS=Rattus norvegicus OX=10116 GN=Arpc5l PE=1 SV=2	44038.9	35554.5	36480.7	37818.7	30819.2	55944.9	43752.6	58777.9	45388.8	44330.9
SWISS	CPNE7_RAT;CPNE9_RAT	Cpne7	1	1	32.2	0.00155459	2.80838	0.00227432	1.33607	0.417993	0.982987	UDD	Sham	61939	Copine-7 OS=Rattus norvegicus OX=10116 GN=Cpne7 PE=1 SV=1	34931.4	41211.3	34600.7	28217	35448.3	47842.3	46191.7	45296.2	44454.1	49237.8
TrEMBL	tr|A0A140TAJ0|A0A140TAJ0_RAT	Cpne9	1	1	32.2	0.00155459	2.80838	0.00274466	1.33607	0.417993	0.982987	UDD	Sham	61772	Copine-9 OS=Rattus norvegicus OX=10116 GN=Cpne9 PE=3 SV=1	34931.4	41211.3	34600.7	28217	35448.3	47842.3	46191.7	45296.2	44454.1	49237.8
TrEMBL	tr|M0R919|M0R919_RAT	Vbp1	1	1	43.57	0.0164223	1.78457	0.0202602	1.33199	0.413584	0.754982	UDD	Sham	20916	Prefoldin subunit 3 OS=Rattus norvegicus OX=10116 GN=Vbp1 PE=1 SV=2	42038.4	39960.8	50516.8	45616	41610.7	64527.6	59963.6	69531.4	43252.6	55419.9
SWISS	LMNB1_RAT	Lmnb1	7	6	336.03	0.0164694	1.78332	0.017072	1.32946	0.410839	0.754471	UDD	Sham	66566	Lamin-B1 OS=Rattus norvegicus OX=10116 GN=Lmnb1 PE=1 SV=3	336809	235399	212264	209239	280002	368735	344782	295138	325834	358858
SWISS	CSN8_RAT	Cops8	2	2	99.25	0.017807	1.74941	0.0182814	1.32553	0.40657	0.740337	UDD	Sham	23221	COP9 signalosome complex subunit 8 OS=Rattus norvegicus OX=10116 GN=Cops8 PE=2 SV=1	85431.5	101762	76417.9	101888	99222.8	114870	135732	115586	151035	98780
TrEMBL	tr|M0R9L0|M0R9L0_RAT;tr|B2RYX0|B2RYX0_RAT	Naca	44	44	3195.57	0.00505994	2.29585	0.00741929	1.32204	0.402766	0.915797	UDD	Sham	220062	Nascent polypeptide-associated complex subunit alpha OS=Rattus norvegicus OX=10116 GN=Naca PE=1 SV=1	6.99509e+06	5.5127e+06	5.9409e+06	6.23155e+06	6.10516e+06	7.24414e+06	8.77406e+06	7.00047e+06	9.71205e+06	7.96881e+06
SWISS	VINC_RAT	Vcl	19	19	997.65	0.000602844	3.2198	0.00103984	1.32092	0.401539	0.997184	UDD	Sham	116542	Vinculin OS=Rattus norvegicus OX=10116 GN=Vcl PE=1 SV=1	1.3941e+06	1.0977e+06	1.11428e+06	1.16458e+06	1.11712e+06	1.61171e+06	1.61547e+06	1.62851e+06	1.49334e+06	1.42822e+06
SWISS	SAHH_RAT	Ahcy	8	8	460.22	0.00470001	2.3279	0.00577916	1.31964	0.400145	0.922482	UDD	Sham	47507	Adenosylhomocysteinase OS=Rattus norvegicus OX=10116 GN=Ahcy PE=1 SV=3	564573	424506	439058	503194	588671	742000	641340	606791	660494	674872
SWISS	HSP7C_RAT	Hspa8	29	18	2184.2	1.1205e-05	4.95059	5.54936e-05	1.31855	0.398955	1	UDD	Sham	70827	Heat shock cognate 71 kDa protein OS=Rattus norvegicus OX=10116 GN=Hspa8 PE=1 SV=1	2.18228e+07	2.06975e+07	2.02413e+07	2.24949e+07	2.33801e+07	2.79144e+07	2.93347e+07	2.84028e+07	2.95274e+07	2.80638e+07
SWISS	PUR9_RAT	Atic	7	7	435.18	0.000888184	3.0515	0.00140435	1.31836	0.398744	0.993732	UDD	Sham	64168	Bifunctional purine biosynthesis protein ATIC OS=Rattus norvegicus OX=10116 GN=Atic PE=1 SV=2	624443	544398	490824	583309	611947	753339	810513	709676	800345	689937
TrEMBL	tr|F1MAA2|F1MAA2_RAT	Cops7a	4	4	188.21	0.000469476	3.32839	0.00106881	1.31475	0.394789	0.998405	UDD	Sham	30367	COP9 signalosome subunit 7A OS=Rattus norvegicus OX=10116 GN=Cops7a PE=1 SV=1	141707	150281	161485	160804	164650	188136	231237	196069	192607	216046
TrEMBL	tr|Q56R18|Q56R18_RAT	Kpna3	1	1	49	0.0273011	1.56382	0.031194	1.31375	0.393693	0.65695	UDD	Sham	57737	Importin subunit alpha OS=Rattus norvegicus OX=10116 GN=Kpna3 PE=1 SV=1	81344	71213.6	67107	79276.4	76366.3	101726	129398	95598.3	92157.4	74180.5
SWISS	TBB4B_RAT	Tubb4b	21	4	1325.23	0.00275248	2.56028	0.0036623	1.31123	0.390919	0.96014	UDD	Sham	49769	Tubulin beta-4B chain OS=Rattus norvegicus OX=10116 GN=Tubb4b PE=1 SV=1	4.26203e+06	3.27091e+06	3.79811e+06	4.56204e+06	4.46385e+06	5.34115e+06	5.58822e+06	5.41226e+06	4.9323e+06	5.41866e+06
SWISS	RAP1A_RAT;RAP1B_RAT	Rap1a	3	3	236.18	0.0112563	1.9486	0.0122873	1.30819	0.387574	0.817597	UDD	Sham	20974	Ras-related protein Rap-1A OS=Rattus norvegicus OX=10116 GN=Rap1a PE=1 SV=1	453240	365605	408991	374333	433336	637601	434105	542863	472431	575832
TrEMBL	tr|A0A140TAB4|A0A140TAB4_RAT;tr|B1WC28|B1WC28_RAT	H2afy	5	5	172.86	0.0175075	1.75678	0.0213132	1.30618	0.385357	0.74344	UDD	Sham	39046	Core histone macro-H2A OS=Rattus norvegicus OX=10116 GN=H2afy PE=1 SV=1	273331	192731	208226	200004	224394	332503	322671	237868	285891	256153
SWISS	H2AY_RAT	Macroh2a1	5	5	172.86	0.0175075	1.75678	0.0180431	1.30618	0.385357	0.74344	UDD	Sham	39479	Core histone macro-H2A.1 OS=Rattus norvegicus OX=10116 GN=Macroh2a1 PE=1 SV=4	273331	192731	208226	200004	224394	332503	322671	237868	285891	256153
TrEMBL	tr|A0A096MJB5|A0A096MJB5_RAT;tr|D4A8U9|D4A8U9_RAT	Unc45b	8	8	406.43	0.00101557	2.99329	0.00194008	1.30573	0.384856	0.991909	UDD	Sham	103333	Protein unc-45 homolog B OS=Rattus norvegicus OX=10116 GN=Unc45b PE=4 SV=1	382798	287793	319105	360955	314865	446029	409413	433465	431794	454011
TrEMBL	tr|F1M7W7|F1M7W7_RAT	Nae1	1	1	40.01	0.0303881	1.5173	0.0342686	1.3044	0.383391	0.634696	UDD	Sham	60379	NEDD8-activating enzyme E1 regulatory subunit OS=Rattus norvegicus OX=10116 GN=Nae1 PE=1 SV=3	20839.2	15407.5	17324	16357.4	20561.6	20284.9	27621.8	20784.1	20501.2	28843.2
SWISS	U2D2B_RAT	Ube2d2b	1	1	40.17	0.000589966	3.22917	0.00102455	1.30049	0.379057	0.997314	UDD	Sham	16648	Ubiquitin-conjugating enzyme E2 D2B OS=Rattus norvegicus OX=10116 GN=Ube2d2b PE=1 SV=1	197334	185886	188116	194146	235245	264230	241517	269613	273685	252391
TrEMBL	tr|A0A0G2JV72|A0A0G2JV72_RAT	Ube2d3	1	1	40.17	0.000589966	3.22917	0.00129445	1.30049	0.379057	0.997314	UDD	Sham	16241	Ubiquitin-conjugating enzyme E2 D3 OS=Rattus norvegicus OX=10116 GN=Ube2d3 PE=3 SV=1	197334	185886	188116	194146	235245	264230	241517	269613	273685	252391
TrEMBL	tr|F1M6Q3|F1M6Q3_RAT	Col4a2	1	1	46.18	0.014689	1.83301	0.0184167	1.29957	0.378029	0.77448	UDD	Sham	160657	Collagen type IV alpha 2 chain OS=Rattus norvegicus OX=10116 GN=Col4a2 PE=1 SV=3	143902	177226	163585	144785	165291	194840	180282	191660	270274	195824
SWISS	SHLB1_RAT	Sh3glb1	2	2	62.67	0.0141971	1.8478	0.0149483	1.29869	0.377055	0.780271	UDD	Sham	40762	Endophilin-B1 OS=Rattus norvegicus OX=10116 GN=Sh3glb1 PE=2 SV=1	62514.1	55115.4	51696.4	45677.1	43952.6	70456.9	61976.2	64685.5	80463.8	58720.1
SWISS	GARS_RAT	Gars1	7	7	253.17	0.0016715	2.77689	0.00242289	1.29674	0.37489	0.980877	UDD	Sham	81741	Glycine--tRNA ligase OS=Rattus norvegicus OX=10116 GN=Gars1 PE=1 SV=2	254426	256866	227740	282429	236637	333645	279471	360424	333957	323929
SWISS	ISOC1_RAT	Isoc1	1	1	46.64	0.042599	1.3706	0.0395578	1.29139	0.36892	0.562052	UDD	Sham	31982	Isochorismatase domain-containing protein 1 OS=Rattus norvegicus OX=10116 GN=Isoc1 PE=1 SV=1	62136.6	49645.9	54235.6	40315.3	46974.5	47720.8	71802.6	72099.8	66645	68849.8
TrEMBL	tr|F2Z3T7|F2Z3T7_RAT	LOC103694869	1	1	46.64	0.042599	1.3706	0.0451784	1.29139	0.36892	0.562052	UDD	Sham	32012	Isochorismatase domain-containing protein 1 OS=Rattus norvegicus OX=10116 GN=LOC103694869 PE=1 SV=1	62136.6	49645.9	54235.6	40315.3	46974.5	47720.8	71802.6	72099.8	66645	68849.8
SWISS	H4_RAT	H4c2	7	7	425.65	0.00627717	2.20224	0.00734688	1.29103	0.368521	0.894018	UDD	Sham	11360	Histone H4 OS=Rattus norvegicus OX=10116 GN=H4c2 PE=1 SV=2	1.51498e+07	1.1211e+07	1.14582e+07	1.0438e+07	1.1676e+07	1.70079e+07	1.62625e+07	1.4314e+07	1.51045e+07	1.46863e+07
SWISS	NUDT3_RAT	Nudt3	1	1	26.05	0.00347083	2.45957	0.00444131	1.28831	0.365479	0.946041	UDD	Sham	19084	Diphosphoinositol polyphosphate phosphohydrolase 1 OS=Rattus norvegicus OX=10116 GN=Nudt3 PE=1 SV=1	31192.4	26635.3	29877.3	30524.8	28972.6	46138.3	36178.4	37646.5	36295.4	33383.6
SWISS	THOP1_RAT	Thop1	2	2	76.72	0.00259026	2.58666	0.00348109	1.27923	0.355279	0.963323	UDD	Sham	78335	Thimet oligopeptidase OS=Rattus norvegicus OX=10116 GN=Thop1 PE=1 SV=4	92739.3	94851.3	83416.2	108643	112945	126710	127150	117124	127775	131385
TrEMBL	tr|A0A0G2KAW4|A0A0G2KAW4_RAT	Thop1	2	2	76.72	0.00259026	2.58666	0.00418292	1.27923	0.355279	0.963323	UDD	Sham	72954	Thimet oligopeptidase OS=Rattus norvegicus OX=10116 GN=Thop1 PE=1 SV=1	92739.3	94851.3	83416.2	108643	112945	126710	127150	117124	127775	131385
TrEMBL	tr|Q9WVJ6|Q9WVJ6_RAT	Tgm2	9	9	552.98	0.00342188	2.46573	0.00534073	1.27889	0.354893	0.946998	UDD	Sham	76886	Tissue-type transglutaminase OS=Rattus norvegicus OX=10116 GN=Tgm2 PE=1 SV=1	1.03981e+06	945863	891201	975565	800705	1.39275e+06	1.15129e+06	1.1494e+06	1.14318e+06	1.11423e+06
SWISS	TBA4A_RAT	Tuba4a	15	3	1155.77	0.000124946	3.90328	0.000288063	1.27577	0.351363	0.999965	UDD	Sham	49892	Tubulin alpha-4A chain OS=Rattus norvegicus OX=10116 GN=Tuba4a PE=1 SV=1	3.61517e+06	3.0518e+06	3.19472e+06	3.59267e+06	3.54568e+06	4.33625e+06	4.43454e+06	4.27438e+06	4.39511e+06	4.24777e+06
SWISS	ELOC_RAT	Eloc	2	2	230.42	0.0162609	1.78885	0.0168886	1.27142	0.346437	0.756741	UDD	Sham	12465	Elongin-C OS=Rattus norvegicus OX=10116 GN=Eloc PE=1 SV=1	188908	179218	200928	220971	238540	233515	231804	243242	293724	305450
SWISS	SYFA_RAT	Farsa	1	1	26.33	0.0387475	1.41176	0.0362328	1.26031	0.333777	0.58274	UDD	Sham	57684	Phenylalanine--tRNA ligase alpha subunit OS=Rattus norvegicus OX=10116 GN=Farsa PE=1 SV=1	12928.2	13440.8	10351.3	14798.8	13118.3	18084.6	15533.8	19726.1	13205.4	14913.3
TrEMBL	tr|D4A4L5|D4A4L5_RAT	Isca2	3	3	217.57	0.0312073	1.50574	0.0347396	1.25749	0.330548	0.629101	UDD	Sham	16669	Iron-sulfur cluster assembly 2 OS=Rattus norvegicus OX=10116 GN=Isca2 PE=1 SV=1	90824.3	135207	137909	135549	134391	160534	152018	170631	175537	138379
TrEMBL	tr|A0A0G2JVV5|A0A0G2JVV5_RAT	Usp14	6	5	268.73	0.000389691	3.40928	0.000923799	1.24885	0.320601	0.998986	UDD	Sham	52260	Ubiquitin carboxyl-terminal hydrolase OS=Rattus norvegicus OX=10116 GN=Usp14 PE=1 SV=1	282299	250010	236902	258347	266041	338461	337084	327943	297118	314906
TrEMBL	tr|B6RK61|B6RK61_RAT;tr|D3ZPF9|D3ZPF9_RAT	Myh7b	26	1	1991.09	0.0133586	1.87424	0.0170667	1.2296	0.298186	0.790424	UDD	Sham	221494	Myosin heavy chain 7B OS=Rattus norvegicus OX=10116 GN=Myh7b PE=2 SV=1	335372	450584	335306	370149	406983	442648	449355	432812	518789	490659
SWISS	UBA1_RAT	Uba1	15	15	859.27	0.00337487	2.47174	0.00433929	1.22728	0.295469	0.947917	UDD	Sham	117713	Ubiquitin-like modifier-activating enzyme 1 OS=Rattus norvegicus OX=10116 GN=Uba1 PE=1 SV=1	1.8689e+06	1.48123e+06	1.5063e+06	1.63358e+06	1.72396e+06	2.15207e+06	2.13293e+06	1.94173e+06	1.89272e+06	1.96142e+06
TrEMBL	tr|A0A0G2K2B4|A0A0G2K2B4_RAT	Ncor1	1	1	25.26	0.0352988	1.45224	0.0385849	1.21738	0.283784	0.60288	UDD	Sham	266208	Nuclear receptor corepressor 1 OS=Rattus norvegicus OX=10116 GN=Ncor1 PE=1 SV=1	202354	204598	230217	186554	279529	284070	246941	268867	243870	299331
TrEMBL	tr|Q5XI34|Q5XI34_RAT	Ppp2r1a	8	8	450.69	0.000372159	3.42927	0.000897888	1.21594	0.282068	0.999097	UDD	Sham	65281	Protein phosphatase 2 (Formerly 2A), regulatory subunit A (PR 65), alpha isoform, isoform CRA_a OS=Rattus norvegicus OX=10116 GN=Ppp2r1a PE=1 SV=1	1.17158e+06	1.06329e+06	1.0174e+06	1.09635e+06	1.04396e+06	1.3801e+06	1.22973e+06	1.25734e+06	1.32085e+06	1.369e+06
SWISS	LYPA1_RAT	Lypla1	3	3	145.38	0.00137743	2.86093	0.00204654	1.2098	0.274772	0.986088	UDD	Sham	24692	Acyl-protein thioesterase 1 OS=Rattus norvegicus OX=10116 GN=Lypla1 PE=1 SV=1	318985	353113	314007	354912	329667	397567	366127	402701	412496	442307
SWISS	SPTN1_RAT	Sptan1	19	18	922.69	0.0229943	1.63838	0.0231622	1.20603	0.270262	0.691578	UDD	Sham	284462	Spectrin alpha chain, non-erythrocytic 1 OS=Rattus norvegicus OX=10116 GN=Sptan1 PE=1 SV=2	555784	484534	436551	460772	440011	674585	536292	543104	602215	511316
SWISS	PRDX1_RAT	Prdx1	9	7	408.58	0.00579636	2.23684	0.006905	1.19994	0.262964	0.902466	UDD	Sham	22095	Peroxiredoxin-1 OS=Rattus norvegicus OX=10116 GN=Prdx1 PE=1 SV=1	2.65791e+06	2.7856e+06	2.54288e+06	2.46328e+06	2.59635e+06	2.78637e+06	3.10236e+06	3.04352e+06	3.64294e+06	3.07927e+06
SWISS	KCY_RAT	Cmpk1	3	3	116.24	0.0230497	1.63733	0.0231744	1.19664	0.25899	0.691102	UDD	Sham	22155	UMP-CMP kinase OS=Rattus norvegicus OX=10116 GN=Cmpk1 PE=1 SV=2	169217	147336	150831	149975	183982	199153	193117	201359	158927	206361
SWISS	2ABA_RAT;2ABD_RAT;2ABG_RAT	Ppp2r2a	5	5	239.71	0.0427811	1.36875	0.0395894	1.19269	0.254215	0.561116	UDD	Sham	51645	Serine/threonine-protein phosphatase 2A 55 kDa regulatory subunit B alpha isoform OS=Rattus norvegicus OX=10116 GN=Ppp2r2a PE=2 SV=1	145087	137842	128509	123716	100611	149215	169450	159974	133284	146346
SWISS	CSN4_RAT	Cops4	6	5	397.58	0.0104688	1.9801	0.0115454	1.18926	0.250062	0.828472	UDD	Sham	46261	COP9 signalosome complex subunit 4 OS=Rattus norvegicus OX=10116 GN=Cops4 PE=1 SV=1	180738	204679	191135	215239	217639	225097	270444	241507	246184	217241
SWISS	PP1R7_RAT	Ppp1r7	1	1	57.91	0.0243482	1.61353	0.0242973	1.17342	0.230723	0.680191	UDD	Sham	41271	Protein phosphatase 1 regulatory subunit 7 OS=Rattus norvegicus OX=10116 GN=Ppp1r7 PE=1 SV=1	26609	22130.8	25516.8	22628.1	28078.5	29526.7	29541.7	32826.8	26292.7	28446.9
SWISS	RTN4_RAT	Rtn4	11	11	718.15	0.0108747	1.96358	0.0119438	1.17241	0.229477	0.822817	UDD	Sham	126310	Reticulon-4 OS=Rattus norvegicus OX=10116 GN=Rtn4 PE=1 SV=1	2.41708e+06	2.17836e+06	2.16299e+06	2.25484e+06	2.58023e+06	2.67297e+06	2.99378e+06	2.49897e+06	2.87506e+06	2.55157e+06
SWISS	TOM34_RAT	Tomm34	1	1	55.78	0.0334064	1.47617	0.0317943	1.17089	0.227606	0.614668	UDD	Sham	34440	Mitochondrial import receptor subunit TOM34 OS=Rattus norvegicus OX=10116 GN=Tomm34 PE=1 SV=1	8025.52	9676.88	8049.72	10392.3	8950.16	9480.23	11276.9	11539.5	10017.9	10486.3
SWISS	UB2V2_RAT	Ube2v2	3	3	146.5	0.00620203	2.20747	0.00728519	1.1499	0.201506	0.895325	UDD	Sham	16342	Ubiquitin-conjugating enzyme E2 variant 2 OS=Rattus norvegicus OX=10116 GN=Ube2v2 PE=1 SV=3	426001	424475	426474	422317	491123	498137	505430	461386	521024	532750
TrEMBL	tr|Q5XI77|Q5XI77_RAT;tr|Q6TXF2|Q6TXF2_RAT	Anxa11	5	5	330.95	0.00396152	2.40214	0.00604281	1.14323	0.193119	0.936516	UDD	Sham	54126	Annexin OS=Rattus norvegicus OX=10116 GN=Anxa11 PE=1 SV=1	720753	780549	728306	713556	759161	833911	813397	921219	784204	879888
TrEMBL	tr|D3ZFY8|D3ZFY8_RAT;tr|F1M227|F1M227_RAT	LOC100912618	4	2	214.57	0.00034383	3.46366	0.000840606	1.13372	0.18106	0.999262	UDD	Sham	16344	Ubiquitin-conjugating enzyme E2 variant 1-like OS=Rattus norvegicus OX=10116 GN=LOC100912618 PE=1 SV=1	130660	129249	123158	128272	138254	148137	145484	152822	144741	145270
SWISS	ALDH2_RAT	Aldh2	17	14	959.54	0.00679093	2.16807	0.00789635	1.11832	-0.161331	0.885216	Sham	UDD	56453	Aldehyde dehydrogenase, mitochondrial OS=Rattus norvegicus OX=10116 GN=Aldh2 PE=1 SV=1	6.20781e+06	6.62613e+06	6.12998e+06	6.77346e+06	6.1114e+06	5.30158e+06	6.01848e+06	5.53424e+06	5.85622e+06	5.76865e+06
TrEMBL	tr|F1LM47|F1LM47_RAT	Sucla2	15	15	981.56	0.0473399	1.32477	0.0492575	1.13048	-0.176936	0.538818	Sham	UDD	50274	Succinate--CoA ligase [ADP-forming] subunit beta, mitochondrial OS=Rattus norvegicus OX=10116 GN=Sucla2 PE=1 SV=1	1.1172e+07	1.37986e+07	1.21405e+07	1.29626e+07	1.28502e+07	1.07693e+07	1.01493e+07	1.23507e+07	1.0416e+07	1.19758e+07
SWISS	RBL2_RAT	Rbl2	1	1	31.49	0.0325941	1.48686	0.0312434	1.15157	-0.203608	0.619904	Sham	UDD	127737	Retinoblastoma-like protein 2 OS=Rattus norvegicus OX=10116 GN=Rbl2 PE=1 SV=1	704424	724903	724267	589632	706523	569768	616058	578405	548488	682961
SWISS	TM38A_RAT	Tmem38a	4	4	196.62	0.0450926	1.3459	0.0413705	1.15213	-0.204301	0.549549	Sham	UDD	33254	Trimeric intracellular cation channel type A OS=Rattus norvegicus OX=10116 GN=Tmem38a PE=2 SV=1	566294	592912	591507	504206	592959	544241	485766	408315	489371	544148
SWISS	CMBL_RAT	Cmbl	3	3	207.26	0.00621085	2.20685	0.00728519	1.15283	-0.205179	0.895172	Sham	UDD	27885	Carboxymethylenebutenolidase homolog OS=Rattus norvegicus OX=10116 GN=Cmbl PE=2 SV=1	439451	384739	425575	399193	465507	373834	370293	366975	343054	379998
SWISS	PDLI5_RAT	Pdlim5	7	6	551.22	0.0133868	1.87332	0.0142352	1.15288	-0.205246	0.790078	Sham	UDD	63161	PDZ and LIM domain protein 5 OS=Rattus norvegicus OX=10116 GN=Pdlim5 PE=1 SV=2	1.45133e+07	1.26043e+07	1.32734e+07	1.37738e+07	1.41355e+07	1.13603e+07	1.18416e+07	1.04736e+07	1.3052e+07	1.25155e+07
SWISS	SAR1B_RAT	Sar1b	3	3	119.45	0.0139772	1.85458	0.0147749	1.15323	-0.205678	0.782899	Sham	UDD	22396	GTP-binding protein SAR1b OS=Rattus norvegicus OX=10116 GN=Sar1b PE=2 SV=1	1.10166e+06	958412	970609	1.0026e+06	1.03167e+06	906682	870758	793453	827494	993586
TrEMBL	tr|G3V6L9|G3V6L9_RAT	Fkbp3	4	4	250.67	0.0308164	1.51122	0.0345563	1.15645	-0.209708	0.631755	Sham	UDD	25163	Peptidylprolyl isomerase OS=Rattus norvegicus OX=10116 GN=Fkbp3 PE=1 SV=1	910680	836668	802522	765475	974994	684314	707540	727958	830894	759204
TrEMBL	tr|Q4KLH7|Q4KLH7_RAT	Rad21	1	1	26.08	0.00733845	2.1344	0.0102175	1.16253	-0.217263	0.876086	Sham	UDD	71947	RAD21 cohesin complex component OS=Rattus norvegicus OX=10116 GN=Rad21 PE=1 SV=1	614260	622148	601608	515253	582714	520523	535925	474349	517317	477406
SWISS	KAP2_RAT	Prkar2a	5	5	272.81	0.0070471	2.15199	0.00812358	1.16603	-0.221608	0.880912	Sham	UDD	45452	cAMP-dependent protein kinase type II-alpha regulatory subunit OS=Rattus norvegicus OX=10116 GN=Prkar2a PE=1 SV=4	419102	376312	368941	438546	427759	326923	365987	353605	330807	364192
SWISS	AATC_RAT	Got1	17	17	1143.94	0.0182405	1.73896	0.0186905	1.16686	-0.222632	0.735909	Sham	UDD	46400	Aspartate aminotransferase, cytoplasmic OS=Rattus norvegicus OX=10116 GN=Got1 PE=1 SV=3	3.6652e+07	3.48806e+07	3.3795e+07	3.96423e+07	3.163e+07	3.17194e+07	2.75195e+07	2.84516e+07	3.01679e+07	3.34878e+07
SWISS	GLO2_RAT	Hagh	1	1	43.03	0.0245603	1.60977	0.0244632	1.16923	-0.225564	0.678452	Sham	UDD	34088	Hydroxyacylglutathione hydrolase, mitochondrial OS=Rattus norvegicus OX=10116 GN=Hagh PE=1 SV=2	108176	102065	97074.2	88915.4	90841	89105.9	84860.4	90792.3	80797.8	71016.6
TrEMBL	tr|F1LWG8|F1LWG8_RAT	Srl	27	27	2009.66	0.0197581	1.70425	0.0235532	1.17816	-0.236539	0.720948	Sham	UDD	98303	Sarcalumenin OS=Rattus norvegicus OX=10116 GN=Srl PE=1 SV=3	3.33064e+07	2.76853e+07	3.14757e+07	3.15972e+07	3.57835e+07	2.7238e+07	2.70996e+07	2.65312e+07	2.42173e+07	3.05896e+07
SWISS	TNNI1_RAT	Tnni1	10	10	480.67	0.0309849	1.50885	0.0298078	1.17977	-0.238508	0.630608	Sham	UDD	21711	Troponin I, slow skeletal muscle OS=Rattus norvegicus OX=10116 GN=Tnni1 PE=1 SV=2	1.67841e+07	1.53084e+07	1.53768e+07	1.39729e+07	1.56552e+07	1.14128e+07	1.15867e+07	1.27587e+07	1.5499e+07	1.40922e+07
TrEMBL	tr|F1M9F6|F1M9F6_RAT	Gbp5	1	1	27.61	0.0170337	1.76869	0.0208809	1.18014	-0.238958	0.74842	Sham	UDD	66915	Guanylate-binding protein 5 OS=Rattus norvegicus OX=10116 GN=Gbp5 PE=1 SV=1	379505	358764	312118	294993	343459	288844	284734	266721	274101	316649
TrEMBL	tr|D3ZQN8|D3ZQN8_RAT	Nuak1	1	1	32.36	0.0206985	1.68406	0.0245774	1.182	-0.241226	0.712077	Sham	UDD	73968	NUAK family kinase 1 OS=Rattus norvegicus OX=10116 GN=Nuak1 PE=1 SV=1	148192	158537	144033	122218	133597	117084	120284	107358	134865	118192
SWISS	TRI72_RAT	Trim72	15	15	1113.99	0.0262714	1.58052	0.0258309	1.18309	-0.242563	0.664821	Sham	UDD	52798	Tripartite motif-containing protein 72 OS=Rattus norvegicus OX=10116 GN=Trim72 PE=1 SV=1	9.51089e+06	7.81695e+06	9.12624e+06	9.8238e+06	1.06361e+07	7.74077e+06	8.36867e+06	8.55986e+06	7.09129e+06	7.89306e+06
TrEMBL	tr|D4A9P9|D4A9P9_RAT	Hhatl	8	8	549.78	0.0216842	1.66386	0.0256438	1.18991	-0.250856	0.703082	Sham	UDD	56341	Gup1, glycerol uptake/transporter homolog (Yeast) (Predicted) OS=Rattus norvegicus OX=10116 GN=Hhatl PE=4 SV=1	2.54051e+06	2.37033e+06	2.45199e+06	2.61954e+06	2.57605e+06	2.14088e+06	2.11605e+06	2.0514e+06	1.72178e+06	2.52396e+06
SWISS	NB5R1_RAT	Cyb5r1	6	6	313	0.0453614	1.34331	0.0415459	1.19951	-0.262442	0.548239	Sham	UDD	34201	NADH-cytochrome b5 reductase 1 OS=Rattus norvegicus OX=10116 GN=Cyb5r1 PE=2 SV=1	1.00998e+06	1.04939e+06	1.12306e+06	1.30851e+06	1.35081e+06	809416	982630	1.03193e+06	1.07371e+06	972443
TrEMBL	tr|M0R5E8|M0R5E8_RAT	Mthfsd	1	1	28.73	0.0378284	1.42218	0.0410452	1.20087	-0.264077	0.587949	Sham	UDD	40139	Methenyltetrahydrofolate synthase domain-containing protein OS=Rattus norvegicus OX=10116 GN=Mthfsd PE=1 SV=2	342063	357428	316316	243101	305949	282594	251554	255033	250107	263819
SWISS	MYLK2_RAT;MK08_RAT;MYLK3_RAT	Mylk2	9	8	429.35	0.0374705	1.42631	0.0352234	1.21399	-0.27976	0.590007	Sham	UDD	65775	Myosin light chain kinase 2, skeletal/cardiac muscle OS=Rattus norvegicus OX=10116 GN=Mylk2 PE=1 SV=2	987243	970367	1.09005e+06	1.04978e+06	1.331e+06	780879	1.0069e+06	855774	820534	1.00746e+06
SWISS	CAH2_RAT	Ca2	3	3	116.8	0.0487261	1.31224	0.0442487	1.21645	-0.282672	0.532436	Sham	UDD	29096	Carbonic anhydrase 2 OS=Rattus norvegicus OX=10116 GN=Ca2 PE=1 SV=2	751728	555719	555419	509724	607804	479549	452170	440394	582282	495689
TrEMBL	tr|A0A096MK15|A0A096MK15_RAT;tr|A0A0G2JWS2|A0A0G2JWS2_RAT	Neb	286	66	17894.9	0.00939452	2.02713	0.0125865	1.21962	-0.286428	0.843984	Sham	UDD	771617	Nebulin OS=Rattus norvegicus OX=10116 GN=Neb PE=1 SV=1	4.80074e+07	4.07179e+07	4.65907e+07	4.53356e+07	5.4473e+07	3.57666e+07	4.12297e+07	3.5163e+07	4.06335e+07	3.99929e+07
SWISS	SBP1_RAT	Selenbp1	12	12	599.09	0.00129	2.88941	0.00194364	1.22303	-0.290456	0.987565	Sham	UDD	52498	Methanethiol oxidase OS=Rattus norvegicus OX=10116 GN=Selenbp1 PE=1 SV=1	2.26704e+06	2.26314e+06	1.97383e+06	2.09972e+06	1.90235e+06	1.67723e+06	1.68329e+06	1.85207e+06	1.73918e+06	1.63848e+06
SWISS	MLIP_RAT	Mlip	8	8	372.59	0.00543457	2.26484	0.00651756	1.22305	-0.290488	0.908957	Sham	UDD	86133	Muscular LMNA-interacting protein OS=Rattus norvegicus OX=10116 GN=Mlip PE=1 SV=1	271110	245890	236377	243659	292487	200163	208364	190379	229182	226259
TrEMBL	tr|D3ZRJ7|D3ZRJ7_RAT	Lrrk1	1	1	28.56	0.000209133	3.67958	0.000562868	1.22308	-0.290515	0.999816	Sham	UDD	225303	Non-specific serine/threonine protein kinase OS=Rattus norvegicus OX=10116 GN=Lrrk1 PE=4 SV=2	1.17225e+06	1.0525e+06	1.1176e+06	1.02718e+06	1.12011e+06	921067	936702	898083	830603	901934
SWISS	CARME_RAT	Carnmt1	2	2	114.05	0.0133663	1.87399	0.0142352	1.2276	-0.295846	0.79033	Sham	UDD	46355	Carnosine N-methyltransferase OS=Rattus norvegicus OX=10116 GN=Carnmt1 PE=1 SV=1	157368	168205	143334	163570	156826	138522	116345	134062	105962	148071
SWISS	ACTN1_RAT	Actn1	16	6	1307.1	0.00303229	2.51823	0.0039684	1.23486	-0.304348	0.95464	Sham	UDD	102896	Alpha-actinin-1 OS=Rattus norvegicus OX=10116 GN=Actn1 PE=1 SV=1	2.99886e+07	2.65846e+07	2.96821e+07	2.65987e+07	2.42325e+07	2.2468e+07	2.13495e+07	2.12077e+07	2.11518e+07	2.48367e+07
SWISS	RBM20_RAT	Rbm20	1	1	25.54	0.0022198	2.65369	0.00305225	1.23826	-0.308318	0.970538	Sham	UDD	130679	RNA-binding protein 20 OS=Rattus norvegicus OX=10116 GN=Rbm20 PE=1 SV=1	1.48425e+06	1.26043e+06	1.31953e+06	1.29525e+06	1.55604e+06	1.05191e+06	1.18481e+06	1.07556e+06	1.17833e+06	1.09424e+06
SWISS	MYH4_RAT	Myh4	214	115	20044.5	0.0186271	1.72986	0.0190501	1.24117	-0.311698	0.732019	Sham	UDD	222741	Myosin-4 OS=Rattus norvegicus OX=10116 GN=Myh4 PE=1 SV=1	1.15387e+09	1.11433e+09	1.23394e+09	1.13962e+09	1.58054e+09	9.09594e+08	1.09949e+09	9.85764e+08	9.98182e+08	1.02023e+09
SWISS	MMSA_RAT	Aldh6a1	11	11	800.27	0.0247647	1.60617	0.024621	1.25924	-0.332559	0.676786	Sham	UDD	57771	Methylmalonate-semialdehyde dehydrogenase [acylating], mitochondrial OS=Rattus norvegicus OX=10116 GN=Aldh6a1 PE=1 SV=1	5.04957e+06	6.34973e+06	4.72574e+06	5.36724e+06	4.0379e+06	3.98058e+06	3.6364e+06	4.29002e+06	4.09865e+06	4.26855e+06
TrEMBL	tr|A0A0G2K7Q0|A0A0G2K7Q0_RAT;tr|A0A0G2JUE5|A0A0G2JUE5_RAT	Mybpc1	56	55	3635.64	0.00118328	2.92691	0.00220482	1.26276	-0.336584	0.989313	Sham	UDD	132352	Myosin-binding protein C, slow-type OS=Rattus norvegicus OX=10116 GN=Mybpc1 PE=1 SV=1	1.19707e+08	1.02294e+08	1.15741e+08	1.01392e+08	1.11185e+08	8.25487e+07	9.11431e+07	7.8258e+07	8.95109e+07	9.43449e+07
SWISS	SPN1_RAT	Snupn	1	1	28.22	0.00889907	2.05066	0.0100209	1.26343	-0.337343	0.851419	Sham	UDD	40938	Snurportin-1 OS=Rattus norvegicus OX=10116 GN=Snupn PE=2 SV=1	3.00585e+06	3.13649e+06	2.8757e+06	2.30318e+06	2.50191e+06	2.13706e+06	2.23744e+06	1.97133e+06	2.41452e+06	2.18063e+06
SWISS	BCAT2_RAT	Bcat2	6	6	418.45	0.00978572	2.00941	0.0109501	1.26633	-0.340651	0.838241	Sham	UDD	44247	Branched-chain-amino-acid aminotransferase, mitochondrial OS=Rattus norvegicus OX=10116 GN=Bcat2 PE=1 SV=1	1.05991e+06	1.3345e+06	1.21068e+06	1.41862e+06	1.05598e+06	914631	858133	1.02847e+06	1.01275e+06	987054
SWISS	K1841_RAT	KIAA1841	1	1	26.61	0.000820744	3.08579	0.00131044	1.26773	-0.342245	0.994634	Sham	UDD	84291	Uncharacterized protein KIAA1841 homolog OS=Rattus norvegicus OX=10116 PE=2 SV=1	3.45536e+06	3.55081e+06	3.61233e+06	3.35221e+06	3.83348e+06	2.47875e+06	3.14718e+06	2.72175e+06	2.7516e+06	2.9449e+06
TrEMBL	tr|A0A0G2K7U6|A0A0G2K7U6_RAT	RGD1305110	1	1	26.61	0.000820744	3.08579	0.00163494	1.26773	-0.342245	0.994634	Sham	UDD	80816	Similar to KIAA1841 protein OS=Rattus norvegicus OX=10116 GN=RGD1305110 PE=4 SV=1	3.45536e+06	3.55081e+06	3.61233e+06	3.35221e+06	3.83348e+06	2.47875e+06	3.14718e+06	2.72175e+06	2.7516e+06	2.9449e+06
TrEMBL	tr|M0R7S5|M0R7S5_RAT	Plin4	13	13	700.67	1.21807e-05	4.91433	7.16149e-05	1.27033	-0.345209	1	Sham	UDD	141175	Perilipin 4 OS=Rattus norvegicus OX=10116 GN=Plin4 PE=3 SV=2	5.44185e+06	5.11313e+06	5.35841e+06	5.69707e+06	5.61916e+06	4.09107e+06	4.22396e+06	4.25166e+06	4.51203e+06	4.35627e+06
TrEMBL	tr|A0A0G2JYA5|A0A0G2JYA5_RAT	Vom2r16	1	1	33.35	0.00129074	2.88916	0.00235434	1.27036	-0.34524	0.987553	Sham	UDD	97153	Vomeronasal 2 receptor, 16 OS=Rattus norvegicus OX=10116 GN=Vom2r16 PE=4 SV=1	133739	131149	137909	117147	125353	96844.4	89446	102247	105161	114265
SWISS	MYH8_RAT	Myh8	43	9	3832.33	0.00186915	2.72836	0.00266604	1.27516	-0.350673	0.97722	Sham	UDD	29826	Myosin-8 (Fragment) OS=Rattus norvegicus OX=10116 GN=Myh8 PE=2 SV=1	2.02336e+08	1.92306e+08	2.14054e+08	1.84696e+08	2.14498e+08	1.48388e+08	1.67117e+08	1.36636e+08	1.61938e+08	1.76326e+08
TrEMBL	tr|D3ZGP9|D3ZGP9_RAT	Dhrs7c	3	3	275.45	0.0450713	1.3461	0.0473256	1.27852	-0.354477	0.549652	Sham	UDD	34344	Dehydrogenase/reductase 7C OS=Rattus norvegicus OX=10116 GN=Dhrs7c PE=3 SV=1	637465	754055	740093	890426	878088	536788	748378	680255	458199	626876
SWISS	NDUA5_RAT	Ndufa5	5	5	409.34	0.0345944	1.46099	0.0328082	1.2832	-0.35975	0.607203	Sham	UDD	13403	NADH dehydrogenase [ubiquinone] 1 alpha subcomplex subunit 5 OS=Rattus norvegicus OX=10116 GN=Ndufa5 PE=1 SV=3	1.50735e+06	1.75599e+06	1.63683e+06	1.95464e+06	1.71029e+06	1.29435e+06	980044	1.77797e+06	1.28019e+06	1.34223e+06
TrEMBL	tr|D3ZRG1|D3ZRG1_RAT	Tmem131l	1	1	29.73	0.0125849	1.90015	0.0161806	1.28389	-0.36052	0.800128	Sham	UDD	175845	Transmembrane 131-like OS=Rattus norvegicus OX=10116 GN=Tmem131l PE=3 SV=3	836847	764181	725782	669619	734106	652482	679645	578402	540187	454939
SWISS	PANK4_RAT	Pank4	2	2	91.34	0.0237607	1.62414	0.0238445	1.28497	-0.361735	0.685072	Sham	UDD	86188	4'-phosphopantetheine phosphatase OS=Rattus norvegicus OX=10116 GN=Pank4 PE=1 SV=1	17975.2	18242.6	26539.8	21608.1	19030.1	14451.9	15152.6	17320.8	18660.5	14879.8
TrEMBL	tr|D3ZCV0|D3ZCV0_RAT	Actn2	61	47	5225.79	0.000322431	3.49156	0.00079839	1.28963	-0.366959	0.999377	Sham	UDD	103768	Actinin alpha 2 OS=Rattus norvegicus OX=10116 GN=Actn2 PE=1 SV=1	2.00491e+08	1.71131e+08	1.88435e+08	1.73938e+08	1.68752e+08	1.33719e+08	1.49121e+08	1.29418e+08	1.45757e+08	1.41989e+08
SWISS	TPR_RAT	Tpr	1	1	31.56	0.0307851	1.51166	0.0297225	1.29786	-0.376135	0.631969	Sham	UDD	267144	Nucleoprotein TPR OS=Rattus norvegicus OX=10116 GN=Tpr PE=1 SV=1	370209	259367	337259	332708	231098	223743	252374	236015	214575	252651
TrEMBL	tr|A0A0G2K046|A0A0G2K046_RAT	Mypn	6	6	258.09	0.014847	1.82836	0.0185764	1.30334	-0.382215	0.772645	Sham	UDD	143663	Myopalladin OS=Rattus norvegicus OX=10116 GN=Mypn PE=1 SV=1	172271	115863	126579	128696	134343	90055.7	114245	114212	108741	92758.6
SWISS	GSTM2_RAT;GSTM5_RAT	Gstm2	13	8	808.11	0.0261331	1.58281	0.0257422	1.30569	-0.384811	0.665897	Sham	UDD	25686	Glutathione S-transferase Mu 2 OS=Rattus norvegicus OX=10116 GN=Gstm2 PE=1 SV=2	2.48846e+06	1.68445e+06	2.38684e+06	2.3312e+06	2.40846e+06	1.93375e+06	1.73622e+06	1.66396e+06	1.36025e+06	1.95981e+06
TrEMBL	tr|Q925D6|Q925D6_RAT;tr|B1H230|B1H230_RAT	Map2k6	2	2	61.89	0.004453	2.35135	0.00664192	1.3091	-0.388574	0.927131	Sham	UDD	37420	Mitogen-activated protein kinase kinase 6 OS=Rattus norvegicus OX=10116 GN=Map2k6 PE=1 SV=1	81450.9	62685.5	79199.2	69763.6	76596.5	59738	49461	50201.2	61693.2	61311.3
SWISS	AMPD1_RAT	Ampd1	16	15	1153.72	0.0331028	1.48014	0.0316178	1.31131	-0.391006	0.616612	Sham	UDD	86376	AMP deaminase 1 OS=Rattus norvegicus OX=10116 GN=Ampd1 PE=1 SV=1	1.0063e+07	7.56602e+06	9.50626e+06	8.8933e+06	1.22507e+07	7.16784e+06	8.55964e+06	6.34743e+06	6.24002e+06	8.50273e+06
SWISS	CAC1S_RAT;CAC1C_RAT	Cacna1s	7	7	377.96	0.0272124	1.56523	0.026707	1.31301	-0.392875	0.657619	Sham	UDD	210260	Voltage-dependent L-type calcium channel subunit alpha-1S OS=Rattus norvegicus OX=10116 GN=Cacna1s PE=1 SV=2	392319	328264	352317	310158	334251	276338	240147	249954	190312	351169
SWISS	MYH7_RAT	Myh7	205	60	18074.5	0.0153083	1.81507	0.016055	1.3155	-0.395609	0.767356	Sham	UDD	222945	Myosin-7 OS=Rattus norvegicus OX=10116 GN=Myh7 PE=1 SV=2	5.39274e+08	3.49285e+08	4.30942e+08	4.22701e+08	4.14294e+08	2.69581e+08	3.56477e+08	3.21386e+08	3.67684e+08	3.24172e+08
TrEMBL	tr|A0A0G2K5P5|A0A0G2K5P5_RAT	Myom1	56	56	3888.59	0.000412423	3.38466	0.000955247	1.31554	-0.395652	0.998833	Sham	UDD	187486	Myomesin 1 OS=Rattus norvegicus OX=10116 GN=Myom1 PE=1 SV=1	4.72524e+07	4.00355e+07	4.60739e+07	4.50727e+07	4.71912e+07	3.11799e+07	3.48895e+07	3.40296e+07	3.26956e+07	3.87139e+07
SWISS	HSDL2_RAT	Hsdl2	11	11	606.61	0.0206761	1.68453	0.0209454	1.3165	-0.396709	0.712285	Sham	UDD	58307	Hydroxysteroid dehydrogenase-like protein 2 OS=Rattus norvegicus OX=10116 GN=Hsdl2 PE=2 SV=1	673348	738854	654414	759071	596149	533647	390930	679499	470821	524292
TrEMBL	tr|A0A0G2KAQ5|A0A0G2KAQ5_RAT;tr|D3ZX18|D3ZX18_RAT	Myoz2	12	12	672.13	0.00875335	2.05783	0.0118586	1.31724	-0.397513	0.85364	Sham	UDD	29771	Myozenin 2 OS=Rattus norvegicus OX=10116 GN=Myoz2 PE=1 SV=1	8.08327e+06	5.80733e+06	6.66915e+06	6.36842e+06	6.31345e+06	4.43325e+06	4.94176e+06	4.5147e+06	6.11751e+06	5.22868e+06
SWISS	S2542_RAT	Slc25a42	1	1	66.53	0.029207	1.53451	0.0284039	1.31957	-0.400071	0.642984	Sham	UDD	35077	Mitochondrial coenzyme A transporter SLC25A42 OS=Rattus norvegicus OX=10116 GN=Slc25a42 PE=2 SV=1	28434.9	41001.1	31627	43805.4	37163	21536.7	30083.6	30675.5	28818.8	26832.4
SWISS	MAK_RAT	Mak	1	1	29.06	0.00536872	2.27013	0.00645305	1.3262	-0.407293	0.91015	Sham	UDD	69853	Serine/threonine-protein kinase MAK OS=Rattus norvegicus OX=10116 GN=Mak PE=1 SV=2	1.01087e+06	1.20607e+06	1.08576e+06	871066	1.24554e+06	762212	903660	775157	777232	868097
SWISS	F210A_RAT	Fam210a	2	2	81.67	0.0327287	1.48507	0.0313164	1.32889	-0.410227	0.619029	Sham	UDD	31455	Protein FAM210A OS=Rattus norvegicus OX=10116 GN=Fam210a PE=2 SV=1	119323	152736	118525	161704	95718.6	106437	95589.8	107826	92539.2	85235.3
TrEMBL	tr|D3ZVR9|D3ZVR9_RAT	Pgm5	5	5	201.57	0.0478039	1.32054	0.0495699	1.32951	-0.410895	0.536662	Sham	UDD	62165	Phosphoglucomutase 5 OS=Rattus norvegicus OX=10116 GN=Pgm5 PE=1 SV=3	156970	93282.3	149299	115510	121494	108991	97694.3	81925.1	78023.7	112154
SWISS	SYNP2_RAT	Synpo2	15	15	1020.89	0.00413813	2.3832	0.00515943	1.33128	-0.412811	0.933124	Sham	UDD	135941	Synaptopodin-2 OS=Rattus norvegicus OX=10116 GN=Synpo2 PE=1 SV=2	5.45168e+06	5.5817e+06	6.20204e+06	6.38211e+06	5.39248e+06	3.42151e+06	4.54701e+06	4.20087e+06	5.00951e+06	4.61222e+06
SWISS	SHIP1_RAT	Inpp5d	1	1	32.96	0.00159154	2.79818	0.00231325	1.33144	-0.412985	0.982325	Sham	UDD	133509	Phosphatidylinositol 3,4,5-trisphosphate 5-phosphatase 1 OS=Rattus norvegicus OX=10116 GN=Inpp5d PE=1 SV=1	381421	434519	385620	339212	380740	255151	295105	259155	312872	320903
TrEMBL	tr|D3ZTC5|D3ZTC5_RAT;tr|M0RCF7|M0RCF7_RAT;tr|M0R5Y4|M0R5Y4_RAT;tr|A0A1W2Q6M2|A0A1W2Q6M2_RAT	Myot	20	20	1285.12	0.00441905	2.35467	0.00660757	1.33525	-0.417108	0.927773	Sham	UDD	55089	Myotilin (Predicted) OS=Rattus norvegicus OX=10116 GN=Myot PE=4 SV=1	1.4577e+07	9.98628e+06	1.13377e+07	1.2159e+07	1.27395e+07	8.06877e+06	9.68796e+06	8.78154e+06	9.88583e+06	9.11022e+06
SWISS	MCPT1_RAT	Mcpt1	5	5	269	0.0494901	1.30548	0.0447148	1.36362	-0.447446	0.528991	Sham	UDD	28599	Mast cell protease 1 OS=Rattus norvegicus OX=10116 GN=Mcpt1 PE=1 SV=3	1.62977e+06	2.41151e+06	1.67813e+06	1.97996e+06	1.21009e+06	1.57497e+06	1.221e+06	1.28484e+06	1.29329e+06	1.15957e+06
SWISS	ATP5S_RAT	Dmac2l	1	1	29.02	0.00405757	2.39173	0.00508268	1.36821	-0.452287	0.934669	Sham	UDD	23309	ATP synthase subunit s, mitochondrial OS=Rattus norvegicus OX=10116 GN=Dmac2l PE=2 SV=1	35077.7	32478.4	34591.3	30197.2	26893.6	23191.5	22676.4	26656.9	18512	25347.8
SWISS	ODBB_RAT	Bckdhb	2	2	128.52	0.0101121	1.99516	0.0112682	1.3737	-0.45807	0.833533	Sham	UDD	42796	2-oxoisovalerate dehydrogenase subunit beta, mitochondrial OS=Rattus norvegicus OX=10116 GN=Bckdhb PE=1 SV=3	258916	327361	308831	372052	265155	172048	239406	232490	220392	251127
TrEMBL	tr|G3V7K1|G3V7K1_RAT	Myom2	57	57	4277.44	0.00421568	2.37513	0.00635051	1.37414	-0.458525	0.931641	Sham	UDD	164609	Myomesin 2 OS=Rattus norvegicus OX=10116 GN=Myom2 PE=1 SV=1	6.43519e+07	5.9505e+07	6.89382e+07	6.17911e+07	8.11101e+07	4.56305e+07	5.50008e+07	4.79687e+07	4.03871e+07	5.53092e+07
SWISS	CD36_RAT	Cd36	4	4	223.98	0.0494177	1.30612	0.0447148	1.37494	-0.459364	0.529315	Sham	UDD	52697	Platelet glycoprotein 4 OS=Rattus norvegicus OX=10116 GN=Cd36 PE=1 SV=3	879176	696351	828320	1.11714e+06	787818	533471	418372	838690	606931	736357
TrEMBL	tr|A0A096MK50|A0A096MK50_RAT	Dpt	1	1	71.98	0.016427	1.78444	0.0202602	1.37973	-0.464384	0.754932	Sham	UDD	10021	Dermatopontin (Fragment) OS=Rattus norvegicus OX=10116 GN=Dpt PE=1 SV=1	193056	148893	131530	131163	157952	140631	117050	88857.1	110374	95800.7
TrEMBL	tr|D3ZKG1|D3ZKG1_RAT	Mmut	4	4	185.46	0.0350581	1.45521	0.0383911	1.40349	-0.489017	0.604349	Sham	UDD	91977	Methylmalonyl-CoA isomerase OS=Rattus norvegicus OX=10116 GN=Mmut PE=1 SV=2	159663	244430	192576	236515	164060	97185.3	148466	176034	158003	130858
SWISS	ODBA_RAT	Bckdha	3	3	120.25	0.0110087	1.95826	0.0120662	1.41403	-0.499808	0.820973	Sham	UDD	50133	2-oxoisovalerate dehydrogenase subunit alpha, mitochondrial (Fragment) OS=Rattus norvegicus OX=10116 GN=Bckdha PE=1 SV=1	218109	269353	275609	355823	305314	172194	196812	241141	174508	222546
TrEMBL	tr|F1LVS1|F1LVS1_RAT	Baiap3	1	1	26.24	0.0195259	1.70939	0.0233684	1.41499	-0.500789	0.723184	Sham	UDD	128699	BAI1-associated protein 3 OS=Rattus norvegicus OX=10116 GN=Baiap3 PE=1 SV=2	38212	56217.3	46517.1	44588.9	35969.7	38633.2	26478.7	36650.3	23976.3	30803.6
SWISS	ECH1_RAT	Ech1	8	8	385.8	0.0492637	1.30747	0.0446611	1.41994	-0.505835	0.530007	Sham	UDD	36148	Delta(3,5)-Delta(2,4)-dienoyl-CoA isomerase, mitochondrial OS=Rattus norvegicus OX=10116 GN=Ech1 PE=1 SV=2	774430	1.22826e+06	862993	1.13333e+06	695680	505061	510315	823049	767510	700314
SWISS	ALDOC_RAT	Aldoc	3	2	120.03	0.0399368	1.39863	0.0372798	1.42434	-0.510294	0.576161	Sham	UDD	39259	Fructose-bisphosphate aldolase C OS=Rattus norvegicus OX=10116 GN=Aldoc PE=1 SV=3	86617.7	74104.4	122568	68804.7	66533.9	69368.8	59552.5	69235.7	47842.7	47910.9
TrEMBL	tr|D3ZNU1|D3ZNU1_RAT	Cebpz	1	1	28.37	0.032689	1.4856	0.0359921	1.42857	-0.514574	0.619286	Sham	UDD	119706	CCAAT/enhancer-binding protein zeta OS=Rattus norvegicus OX=10116 GN=Cebpz PE=1 SV=1	1.81197e+06	1.10854e+06	1.64613e+06	1.07088e+06	1.78164e+06	1.14195e+06	1.14807e+06	1.00732e+06	831512	1.06456e+06
SWISS	SKA3_RAT	Ska3	2	2	88.8	0.0250051	1.60197	0.0247221	1.43169	-0.517717	0.67484	Sham	UDD	46323	Spindle and kinetochore-associated protein 3 OS=Rattus norvegicus OX=10116 GN=Ska3 PE=2 SV=1	9.54608e+06	5.90254e+06	6.05454e+06	5.84275e+06	4.85802e+06	4.16123e+06	4.35434e+06	4.85276e+06	3.96312e+06	5.16222e+06
TrEMBL	tr|D3ZM60|D3ZM60_RAT	Ppp1r3a	9	9	536.38	0.000745981	3.12727	0.00153655	1.43261	-0.518644	0.995576	Sham	UDD	122054	Protein phosphatase 1, regulatory subunit 3A OS=Rattus norvegicus OX=10116 GN=Ppp1r3a PE=1 SV=1	485929	450779	503572	463705	397548	338122	347911	330455	333250	256797
TrEMBL	tr|A0A0G2JWD6|A0A0G2JWD6_RAT	Ap3b1	1	1	25.84	0.00193062	2.7143	0.00327306	1.43865	-0.524712	0.976064	Sham	UDD	121425	AP-3 complex subunit beta OS=Rattus norvegicus OX=10116 GN=Ap3b1 PE=1 SV=1	445994	577223	512603	455703	550185	311165	389484	291907	396540	377639
TrEMBL	tr|D3ZWP4|D3ZWP4_RAT	Smtnl1	4	4	240.08	9.50947e-05	4.02184	0.000303089	1.43866	-0.524723	0.999987	Sham	UDD	50570	Smoothelin-like 1 OS=Rattus norvegicus OX=10116 GN=Smtnl1 PE=1 SV=2	735707	617640	645891	645131	733412	445749	477602	454160	533106	437254
TrEMBL	tr|Q4V7E3|Q4V7E3_RAT	Zbed3	1	1	57.97	0.00919429	2.03648	0.0124146	1.44144	-0.527506	0.846967	Sham	UDD	26137	Zinc finger, BED domain containing 3, isoform CRA_a OS=Rattus norvegicus OX=10116 GN=Zbed3 PE=2 SV=1	21747	25295.7	21977.5	16234.7	18557.5	15426	12387.1	14470	11836.4	17900.7
SWISS	EPAS1_RAT	Epas1	1	1	26.38	0.0160909	1.79342	0.0167772	1.44651	-0.532575	0.758606	Sham	UDD	96656	Endothelial PAS domain-containing protein 1 OS=Rattus norvegicus OX=10116 GN=Epas1 PE=2 SV=1	496188	414069	560297	520446	390128	283889	244449	403745	294419	419619
SWISS	AT2A1_RAT;AT2A3_RAT	Atp2a1	49	32	3869.12	0.000850924	3.07011	0.00135057	1.4483	-0.534356	0.994236	Sham	UDD	109339	Sarcoplasmic/endoplasmic reticulum calcium ATPase 1 OS=Rattus norvegicus OX=10116 GN=Atp2a1 PE=1 SV=1	1.17654e+08	1.2112e+08	1.2729e+08	1.1132e+08	1.43508e+08	8.1792e+07	8.56914e+07	7.36084e+07	8.26817e+07	1.04931e+08
SWISS	MAVS_RAT	Mavs	8	8	339.7	0.0141819	1.84827	0.0149483	1.45171	-0.537756	0.780452	Sham	UDD	53771	Mitochondrial antiviral-signaling protein OS=Rattus norvegicus OX=10116 GN=Mavs PE=1 SV=1	1.2843e+06	747116	818445	1.05872e+06	1.24437e+06	690507	689554	662416	742175	764914
TrEMBL	tr|A0A0H2UHR2|A0A0H2UHR2_RAT	Myoz3	8	8	477.96	0.011665	1.93312	0.0152221	1.47259	-0.558355	0.81211	Sham	UDD	27184	Myozenin 3 OS=Rattus norvegicus OX=10116 GN=Myoz3 PE=3 SV=1	5.02165e+06	3.18266e+06	3.72989e+06	3.88743e+06	5.60832e+06	3.34471e+06	2.61417e+06	2.65222e+06	2.79789e+06	3.14358e+06
TrEMBL	tr|A0A0G2K9N9|A0A0G2K9N9_RAT	Atp2a3	11	10	879.79	0.000228468	3.64118	0.00060154	1.48914	-0.574475	0.999761	Sham	UDD	107544	Calcium-transporting ATPase OS=Rattus norvegicus OX=10116 GN=Atp2a3 PE=1 SV=1	4.94494e+07	5.05902e+07	5.64973e+07	5.10077e+07	6.44129e+07	3.42789e+07	4.0125e+07	3.38111e+07	3.44445e+07	3.99683e+07
SWISS	AKP13_RAT	Akap13	1	1	29.15	0.0419118	1.37766	0.0389873	1.49014	-0.575443	0.565615	Sham	UDD	301216	A-kinase anchor protein 13 OS=Rattus norvegicus OX=10116 GN=Akap13 PE=1 SV=2	28763.7	50817.7	51908.8	34563	59832.4	24870.6	37629	29330.7	31275.4	28481.6
SWISS	RYR2_RAT	Ryr2	8	1	354.17	0.0121262	1.91628	0.0131031	1.50133	-0.586241	0.806041	Sham	UDD	562594	Ryanodine receptor 2 OS=Rattus norvegicus OX=10116 GN=Ryr2 PE=1 SV=2	130153	174111	161593	152203	164835	106149	119957	117143	62492.8	115725
TrEMBL	tr|A0A096MKD4|A0A096MKD4_RAT;tr|A0A096MJ01|A0A096MJ01_RAT	Ldb3	27	3	2086.81	0.030383	1.51737	0.0342686	1.52238	-0.606327	0.634731	Sham	UDD	72286	LIM domain-binding 3 OS=Rattus norvegicus OX=10116 GN=Ldb3 PE=1 SV=1	1.94181e+07	1.20082e+07	2.01214e+07	1.69402e+07	2.72878e+07	1.37568e+07	1.48224e+07	1.25235e+07	9.82148e+06	1.19877e+07
TrEMBL	tr|D3ZVJ3|D3ZVJ3_RAT	Kntc1	1	1	27.29	0.000413285	3.38375	0.000955247	1.52336	-0.607259	0.998827	Sham	UDD	233097	Kinetochore associated 1 (Predicted) OS=Rattus norvegicus OX=10116 GN=Kntc1 PE=4 SV=2	2.73853e+06	3.09407e+06	2.99182e+06	2.55103e+06	3.52677e+06	1.84723e+06	2.29105e+06	1.84034e+06	1.76462e+06	2.03921e+06
SWISS	AT2A2_RAT	Atp2a2	40	22	2647.67	2.98835e-05	4.52457	0.000102462	1.53027	-0.613785	1	Sham	UDD	114694	Sarcoplasmic/endoplasmic reticulum calcium ATPase 2 OS=Rattus norvegicus OX=10116 GN=Atp2a2 PE=1 SV=1	2.55439e+07	2.48577e+07	2.59989e+07	2.5431e+07	2.40931e+07	1.48509e+07	1.85954e+07	1.43502e+07	1.71516e+07	1.73411e+07
SWISS	ACD11_RAT	Acad11	1	1	26.24	0.00733813	2.13441	0.00842275	1.55414	-0.636115	0.876091	Sham	UDD	87316	Acyl-CoA dehydrogenase family member 11 OS=Rattus norvegicus OX=10116 GN=Acad11 PE=1 SV=1	34816.6	27720.4	22793.8	26029.2	22314.4	20182	19243.3	17118.2	11767.6	17700.8
SWISS	NDUAB_RAT	Ndufa11	1	1	47.77	0.0103014	1.9871	0.0114079	1.55491	-0.636834	0.830836	Sham	UDD	14844	NADH dehydrogenase [ubiquinone] 1 alpha subcomplex subunit 11 OS=Rattus norvegicus OX=10116 GN=Ndufa11 PE=2 SV=1	218527	322257	235167	372482	226930	167888	153523	230322	161116	171678
SWISS	CMA1_RAT	Cma1	2	2	95.66	0.00142678	2.84564	0.00211399	1.57717	-0.657337	0.985237	Sham	UDD	27551	Chymase OS=Rattus norvegicus OX=10116 GN=Cma1 PE=2 SV=1	367186	343145	274664	346784	330124	277563	181703	172285	200565	221609
SWISS	GPBL1_RAT	Gpbp1l1	1	1	31.18	0.0111564	1.95248	0.012203	1.58145	-0.661252	0.818955	Sham	UDD	52400	Vasculin-like protein 1 OS=Rattus norvegicus OX=10116 GN=Gpbp1l1 PE=1 SV=1	128038	154832	128012	114839	156098	86046.3	98773.3	117617	52702.5	75995
TrEMBL	tr|D3ZZN3|D3ZZN3_RAT	Acss1	2	2	70.97	0.00194744	2.71054	0.00328501	1.59883	-0.677013	0.975746	Sham	UDD	74844	Acetyl-coenzyme A synthetase OS=Rattus norvegicus OX=10116 GN=Acss1 PE=3 SV=1	82358.8	89560.6	79732.3	91362.6	59847.1	45862.7	45446.4	65989.9	47941.9	46732.2
TrEMBL	tr|A0A0G2K395|A0A0G2K395_RAT	Lrrc20	2	2	83.81	0.0116886	1.93224	0.0152221	1.61319	-0.689914	0.811797	Sham	UDD	18601	Leucine-rich repeat-containing 20 OS=Rattus norvegicus OX=10116 GN=Lrrc20 PE=1 SV=1	123540	62550.7	70609.1	68193.3	91291	57274.5	41265.1	57504	47509.3	54435.7
SWISS	MTAP2_RAT	Map2	1	1	28.19	0.0160112	1.79558	0.0167267	1.62872	-0.703743	0.759484	Sham	UDD	202288	Microtubule-associated protein 2 OS=Rattus norvegicus OX=10116 GN=Map2 PE=1 SV=3	42595.2	33041.5	47165.8	34766.7	31437.8	24853	13099.2	25488.1	20318	32287.6
TrEMBL	tr|F1LVZ9|F1LVZ9_RAT	Hectd3	1	1	25.82	0.00275131	2.56046	0.0043961	1.63256	-0.707139	0.960163	Sham	UDD	97212	HECT domain E3 ubiquitin protein ligase 3 OS=Rattus norvegicus OX=10116 GN=Hectd3 PE=1 SV=3	257183	267872	187053	288009	203629	154094	110169	139358	158929	174784
SWISS	AT1B1_RAT	Atp1b1	1	1	44.91	0.0122639	1.91137	0.0131986	1.65228	-0.724461	0.804253	Sham	UDD	35179	Sodium/potassium-transporting ATPase subunit beta-1 OS=Rattus norvegicus OX=10116 GN=Atp1b1 PE=1 SV=1	104264	51299.5	72636.8	86553.9	85491.2	53317.7	57228.8	51951.2	33229.8	46510.2
SWISS	ACOX1_RAT	Acox1	1	1	25.43	0.0430871	1.36565	0.039735	1.66784	-0.737978	0.559552	Sham	UDD	74631	Peroxisomal acyl-coenzyme A oxidase 1 OS=Rattus norvegicus OX=10116 GN=Acox1 PE=1 SV=1	32021.4	39717.8	41942	37240.6	67596.2	31546.8	16538.6	28437.2	14924.7	39571.5
TrEMBL	tr|D3ZCF8|D3ZCF8_RAT	Abca8a	4	4	170.91	0.0252393	1.59792	0.0290576	1.69938	-0.765004	0.672957	Sham	UDD	184775	ATP-binding cassette, subfamily A (ABC1), member 8a OS=Rattus norvegicus OX=10116 GN=Abca8a PE=1 SV=3	64034.6	45991.9	29068.2	33631.5	32815.1	32125.7	21172.4	18240.5	18645.6	30766.8
TrEMBL	tr|D3ZLT6|D3ZLT6_RAT	Klhl31	1	1	54.3	0.0103637	1.98449	0.013703	1.77534	-0.828093	0.829954	Sham	UDD	70152	Kelch-like family member 31 OS=Rattus norvegicus OX=10116 GN=Klhl31 PE=4 SV=1	40347.8	41877.6	32481.3	64418.6	47323.1	29780.3	23724.4	36676	20102.2	17269.5
TrEMBL	tr|D4A871|D4A871_RAT	Lmod3	5	5	217.48	0.0379253	1.42107	0.0410452	1.86708	-0.900783	0.587394	Sham	UDD	66049	Leiomodin 3 OS=Rattus norvegicus OX=10116 GN=Lmod3 PE=4 SV=3	244278	215651	235053	104472	319081	111295	189243	67542	115048	115955
TrEMBL	tr|D3ZDL0|D3ZDL0_RAT	RGD1559903	1	1	28.27	0.0146163	1.83516	0.0183635	1.94727	-0.961451	0.775329	Sham	UDD	18803	Similar to RIKEN cDNA 1700049L16 OS=Rattus norvegicus OX=10116 GN=RGD1559903 PE=3 SV=1	646684	499169	805493	530724	759431	610189	234832	224915	413228	181477
TrEMBL	tr|A0A0G2K1W9|A0A0G2K1W9_RAT	Ldhd	1	1	26.92	0.0231233	1.63595	0.0269804	2.0282	-1.0202	0.690472	Sham	UDD	51810	Lactate dehydrogenase D OS=Rattus norvegicus OX=10116 GN=Ldhd PE=1 SV=1	14612.5	28290.7	30707.8	39171.1	24297.1	8413.01	10263.9	28865.5	9404.95	10639.1
SWISS	RMD1_RAT	Rmdn1	4	3	168.43	0.0434528	1.36198	0.0400034	2.05055	-1.03601	0.557696	Sham	UDD	35378	Regulator of microtubule dynamics protein 1 OS=Rattus norvegicus OX=10116 GN=Rmdn1 PE=2 SV=1	96814.5	124080	82699.7	116887	32514.5	47117.6	35627.9	57097.7	51358.8	29712.6
TrEMBL	tr|F1LWZ7|F1LWZ7_RAT	Tbc1d8	1	1	34.84	0.0418908	1.37788	0.0446619	2.16417	-1.11382	0.565725	Sham	UDD	129932	TBC1 domain family, member 8 OS=Rattus norvegicus OX=10116 GN=Tbc1d8 PE=1 SV=2	53736.7	25827.9	38526	18980.6	15552.6	19307.7	6663.88	17723.2	17363.7	9464.57
TrEMBL	tr|A0A0G2K2T1|A0A0G2K2T1_RAT	Txlnb	3	3	164.63	2.62359e-05	4.5811	0.000126094	2.29543	-1.19877	1	Sham	UDD	76909	Taxilin beta OS=Rattus norvegicus OX=10116 GN=Txlnb PE=1 SV=1	175725	149194	162179	160878	182168	56392.7	94577.8	75847.5	74631.3	60200.5
TrEMBL	tr|A0A096MJJ4|A0A096MJJ4_RAT	Cfap58	1	1	30.19	0.0497939	1.30282	0.0514572	2.40465	-1.26583	0.527636	Sham	UDD	103681	Cilia and flagella-associated protein 58-like 1 OS=Rattus norvegicus OX=10116 GN=Cfap58 PE=4 SV=1	6264.59	14345.4	13012.7	16772	3831.27	3679.74	10433.6	3881.58	2443.6	2111.9
TrEMBL	tr|A0A0G2K6L3|A0A0G2K6L3_RAT	Rev3l	1	1	27.27	0.0439654	1.35689	0.0463838	2.8047	-1.48785	0.555119	Sham	UDD	342959	DNA polymerase zeta catalytic subunit OS=Rattus norvegicus OX=10116 GN=Rev3l PE=3 SV=1	71929.3	59624.7	24290.8	49016.1	11523.5	16581	8651.56	17853.4	13456.7	20608
TrEMBL	tr|A0A0G2K8S9|A0A0G2K8S9_RAT	Art3	1	1	46.18	0.000390526	3.40835	0.000923799	3.10606	-1.63508	0.99898	Sham	UDD	48176	NAD(P)(+)--arginine ADP-ribosyltransferase OS=Rattus norvegicus OX=10116 GN=Art3 PE=3 SV=1	58907.8	43615.1	41466.2	67522.9	53264.8	11781.6	16992.6	9821.37	27168.4	19481.3
SWISS	MFN1_RAT;MFN2_RAT	Mfn1	2	2	73.45	0.000751638	3.12399	0.00123324	3.71952	-1.89512	0.995507	Sham	UDD	83794	Mitofusin-1 OS=Rattus norvegicus OX=10116 GN=Mfn1 PE=1 SV=1	2647.33	4079.26	3066.35	5037.99	1538.29	678.08	624.286	1007.47	1270.32	820.743
TrEMBL	tr|D3ZPT6|D3ZPT6_RAT	Olr631	1	1	35.65	0.0217237	1.66307	0.0256438	3.78681	-1.92098	0.702728	Sham	UDD	35279	Olfactory receptor OS=Rattus norvegicus OX=10116 GN=Olr631 PE=3 SV=1	18694.8	26304.5	21352.5	18626.5	3345.66	1972.66	5326.26	4927.96	5101.52	5995.72
SWISS	STX1A_RAT;STX1B_RAT	Stx1a	1	1	32.63	0.0174375	1.75851	0.0180057	5.4779	-2.45362	0.744169	Sham	UDD	33047	Syntaxin-1A OS=Rattus norvegicus OX=10116 GN=Stx1a PE=1 SV=1	5106.78	8629.04	2930.06	8430.55	28014.2	1442.72	750.937	4830.04	2362.48	309.253

## Sheet: 2B
Supplementary Table 2B; Protein levels by Global mass spectrometry in 3-day post BDD rat diaphragm
																Normalized abundance
																Sham					BDD
Gene	Accession	Description	Database	Peptide count	Unique peptides	Confidence score	Anova (p)	log10	q Value	Max fold change	Log2	Power	Highest mean condition	Lowest mean condition	Mass	20210107_C3P0_4492_1	20210107_C3P0_4492_4	20210107_C3P0_4492_7	20210107_C3P0_4492_10	20210107_C3P0_4492_13	20210107_C3P0_4492_3	20210107_C3P0_4492_6	20210107_C3P0_4492_9	20210107_C3P0_4492_12	20210107_C3P0_4492_15
Me2	tr|A0A0G2K502|A0A0G2K502_RAT	Malic enzyme OS=Rattus norvegicus OX=10116 GN=Me2 PE=1 SV=1	TrEMBL	1	1	49.17	0.0431854	1.36466	0.0537193	1313.08	10.3587	0.559052	BDD	Sham	66267	0	0	0	0	0	5317.92	575.57	0	671.888	0
Gm2a	tr|Q6IN37|Q6IN37_RAT	GM2 ganglioside activator OS=Rattus norvegicus OX=10116 GN=Gm2a PE=1 SV=1	TrEMBL	1	1	28.92	0.00407505	2.38987	0.00805185	1216.53	10.2486	0.934333	BDD	Sham	21479	0	0	0	0	0	1968.61	777.009	1947.84	1389.17	0
Nucb1	NUCB1_RAT	Nucleobindin-1 OS=Rattus norvegicus OX=10116 GN=Nucb1 PE=1 SV=1	SWISS	1	1	32.69	0.0413437	1.38359	0.0513573	581.498	9.18363	0.568602	BDD	Sham	53474	0	0	0	0	0	1848.29	640.153	419.041	0	0
Plod2	PLOD2_RAT	Procollagen-lysine,2-oxoglutarate 5-dioxygenase 2 OS=Rattus norvegicus OX=10116 GN=Plod2 PE=2 SV=1	SWISS	2	2	105.65	0.00521167	2.28302	0.0089667	78.1468	6.28812	0.913012	BDD	Sham	84488	0	0.404517	316.573	358.531	348.366	41874.6	5476.63	12653.1	5315.02	14693.3
Coro1a	COR1A_RAT	Coronin-1A OS=Rattus norvegicus OX=10116 GN=Coro1a PE=1 SV=3	SWISS	1	1	66.85	4.55911e-07	6.34112	5.66334e-05	66.2044	6.04885	1	BDD	Sham	51033	1555.42	844.707	1157.76	1965.56	404.931	102280	55758	87239.4	70473.6	76734
Zfp281	tr|A0A0G2K3M5|A0A0G2K3M5_RAT	Zinc finger protein 281 OS=Rattus norvegicus OX=10116 GN=Zfp281 PE=1 SV=1	TrEMBL	1	1	27.91	0.0350312	1.45554	0.0454069	52.692	5.71951	0.604513	BDD	Sham	96598	109.188	1067.53	380.798	0	0	21658.1	4786.64	36994.7	18590.5	38.7576
Dbnl	DBNL_RAT	Drebrin-like protein OS=Rattus norvegicus OX=10116 GN=Dbnl PE=1 SV=1	SWISS	1	1	52.66	0.0345222	1.4619	0.0443891	39.9765	5.32108	0.60765	BDD	Sham	48583	0	0.423122	0	0	217.046	2445.07	0	4116.93	516.452	1615.21
Cd14	CD14_RAT	Monocyte differentiation antigen CD14 OS=Rattus norvegicus OX=10116 GN=Cd14 PE=2 SV=2	SWISS	1	1	40.06	0.00515747	2.28756	0.00889809	37.7972	5.24021	0.914005	BDD	Sham	40029	227.374	28.8774	0	376.563	337.148	10480.1	3475.29	10443.7	5394.3	6868.39
Rcn3	RCN3_RAT	Reticulocalbin-3 OS=Rattus norvegicus OX=10116 GN=Rcn3 PE=1 SV=1	SWISS	1	1	67.59	0.042411	1.37252	0.0523689	29.4659	4.88098	0.563021	BDD	Sham	37918	0	0	0	476.525	0	8265.53	486.065	3562.85	1726.81	0
Clec10a	CLC10_RAT	C-type lectin domain family 10 member A OS=Rattus norvegicus OX=10116 GN=Clec10a PE=1 SV=1	SWISS	1	1	33.43	7.55579e-06	5.12172	0.000154032	27.5509	4.78403	1	BDD	Sham	34221	770.587	895.78	575.495	291.973	283.608	28173.2	7344.93	13521.6	11450.6	17132.7
Srsf2	SRSF2_RAT	Serine/arginine-rich splicing factor 2 OS=Rattus norvegicus OX=10116 GN=Srsf2 PE=1 SV=3	SWISS	1	1	88.28	0.0389413	1.40959	0.0490599	22.7769	4.5095	0.581656	BDD	Sham	25461	0	0	643.913	0	0	6145.2	3622.65	2922.45	1976.03	0
Mrc1	tr|D3ZD31|D3ZD31_RAT	Mannose receptor, C type 1 OS=Rattus norvegicus OX=10116 GN=Mrc1 PE=1 SV=3	TrEMBL	3	3	107.66	0.000709108	3.14929	0.00230938	17.0032	4.08773	0.996016	BDD	Sham	164884	3612.08	4268.92	874.18	2533.5	1533.65	106725	22856	42178.4	37562.9	8698.09
Cotl1	COTL1_RAT	Coactosin-like protein OS=Rattus norvegicus OX=10116 GN=Cotl1 PE=1 SV=1	SWISS	1	1	42.21	1.04133e-05	4.98241	0.000190228	14.3089	3.83884	1	BDD	Sham	15922	9838.34	6261.6	2855.12	4495.7	2790.22	105367	44957.9	90044.3	63389.2	71721.5
Efhd2	EFHD2_RAT	EF-hand domain-containing protein D2 OS=Rattus norvegicus OX=10116 GN=Efhd2 PE=1 SV=1	SWISS	2	2	77.68	0.000331171	3.47995	0.00109787	14.0471	3.8122	0.999331	BDD	Sham	26743	2936.74	320.643	359.443	1469.98	2631.22	17531.3	18114.1	33606.9	24010.5	15152.8
Hmgb2	HMGB2_RAT	High mobility group protein B2 OS=Rattus norvegicus OX=10116 GN=Hmgb2 PE=2 SV=2	SWISS	1	1	56.44	1.05938e-06	5.97495	8.36985e-05	12.5565	3.65036	1	BDD	Sham	24144	1355.87	1163.65	1187.76	846.965	1012.3	20276.6	13809	16330.8	7310.91	12168.9
RGD1559962	tr|D3ZN59|D3ZN59_RAT;tr|D3ZS25|D3ZS25_RAT	Similar to High mobility group protein 2 (HMG-2) OS=Rattus norvegicus OX=10116 GN=RGD1559962 PE=3 SV=2	TrEMBL	1	1	56.44	1.05938e-06	5.97495	8.80836e-05	12.5565	3.65036	1	BDD	Sham	24002	1355.87	1163.65	1187.76	846.965	1012.3	20276.6	13809	16330.8	7310.91	12168.9
Slc44a2	CTL2_RAT	Choline transporter-like protein 2 OS=Rattus norvegicus OX=10116 GN=Slc44a2 PE=2 SV=1	SWISS	1	1	26.01	0.0410346	1.38685	0.0510754	11.791	3.55961	0.570243	BDD	Sham	79844	1001.41	0	1205.06	448.343	2315.35	8427.49	20948.3	10782.5	13530.1	4914.65
Rrad	tr|A0A0G2JZ99|A0A0G2JZ99_RAT;tr|G3V7K9|G3V7K9_RAT	GTP-binding protein RAD OS=Rattus norvegicus OX=10116 GN=Rrad PE=3 SV=1	TrEMBL	1	1	35.44	0.000910123	3.0409	0.00271817	11.7148	3.55026	0.993428	BDD	Sham	29083	11723.4	1087.67	2084.31	19908.2	1637.65	131222	86821.1	90037.2	55540.2	63281.8
Psme3	tr|Q5FVM2|Q5FVM2_RAT;tr|A0A096MKF4|A0A096MKF4_RAT	Proteaseome (Prosome, macropain) 28 subunit, 3 OS=Rattus norvegicus OX=10116 GN=Psme3 PE=1 SV=1	TrEMBL	2	1	82.08	0.000206377	3.68534	0.000969211	10.8752	3.44298	0.999823	BDD	Sham	29488	2420.39	318.31	766.655	2328.08	514.805	17993.7	10174.4	11935.5	14848.8	14086.3
Lcp1	tr|A0A0G2K014|A0A0G2K014_RAT	Lymphocyte cytosolic protein 1 OS=Rattus norvegicus OX=10116 GN=Lcp1 PE=1 SV=1	TrEMBL	8	7	456.15	6.27759e-06	5.20221	0.000182515	10.8421	3.43858	1	BDD	Sham	71935	15279.3	27246.2	34021.7	31572	32042.1	470340	160113	323910	284129	281153
Snd1	SND1_RAT	Staphylococcal nuclease domain-containing protein 1 OS=Rattus norvegicus OX=10116 GN=Snd1 PE=1 SV=1	SWISS	3	3	161.85	0.000441267	3.3553	0.00135264	10.8255	3.43637	0.998624	BDD	Sham	101888	1101.61	3742.05	1209.13	4627.32	664.102	36714.2	9310.44	23012.7	20826.3	32943.4
Tubb6	tr|Q4QQV0|Q4QQV0_RAT	Tubulin beta chain OS=Rattus norvegicus OX=10116 GN=Tubb6 PE=1 SV=1	TrEMBL	14	6	884.13	2.28148e-06	5.64178	0.000134419	10.8069	3.43388	1	BDD	Sham	50027	141915	51415.5	77057.4	113271	81563.6	1.15361e+06	879579	689406	1.07949e+06	1.22552e+06
Tubb3	TBB3_RAT	Tubulin beta-3 chain OS=Rattus norvegicus OX=10116 GN=Tubb3 PE=1 SV=1	SWISS	12	1	757.74	7.39229e-05	4.13122	0.000413636	10.5251	3.39577	0.999995	BDD	Sham	50386	5354.33	2506.41	2911.78	2800.06	2921.94	39715.1	33125.3	10876.9	55299.5	34590.3
LOC100912604	tr|Q99MI5|Q99MI5_RAT	Spermidine synthase OS=Rattus norvegicus OX=10116 GN=LOC100912604 PE=1 SV=1	TrEMBL	1	1	30.15	0.0181962	1.74002	0.02711	10.1132	3.33817	0.736357	BDD	Sham	33975	888.3	818.316	255.768	427.176	219.152	13831.9	887.359	6445.22	4522.48	695.487
Fubp1	FUBP1_RAT	Far upstream element-binding protein 1 OS=Rattus norvegicus OX=10116 GN=Fubp1 PE=1 SV=1	SWISS	1	1	35.67	8.38273e-05	4.07661	0.000437523	9.64068	3.26913	0.999992	BDD	Sham	67155	3378.08	1238.52	2538.75	633.78	1549.96	24798.6	15046.4	21788.5	17670.6	10731.2
Sh3bgrl3	tr|B2RZ27|B2RZ27_RAT	SH3 domain binding glutamic acid-rich protein-like 3 OS=Rattus norvegicus OX=10116 GN=Sh3bgrl3 PE=1 SV=1	TrEMBL	2	2	115.15	0.00735035	2.13369	0.0125691	9.21177	3.20348	0.87589	BDD	Sham	10470	5732.34	6112.6	3102.18	568.632	3255.52	71749.5	7919.4	58461	13112.1	21674.7
Spryd7	SPRY7_RAT	SPRY domain-containing protein 7 OS=Rattus norvegicus OX=10116 GN=Spryd7 PE=2 SV=1	SWISS	1	1	28.23	0.012192	1.91393	0.0186514	9.18918	3.19994	0.805185	BDD	Sham	21667	319.526	0	605.52	0	0	1646.55	1122.04	2223.97	2235.98	1271.87
Rbm3	tr|G3V6P6|G3V6P6_RAT;tr|Q5PPI5|Q5PPI5_RAT	RNA binding motif protein 3, isoform CRA_a OS=Rattus norvegicus OX=10116 GN=Rbm3 PE=1 SV=1	TrEMBL	1	1	51.96	0.000848289	3.07146	0.00256901	9.03003	3.17473	0.994271	BDD	Sham	16973	10899	4878.19	3807.72	8773.26	3704.01	50547.6	58842.5	50625	115475	14032.4
Abra	ABRA_RAT	Actin-binding Rho-activating protein OS=Rattus norvegicus OX=10116 GN=Abra PE=1 SV=2	SWISS	3	3	122.17	9.02129e-06	5.04473	0.000169792	8.9668	3.16459	1	BDD	Sham	42875	8871.36	5227.51	5660.3	5486.43	3723.42	25880.3	57613	47615.7	61857.2	66793.3
Sqor	tr|B0BMT9|B0BMT9_RAT	Sqrdl protein OS=Rattus norvegicus OX=10116 GN=Sqor PE=1 SV=1	TrEMBL	1	1	64.63	0.0339184	1.46957	0.044253	8.55821	3.09731	0.611424	BDD	Sham	50170	0	307.583	2298.9	2567.04	0	5491.37	14050	12741.5	4745.18	7248.09
Xirp2	XIRP2_RAT	Xin actin-binding repeat-containing protein 2 OS=Rattus norvegicus OX=10116 GN=Xirp2 PE=1 SV=1	SWISS	28	27	1413.82	1.09411e-06	5.96094	8.36985e-05	8.42554	3.07477	1	BDD	Sham	373751	124941	79021.4	125032	141985	74979	1.10218e+06	722981	1.10777e+06	711926	955135
Arpc1b	ARC1B_RAT	Actin-related protein 2/3 complex subunit 1B OS=Rattus norvegicus OX=10116 GN=Arpc1b PE=1 SV=3	SWISS	2	2	144.06	0.00010104	3.99551	0.00047455	8.23838	3.04236	0.999984	BDD	Sham	41030	15559.4	8562.04	3862.97	8651.41	4266.97	102059	37718.7	75550.7	52468.3	69176
Stmn1	STMN1_RAT;STMN2_RAT	Stathmin OS=Rattus norvegicus OX=10116 GN=Stmn1 PE=1 SV=2	SWISS	3	3	177.97	0.000111156	3.95407	0.000493137	7.79388	2.96234	0.999977	BDD	Sham	17278	4298.29	12531.7	9103.97	8730.95	11160.5	104129	42079.9	111929	39506.2	59514.2
Ptma	PTMA_RAT	Prothymosin alpha OS=Rattus norvegicus OX=10116 GN=Ptma PE=1 SV=2	SWISS	4	4	202.81	0.000526377	3.2787	0.0015718	7.67299	2.93979	0.99792	BDD	Sham	12375	14763	10768.3	4683.44	9328.78	13354.6	116135	33666.4	150570	43120.9	62394.3
Marcks	MARCS_RAT	Myristoylated alanine-rich C-kinase substrate OS=Rattus norvegicus OX=10116 GN=Marcks PE=1 SV=2	SWISS	4	4	239.8	8.29606e-05	4.08113	0.000437523	7.40588	2.88867	0.999992	BDD	Sham	29777	9385.25	13283.6	12339.4	9723.33	15359.8	138571	68387.5	139893	41893.8	56284.1
Nes	NEST_RAT	Nestin OS=Rattus norvegicus OX=10116 GN=Nes PE=1 SV=2	SWISS	2	2	79.76	0.00287021	2.54209	0.00548521	7.30484	2.86885	0.957826	BDD	Sham	208672	748.35	211.687	1961.24	1510.39	1789.66	21538.5	5175.32	6112.81	5863.5	6755.74
Lrrc59	LRC59_RAT	Leucine-rich repeat-containing protein 59 OS=Rattus norvegicus OX=10116 GN=Lrrc59 PE=1 SV=1	SWISS	3	3	101.21	7.59168e-06	5.11966	0.000154032	7.16308	2.84058	1	BDD	Sham	34848	18610.9	17097.3	12802.9	20366.7	14539.2	186527	64602.9	120353	104169	121870
S100a4	S10A4_RAT	Protein S100-A4 OS=Rattus norvegicus OX=10116 GN=S100a4 PE=2 SV=1	SWISS	3	3	113.4	1.45796e-05	4.83625	0.000235704	6.98595	2.80446	1	BDD	Sham	11769	47791.8	18523.3	19375	20716.4	31734.8	231656	164864	249651	134560	184318
Ostf1	OSTF1_RAT	Osteoclast-stimulating factor 1 OS=Rattus norvegicus OX=10116 GN=Ostf1 PE=1 SV=1	SWISS	1	1	32.51	0.00038263	3.41722	0.00121251	6.72293	2.74909	0.999031	BDD	Sham	23654	1923.92	7404.03	5049.72	7903.79	4781.57	62805	36286.4	39181.1	17828.3	25842
Xirp1	tr|D4ABA9|D4ABA9_RAT	Xin actin-binding repeat-containing 1 OS=Rattus norvegicus OX=10116 GN=Xirp1 PE=1 SV=2	TrEMBL	25	25	1951.71	2.62287e-05	4.58122	0.000305288	6.63474	2.73004	1	BDD	Sham	125696	1.34108e+06	564987	738845	1.9598e+06	688150	6.89548e+06	7.02806e+06	7.29766e+06	6.50109e+06	7.39449e+06
Rbp1	RET1_RAT	Retinol-binding protein 1 OS=Rattus norvegicus OX=10116 GN=Rbp1 PE=1 SV=2	SWISS	1	1	27.31	0.00651242	2.18626	0.0107863	6.58031	2.71816	0.889959	BDD	Sham	15824	589.197	2456.84	401.58	192.898	420.574	4668.32	1255.05	2892.85	7176.64	10730.4
Tmx1	tr|Q52KJ9|Q52KJ9_RAT	Thioredoxin domain containing 1 OS=Rattus norvegicus OX=10116 GN=Tmx1 PE=1 SV=1	TrEMBL	1	1	47.54	0.0420653	1.37608	0.0526296	6.48069	2.69615	0.564815	BDD	Sham	31415	241.269	0	589.477	256.28	0	939.004	1086.72	2709.53	612.18	1697.26
Rps21	RS21_RAT	40S ribosomal protein S21 OS=Rattus norvegicus OX=10116 GN=Rps21 PE=1 SV=1	SWISS	1	1	37.07	1.5053e-05	4.82238	0.000235704	6.39979	2.67803	1	BDD	Sham	9122	3856.76	3689.17	4933.25	3659.21	2695.71	29699.2	19204.8	34246.5	12970.5	24413.3
Plin2	tr|F6QBA3|F6QBA3_RAT	Perilipin OS=Rattus norvegicus OX=10116 GN=Plin2 PE=1 SV=1	TrEMBL	1	1	43.45	0.00580209	2.23642	0.0105626	6.0566	2.59851	0.902364	BDD	Sham	46155	374.716	3730.3	2112.78	3998.31	445.458	22163	5706.7	14592.4	7896.52	14214.2
Zyx	tr|D4A7U1|D4A7U1_RAT	Zyxin OS=Rattus norvegicus OX=10116 GN=Zyx PE=1 SV=1	TrEMBL	4	4	157.09	0.00636622	2.19612	0.0112729	5.99763	2.58439	0.892476	BDD	Sham	60265	58770.8	38729.4	35781.7	41049.3	59692.2	850659	115044	175094	103356	159435
F13a1	F13A_RAT	Coagulation factor XIII A chain OS=Rattus norvegicus OX=10116 GN=F13a1 PE=2 SV=3	SWISS	2	2	141.19	0.000681017	3.16684	0.00186768	5.91832	2.56519	0.99634	BDD	Sham	82606	22487.5	13442	9046.69	23580.9	19135.4	192029	87295.5	115308	86495.2	37864.1
Pkig	tr|Q6YH22|Q6YH22_RAT	cAMP-dependent protein kinase inhibitor OS=Rattus norvegicus OX=10116 GN=Pkig PE=1 SV=1	TrEMBL	2	2	116.06	0.00137257	2.86246	0.00369109	5.60514	2.48675	0.986171	BDD	Sham	7939	13041.6	3652.3	7415.77	12447.1	20273	60492.7	88137.6	98437.9	42507.3	28963.5
Jade2	tr|G3V9F5|G3V9F5_RAT	Jade family PHD finger 2 OS=Rattus norvegicus OX=10116 GN=Jade2 PE=1 SV=1	TrEMBL	1	1	40.31	0.00138472	2.85864	0.00370741	5.53892	2.4696	0.985963	BDD	Sham	92067	3941.51	2420.15	2536.98	4318.5	2917.82	41079	15820.9	16384.5	8511.39	7574.4
Postn	tr|A0A097BW25|A0A097BW25_RAT	Periostin OS=Rattus norvegicus OX=10116 GN=Postn PE=1 SV=1	TrEMBL	7	7	396.39	4.08508e-05	4.3888	0.000365911	5.39114	2.43059	1	BDD	Sham	87098	82209.4	83746.1	93129.2	61250.6	85007.5	586910	252962	494457	265720	585210
Clic1	CLIC1_RAT	Chloride intracellular channel protein 1 OS=Rattus norvegicus OX=10116 GN=Clic1 PE=1 SV=1	SWISS	3	3	128.66	2.72965e-05	4.56389	0.000261408	5.26665	2.39688	1	BDD	Sham	26964	88036.8	59160	67445.4	65256.6	40624.2	522040	217472	362783	271669	314116
Map1a	MAP1A_RAT	Microtubule-associated protein 1A OS=Rattus norvegicus OX=10116 GN=Map1a PE=1 SV=1	SWISS	1	1	33.63	0.0196465	1.70672	0.0275451	5.25297	2.39313	0.722021	BDD	Sham	299348	4146.38	4143.86	3234.97	2570.77	2593.96	30108.8	31096.8	10193.8	2564.58	13707.7
Krt1	K2C1_RAT	Keratin, type II cytoskeletal 1 OS=Rattus norvegicus OX=10116 GN=Krt1 PE=2 SV=1	SWISS	7	5	450.67	0.0403708	1.39393	0.0504514	5.16323	2.36827	0.573804	BDD	Sham	64791	200142	300707	194815	382393	287029	503784	385719	1.54465e+06	391527	4.22258e+06
Tmsb10	TYB10_RAT	Thymosin beta-10 OS=Rattus norvegicus OX=10116 GN=Tmsb10 PE=1 SV=2	SWISS	3	2	108.78	0.000181722	3.74059	0.000701044	5.1375	2.36107	0.99988	BDD	Sham	5023	182857	102175	105529	110506	160637	995927	544898	1.04133e+06	444298	373054
Ptbp1	PTBP1_RAT;PTBP3_RAT	Polypyrimidine tract-binding protein 1 OS=Rattus norvegicus OX=10116 GN=Ptbp1 PE=1 SV=1	SWISS	4	4	184.94	2.43589e-05	4.61334	0.000241342	5.08085	2.34507	1	BDD	Sham	59317	39824.3	37349.6	19169	22744.2	30305	174370	90978.4	170423	146523	176744
Myl12b	tr|A0A0G2JSW0|A0A0G2JSW0_RAT;tr|B0BMS8|B0BMS8_RAT	Myosin regulatory light chain 12B OS=Rattus norvegicus OX=10116 GN=Myl12b PE=4 SV=1	TrEMBL	4	4	307.96	9.96074e-07	6.00171	8.80836e-05	5.04618	2.33519	1	BDD	Sham	19767	433145	300813	316956	488044	361910	1.98942e+06	1.45765e+06	2.05424e+06	1.7413e+06	2.34952e+06
Arf4	ARF4_RAT	ADP-ribosylation factor 4 OS=Rattus norvegicus OX=10116 GN=Arf4 PE=2 SV=2	SWISS	3	1	177.55	0.00642626	2.19204	0.0106835	5.03898	2.33313	0.89144	BDD	Sham	20384	7669.16	8162.52	3962.3	6663.55	5360.08	61289.8	26362.9	34463.1	31616.7	6595.99
Stat3	STAT3_RAT	Signal transducer and activator of transcription 3 OS=Rattus norvegicus OX=10116 GN=Stat3 PE=1 SV=1	SWISS	2	2	89.23	4.02346e-05	4.3954	0.000287239	5.03477	2.33193	1	BDD	Sham	87983	15709.7	7476.05	10740.5	15989.1	13472.9	87354.1	38092.5	74236.9	62771	56690.5
Rlc-a	MRLCA_RAT;ML12B_RAT;MYL9_RAT	Myosin regulatory light chain RLC-A OS=Rattus norvegicus OX=10116 GN=Rlc-a PE=2 SV=2	SWISS	5	5	376.88	1.4277e-06	5.84536	8.36985e-05	5.01532	2.32634	1	BDD	Sham	19883	471071	319218	338612	523463	414476	2.13911e+06	1.55777e+06	2.22225e+06	1.85698e+06	2.58976e+06
Fn1	FINC_RAT	Fibronectin OS=Rattus norvegicus OX=10116 GN=Fn1 PE=1 SV=2	SWISS	25	25	1489.31	0.000381647	3.41834	0.00121251	4.94797	2.30684	0.999037	BDD	Sham	272341	635353	536407	301498	325623	471216	4.41735e+06	1.15955e+06	2.13421e+06	1.71371e+06	1.80755e+06
Nrap	tr|D3Z802|D3Z802_RAT	Nebulin-related-anchoring protein OS=Rattus norvegicus OX=10116 GN=Nrap PE=1 SV=1	TrEMBL	41	41	1970.45	1.29154e-05	4.88889	0.000234023	4.85917	2.28071	1	BDD	Sham	192162	797771	612661	762098	663929	512054	2.86988e+06	2.03359e+06	3.64015e+06	2.88769e+06	4.83969e+06
JPT1	JUPI1_RAT	Jupiter microtubule associated homolog 1 OS=Rattus norvegicus OX=10116 GN=JPT1 PE=1 SV=3	SWISS	2	2	128.35	0.00241739	2.61665	0.00487483	4.85232	2.27867	0.966702	BDD	Sham	15566	10684.2	9279.11	6777.97	24761.2	16321.3	89630.7	69826.6	94936.8	54065.1	20643.6
Klc1	KLC1_RAT	Kinesin light chain 1 OS=Rattus norvegicus OX=10116 GN=Klc1 PE=1 SV=2	SWISS	2	2	78.7	4.90669e-05	4.30921	0.000325234	4.83001	2.27203	0.999999	BDD	Sham	63705	7391.92	3853.48	5441.33	8348.36	3220.13	36361.6	23794.4	28648	20603.5	27065.5
Arhgdib	tr|Q5M860|Q5M860_RAT	Rho GDP dissociation inhibitor beta OS=Rattus norvegicus OX=10116 GN=Arhgdib PE=1 SV=1	TrEMBL	3	3	124.34	5.92921e-06	5.227	0.000182515	4.79436	2.26134	1	BDD	Sham	22870	35824.4	38243.4	26818.7	34674.1	37838.7	237629	111280	187956	161098	133376
Map1b	MAP1B_RAT	Microtubule-associated protein 1B OS=Rattus norvegicus OX=10116 GN=Map1b PE=1 SV=3	SWISS	1	1	26.73	0.00535862	2.27095	0.00919406	4.7816	2.25749	0.910334	BDD	Sham	269477	2534.76	390.499	689.798	2228.22	293.814	10438.7	5608.17	4605.73	5794.62	2897.89
Itih2	tr|D3ZFH5|D3ZFH5_RAT	Inter-alpha-trypsin inhibitor heavy chain 2 OS=Rattus norvegicus OX=10116 GN=Itih2 PE=1 SV=3	TrEMBL	2	2	137.02	0.00339875	2.46868	0.00715162	4.68585	2.22831	0.94745	BDD	Sham	92311	31212.8	24298.8	24006.6	16660.8	31644.9	247309	83287.7	144695	86481.6	37190.2
Api5	tr|B1WC49|B1WC49_RAT	Api5 protein OS=Rattus norvegicus OX=10116 GN=Api5 PE=1 SV=1	TrEMBL	1	1	54.53	0.00399509	2.39847	0.00794228	4.67794	2.22587	0.93587	BDD	Sham	56750	7385.91	2535.15	5097.44	4619.25	974.737	20244.3	10379.3	15179.3	14031.9	36589.2
Atad3	ATAD3_RAT	ATPase family AAA domain-containing protein 3 OS=Rattus norvegicus OX=10116 GN=Atad3 PE=1 SV=1	SWISS	1	1	40.74	4.73015e-05	4.32513	0.000319337	4.66328	2.22135	0.999999	BDD	Sham	66718	3482.19	5367.39	3228.59	5899.73	4474.53	25693.5	17508.2	14976.7	14888	31635.6
Pls3	PLST_RAT	Plastin-3 OS=Rattus norvegicus OX=10116 GN=Pls3 PE=1 SV=2	SWISS	4	4	207.18	7.05861e-06	5.15128	0.000154032	4.54139	2.18314	1	BDD	Sham	70635	56562.7	61238.4	41744.1	56402.6	48413.9	363682	166831	214296	211818	243944
Ddx39a	DX39A_RAT	ATP-dependent RNA helicase DDX39A OS=Rattus norvegicus OX=10116 GN=Ddx39a PE=2 SV=1	SWISS	2	1	80.07	0.00100809	2.9965	0.00250451	4.47025	2.16035	0.99202	BDD	Sham	49078	5489.83	3231.53	1893.46	2917.38	4699.37	22977.6	6213.77	17382.7	17807.6	17118
Eef1a1	EF1A1_RAT	Elongation factor 1-alpha 1 OS=Rattus norvegicus OX=10116 GN=Eef1a1 PE=2 SV=1	SWISS	12	5	606.07	1.49381e-06	5.8257	8.36985e-05	4.44952	2.15365	1	BDD	Sham	50082	622654	472639	480518	571510	645026	3.13892e+06	1.78257e+06	2.21486e+06	2.4495e+06	2.83876e+06
Lbr	LBR_RAT	Delta(14)-sterol reductase LBR OS=Rattus norvegicus OX=10116 GN=Lbr PE=1 SV=1	SWISS	1	1	85.15	0.00100069	2.9997	0.00249609	4.34488	2.11932	0.99213	BDD	Sham	70679	7755.81	2788.3	4464.29	2488.1	3209.75	29916.1	11464.2	20373	18882.6	9330.35
Ncl	NUCL_RAT	Nucleolin OS=Rattus norvegicus OX=10116 GN=Ncl PE=1 SV=3	SWISS	5	5	187.87	4.31046e-07	6.36548	5.66334e-05	4.29337	2.10211	1	BDD	Sham	77101	167806	115548	111749	136348	110936	612267	438639	554808	597962	554333
Ncl	tr|Q5U328|Q5U328_RAT	Nucleolin OS=Rattus norvegicus OX=10116 GN=Ncl PE=1 SV=1	TrEMBL	5	5	187.87	4.31046e-07	6.36548	8.80836e-05	4.29337	2.10211	1	BDD	Sham	77230	167806	115548	111749	136348	110936	612267	438639	554808	597962	554333
Ankrd1	ANKR1_RAT	Ankyrin repeat domain-containing protein 1 OS=Rattus norvegicus OX=10116 GN=Ankrd1 PE=1 SV=1	SWISS	8	7	452.79	1.90078e-07	6.72107	3.93527e-05	4.27295	2.09523	1	BDD	Sham	36041	785288	957386	1.01948e+06	908960	1.24156e+06	3.91061e+06	3.99067e+06	3.9281e+06	4.12607e+06	5.0362e+06
Pabpc1	PABP1_RAT	Polyadenylate-binding protein 1 OS=Rattus norvegicus OX=10116 GN=Pabpc1 PE=1 SV=1	SWISS	3	3	124.13	8.63858e-05	4.06356	0.000442834	4.22792	2.07995	0.999991	BDD	Sham	70656	38048.4	13550.4	17537.5	30888.6	19539.1	125079	77789.5	88660.1	107075	106904
Itih3	ITIH3_RAT	Inter-alpha-trypsin inhibitor heavy chain H3 OS=Rattus norvegicus OX=10116 GN=Itih3 PE=2 SV=1	SWISS	3	3	102.78	0.000735196	3.1336	0.00195979	4.18245	2.06435	0.995707	BDD	Sham	99036	24314.4	15316	16811.5	15019.2	19447.8	104834	27736	98022.8	70325.8	79303.3
Tkt	TKT_RAT	Transketolase OS=Rattus norvegicus OX=10116 GN=Tkt PE=1 SV=1	SWISS	6	6	272.31	0.000790663	3.10201	0.00206337	4.14091	2.04995	0.995021	BDD	Sham	67601	64782.9	50135.2	34172.8	41579.4	19448.1	303992	112711	191958	139045	122376
Srp54	SRP54_RAT	Signal recognition particle 54 kDa protein OS=Rattus norvegicus OX=10116 GN=Srp54 PE=2 SV=1	SWISS	1	1	52.04	0.00761416	2.11838	0.0123477	4.12527	2.04449	0.871584	BDD	Sham	55668	484.362	414.296	144.59	1227.09	1301.2	4192.86	1214.41	2911.21	2903.22	3511.82
Atxn10	ATX10_RAT	Ataxin-10 OS=Rattus norvegicus OX=10116 GN=Atxn10 PE=1 SV=1	SWISS	2	2	105.57	0.000718245	3.14373	0.00193958	4.12446	2.0442	0.995909	BDD	Sham	53692	8857.47	2505.21	7601.31	7848.08	10165.1	28888.4	21730.3	46181.2	28049	27661.9
Etf1	ERF1_RAT	Eukaryotic peptide chain release factor subunit 1 OS=Rattus norvegicus OX=10116 GN=Etf1 PE=2 SV=3	SWISS	1	1	113.59	6.12617e-05	4.21281	0.000357925	4.12238	2.04348	0.999998	BDD	Sham	49000	17586.2	7348.61	9824.6	15211.3	10513	64141.7	34813.9	46934	57807.7	45639.7
Ctsb	CATB_RAT	Cathepsin B OS=Rattus norvegicus OX=10116 GN=Ctsb PE=1 SV=2	SWISS	2	2	57.84	1.95461e-05	4.70894	0.000241342	4.08591	2.03066	1	BDD	Sham	37446	18494.5	21428.7	16744.1	31176.9	17435.9	122475	70490.9	84425.3	64799.2	87974.9
Ehd4	tr|Q8R3Z7|Q8R3Z7_RAT	EH-domain-containing 4 OS=Rattus norvegicus OX=10116 GN=Ehd4 PE=1 SV=1	TrEMBL	4	3	184.78	0.00549057	2.26038	0.0101379	4.05442	2.01949	0.907944	BDD	Sham	61428	56232.2	34970.5	19204.3	26571.6	6758.12	174877	51299.2	125200	117841	113551
Actl6a	tr|Q4KM87|Q4KM87_RAT	Actin-like 6A OS=Rattus norvegicus OX=10116 GN=Actl6a PE=1 SV=1	TrEMBL	1	1	92.76	0.00114677	2.94052	0.00321738	4.03948	2.01417	0.989895	BDD	Sham	47390	4645.04	3810.15	2743.64	3401.49	1059.77	14182	7754.27	11041.1	11530.7	18750.6
Tsc22d1	T22D1_RAT	TSC22 domain family protein 1 OS=Rattus norvegicus OX=10116 GN=Tsc22d1 PE=2 SV=1	SWISS	1	1	57.14	0.00111018	2.95461	0.00269479	3.99175	1.99702	0.990469	BDD	Sham	15573	14227.6	6336.2	12940.9	11879	6901.57	41513.7	38814.4	74390.2	19533.9	34457.2
Hnrnpa1	ROA1_RAT	Heterogeneous nuclear ribonucleoprotein A1 OS=Rattus norvegicus OX=10116 GN=Hnrnpa1 PE=1 SV=3	SWISS	3	3	169.48	2.09756e-06	5.67829	8.68532e-05	3.92533	1.97281	1	BDD	Sham	34191	70474.1	49039.4	73275	81046.9	54251.3	268856	210314	231994	297021	279664
Ckap4	tr|D3ZH41|D3ZH41_RAT	Cytoskeleton-associated protein 4 OS=Rattus norvegicus OX=10116 GN=Ckap4 PE=1 SV=2	TrEMBL	2	2	82.19	0.0227066	1.64385	0.0318527	3.80007	1.92603	0.694062	BDD	Sham	36294	1440.94	1113.3	735.529	1168.14	382.443	6086.1	1325.83	5933.56	3868.07	1180.1
C5	tr|A0A096P6L9|A0A096P6L9_RAT	Complement C5 OS=Rattus norvegicus OX=10116 GN=C5 PE=1 SV=2	TrEMBL	2	2	96.52	0.0205102	1.68803	0.0298558	3.76692	1.91339	0.71383	BDD	Sham	188961	9664.15	9496.48	5393.75	8773.71	18872.6	109266	21772.9	29075.7	18782.5	17738.8
Iqgap1	tr|G3V7Q7|G3V7Q7_RAT	IQ motif containing GTPase activating protein 1 (Predicted), isoform CRA_b OS=Rattus norvegicus OX=10116 GN=Iqgap1 PE=1 SV=1	TrEMBL	6	6	250.41	2.63823e-05	4.57869	0.000305288	3.73565	1.90136	1	BDD	Sham	188714	44640.1	29227.6	29916.6	32150.9	30973.7	172346	79961.8	113282	113152	144772
Hnrnpf	HNRPF_RAT	Heterogeneous nuclear ribonucleoprotein F OS=Rattus norvegicus OX=10116 GN=Hnrnpf PE=1 SV=3	SWISS	4	3	293.62	5.01657e-05	4.29959	0.000327979	3.64325	1.86523	0.999999	BDD	Sham	45701	49167.1	28926	27908	45729.2	39161	170019	93789.9	148639	113995	169022
Myh10	MYH10_RAT	Myosin-10 OS=Rattus norvegicus OX=10116 GN=Myh10 PE=1 SV=1	SWISS	9	3	557.8	0.00960879	2.01733	0.0152246	3.52089	1.81594	0.840825	BDD	Sham	228824	16442.4	9962.03	14585	13813.5	6515.86	89089.9	39386.1	43589	29244.5	14587.6
Cst3	CYTC_RAT	Cystatin-C OS=Rattus norvegicus OX=10116 GN=Cst3 PE=1 SV=2	SWISS	1	1	91.95	0.000154646	3.81066	0.000619684	3.50832	1.81078	0.999929	BDD	Sham	15427	13272.8	6952.48	9517.51	12654.1	12897.5	32278.8	64067.2	32770	30245.6	34629
Serpinh1	SERPH_RAT	Serpin H1 OS=Rattus norvegicus OX=10116 GN=Serpinh1 PE=1 SV=1	SWISS	9	9	688.49	0.00155787	2.80747	0.00354224	3.48047	1.79928	0.982929	BDD	Sham	46488	386234	351647	321579	407444	287106	2.50701e+06	608034	985691	880914	1.12313e+06
Pdia4	PDIA4_RAT	Protein disulfide-isomerase A4 OS=Rattus norvegicus OX=10116 GN=Pdia4 PE=1 SV=2	SWISS	2	2	57.88	0.00208298	2.68132	0.00437074	3.42762	1.77721	0.973168	BDD	Sham	72675	7708.7	6645.65	2543.84	5444.01	9507.47	31161.7	12321.3	20245.7	17050.4	28389.6
Palmd	PALMD_RAT	Palmdelphin OS=Rattus norvegicus OX=10116 GN=Palmd PE=1 SV=1	SWISS	1	1	72.65	8.25158e-05	4.08346	0.000437523	3.40879	1.76926	0.999993	BDD	Sham	62380	3500.87	5742.99	4328.52	5654.03	3714.77	11630.4	10538.7	18701.7	17548.9	19781.9
Rpl3	RL3_RAT	60S ribosomal protein L3 OS=Rattus norvegicus OX=10116 GN=Rpl3 PE=1 SV=3	SWISS	3	3	109.86	1.90946e-05	4.71909	0.000241342	3.40782	1.76885	1	BDD	Sham	46107	100647	75484.9	70778.4	125351	76302.9	369992	224747	296453	293924	343510
Ctsa	tr|Q6AYS3|Q6AYS3_RAT	Carboxypeptidase OS=Rattus norvegicus OX=10116 GN=Ctsa PE=1 SV=1	TrEMBL	1	1	38.83	0.000822093	3.08508	0.00252133	3.3905	1.7615	0.994616	BDD	Sham	51183	4591.49	4940.83	3352.82	6318.41	5546.25	28229.1	10888.2	20715.7	14131.4	9949.72
Hypk	tr|F1M8A5|F1M8A5_RAT	Huntingtin-interacting protein K OS=Rattus norvegicus OX=10116 GN=Hypk PE=1 SV=1	TrEMBL	1	1	151.38	0.0061267	2.21277	0.010976	3.35079	1.7445	0.89664	BDD	Sham	14652	5125.55	7767.13	2201.59	8436.87	16889.7	22367.6	28316.1	44668.4	18129.2	21960.2
Pgam5	tr|G3V9N1|G3V9N1_RAT	RCG21137 OS=Rattus norvegicus OX=10116 GN=Pgam5 PE=1 SV=1	TrEMBL	1	1	38.23	0.0470424	1.32751	0.0578517	3.32635	1.73394	0.540211	BDD	Sham	31981	818.61	0	0	1704.23	0	3664.41	2358.23	545.59	249.048	1574.56
Eef1b2	tr|B5DEN5|B5DEN5_RAT;tr|Q7TPK5|Q7TPK5_RAT	Elongation factor 1-beta OS=Rattus norvegicus OX=10116 GN=Eef1b2 PE=1 SV=1	TrEMBL	4	4	252.22	2.16016e-06	5.66551	0.000134419	3.30406	1.72424	1	BDD	Sham	24660	116229	107144	85546.1	121060	118243	427925	332752	427834	291982	330863
Cap1	CAP1_RAT	Adenylyl cyclase-associated protein 1 OS=Rattus norvegicus OX=10116 GN=Cap1 PE=1 SV=3	SWISS	3	3	196.52	0.000137922	3.86037	0.000578809	3.28865	1.71749	0.999951	BDD	Sham	51556	93322.3	62361.4	49279.6	60470.7	67043	330375	141548	230537	199544	191395
Vamp2	VAMP2_RAT	Vesicle-associated membrane protein 2 OS=Rattus norvegicus OX=10116 GN=Vamp2 PE=1 SV=2	SWISS	3	1	139.83	0.0179524	1.74588	0.0255154	3.27578	1.71184	0.738844	BDD	Sham	12683	9179.46	5102.27	9282.29	7646.66	12585.1	17767.2	14418.1	14738.2	22583.5	73958.3
Hdlbp	VIGLN_RAT	Vigilin OS=Rattus norvegicus OX=10116 GN=Hdlbp PE=1 SV=1	SWISS	5	5	165.52	0.0001442	3.84103	0.000597086	3.26877	1.70875	0.999943	BDD	Sham	141496	28201.4	18821.5	26332.3	28700.5	21956.6	127259	53767.9	76998.2	86330.6	61012.1
Tmsb4x	TYB4_RAT	Thymosin beta-4 OS=Rattus norvegicus OX=10116 GN=Tmsb4x PE=1 SV=2	SWISS	5	4	168.5	0.000244231	3.6122	0.000876834	3.21006	1.6826	0.99971	BDD	Sham	5050	643404	716945	570825	504842	846700	2.66653e+06	1.67254e+06	3.09337e+06	1.30982e+06	1.79545e+06
Pfdn5	tr|B5DFN4|B5DFN4_RAT	Prefoldin 5 (Predicted), isoform CRA_a OS=Rattus norvegicus OX=10116 GN=Pfdn5 PE=1 SV=1	TrEMBL	1	1	48.57	0.00121112	2.91681	0.00332591	3.1892	1.6732	0.988864	BDD	Sham	17315	7113.72	4440.96	7108.97	10064.7	10194	23736.2	32030.7	36828	14689.6	16846.8
Rpl27a	RL27A_RAT	60S ribosomal protein L27a OS=Rattus norvegicus OX=10116 GN=Rpl27a PE=1 SV=3	SWISS	2	2	88.81	2.68827e-06	5.57053	0.000104356	3.17354	1.6661	1	BDD	Sham	16608	52649.4	37050	51230.6	41445.7	40785.5	166244	109432	155668	140833	136034
Kif5c	tr|A0A0G2K070|A0A0G2K070_RAT;tr|A0A0G2K0Q2|A0A0G2K0Q2_RAT	Kinesin-like protein OS=Rattus norvegicus OX=10116 GN=Kif5c PE=1 SV=1	TrEMBL	2	2	78.52	0.000225918	3.64605	0.00103109	3.17	1.66448	0.999769	BDD	Sham	88588	11199	19294	12296.8	24964	12171.3	60375.4	39614.7	40393.8	47579.4	65399.2
Nucb2	NUCB2_RAT	Nucleobindin-2 OS=Rattus norvegicus OX=10116 GN=Nucb2 PE=1 SV=1	SWISS	2	2	94.97	0.000143064	3.84447	0.000596356	3.16507	1.66224	0.999945	BDD	Sham	50059	11522.1	9836.77	16494.5	20366.3	20498.9	55859.8	41114.4	63595.1	39706.6	48873.9
H1-5	H15_RAT	Histone H1.5 OS=Rattus norvegicus OX=10116 GN=H1-5 PE=1 SV=1	SWISS	2	1	81.17	3.30792e-05	4.48045	0.000274552	3.1546	1.65745	1	BDD	Sham	22635	18831.3	15933.9	18978.7	12188	13286	64824.2	37746.4	60237.4	43739.3	43352.7
Dnm2	DYN2_RAT;DYN1_RAT	Dynamin-2 OS=Rattus norvegicus OX=10116 GN=Dnm2 PE=1 SV=1	SWISS	2	2	89.43	0.00468973	2.32885	0.00822824	3.14956	1.65515	0.922675	BDD	Sham	98169	2060.53	5013.86	9506.28	14740.8	7975.47	32202.8	22112.5	22770.8	22233.3	24448.5
Pa2g4	PA2G4_RAT	Proliferation-associated protein 2G4 OS=Rattus norvegicus OX=10116 GN=Pa2g4 PE=1 SV=1	SWISS	3	3	132.82	1.49419e-05	4.82559	0.000235704	3.11837	1.64079	1	BDD	Sham	43629	57799.7	44018.7	35027.3	41047.4	40840.2	147203	97839.1	138323	129198	169529
Gpatch4	GPTC4_RAT	G patch domain-containing protein 4 OS=Rattus norvegicus OX=10116 GN=Gpatch4 PE=2 SV=1	SWISS	1	1	29.57	0.000332312	3.47845	0.00109787	3.07933	1.62262	0.999325	BDD	Sham	46045	21831.8	19081.2	14407.6	18529.2	11622.4	85719	37497.3	53877.5	44800.3	41303.7
Ankrd2	tr|D3ZM27|D3ZM27_RAT	Ankyrin repeat domain 2 OS=Rattus norvegicus OX=10116 GN=Ankrd2 PE=1 SV=2	TrEMBL	11	11	834.32	0.00206216	2.68568	0.00494989	3.07686	1.62146	0.973566	BDD	Sham	37050	1.28484e+06	365251	677328	1.23786e+06	693825	3.16354e+06	1.72641e+06	2.99383e+06	1.98696e+06	3.23394e+06
Ncam1	NCAM1_RAT	Neural cell adhesion molecule 1 OS=Rattus norvegicus OX=10116 GN=Ncam1 PE=1 SV=1	SWISS	1	1	50.53	0.0341469	1.46665	0.0440015	3.05889	1.61301	0.609989	BDD	Sham	94599	8831.08	5060.26	2609.75	12967.6	5643.38	36212.2	22666.2	22351.4	21034.1	5139.96
Apoe	APOE_RAT	Apolipoprotein E OS=Rattus norvegicus OX=10116 GN=Apoe PE=1 SV=2	SWISS	9	9	518.68	0.000102382	3.98978	0.00047455	3.04238	1.6052	0.999983	BDD	Sham	35731	523965	350425	297735	355044	411457	1.64185e+06	1.2211e+06	1.27607e+06	950330	808691
Cfh	tr|F1M983|F1M983_RAT	Complement factor H OS=Rattus norvegicus OX=10116 GN=Cfh PE=1 SV=1	TrEMBL	1	1	38.75	0.00588263	2.23043	0.0106792	3.03561	1.60199	0.900935	BDD	Sham	139916	5459.71	8571.63	5887.61	6372.69	12474.9	51807.1	15402.8	17636.3	17501.2	15332.6
Hnrnpd	HNRPD_RAT	Heterogeneous nuclear ribonucleoprotein D0 OS=Rattus norvegicus OX=10116 GN=Hnrnpd PE=1 SV=2	SWISS	1	1	40.44	6.70231e-06	5.17378	0.000154032	3.01723	1.59323	1	BDD	Sham	38194	13368.5	9352.89	8854.28	8602.6	8041.27	32124.8	31164	31888.6	23616.3	26695.8
Eif4a1	tr|Q6P3V8|Q6P3V8_RAT	RNA helicase OS=Rattus norvegicus OX=10116 GN=Eif4a1 PE=1 SV=1	TrEMBL	9	4	498.28	0.00134316	2.87187	0.00362705	3.00842	1.58901	0.986671	BDD	Sham	46125	140144	92053.9	179266	228585	355962	732048	415324	603652	661736	583661
Txndc5	tr|D3ZZC1|D3ZZC1_RAT	RCG43947 OS=Rattus norvegicus OX=10116 GN=Txndc5 PE=1 SV=1	TrEMBL	2	2	64.3	0.00190771	2.71949	0.00463061	2.99734	1.58368	0.976496	BDD	Sham	46324	4999.08	6117.68	3768.44	4877	3914.92	26678.7	7793.74	10061.7	14259.6	12174.6
Ssb	LA_RAT	Lupus La protein homolog OS=Rattus norvegicus OX=10116 GN=Ssb PE=1 SV=1	SWISS	1	1	34.92	0.00166605	2.77831	0.00368252	2.98237	1.57646	0.980976	BDD	Sham	47748	10260.7	2756.83	6061.41	9290.04	9362.68	25200.2	19148.4	18386.6	25460.6	24333.8
Lgals3	LEG3_RAT	Galectin-3 OS=Rattus norvegicus OX=10116 GN=Lgals3 PE=1 SV=4	SWISS	2	2	120.76	0.000286736	3.54252	0.000983935	2.95396	1.56265	0.999545	BDD	Sham	27184	48210.5	28239.4	34057.8	28369.2	53876	165470	88485.3	122698	104286	88444.5
Pea15	PEA15_RAT	Astrocytic phosphoprotein PEA-15 OS=Rattus norvegicus OX=10116 GN=Pea15 PE=1 SV=1	SWISS	2	2	76.68	0.00027539	3.56005	0.000960929	2.95392	1.56263	0.999593	BDD	Sham	15031	13697.2	5592.3	13017.1	10601	15496.9	39913.7	33106.4	31635.5	33524	34342.5
Arfgap2	ARFG2_RAT	ADP-ribosylation factor GTPase-activating protein 2 OS=Rattus norvegicus OX=10116 GN=Arfgap2 PE=1 SV=1	SWISS	2	2	112.27	0.00257258	2.58963	0.0050725	2.95127	1.56134	0.96367	BDD	Sham	56521	7224.44	5659.24	3665.59	7272.78	2342.97	16103.3	15034.1	9345.88	13845.6	22891.1
Taldo1	TALDO_RAT	Transaldolase OS=Rattus norvegicus OX=10116 GN=Taldo1 PE=1 SV=2	SWISS	4	3	203.12	3.13029e-06	5.50442	0.000110706	2.9479	1.55969	1	BDD	Sham	37436	56673.3	56264.2	43548.8	47270.9	45790.4	175654	112411	161687	136298	149592
Rrbp1	tr|F1M853|F1M853_RAT	Ribosome-binding protein 1 OS=Rattus norvegicus OX=10116 GN=Rrbp1 PE=1 SV=3	TrEMBL	6	6	236.32	0.00153041	2.81519	0.0039359	2.93663	1.55416	0.983418	BDD	Sham	157409	35320.1	24194.1	19813.4	18990.4	25105.8	120277	40489.7	80812.2	50240.6	70630.5
Pnp	PNPH_RAT	Purine nucleoside phosphorylase OS=Rattus norvegicus OX=10116 GN=Pnp PE=1 SV=1	SWISS	5	5	233.69	2.36246e-05	4.62663	0.000241342	2.93355	1.55265	1	BDD	Sham	32281	229857	160991	141184	170472	204462	681577	417074	454985	517657	589340
Mars	tr|D3Z941|D3Z941_RAT	Methionine--tRNA ligase, cytoplasmic OS=Rattus norvegicus OX=10116 GN=Mars PE=1 SV=1	TrEMBL	2	2	93.79	0.0015088	2.82137	0.00391137	2.93268	1.55222	0.983801	BDD	Sham	101517	8821.98	12068.3	9546.35	24610.8	13798.6	60035.2	24744.5	32767.3	41121.7	43234.3
Sfpq	tr|A0A0G2K8K0|A0A0G2K8K0_RAT	Splicing factor proline and glutamine-rich OS=Rattus norvegicus OX=10116 GN=Sfpq PE=1 SV=1	TrEMBL	4	3	173.97	1.81769e-05	4.74048	0.000267735	2.92861	1.55022	1	BDD	Sham	75039	66104.5	51231.3	45584.5	61498.9	39635	190193	120202	153026	162111	147779
Hspb8	HSPB8_RAT	Heat shock protein beta-8 OS=Rattus norvegicus OX=10116 GN=Hspb8 PE=1 SV=1	SWISS	4	4	176.54	1.85154e-06	5.73247	8.36985e-05	2.91519	1.54359	1	BDD	Sham	21579	280787	231897	190830	221915	190229	596575	642447	706073	565711	741550
Rab5c	tr|B0BNK1|B0BNK1_RAT;tr|Q6IN17|Q6IN17_RAT	RAB5C, member RAS oncogene family OS=Rattus norvegicus OX=10116 GN=Rab5c PE=1 SV=1	TrEMBL	4	2	242.55	0.000392042	3.40667	0.00148584	2.88162	1.52688	0.99897	BDD	Sham	23411	16740.3	13011.3	10836.4	14850	8923.31	55559.1	23633.1	32112.5	39806.7	34354
LOC100911453	tr|Q7TPI7|Q7TPI7_RAT	Ac2-269 OS=Rattus norvegicus OX=10116 GN=LOC100911453 PE=1 SV=1	TrEMBL	1	1	40.31	0.00112807	2.94766	0.00317867	2.87512	1.52362	0.99019	BDD	Sham	37704	11021.1	7201.36	5589.92	7900.62	3400.23	27545.4	16252.3	21647.2	15139.8	20369.9
Wdr77	MEP50_RAT	Methylosome protein 50 OS=Rattus norvegicus OX=10116 GN=Wdr77 PE=1 SV=1	SWISS	1	1	40.31	0.00112807	2.94766	0.00269479	2.87512	1.52362	0.99019	BDD	Sham	37052	11021.1	7201.36	5589.92	7900.62	3400.23	27545.4	16252.3	21647.2	15139.8	20369.9
Puf60	PUF60_RAT	Poly(U)-binding-splicing factor PUF60 OS=Rattus norvegicus OX=10116 GN=Puf60 PE=2 SV=2	SWISS	1	1	31.59	0.000531908	3.27416	0.00157319	2.87491	1.52352	0.99787	BDD	Sham	60211	4545.81	4137.73	2404.49	4270.36	5761.54	10306.2	16084.4	8072.68	14971.1	11283.6
Prkdc	tr|D3ZTN0|D3ZTN0_RAT	DNA-dependent protein kinase catalytic subunit OS=Rattus norvegicus OX=10116 GN=Prkdc PE=1 SV=3	TrEMBL	1	1	29.39	1.26794e-05	4.8969	0.000234023	2.8724	1.52226	1	BDD	Sham	471771	8917.58	8376.16	8162.16	7801.95	9848.55	32137.6	18290.4	27162.9	20317	25910.8
Ddx5	tr|Q6AYI1|Q6AYI1_RAT;tr|A0A096MIX2|A0A096MIX2_RAT;tr|A0A096MJW9|A0A096MJW9_RAT	DEAD box protein 5 OS=Rattus norvegicus OX=10116 GN=Ddx5 PE=1 SV=1	TrEMBL	4	3	190.76	1.38006e-06	5.8601	9.93781e-05	2.85345	1.51271	1	BDD	Sham	69196	93179.4	65107.7	70826.5	70822.7	72945.6	230508	171294	207395	225124	229679
Impdh2	IMDH2_RAT	Inosine-5'-monophosphate dehydrogenase 2 OS=Rattus norvegicus OX=10116 GN=Impdh2 PE=1 SV=1	SWISS	3	3	126.8	0.00118009	2.92809	0.00279754	2.83462	1.50315	0.989364	BDD	Sham	55780	28945.8	14260	14525.3	26112.2	15155	73381.5	33156.9	70600.9	57445.2	46037.7
Rpl28	RL28_RAT	60S ribosomal protein L28 OS=Rattus norvegicus OX=10116 GN=Rpl28 PE=1 SV=4	SWISS	1	1	44.8	0.000167002	3.77728	0.000652358	2.82525	1.49838	0.999908	BDD	Sham	15839	14699.6	13090	10674.9	8786.41	7052.44	38114.4	24208.7	35240.4	25274.8	30582.8
Prmt3	ANM3_RAT	Protein arginine N-methyltransferase 3 OS=Rattus norvegicus OX=10116 GN=Prmt3 PE=1 SV=1	SWISS	1	1	25.65	0.0130233	1.88528	0.0195382	2.8102	1.49067	0.794589	BDD	Sham	59382	2869.46	1419.69	2443.53	3105.48	2100.13	12217.9	5299.6	8451.47	4964.16	2615.92
Tln1	tr|G3V852|G3V852_RAT	RCG55135, isoform CRA_b OS=Rattus norvegicus OX=10116 GN=Tln1 PE=1 SV=1	TrEMBL	23	20	1158.19	0.000177408	3.75103	0.000891291	2.80822	1.48965	0.999889	BDD	Sham	269504	603200	326945	302307	353077	264086	1.28711e+06	782365	1.02595e+06	1.0526e+06	1.04609e+06
Sugt1	SGT1_RAT	Protein SGT1 homolog OS=Rattus norvegicus OX=10116 GN=Sugt1 PE=2 SV=1	SWISS	1	1	28.73	0.0498978	1.30192	0.0600612	2.80791	1.4895	0.527174	BDD	Sham	38067	0	0	3614.31	0	2918.68	3535.37	3649.84	8115.82	2529.61	513.447
Vtn	tr|Q3KR94|Q3KR94_RAT	Vitronectin OS=Rattus norvegicus OX=10116 GN=Vtn PE=1 SV=1	TrEMBL	2	2	161.03	0.00522891	2.28159	0.00979426	2.80267	1.4868	0.912697	BDD	Sham	54690	33854.8	36290.6	32435.6	23049.1	53626.7	172975	56896.7	129276	59575	83674.8
Slc22a22	tr|A0A0G2JU47|A0A0G2JU47_RAT	Solute carrier family 22 (organic cation transporter), member 22 OS=Rattus norvegicus OX=10116 GN=Slc22a22 PE=4 SV=1	TrEMBL	1	1	25.26	1.06781e-06	5.97151	8.80836e-05	2.79485	1.48277	1	BDD	Sham	55280	7892.33	10173.2	8776.47	7809.11	7112.23	26982.4	20845.5	25061.7	22521.2	21311.4
Lars	tr|Q5PPJ6|Q5PPJ6_RAT	Leucyl-tRNA synthetase OS=Rattus norvegicus OX=10116 GN=Lars PE=1 SV=1	TrEMBL	1	1	37.17	0.00145515	2.83709	0.00380271	2.78909	1.47979	0.984743	BDD	Sham	134192	11647.2	10926.5	10321.6	14211	7891.92	42337.1	32257.2	27276.6	36835.2	14688.6
Tph2	TPH2_RAT	Tryptophan 5-hydroxylase 2 OS=Rattus norvegicus OX=10116 GN=Tph2 PE=1 SV=1	SWISS	1	1	28.54	0.0177602	1.75055	0.0253002	2.77547	1.47273	0.74082	BDD	Sham	55586	2188.63	4124.51	2758.63	4161.72	2191.45	10774.5	2564.27	9454.55	12278.3	7739.81
Cfap97	CFA97_RAT	Cilia- and flagella-associated protein 97 OS=Rattus norvegicus OX=10116 GN=Cfap97 PE=1 SV=1	SWISS	1	1	25.4	0.0037695	2.42372	0.00682578	2.7665	1.46806	0.940228	BDD	Sham	61705	37216.4	57994.4	28967.9	29999.7	59021.2	198149	73193.7	147398	86850	84225.8
Myh9	MYH9_RAT	Myosin-9 OS=Rattus norvegicus OX=10116 GN=Myh9 PE=1 SV=3	SWISS	37	31	2424.7	8.69838e-05	4.06056	0.000442834	2.76419	1.46686	0.999991	BDD	Sham	226197	1.70681e+06	1.2487e+06	1.16109e+06	1.27837e+06	1.11509e+06	4.92896e+06	2.42592e+06	3.4625e+06	3.26522e+06	3.91249e+06
Serping1	IC1_RAT	Plasma protease C1 inhibitor OS=Rattus norvegicus OX=10116 GN=Serping1 PE=2 SV=1	SWISS	3	3	143.87	0.0158026	1.80127	0.022986	2.74225	1.45536	0.761797	BDD	Sham	55576	26661.1	28160.5	23086.6	32192.9	36860.9	181543	49311.3	70679.5	64860.2	36612.3
H6pd	tr|D4A7D7|D4A7D7_RAT	Hexose-6-phosphate dehydrogenase (Glucose 1-dehydrogenase) (Predicted), isoform CRA_b OS=Rattus norvegicus OX=10116 GN=H6pd PE=1 SV=1	TrEMBL	1	1	48.05	0.00360966	2.44253	0.00742664	2.73275	1.45035	0.943333	BDD	Sham	89783	9537.82	5851.34	8433.41	11009.4	6227.39	12482.6	28700.1	13326.3	33534	24162.1
Slain2	tr|G3V6A2|G3V6A2_RAT	SLAIN motif family, member 2 OS=Rattus norvegicus OX=10116 GN=Slain2 PE=1 SV=1	TrEMBL	1	1	32.6	0.00391276	2.40752	0.00782664	2.73124	1.44955	0.937457	BDD	Sham	65320	22909.8	4915.51	10756.7	8608.36	14142.6	29380.3	47581.3	28555.1	26555.8	35442.5
Cars	tr|G3V9K0|G3V9K0_RAT	Cysteinyl-tRNA synthetase OS=Rattus norvegicus OX=10116 GN=Cars PE=1 SV=1	TrEMBL	1	1	31.14	0.000745902	3.12732	0.00239313	2.73083	1.44934	0.995577	BDD	Sham	85540	2890.32	3541.6	3238.39	2950.04	1460.49	9786	6337.06	9794.96	6809.19	5725.14
Rcn1	tr|D3ZUB0|D3ZUB0_RAT	Reticulocalbin 1 OS=Rattus norvegicus OX=10116 GN=Rcn1 PE=1 SV=1	TrEMBL	1	1	26.84	0.00062286	3.20561	0.00211346	2.72944	1.4486	0.996976	BDD	Sham	38067	4430.96	4323.49	2607.09	2900.61	3483.46	14063.1	8718.17	11583.5	6019.32	8051.46
Msn	MOES_RAT	Moesin OS=Rattus norvegicus OX=10116 GN=Msn PE=1 SV=3	SWISS	18	14	825.34	8.41671e-06	5.07486	0.000163363	2.70801	1.43723	1	BDD	Sham	67697	274998	285362	246304	234502	234508	904586	523810	729623	639524	656993
Dpysl3	DPYL3_RAT	Dihydropyrimidinase-related protein 3 OS=Rattus norvegicus OX=10116 GN=Dpysl3 PE=1 SV=2	SWISS	3	2	123.6	0.0114389	1.94162	0.0177618	2.70153	1.43378	0.815133	BDD	Sham	61928	7445.58	11271.4	6856	5398.47	10993.2	49115.2	17728	14433.1	19240.6	12851.9
Eif5	IF5_RAT	Eukaryotic translation initiation factor 5 OS=Rattus norvegicus OX=10116 GN=Eif5 PE=1 SV=1	SWISS	2	2	84.65	7.47595e-05	4.12633	0.000414583	2.69417	1.42984	0.999995	BDD	Sham	48924	38671.1	20196.9	26061.9	31698.5	24841.1	80481.4	70906.6	61065.5	71322.3	97367.1
Tubb5	TBB5_RAT	Tubulin beta-5 chain OS=Rattus norvegicus OX=10116 GN=Tubb5 PE=1 SV=1	SWISS	17	2	995.29	0.000153718	3.81328	0.000619684	2.69078	1.42803	0.99993	BDD	Sham	49639	672073	469092	435215	580511	420585	1.87924e+06	972309	1.24956e+06	1.21699e+06	1.61732e+06
Tubb2a	TBB2A_RAT	Tubulin beta-2A chain OS=Rattus norvegicus OX=10116 GN=Tubb2a PE=1 SV=1	SWISS	17	2	974.02	0.0157066	1.80392	0.0229235	2.68847	1.42678	0.762868	BDD	Sham	49875	96954.7	39624.9	80703.5	33961.8	16905.1	219981	80541.5	114037	120922	185430
Capg	CAPG_RAT	Macrophage-capping protein OS=Rattus norvegicus OX=10116 GN=Capg PE=1 SV=1	SWISS	2	2	148.21	2.36696e-05	4.62581	0.000241342	2.67097	1.41736	1	BDD	Sham	38775	54256.6	45678.9	59824	43339.5	65300.2	184908	115893	152123	124853	139107
Mvp	MVP_RAT	Major vault protein OS=Rattus norvegicus OX=10116 GN=Mvp PE=1 SV=4	SWISS	11	11	478.06	0.000420583	3.37615	0.00130612	2.63416	1.39734	0.998775	BDD	Sham	95739	145502	213858	193434	291386	194280	726569	497130	429378	391994	690398
Eif3e	EIF3E_RAT	Eukaryotic translation initiation factor 3 subunit E OS=Rattus norvegicus OX=10116 GN=Eif3e PE=2 SV=1	SWISS	3	3	106.45	6.04844e-05	4.21836	0.000357781	2.63267	1.39653	0.999998	BDD	Sham	52187	29719.8	27734.3	18973.6	20744.8	17072.8	67204	46398.1	58727.3	59778.5	68661.9
LOC100909481	tr|A0A0G2K273|A0A0G2K273_RAT	Eukaryotic translation initiation factor 3 subunit E OS=Rattus norvegicus OX=10116 GN=LOC100909481 PE=3 SV=1	TrEMBL	3	3	106.45	6.04844e-05	4.21836	0.000450568	2.63267	1.39653	0.999998	BDD	Sham	52195	29719.8	27734.3	18973.6	20744.8	17072.8	67204	46398.1	58727.3	59778.5	68661.9
Ppp1cc	PP1G_RAT	Serine/threonine-protein phosphatase PP1-gamma catalytic subunit OS=Rattus norvegicus OX=10116 GN=Ppp1cc PE=1 SV=1	SWISS	3	1	164.62	7.3467e-05	4.13391	0.000413636	2.62762	1.39376	0.999995	BDD	Sham	36960	3482.53	5008.79	5039.14	2885.56	4128.11	11749.6	8096.55	11154.8	10415	12566.1
Eif4h	IF4H_RAT	Eukaryotic translation initiation factor 4H OS=Rattus norvegicus OX=10116 GN=Eif4h PE=1 SV=1	SWISS	1	1	61.13	1.0873e-06	5.96365	8.36985e-05	2.62729	1.39358	1	BDD	Sham	27307	33945.3	30428.2	27877.6	39891.5	29523.4	89476.8	75345.7	91607.9	79313.8	88999.3
Cnn2	tr|D3ZRX9|D3ZRX9_RAT	Calponin (Fragment) OS=Rattus norvegicus OX=10116 GN=Cnn2 PE=1 SV=3	TrEMBL	1	1	28.41	0.000824762	3.08367	0.00252133	2.62382	1.39167	0.994582	BDD	Sham	24054	15375.6	9762.01	11661.6	7649.49	7809.84	43438.3	20616.9	22853.5	23500.2	26708
Cnn3	CNN3_RAT	Calponin-3 OS=Rattus norvegicus OX=10116 GN=Cnn3 PE=1 SV=1	SWISS	1	1	28.41	0.000824762	3.08367	0.00212936	2.62382	1.39167	0.994582	BDD	Sham	36412	15375.6	9762.01	11661.6	7649.49	7809.84	43438.3	20616.9	22853.5	23500.2	26708
Rbm28	tr|A0A0G2JVD0|A0A0G2JVD0_RAT	RNA binding motif protein 28 (Predicted), isoform CRA_b OS=Rattus norvegicus OX=10116 GN=Rbm28 PE=1 SV=1	TrEMBL	1	1	26.88	0.0363778	1.43916	0.0467781	2.61021	1.38417	0.5964	BDD	Sham	78188	105135	70301.5	45560.3	50949.8	75636	413392	90456.1	152326	80383.4	170705
Rps28	RS28_RAT	40S ribosomal protein S28 OS=Rattus norvegicus OX=10116 GN=Rps28 PE=1 SV=1	SWISS	2	2	124.08	7.64509e-05	4.11662	0.000420211	2.60241	1.37985	0.999994	BDD	Sham	7836	95058	88266.1	74647.6	76579.3	53467.7	259879	195193	204623	153145	196943
Hyou1	HYOU1_RAT	Hypoxia up-regulated protein 1 OS=Rattus norvegicus OX=10116 GN=Hyou1 PE=1 SV=1	SWISS	1	1	36.55	0.00332684	2.47797	0.00620512	2.58952	1.37268	0.948858	BDD	Sham	111220	7936.09	14164.1	8021.04	15276.9	11914.9	46752.6	15739	27083.6	25880	32958
Chmp4b	tr|M0RCH6|M0RCH6_RAT	Uncharacterized protein OS=Rattus norvegicus OX=10116 GN=Chmp4b PE=1 SV=2	TrEMBL	2	1	89.04	0.00358876	2.44506	0.00740716	2.58684	1.37119	0.94374	BDD	Sham	24797	10789.4	10055	13747.8	10472.7	23866.4	29280.2	28472.8	58575.3	21924.2	40061.7
Anxa7	tr|Q6IRJ7|Q6IRJ7_RAT	Annexin OS=Rattus norvegicus OX=10116 GN=Anxa7 PE=1 SV=1	TrEMBL	2	2	107.56	0.000199331	3.70043	0.000949887	2.58033	1.36755	0.999841	BDD	Sham	49987	11736.5	10482.4	6576.36	11455.6	9917.63	37711.5	22268.5	21381.8	24420.7	23668.7
Hnrnpc	HNRPC_RAT	Heterogeneous nuclear ribonucleoprotein C OS=Rattus norvegicus OX=10116 GN=Hnrnpc PE=1 SV=2	SWISS	4	4	158	3.02859e-05	4.51876	0.000266891	2.57929	1.36697	1	BDD	Sham	32837	75892.9	52899.3	49263.9	61534.9	48115.1	190444	120002	144817	148397	138416
Fetub	FETUB_RAT	Fetuin-B OS=Rattus norvegicus OX=10116 GN=Fetub PE=2 SV=2	SWISS	1	1	37.85	0.000205688	3.68679	0.000769599	2.57222	1.36302	0.999825	BDD	Sham	41536	134553	100110	143336	89260.7	97173	267639	188801	356917	326378	312116
Itih4	tr|D3ZFC6|D3ZFC6_RAT	Inter-alpha-trypsin inhibitor heavy chain 4 OS=Rattus norvegicus OX=10116 GN=Itih4 PE=1 SV=3	TrEMBL	19	19	1088.47	0.0109817	1.95933	0.0178823	2.56886	1.36113	0.821343	BDD	Sham	103685	546854	764144	539337	593778	1.07124e+06	3.81706e+06	1.17142e+06	1.54928e+06	1.07876e+06	1.41392e+06
Copg1	COPG1_RAT;COPG2_RAT	Coatomer subunit gamma-1 OS=Rattus norvegicus OX=10116 GN=Copg1 PE=2 SV=1	SWISS	3	3	95.15	0.000115743	3.93651	0.000499223	2.56661	1.35987	0.999974	BDD	Sham	97551	20581	18129.8	16726.9	18685.8	14422.4	66368	32446	41625.9	40026	46797.5
LOC100361025	tr|A0A0G2K9I8|A0A0G2K9I8_RAT	Protein arginine methyltransferase 1-like OS=Rattus norvegicus OX=10116 GN=LOC100361025 PE=4 SV=1	TrEMBL	2	2	66.26	5.98906e-05	4.22264	0.000450568	2.55391	1.35271	0.999998	BDD	Sham	40477	32336.8	18822.4	24897.7	30113.2	25215.9	81619.7	53721.5	56598.8	69701	73907.3
Prmt1	ANM1_RAT	Protein arginine N-methyltransferase 1 OS=Rattus norvegicus OX=10116 GN=Prmt1 PE=1 SV=1	SWISS	2	2	66.26	5.98906e-05	4.22264	0.000357781	2.55391	1.35271	0.999998	BDD	Sham	40496	32336.8	18822.4	24897.7	30113.2	25215.9	81619.7	53721.5	56598.8	69701	73907.3
Cdv3	CDV3_RAT	Protein CDV3 homolog OS=Rattus norvegicus OX=10116 GN=Cdv3 PE=1 SV=1	SWISS	6	6	346.56	0.000775927	3.11018	0.00203346	2.51615	1.33122	0.995207	BDD	Sham	24296	150402	239916	151957	260341	256987	535084	458325	807399	472610	392701
Rpl36	RL36_RAT	60S ribosomal protein L36 OS=Rattus norvegicus OX=10116 GN=Rpl36 PE=1 SV=2	SWISS	1	1	56.47	5.4828e-06	5.261	0.000150836	2.50504	1.32483	1	BDD	Sham	12260	42382.8	35796.5	40279.7	47248.8	34674	108449	80383.8	94455.9	100379	118296
Picalm	PICAL_RAT	Phosphatidylinositol-binding clathrin assembly protein OS=Rattus norvegicus OX=10116 GN=Picalm PE=1 SV=1	SWISS	2	2	99.39	0.000591388	3.22813	0.00168492	2.49955	1.32167	0.9973	BDD	Sham	69242	16534	18664.6	12530.3	13095.9	16776	59487.4	24203.8	35917	36956.7	37401.8
Snx3	SNX3_RAT	Sorting nexin-3 OS=Rattus norvegicus OX=10116 GN=Snx3 PE=1 SV=1	SWISS	2	2	106.45	0.000587562	3.23095	0.00168173	2.4852	1.31336	0.997338	BDD	Sham	18751	26108.8	21746.7	12013	16441.4	16225.5	53889.4	34263.5	41536.1	39991.9	60288
Arl1	ARL1_RAT	ADP-ribosylation factor-like protein 1 OS=Rattus norvegicus OX=10116 GN=Arl1 PE=1 SV=1	SWISS	2	2	75.01	0.00074406	3.12839	0.00197495	2.48367	1.31247	0.9956	BDD	Sham	20398	17255.5	12421.9	14534.7	19088.1	11984	44888.1	22856.5	34626.8	32651.9	51957.9
Rpl18a	RL18A_RAT	60S ribosomal protein L18a OS=Rattus norvegicus OX=10116 GN=Rpl18a PE=2 SV=1	SWISS	2	2	78.61	0.000609885	3.21475	0.00172968	2.4774	1.30882	0.997111	BDD	Sham	20719	36261.3	16403.6	27769.1	26051.9	16555	72864.5	56891.8	58973.2	69081.8	47009.8
Rpl14	RL14_RAT	60S ribosomal protein L14 OS=Rattus norvegicus OX=10116 GN=Rpl14 PE=1 SV=3	SWISS	2	2	148.4	9.03059e-05	4.04428	0.000451571	2.45564	1.2961	0.999989	BDD	Sham	23324	158204	84905.1	151311	154877	123702	341146	292955	293026	369264	356251
Prpf19	PRP19_RAT	Pre-mRNA-processing factor 19 OS=Rattus norvegicus OX=10116 GN=Prpf19 PE=1 SV=2	SWISS	1	1	44.87	0.000443595	3.35301	0.00135264	2.45409	1.29519	0.998607	BDD	Sham	55204	17964.2	14437.8	9368.96	11751.2	15280.2	44027	30085	33753.3	37922.5	23060
Tomm22	TOM22_RAT	Mitochondrial import receptor subunit TOM22 homolog OS=Rattus norvegicus OX=10116 GN=Tomm22 PE=1 SV=1	SWISS	1	1	71.82	0.00427886	2.36867	0.00762707	2.43771	1.28553	0.930436	BDD	Sham	15481	4717.88	4546.99	8088.85	15441.4	3645.22	18439	17884.2	15370.5	17938.4	19198.9
Tmpo	LAP2_RAT	Lamina-associated polypeptide 2, isoform beta OS=Rattus norvegicus OX=10116 GN=Tmpo PE=1 SV=3	SWISS	2	2	131.16	0.00210446	2.67686	0.00440096	2.43111	1.28161	0.972757	BDD	Sham	50247	25239.1	17736.7	12389.1	14308.7	12365.5	57331.2	33401.9	32690.1	26113.7	49908.7
Rpl5	RL5_RAT	60S ribosomal protein L5 OS=Rattus norvegicus OX=10116 GN=Rpl5 PE=1 SV=3	SWISS	5	5	230.07	3.86234e-06	5.41315	0.000126258	2.41699	1.27321	1	BDD	Sham	34437	182773	170915	188953	191823	160451	511442	348619	403449	404273	495216
C3	CO3_RAT	Complement C3 OS=Rattus norvegicus OX=10116 GN=C3 PE=1 SV=3	SWISS	30	30	1874.64	0.000730505	3.13638	0.00195568	2.41083	1.26953	0.995763	BDD	Sham	186342	2.49977e+06	2.81542e+06	2.29101e+06	2.43782e+06	3.13381e+06	9.90684e+06	4.74133e+06	7.38915e+06	4.70599e+06	5.02625e+06
Rbbp7	RBBP7_RAT	Histone-binding protein RBBP7 OS=Rattus norvegicus OX=10116 GN=Rbbp7 PE=2 SV=1	SWISS	1	1	77.74	0.000115127	3.93882	0.000499223	2.41072	1.26946	0.999974	BDD	Sham	47790	45190.9	26317.7	29954.2	33787.9	40888.8	99525.3	69055.2	78842.5	74293.6	102906
RGD1563620	tr|D4A250|D4A250_RAT	Similar to retinoblastoma-binding protein 4 OS=Rattus norvegicus OX=10116 GN=RGD1563620 PE=4 SV=1	TrEMBL	1	1	77.74	0.000115127	3.93882	0.000658	2.41072	1.26946	0.999974	BDD	Sham	47704	45190.9	26317.7	29954.2	33787.9	40888.8	99525.3	69055.2	78842.5	74293.6	102906
Plp2	PLP2_RAT	Proteolipid protein 2 OS=Rattus norvegicus OX=10116 GN=Plp2 PE=2 SV=1	SWISS	1	1	37.73	0.00235156	2.62864	0.00478924	2.4011	1.26369	0.967984	BDD	Sham	16546	27901.7	11025.9	14496.7	13401.7	17026.2	51576.8	41328.9	47600.2	24388.1	36443.2
Pepd	PEPD_RAT	Xaa-Pro dipeptidase OS=Rattus norvegicus OX=10116 GN=Pepd PE=2 SV=1	SWISS	1	1	41.84	0.00231252	2.63591	0.004756	2.39957	1.26277	0.968742	BDD	Sham	54715	7797.25	4394.98	3759.2	6521.2	7153.96	20648	8615.95	13248.2	14234	14344.8
Hsp90aa1	HS90A_RAT	Heat shock protein HSP 90-alpha OS=Rattus norvegicus OX=10116 GN=Hsp90aa1 PE=1 SV=3	SWISS	24	14	1380.4	0.000221004	3.6556	0.000812225	2.39473	1.25987	0.999783	BDD	Sham	84762	1.15345e+06	766662	763954	1.20512e+06	866140	2.95603e+06	1.67822e+06	2.16235e+06	2.05153e+06	2.53962e+06
Vat1	VAT1_RAT	Synaptic vesicle membrane protein VAT-1 homolog OS=Rattus norvegicus OX=10116 GN=Vat1 PE=1 SV=1	SWISS	5	5	264.93	9.18096e-05	4.03711	0.000452565	2.38133	1.25177	0.999989	BDD	Sham	43091	62162.4	88422.3	61167.7	56804.4	63926.2	211863	122079	148979	142392	166438
Dock4	tr|M0R6K4|M0R6K4_RAT	Dedicator of cytokinesis 4 OS=Rattus norvegicus OX=10116 GN=Dock4 PE=1 SV=2	TrEMBL	1	1	30.81	0.0444951	1.35169	0.0549492	2.37874	1.2502	0.552485	BDD	Sham	220887	6331.02	3650.46	4425.1	3566.89	2120.18	16197.5	8065.75	12412	3104.51	8017.83
Mtpn	MTPN_RAT	Myotrophin OS=Rattus norvegicus OX=10116 GN=Mtpn PE=1 SV=2	SWISS	1	1	59.27	5.32273e-05	4.27387	0.000338603	2.35861	1.23794	0.999999	BDD	Sham	12853	80508.2	71913	62917.2	82019.3	66723.1	194828	154974	215362	123903	169657
Rpl10	RL10_RAT	60S ribosomal protein L10 OS=Rattus norvegicus OX=10116 GN=Rpl10 PE=1 SV=3	SWISS	2	2	79.69	7.98669e-05	4.09763	0.000435136	2.35805	1.23759	0.999993	BDD	Sham	24588	142944	84399.6	106605	107306	99946.4	310398	193877	240913	246911	284079
Rpl23	RL23_RAT	60S ribosomal protein L23 OS=Rattus norvegicus OX=10116 GN=Rpl23 PE=2 SV=1	SWISS	2	2	155.49	2.36125e-05	4.62686	0.000241342	2.35715	1.23704	1	BDD	Sham	14856	146528	182778	164782	208507	178470	449609	314649	415270	392891	504381
Hnrnpul2	tr|D4ABT8|D4ABT8_RAT	Heterogeneous nuclear ribonucleoprotein U-like 2 OS=Rattus norvegicus OX=10116 GN=Hnrnpul2 PE=1 SV=1	TrEMBL	1	1	59.01	0.0149651	1.82492	0.0230512	2.34961	1.23242	0.771282	BDD	Sham	84807	50370.8	8744.62	33052.1	40371.9	16862.7	70454.3	69307.1	52386.2	75817.5	83071.9
Gnai2	GNAI2_RAT;GNAI1_RAT;GNA12_RAT	Guanine nucleotide-binding protein G(i) subunit alpha-2 OS=Rattus norvegicus OX=10116 GN=Gnai2 PE=1 SV=3	SWISS	3	2	137.41	2.82166e-05	4.5495	0.000261814	2.34522	1.22973	1	BDD	Sham	40473	29864.3	37202.1	25870.9	35161.5	33801.8	92415.7	58135.3	80729.4	72391.9	76020.8
Trim54	TRI54_RAT;TRI55_RAT	Tripartite motif-containing protein 54 OS=Rattus norvegicus OX=10116 GN=Trim54 PE=2 SV=1	SWISS	2	2	116.54	0.000617051	3.20968	0.00173417	2.33934	1.2261	0.997037	BDD	Sham	41004	62713.8	30995.3	51601.6	48969.6	60081.5	112152	142511	90374.8	101287	148715
Afg1l	AFG1L_RAT	AFG1-like ATPase OS=Rattus norvegicus OX=10116 GN=Afg1l PE=2 SV=1	SWISS	1	1	27.99	0.0162939	1.78797	0.0235353	2.33644	1.22431	0.756381	BDD	Sham	54468	1339.79	2413.19	3382.86	7845.56	2794.94	13459.5	8719.07	6274.22	6117.41	6963.13
Sec22b	SC22B_RAT	Vesicle-trafficking protein SEC22b OS=Rattus norvegicus OX=10116 GN=Sec22b PE=1 SV=3	SWISS	3	2	143.37	0.0335218	1.47467	0.0432858	2.32688	1.21839	0.613933	BDD	Sham	24725	10601.1	14440.1	3094.55	25300.6	12987.4	44698.1	16173.9	27507.4	31816.2	34364.2
Pfn1	PROF1_RAT	Profilin-1 OS=Rattus norvegicus OX=10116 GN=Pfn1 PE=1 SV=2	SWISS	7	7	484.76	1.19021e-05	4.92438	0.000205344	2.325	1.21723	1	BDD	Sham	14948	1.92363e+06	1.69235e+06	1.73781e+06	1.98193e+06	2.25564e+06	5.0105e+06	3.496e+06	4.14425e+06	4.44498e+06	5.20421e+06
Anp32e	AN32E_RAT	Acidic leucine-rich nuclear phosphoprotein 32 family member E OS=Rattus norvegicus OX=10116 GN=Anp32e PE=2 SV=1	SWISS	1	1	32.13	0.000685655	3.16389	0.00186781	2.32477	1.21709	0.996287	BDD	Sham	29400	20701.4	13364.8	13007.6	15472.5	10367.8	27451.4	49227.2	33135.1	26686.3	33008.7
Erp29	ERP29_RAT	Endoplasmic reticulum resident protein 29 OS=Rattus norvegicus OX=10116 GN=Erp29 PE=1 SV=2	SWISS	2	2	71.11	0.00184725	2.73348	0.00398378	2.32255	1.21571	0.97763	BDD	Sham	28557	37612.6	39669.2	24761.7	36275.6	35090.3	135974	58265.3	81115.6	66479.8	60917.9
Vim	VIME_RAT;PERI_RAT	Vimentin OS=Rattus norvegicus OX=10116 GN=Vim PE=1 SV=2	SWISS	30	24	1650.11	0.000187223	3.72764	0.00070905	2.31696	1.21224	0.999869	BDD	Sham	53700	4.96536e+06	4.05243e+06	3.72461e+06	3.52364e+06	4.25359e+06	1.26809e+07	6.49395e+06	9.71458e+06	8.33044e+06	1.03234e+07
LOC100911422	tr|A0A0G2K0V8|A0A0G2K0V8_RAT	Nuclear distribution protein C homolog OS=Rattus norvegicus OX=10116 GN=LOC100911422 PE=3 SV=1	TrEMBL	3	3	157.6	0.000102288	3.99018	0.000628715	2.31538	1.21125	0.999983	BDD	Sham	32381	27724.4	29797.2	22312.3	26616.7	19442	73103.8	45323.7	59167	48935.6	64959
Nudc	NUDC_RAT	Nuclear migration protein nudC OS=Rattus norvegicus OX=10116 GN=Nudc PE=1 SV=1	SWISS	3	3	157.6	0.000102288	3.99018	0.00047455	2.31538	1.21125	0.999983	BDD	Sham	38388	27724.4	29797.2	22312.3	26616.7	19442	73103.8	45323.7	59167	48935.6	64959
A1i3	A1I3_RAT;A2MG_RAT	Alpha-1-inhibitor 3 OS=Rattus norvegicus OX=10116 GN=A1i3 PE=1 SV=1	SWISS	28	7	1825.4	4.343e-05	4.36221	0.000299716	2.31061	1.20827	1	BDD	Sham	163670	626448	739146	673830	591632	793568	1.78034e+06	1.66487e+06	1.93703e+06	1.24467e+06	1.28605e+06
LOC297568	tr|A0A0G2K926|A0A0G2K926_RAT	Murinoglobulin-1 OS=Rattus norvegicus OX=10116 GN=LOC297568 PE=1 SV=1	TrEMBL	26	7	1764.92	4.343e-05	4.36221	0.000375288	2.31061	1.20827	1	BDD	Sham	163618	626448	739146	673830	591632	793568	1.78034e+06	1.66487e+06	1.93703e+06	1.24467e+06	1.28605e+06
Eif3f	tr|D4AC36|D4AC36_RAT	Eukaryotic translation initiation factor 3 subunit F OS=Rattus norvegicus OX=10116 GN=Eif3f PE=1 SV=3	TrEMBL	3	3	133.12	0.000650177	3.18697	0.00217203	2.29782	1.20027	0.996683	BDD	Sham	37973	43012.7	24547.5	28766	39915.6	23821.9	90825.8	71629.8	77023.2	77772.7	50546.4
Hnrnpa3	ROA3_RAT	Heterogeneous nuclear ribonucleoprotein A3 OS=Rattus norvegicus OX=10116 GN=Hnrnpa3 PE=1 SV=1	SWISS	5	5	469.18	1.88847e-05	4.72389	0.000241342	2.29756	1.20011	1	BDD	Sham	39628	463645	303643	399260	392862	364046	969301	694885	870973	905267	978838
Nono	NONO_RAT	Non-POU domain-containing octamer-binding protein OS=Rattus norvegicus OX=10116 GN=Nono PE=1 SV=3	SWISS	2	2	98.12	0.000222318	3.65303	0.000812248	2.27571	1.18632	0.999779	BDD	Sham	54891	36449.2	32545.4	28362.5	29361.2	22747.5	89582.5	52161.4	70353.1	74033.5	54010.3
Rpl7a	RL7A_RAT	60S ribosomal protein L7a OS=Rattus norvegicus OX=10116 GN=Rpl7a PE=1 SV=2	SWISS	6	6	352.07	2.26985e-05	4.644	0.000241342	2.27337	1.18483	1	BDD	Sham	29977	581128	460605	471293	526794	448714	1.34118e+06	848050	1.14989e+06	1.06377e+06	1.25447e+06
Cfb	tr|A0A0U1RRP9|A0A0U1RRP9_RAT	C3/C5 convertase OS=Rattus norvegicus OX=10116 GN=Cfb PE=1 SV=1	TrEMBL	4	4	173.2	0.00850201	2.07048	0.0143492	2.26379	1.17874	0.857511	BDD	Sham	123893	52639.1	58014.4	44734.1	35108.5	51768.2	198584	76826.4	125496	75005.7	72523.1
Rpl21	RL21_RAT	60S ribosomal protein L21 OS=Rattus norvegicus OX=10116 GN=Rpl21 PE=1 SV=3	SWISS	1	1	96.74	4.12156e-05	4.38494	0.000290899	2.26141	1.17722	1	BDD	Sham	18454	98464.7	65229.3	74857.8	85733.1	85623.5	197213	140616	177213	214464	197463
Tra2b	TRA2B_RAT	Transformer-2 protein homolog beta OS=Rattus norvegicus OX=10116 GN=Tra2b PE=1 SV=1	SWISS	1	1	39.61	0.000331359	3.4797	0.00109787	2.26118	1.17707	0.99933	BDD	Sham	33646	10543.4	9217.94	7547.49	5452.24	6198.15	22015.2	14578.3	16168.9	18244.9	17086.2
A1m	A1M_RAT	Alpha-1-macroglobulin OS=Rattus norvegicus OX=10116 GN=A1m PE=1 SV=1	SWISS	27	27	1520.72	0.00295713	2.52913	0.00558261	2.25186	1.17112	0.956117	BDD	Sham	167019	2.68856e+06	2.34475e+06	1.96046e+06	2.24403e+06	3.16257e+06	9.95152e+06	4.64746e+06	4.88281e+06	4.07301e+06	4.36913e+06
Hnrnpu	HNRPU_RAT	Heterogeneous nuclear ribonucleoprotein U OS=Rattus norvegicus OX=10116 GN=Hnrnpu PE=1 SV=1	SWISS	4	4	237.13	3.85793e-05	4.41365	0.000286397	2.24753	1.16834	1	BDD	Sham	87678	278610	206534	187885	233631	240013	587844	393660	480443	552646	562596
Psmd11	PSD11_RAT	26S proteasome non-ATPase regulatory subunit 11 OS=Rattus norvegicus OX=10116 GN=Psmd11 PE=1 SV=2	SWISS	3	3	106.74	5.68784e-05	4.24505	0.000355572	2.23871	1.16267	0.999998	BDD	Sham	47434	62376.7	37557.2	38378.6	37315.1	35372.7	100977	96244.5	92083.2	87068.6	95995
Tpp2	TPP2_RAT	Tripeptidyl-peptidase 2 OS=Rattus norvegicus OX=10116 GN=Tpp2 PE=2 SV=3	SWISS	2	2	76.39	2.26555e-05	4.64483	0.000241342	2.23034	1.15726	1	BDD	Sham	138206	23672.3	31904.5	23392.7	29664.3	33750.9	72093.5	54065	58954.2	69175.5	63277.8
Septin2	SEPT2_RAT	Septin-2 OS=Rattus norvegicus OX=10116 GN=Septin2 PE=1 SV=1	SWISS	5	5	230.11	0.0020058	2.69771	0.00426647	2.22949	1.15671	0.97464	BDD	Sham	41566	81540.5	82767.8	47982.2	100267	59126.4	208323	125835	120078	160431	213998
Pdia6	PDIA6_RAT	Protein disulfide-isomerase A6 OS=Rattus norvegicus OX=10116 GN=Pdia6 PE=1 SV=2	SWISS	6	6	345.09	0.000620676	3.20714	0.0017365	2.22452	1.1535	0.996999	BDD	Sham	48143	318821	244336	227598	265463	300255	927454	427481	555918	522607	584046
Atp1b3	AT1B3_RAT	Sodium/potassium-transporting ATPase subunit beta-3 OS=Rattus norvegicus OX=10116 GN=Atp1b3 PE=2 SV=1	SWISS	1	1	39.32	0.000241094	3.61781	0.000870606	2.22252	1.15219	0.999721	BDD	Sham	31809	25517.6	23702.9	20421.4	21758.2	25687.1	72764.4	39388.1	51853.9	39719.9	56502
Csde1	CSDE1_RAT	Cold shock domain-containing protein E1 OS=Rattus norvegicus OX=10116 GN=Csde1 PE=2 SV=1	SWISS	1	1	38.49	3.62577e-05	4.4406	0.000284414	2.22111	1.15128	1	BDD	Sham	88839	10926.7	13176.7	11222.6	14821.5	16871.8	34744.2	31953.3	29145.2	25958.2	27056.8
Set	SET_RAT;FUC3_RAT	Protein SET OS=Rattus norvegicus OX=10116 GN=Set PE=2 SV=2	SWISS	5	4	233.53	9.15535e-08	7.03833	2.8432e-05	2.21526	1.14748	1	BDD	Sham	33386	328756	315946	304748	303164	329930	749209	719180	761914	658389	617053
Eif3a	EIF3A_RAT	Eukaryotic translation initiation factor 3 subunit A OS=Rattus norvegicus OX=10116 GN=Eif3a PE=2 SV=2	SWISS	7	6	312.11	0.00428569	2.36798	0.00762707	2.20868	1.14318	0.930306	BDD	Sham	163097	83856.1	43105.5	54996.3	59311.9	44342	185881	116123	155967	90458.6	82394.9
Elavl1	ELAV1_RAT	ELAV-like protein 1 OS=Rattus norvegicus OX=10116 GN=Elavl1 PE=1 SV=1	SWISS	2	2	75.26	8.17748e-05	4.08738	0.000437523	2.203	1.13947	0.999993	BDD	Sham	36146	25011.4	23008.1	21302.2	20070.2	18114.7	60416.9	37225.7	49614.9	50947.8	38631.8
Tsg101	TS101_RAT	Tumor susceptibility gene 101 protein OS=Rattus norvegicus OX=10116 GN=Tsg101 PE=1 SV=1	SWISS	2	2	61.92	0.00554585	2.25603	0.00946302	2.20127	1.13834	0.906948	BDD	Sham	44050	5272.93	2409.05	1705.86	4152.35	3566.57	7315.86	6850.46	5703.15	7211.23	10575.9
Rpl8	RL8_RAT	60S ribosomal protein L8 OS=Rattus norvegicus OX=10116 GN=Rpl8 PE=2 SV=2	SWISS	3	3	173.87	1.74146e-05	4.75909	0.000241342	2.18703	1.12897	1	BDD	Sham	28007	236692	204086	185164	211418	169342	513091	348377	441810	429255	469151
Rpl13a	RL13A_RAT	60S ribosomal protein L13a OS=Rattus norvegicus OX=10116 GN=Rpl13a PE=1 SV=2	SWISS	1	1	67.57	3.79721e-05	4.42054	0.000286397	2.18689	1.12888	1	BDD	Sham	23461	83409.6	60581.6	61233.4	70952.1	70650.1	173494	119655	143457	140841	181024
Csrp3	CSRP3_RAT	Cysteine and glycine-rich protein 3 OS=Rattus norvegicus OX=10116 GN=Csrp3 PE=1 SV=1	SWISS	3	3	214.8	0.0318258	1.49722	0.0414404	2.17181	1.1189	0.624958	BDD	Sham	20789	3.19668e+06	398766	1.13993e+06	734058	2.56221e+06	3.16269e+06	4.33142e+06	4.09551e+06	2.62251e+06	3.23105e+06
Pdia3	PDIA3_RAT	Protein disulfide-isomerase A3 OS=Rattus norvegicus OX=10116 GN=Pdia3 PE=1 SV=2	SWISS	14	14	746.02	0.000358429	3.4456	0.00117169	2.16855	1.11673	0.999179	BDD	Sham	56588	1.17014e+06	947080	902763	1.00753e+06	961839	3.10107e+06	1.47663e+06	2.00328e+06	2.0242e+06	2.21445e+06
Ces1c	EST1C_RAT	Carboxylesterase 1C OS=Rattus norvegicus OX=10116 GN=Ces1c PE=1 SV=3	SWISS	3	2	159.16	0.00640308	2.19361	0.0106835	2.16735	1.11594	0.89184	BDD	Sham	60136	38230.3	41260.7	42825.2	25423.8	48591.1	116842	55237.1	106645	94794	52001.5
Flii	tr|Q5RKI5|Q5RKI5_RAT	FLII, actin-remodeling protein OS=Rattus norvegicus OX=10116 GN=Flii PE=1 SV=1	TrEMBL	1	1	40.73	0.00418155	2.37866	0.0081874	2.16215	1.11247	0.932293	BDD	Sham	144766	3241.79	3861	3601.15	4053.73	1975.8	9898.06	4509.86	7217.35	8798.02	5757.06
Rpl35	RL35_RAT	60S ribosomal protein L35 OS=Rattus norvegicus OX=10116 GN=Rpl35 PE=1 SV=3	SWISS	1	1	51.81	1.10444e-05	4.95686	0.000195991	2.16112	1.11178	1	BDD	Sham	14544	115550	121873	102357	119821	98504.9	288136	191112	235578	237543	253764
Nexn	NEXN_RAT	Nexilin OS=Rattus norvegicus OX=10116 GN=Nexn PE=1 SV=1	SWISS	7	6	314.39	3.29114e-05	4.48265	0.000274552	2.15587	1.10827	1	BDD	Sham	78345	134275	115846	122784	125840	95488.6	288048	229292	314091	223073	226585
Ap2a2	AP2A2_RAT	AP-2 complex subunit alpha-2 OS=Rattus norvegicus OX=10116 GN=Ap2a2 PE=1 SV=3	SWISS	5	5	237.26	0.00164605	2.78356	0.0036644	2.14994	1.1043	0.98134	BDD	Sham	103979	42675	33027.1	40648.8	42887.7	28585	117411	49376.4	77029.6	79551.8	80440.4
Snrpd2	tr|B5DES0|B5DES0_RAT	Small nuclear ribonucleoprotein Sm D2 OS=Rattus norvegicus OX=10116 GN=Snrpd2 PE=1 SV=1	TrEMBL	2	2	66.95	0.00536057	2.27079	0.00998316	2.14427	1.10048	0.910298	BDD	Sham	13518	21980.7	12961.6	17448.6	20264.1	15041.8	39588.6	23813.6	27724.7	34772	62146.2
Tuba1a	TBA1A_RAT;TBA3_RAT	Tubulin alpha-1A chain OS=Rattus norvegicus OX=10116 GN=Tuba1a PE=1 SV=1	SWISS	16	1	1203.36	0.0119329	1.92325	0.0183001	2.14101	1.09829	0.808569	BDD	Sham	50104	88500.9	76242.6	65409	65831.2	39219.7	227658	93324.2	92252.4	124739	179699
Dab2	DAB2_RAT	Disabled homolog 2 OS=Rattus norvegicus OX=10116 GN=Dab2 PE=1 SV=1	SWISS	1	1	52	0.00234179	2.63045	0.00478924	2.14036	1.09785	0.968174	BDD	Sham	82326	19776.8	19397	21488.9	20604.2	17845.2	60034.4	24986.4	44197.5	31683.6	51233.4
Rps14	RS14_RAT	40S ribosomal protein S14 OS=Rattus norvegicus OX=10116 GN=Rps14 PE=2 SV=3	SWISS	3	3	214.56	2.34546e-05	4.62977	0.000241342	2.1399	1.09754	1	BDD	Sham	16249	359804	342957	315759	348754	280362	831109	566056	683874	629948	814787
Rps10	RS10_RAT	40S ribosomal protein S10 OS=Rattus norvegicus OX=10116 GN=Rps10 PE=2 SV=1	SWISS	3	3	115.83	5.34261e-05	4.27225	0.000338603	2.13601	1.09492	0.999999	BDD	Sham	18904	229017	139467	197707	191727	170994	418394	359347	335847	435976	434605
Rps10l1	tr|F1LT36|F1LT36_RAT;tr|A0A0H2UI18|A0A0H2UI18_RAT;tr|D3ZH53|D3ZH53_RAT;tr|D3ZCN9|D3ZCN9_RAT	Ribosomal protein S10-like 1 OS=Rattus norvegicus OX=10116 GN=Rps10l1 PE=3 SV=2	TrEMBL	3	3	115.83	5.34261e-05	4.27225	0.000437476	2.13601	1.09492	0.999999	BDD	Sham	18881	229017	139467	197707	191727	170994	418394	359347	335847	435976	434605
Plg	PLMN_RAT	Plasminogen OS=Rattus norvegicus OX=10116 GN=Plg PE=2 SV=2	SWISS	2	2	86.44	0.00183856	2.73552	0.00397886	2.13474	1.09406	0.977792	BDD	Sham	90477	102182	73206.3	73974.5	64899.2	80057.8	234371	127672	221901	128042	129784
Rpl6	RL6_RAT	60S ribosomal protein L6 OS=Rattus norvegicus OX=10116 GN=Rpl6 PE=1 SV=5	SWISS	6	6	437.69	3.66335e-05	4.43612	0.000284414	2.13421	1.0937	1	BDD	Sham	33541	548915	352808	455487	467514	505345	1.10587e+06	813837	938655	1.0452e+06	1.0693e+06
LOC103690888	tr|D3Z9F6|D3Z9F6_RAT	Ribosomal protein OS=Rattus norvegicus OX=10116 GN=LOC103690888 PE=3 SV=1	TrEMBL	1	1	34.15	7.32675e-05	4.13509	0.000527601	2.12927	1.09036	0.999995	BDD	Sham	24700	72387.7	66893.3	61237.1	52697	52453.9	163393	100104	127635	125730	133991
Esyt1	ESYT1_RAT	Extended synaptotagmin-1 OS=Rattus norvegicus OX=10116 GN=Esyt1 PE=1 SV=1	SWISS	2	2	108.08	0.00378865	2.42152	0.00684052	2.12495	1.08743	0.939857	BDD	Sham	121084	36400.7	17163.3	23400.1	32333.9	34491.3	89300.2	42550.1	50483	61134	62077.3
Rpn2	RPN2_RAT	Dolichyl-diphosphooligosaccharide--protein glycosyltransferase subunit 2 OS=Rattus norvegicus OX=10116 GN=Rpn2 PE=2 SV=2	SWISS	4	4	157.92	0.000549912	3.25971	0.00159603	2.12438	1.08704	0.997704	BDD	Sham	69035	54168.3	67729.5	55493.9	69571.2	70549.2	175834	90852.1	115858	129097	162875
Tagln3	tr|A0A0G2K6I5|A0A0G2K6I5_RAT	Transgelin OS=Rattus norvegicus OX=10116 GN=Tagln3 PE=1 SV=1	TrEMBL	1	1	41.63	0.000897031	3.04719	0.00269147	2.12315	1.0862	0.99361	BDD	Sham	24696	22989.3	26618.4	17553.6	16661.4	20796.8	54291.8	29066.1	50569.1	38193.1	50002.4
Rpl35a	RL35A_RAT	60S ribosomal protein L35a OS=Rattus norvegicus OX=10116 GN=Rpl35a PE=3 SV=1	SWISS	1	1	28.46	0.0015998	2.79593	0.00360017	2.11393	1.07993	0.982176	BDD	Sham	12546	46075.7	29378.4	23771.5	24709.7	19647.8	72144.4	47655.9	65375.2	50384.2	67965.5
Rps5	RS5_RAT	40S ribosomal protein S5 OS=Rattus norvegicus OX=10116 GN=Rps5 PE=1 SV=3	SWISS	2	2	93.64	5.79263e-05	4.23712	0.000355572	2.10698	1.07518	0.999998	BDD	Sham	22864	82445.5	73410	65008.9	68090.8	61239.7	174412	111746	145266	136363	170068
Caprin1	CAPR1_RAT	Caprin-1 OS=Rattus norvegicus OX=10116 GN=Caprin1 PE=1 SV=2	SWISS	1	1	35.69	0.00147693	2.83064	0.00342286	2.1033	1.07265	0.984362	BDD	Sham	78073	10555.5	18363.1	24209.4	22150.2	15675.8	44599.4	29098.8	41239	38431.7	37934.3
Rpl27	RL27_RAT	60S ribosomal protein L27 OS=Rattus norvegicus OX=10116 GN=Rpl27 PE=2 SV=2	SWISS	3	3	115.66	3.36834e-05	4.47258	0.000274552	2.10018	1.07051	1	BDD	Sham	15788	255137	164169	180806	208363	172868	463321	372692	371735	436829	416416
Plaa	PLAP_RAT	Phospholipase A-2-activating protein OS=Rattus norvegicus OX=10116 GN=Plaa PE=1 SV=3	SWISS	3	3	133.17	0.0081955	2.08642	0.0131872	2.0988	1.06957	0.862298	BDD	Sham	87028	29025.8	24993.8	20975.9	27971.4	34911.6	53762.6	32048.7	50788.6	54138.7	98641.3
Pgm2	tr|F7FLB2|F7FLB2_RAT	Pgm2 protein OS=Rattus norvegicus OX=10116 GN=Pgm2 PE=1 SV=2	TrEMBL	1	1	36.23	0.000349199	3.45693	0.00141446	2.096	1.06764	0.999232	BDD	Sham	69015	4343.29	6788.53	6536.52	5595.94	4105.33	15022.2	10964.8	10885.4	10714.7	9779.5
Gc	VTDB_RAT	Vitamin D-binding protein OS=Rattus norvegicus OX=10116 GN=Gc PE=1 SV=3	SWISS	4	4	173.02	0.00815825	2.0884	0.0131872	2.0924	1.06516	0.862885	BDD	Sham	53509	113303	200940	174215	144679	211659	522069	238068	474017	243650	289851
Rpl18	RL18_RAT	60S ribosomal protein L18 OS=Rattus norvegicus OX=10116 GN=Rpl18 PE=1 SV=2	SWISS	5	5	308.06	3.86135e-05	4.41326	0.000286397	2.08019	1.05671	1	BDD	Sham	21645	729614	558107	628247	684610	559737	1.50014e+06	1.01728e+06	1.30323e+06	1.25102e+06	1.50237e+06
Rpl15	RL15_RAT	60S ribosomal protein L15 OS=Rattus norvegicus OX=10116 GN=Rpl15 PE=1 SV=2	SWISS	6	6	271.25	4.71577e-06	5.32645	0.000142258	2.07987	1.05649	1	BDD	Sham	24131	244614	202765	193313	223342	189274	504369	373776	434717	430391	447491
Flna	tr|C0JPT7|C0JPT7_RAT	Filamin A OS=Rattus norvegicus OX=10116 GN=Flna PE=1 SV=1	TrEMBL	28	22	1658.26	0.00653004	2.18508	0.0114407	2.0766	1.05423	0.889657	BDD	Sham	280320	995750	671813	531868	845798	626894	2.3031e+06	859168	1.60083e+06	1.34737e+06	1.51507e+06
Pdk4	PDK4_RAT	[Pyruvate dehydrogenase (acetyl-transferring)] kinase isozyme 4, mitochondrial OS=Rattus norvegicus OX=10116 GN=Pdk4 PE=1 SV=1	SWISS	6	6	292.04	0.000281623	3.55033	0.000975018	2.06846	1.04856	0.999567	BDD	Sham	46649	535981	476226	533309	576700	566436	973425	1.03615e+06	780526	1.41447e+06	1.35679e+06
Eif3b	EIF3B_RAT	Eukaryotic translation initiation factor 3 subunit B OS=Rattus norvegicus OX=10116 GN=Eif3b PE=1 SV=1	SWISS	1	1	55.61	4.01531e-05	4.39628	0.000287239	2.06541	1.04643	1	BDD	Sham	90854	41228.1	36391.1	43139.8	46933.5	37062	91080	67862.5	73771.7	86948.3	103239
Paics	PUR6_RAT	Multifunctional protein ADE2 OS=Rattus norvegicus OX=10116 GN=Paics PE=1 SV=3	SWISS	2	1	152.53	0.00242583	2.61514	0.00487601	2.06479	1.04599	0.966538	BDD	Sham	47066	30386.1	17228.2	30526.6	32566	36308.5	58896	54931.3	43236	62953.5	83538.6
Cp	CERU_RAT	Ceruloplasmin OS=Rattus norvegicus OX=10116 GN=Cp PE=1 SV=3	SWISS	13	13	621.88	0.00745632	2.12748	0.0121234	2.05806	1.04129	0.874154	BDD	Sham	120764	505289	482082	383248	385236	642565	1.73576e+06	723820	965503	718210	792807
rCG_34378	tr|A0A0U1RVI9|A0A0U1RVI9_RAT;tr|A0A0G2KB28|A0A0G2KB28_RAT;tr|D3ZAS1|D3ZAS1_RAT;tr|D3ZIY7|D3ZIY7_RAT;tr|D3ZT78|D3ZT78_RAT;tr|E9PT76|E9PT76_RAT;tr|D3ZQW7|D3ZQW7_RAT;tr|O55213|O55213_RAT;tr|A0A0G2K8H4|A0A0G2K8H4_RAT	40S ribosomal protein S2 OS=Rattus norvegicus OX=10116 GN=rCG_34378 PE=3 SV=1	TrEMBL	6	6	291.22	3.40371e-05	4.46805	0.00033423	2.05541	1.03943	1	BDD	Sham	28571	589423	446453	469389	532691	468469	1.13458e+06	800523	978705	1.04182e+06	1.1961e+06
Rps2	RS2_RAT	40S ribosomal protein S2 OS=Rattus norvegicus OX=10116 GN=Rps2 PE=1 SV=1	SWISS	6	6	291.22	3.40371e-05	4.46805	0.000274552	2.05541	1.03943	1	BDD	Sham	31212	589423	446453	469389	532691	468469	1.13458e+06	800523	978705	1.04182e+06	1.1961e+06
Wars	tr|A0A0G2K673|A0A0G2K673_RAT;tr|F8WFH8|F8WFH8_RAT	Tryptophanyl-tRNA synthetase OS=Rattus norvegicus OX=10116 GN=Wars PE=1 SV=1	TrEMBL	2	2	83.74	0.0466787	1.33088	0.0575135	2.05225	1.03721	0.541925	BDD	Sham	42853	20519.9	18515.5	25131.6	28286.7	3626.1	50706.3	31625.1	38800.1	34369.5	41679.2
Wars1	SYWC_RAT	Tryptophan--tRNA ligase, cytoplasmic OS=Rattus norvegicus OX=10116 GN=Wars1 PE=1 SV=2	SWISS	2	2	83.74	0.0466787	1.33088	0.0568476	2.05225	1.03721	0.541925	BDD	Sham	54109	20519.9	18515.5	25131.6	28286.7	3626.1	50706.3	31625.1	38800.1	34369.5	41679.2
Rpl12	RL12_RAT	60S ribosomal protein L12 OS=Rattus norvegicus OX=10116 GN=Rpl12 PE=2 SV=1	SWISS	2	2	132.02	0.000114152	3.94252	0.000499223	2.05036	1.03588	0.999975	BDD	Sham	17835	292853	219907	228463	240712	181039	595486	388000	462688	471680	466659
Prkcsh	tr|B1WC34|B1WC34_RAT	Glucosidase 2 subunit beta OS=Rattus norvegicus OX=10116 GN=Prkcsh PE=1 SV=1	TrEMBL	1	1	48.42	0.00162406	2.7894	0.00406386	2.04955	1.03531	0.981739	BDD	Sham	59181	18786.7	18368.3	12061.3	15367.3	12883	47342.9	22627.2	31583.5	27768.6	29449.8
Rps20	RS20_RAT	40S ribosomal protein S20 OS=Rattus norvegicus OX=10116 GN=Rps20 PE=3 SV=1	SWISS	1	1	126.59	7.43266e-06	5.12886	0.000154032	2.0494	1.0352	1	BDD	Sham	13364	173309	156577	143152	165603	144187	386745	270112	317500	299550	330423
Rpl19	RL19_RAT	60S ribosomal protein L19 OS=Rattus norvegicus OX=10116 GN=Rpl19 PE=1 SV=1	SWISS	2	2	146.87	0.000108703	3.96376	0.000489245	2.04639	1.03308	0.999979	BDD	Sham	23451	220388	196378	179471	199138	128508	418657	317274	390159	380469	384066
Cox17	tr|Q76MV3|Q76MV3_RAT	Cytochrome C oxidase assembly protein COX17 OS=Rattus norvegicus OX=10116 GN=Cox17 PE=1 SV=1	TrEMBL	1	1	80	0.0209326	1.67918	0.0302144	2.04432	1.03162	0.709913	BDD	Sham	6779	11088	24885.4	24084.5	23088.9	21185.5	31193.9	56018	66250.1	24393.1	35433.7
Ralgapa2	RGPA2_RAT	Ral GTPase-activating protein subunit alpha-2 OS=Rattus norvegicus OX=10116 GN=Ralgapa2 PE=1 SV=1	SWISS	1	1	26.25	0.000401024	3.39683	0.00125164	2.04318	1.03081	0.998911	BDD	Sham	210200	62643.5	59760.9	50018.2	41731.2	52621.6	151506	91301.5	115986	92621	93654.4
Ybx1	YBOX1_RAT	Y-box-binding protein 1 OS=Rattus norvegicus OX=10116 GN=Ybx1 PE=2 SV=3	SWISS	5	3	301.8	0.00112615	2.9484	0.00269479	2.04109	1.02934	0.99022	BDD	Sham	35709	83586.2	46190.5	75828.7	86501.3	70819.9	191972	142420	144498	108033	153845
Rps24	RS24_RAT	40S ribosomal protein S24 OS=Rattus norvegicus OX=10116 GN=Rps24 PE=2 SV=1	SWISS	2	2	107.7	0.000697795	3.15627	0.00189258	2.03989	1.02849	0.996148	BDD	Sham	15413	202814	90883.4	123944	126657	127318	286076	247138	233630	295126	308056
G3bp1	tr|D3ZYS7|D3ZYS7_RAT;tr|F1M2M6|F1M2M6_RAT	G3BP stress granule assembly factor 1 OS=Rattus norvegicus OX=10116 GN=G3bp1 PE=1 SV=1	TrEMBL	5	5	211.89	0.00182275	2.73927	0.00445778	2.03454	1.0247	0.978087	BDD	Sham	51755	110791	64185.4	78097.4	78164.4	90047	170039	152044	111201	191412	232426
Rps15a	RS15A_RAT	40S ribosomal protein S15a OS=Rattus norvegicus OX=10116 GN=Rps15a PE=1 SV=2	SWISS	3	3	102.74	7.68794e-06	5.11419	0.000154032	2.03256	1.0233	1	BDD	Sham	14830	178061	158904	149645	165319	147768	391983	269130	314778	334554	314983
Psmc2	PRS7_RAT	26S proteasome regulatory subunit 7 OS=Rattus norvegicus OX=10116 GN=Psmc2 PE=1 SV=3	SWISS	5	5	306.38	2.12384e-05	4.67288	0.000241342	2.02862	1.0205	1	BDD	Sham	48544	194467	136852	139585	179262	132847	327008	309720	316876	297234	337605
Eif3c	EIF3C_RAT	Eukaryotic translation initiation factor 3 subunit C OS=Rattus norvegicus OX=10116 GN=Eif3c PE=1 SV=1	SWISS	3	2	133.1	8.79049e-05	4.05599	0.000443885	2.02785	1.01995	0.99999	BDD	Sham	105369	26645.4	26972.4	26022.2	31713.4	23690.3	69485.4	44629.7	48401.8	62156.4	49175.5
Rpl9	RL9_RAT	60S ribosomal protein L9 OS=Rattus norvegicus OX=10116 GN=Rpl9 PE=1 SV=1	SWISS	4	4	224.91	0.000560044	3.25178	0.00161788	2.02678	1.01919	0.997608	BDD	Sham	21880	399995	330265	267684	377189	313547	790667	519722	594147	601698	916343
Cacnb2	CACB2_RAT	Voltage-dependent L-type calcium channel subunit beta-2 OS=Rattus norvegicus OX=10116 GN=Cacnb2 PE=1 SV=2	SWISS	4	1	125.7	0.0154992	1.80969	0.0227041	2.02274	1.01631	0.765197	BDD	Sham	73182	12808.4	14363.7	16480.2	7028.54	12644.8	24595.7	33920.1	30108.2	12658.8	26807.9
Arpc4	tr|B2RZ72|B2RZ72_RAT	Actin-related protein 2/3 complex subunit 4 OS=Rattus norvegicus OX=10116 GN=Arpc4 PE=1 SV=1	TrEMBL	3	3	113.32	2.0732e-05	4.68336	0.000281086	2.02162	1.01551	1	BDD	Sham	19654	164564	143695	140488	160689	162804	376433	242510	304010	312323	325899
Ppia	PPIA_RAT	Peptidyl-prolyl cis-trans isomerase A OS=Rattus norvegicus OX=10116 GN=Ppia PE=1 SV=2	SWISS	4	4	295.63	0.00038735	3.4119	0.00122124	2.02111	1.01515	0.999001	BDD	Sham	17863	1.58387e+06	1.2002e+06	1.11942e+06	1.44083e+06	1.76082e+06	3.80793e+06	2.46305e+06	2.44696e+06	2.55144e+06	3.09088e+06
Gmfb	GMFB_RAT	Glia maturation factor beta OS=Rattus norvegicus OX=10116 GN=Gmfb PE=1 SV=2	SWISS	2	2	99.57	0.0056137	2.25075	0.00952644	2.02109	1.01513	0.905729	BDD	Sham	16726	12996	15816.3	23538.5	23956.5	12708.1	46945.3	25286.1	46252.4	27390.5	34033.5
Eif2s2	tr|Q6P685|Q6P685_RAT	Eukaryotic translation initiation factor 2 subunit beta OS=Rattus norvegicus OX=10116 GN=Eif2s2 PE=1 SV=1	TrEMBL	3	3	105.99	1.37879e-05	4.8605	0.000241509	2.01696	1.01218	1	BDD	Sham	38219	32136.4	34627.1	32996.4	41888.1	28087.3	73343.9	64227.9	75884.1	67002.6	61891.2
Sumo2	SUMO2_RAT	Small ubiquitin-related modifier 2 OS=Rattus norvegicus OX=10116 GN=Sumo2 PE=1 SV=1	SWISS	1	1	57.43	0.000316387	3.49978	0.00107382	2.00218	1.00157	0.999407	BDD	Sham	10864	89258.6	91886.6	77501.7	90390.9	124582	227122	177761	221811	142955	178621
Mustn1	MSTN1_RAT	Musculoskeletal embryonic nuclear protein 1 OS=Rattus norvegicus OX=10116 GN=Mustn1 PE=1 SV=1	SWISS	1	1	103.79	0.00878983	2.05602	0.0141069	2.00102	1.00073	0.853083	BDD	Sham	8980	559114	356611	416865	983090	787308	1.2777e+06	1.37443e+06	1.57033e+06	848177	1.13849e+06
Cacybp	CYBP_RAT	Calcyclin-binding protein OS=Rattus norvegicus OX=10116 GN=Cacybp PE=1 SV=1	SWISS	3	3	87.28	0.0272641	1.56441	0.0363386	1.99125	0.993674	0.657229	BDD	Sham	26525	19078.6	10693.6	11678.4	24228.8	13604.5	58404.7	23695	31094.8	19344.2	25335.3
RGD1564606	tr|F1LT35|F1LT35_RAT;tr|D3ZTX9|D3ZTX9_RAT;tr|D3ZFK7|D3ZFK7_RAT	Similar to 60S ribosomal protein L23a OS=Rattus norvegicus OX=10116 GN=RGD1564606 PE=3 SV=1	TrEMBL	3	3	200.35	3.28062e-05	4.48404	0.00033423	1.99094	0.993451	1	BDD	Sham	17723	326348	256030	231524	278132	261259	624263	434352	544618	520597	570496
Rpl23a	RL23A_RAT	60S ribosomal protein L23a OS=Rattus norvegicus OX=10116 GN=Rpl23a PE=2 SV=1	SWISS	3	3	200.35	3.28062e-05	4.48404	0.000274552	1.99094	0.993451	1	BDD	Sham	17684	326348	256030	231524	278132	261259	624263	434352	544618	520597	570496
Psmd8	tr|F1LMQ3|F1LMQ3_RAT	26S proteasome non-ATPase regulatory subunit 8 OS=Rattus norvegicus OX=10116 GN=Psmd8 PE=1 SV=1	TrEMBL	3	3	106.48	0.00349779	2.45621	0.00724245	1.98914	0.992141	0.945515	BDD	Sham	39852	83979.2	28904.4	50727.3	54511	53443.9	96476.7	122864	90090.2	115204	115546
RGD1565767	tr|D3ZF52|D3ZF52_RAT	Ribosomal protein L15 OS=Rattus norvegicus OX=10116 GN=RGD1565767 PE=3 SV=1	TrEMBL	2	2	102.73	5.84772e-05	4.23301	0.000450568	1.98686	0.99049	0.999998	BDD	Sham	24173	127356	87952.1	99831.4	119094	87696.7	237060	175789	208436	209990	205725
Rps6	RS6_RAT	40S ribosomal protein S6 OS=Rattus norvegicus OX=10116 GN=Rps6 PE=1 SV=1	SWISS	4	4	252.06	6.56063e-06	5.18305	0.000154032	1.98682	0.990458	1	BDD	Sham	28663	358309	325057	319043	304384	310865	746702	525799	636419	612181	692886
LOC100362987	tr|M0RA26|M0RA26_RAT	Ribosomal protein S27-like OS=Rattus norvegicus OX=10116 GN=LOC100362987 PE=3 SV=1	TrEMBL	1	1	48.97	0.00265791	2.57546	0.00593989	1.98402	0.988427	0.961997	BDD	Sham	9510	57626.9	42311.9	29914.8	51789.6	51030.3	110473	62271.6	84037.9	89147.7	115699
Rps27l	RS27L_RAT;RS27_RAT	40S ribosomal protein S27-like OS=Rattus norvegicus OX=10116 GN=Rps27l PE=1 SV=3	SWISS	1	1	48.97	0.00265791	2.57546	0.00519129	1.98402	0.988427	0.961997	BDD	Sham	9471	57626.9	42311.9	29914.8	51789.6	51030.3	110473	62271.6	84037.9	89147.7	115699
Rpsa	RSSA_RAT	40S ribosomal protein SA OS=Rattus norvegicus OX=10116 GN=Rpsa PE=1 SV=3	SWISS	5	5	369.07	8.35236e-05	4.07819	0.000437523	1.984	0.98841	0.999992	BDD	Sham	32803	1.04945e+06	745506	847472	884450	771112	1.90022e+06	1.35613e+06	1.55428e+06	1.69121e+06	2.02536e+06
Rpl13	RL13_RAT	60S ribosomal protein L13 OS=Rattus norvegicus OX=10116 GN=Rpl13 PE=1 SV=2	SWISS	4	4	200.63	5.72741e-05	4.24204	0.000355572	1.97864	0.984507	0.999998	BDD	Sham	24294	310216	244732	235924	261044	218879	563944	403213	480317	484220	582746
Tardbp	tr|I6L9G6|I6L9G6_RAT	TAR DNA-binding protein 43 OS=Rattus norvegicus OX=10116 GN=Tardbp PE=1 SV=1	TrEMBL	3	3	126.41	0.000970872	3.01284	0.0028343	1.97759	0.98374	0.992565	BDD	Sham	32127	74974.9	36092.3	62673.5	58275.3	62997	116127	98844.2	102195	136142	130105
Psmd7	tr|D4AEH3|D4AEH3_RAT	Proteasome (Prosome, macropain) 26S subunit, non-ATPase, 7 (Predicted) OS=Rattus norvegicus OX=10116 GN=Psmd7 PE=1 SV=1	TrEMBL	4	4	193.68	0.00043387	3.36264	0.00160689	1.974	0.981119	0.998679	BDD	Sham	36469	108041	59109.1	66258	93985.1	69674.1	147630	184971	150652	142114	158442
Igg-2a	IGG2A_RAT	Ig gamma-2A chain C region OS=Rattus norvegicus OX=10116 GN=Igg-2a PE=1 SV=1	SWISS	7	5	404.48	0.012289	1.91048	0.0187077	1.97287	0.980295	0.803927	BDD	Sham	35163	1.81509e+06	1.73559e+06	2.12757e+06	915292	1.45236e+06	1.69645e+06	3.08638e+06	4.02358e+06	3.4383e+06	3.62879e+06
Inpp5a	I5P1_RAT	Inositol polyphosphate-5-phosphatase A OS=Rattus norvegicus OX=10116 GN=Inpp5a PE=1 SV=1	SWISS	1	1	52.6	0.0306959	1.51292	0.0403071	1.96969	0.97797	0.63258	BDD	Sham	47592	27893.2	4834.72	16612.4	22401.4	22724.7	35822.9	37767.2	36314.4	40632.6	35532.7
LOC108348175	tr|A0A0G2JUS0|A0A0G2JUS0_RAT	Protein quaking-like OS=Rattus norvegicus OX=10116 GN=LOC108348175 PE=4 SV=1	TrEMBL	1	1	33.99	0.00292648	2.53365	0.00636453	1.96291	0.972996	0.95672	BDD	Sham	35796	11774.1	8108.69	10430.3	8530.19	11651	23276.8	19989.8	21603	22903.8	11342.3
Qki	QKI_RAT	Protein quaking OS=Rattus norvegicus OX=10116 GN=Qki PE=1 SV=2	SWISS	1	1	33.99	0.00292648	2.53365	0.00554159	1.96291	0.972996	0.95672	BDD	Sham	37619	11774.1	8108.69	10430.3	8530.19	11651	23276.8	19989.8	21603	22903.8	11342.3
Rplp2	RLA2_RAT	60S acidic ribosomal protein P2 OS=Rattus norvegicus OX=10116 GN=Rplp2 PE=1 SV=2	SWISS	4	4	380.17	2.88714e-05	4.53953	0.000263245	1.96168	0.972092	1	BDD	Sham	11685	1.69451e+06	1.52049e+06	1.46981e+06	1.78095e+06	2.12881e+06	3.37702e+06	3.30198e+06	3.95443e+06	2.98957e+06	3.23683e+06
Psmd6	tr|Q6PCT9|Q6PCT9_RAT	26S proteasome non-ATPase regulatory subunit 6 OS=Rattus norvegicus OX=10116 GN=Psmd6 PE=1 SV=1	TrEMBL	3	3	137.39	7.49768e-05	4.12507	0.000533976	1.96012	0.970942	0.999995	BDD	Sham	45569	86174.4	66958.1	78902.3	81221.5	86754.7	160876	118854	159212	153756	191373
Ywhaq	1433T_RAT	14-3-3 protein theta OS=Rattus norvegicus OX=10116 GN=Ywhaq PE=1 SV=1	SWISS	7	3	380.57	1.84405e-05	4.73423	0.000241342	1.95549	0.967532	1	BDD	Sham	27761	168815	148037	130333	143697	148955	341217	233740	296590	278243	296955
Kif5b	KINH_RAT;KIF5A_RAT	Kinesin-1 heavy chain OS=Rattus norvegicus OX=10116 GN=Kif5b PE=1 SV=1	SWISS	6	6	289.87	0.00261659	2.58226	0.00512671	1.95489	0.967085	0.962807	BDD	Sham	109463	82210.2	80946.9	63637.9	111708	46938.9	190622	131315	128825	139306	163425
Iars	tr|A0A0G2JVL8|A0A0G2JVL8_RAT	Isoleucyl-tRNA synthetase OS=Rattus norvegicus OX=10116 GN=Iars PE=1 SV=1	TrEMBL	3	3	102.51	0.0201468	1.69579	0.0294076	1.95208	0.965015	0.717246	BDD	Sham	143491	26933.8	18001	18604.8	21595.6	6894.37	49469.7	31288.1	35311.8	36899.7	26680
Rps3	RS3_RAT	40S ribosomal protein S3 OS=Rattus norvegicus OX=10116 GN=Rps3 PE=1 SV=1	SWISS	12	9	536.56	5.32451e-05	4.27372	0.000338603	1.95155	0.964617	0.999999	BDD	Sham	26657	1.02777e+06	817710	849783	979739	737973	1.92609e+06	1.39171e+06	1.61538e+06	1.75339e+06	1.92554e+06
Hsp90b1	ENPL_RAT	Endoplasmin OS=Rattus norvegicus OX=10116 GN=Hsp90b1 PE=1 SV=2	SWISS	9	8	574.2	0.00204715	2.68885	0.00433366	1.95008	0.963532	0.973853	BDD	Sham	92713	723194	501207	544809	604922	581836	1.70138e+06	765279	1.01872e+06	1.08142e+06	1.19757e+06
Rps11	RS11_RAT	40S ribosomal protein S11 OS=Rattus norvegicus OX=10116 GN=Rps11 PE=1 SV=3	SWISS	4	4	131.14	0.00011101	3.95464	0.000493137	1.9477	0.961772	0.999977	BDD	Sham	18419	255182	249257	195103	194604	190454	526037	348098	435840	417470	385032
Itga7	ITA7_RAT	Integrin alpha-7 OS=Rattus norvegicus OX=10116 GN=Itga7 PE=1 SV=2	SWISS	1	1	51.08	2.7357e-05	4.56293	0.000261408	1.94463	0.959495	1	BDD	Sham	124117	31935.6	24681.9	24399.4	25295.6	27903.4	64268.8	50038.5	53168.8	46296.4	47227.8
Eif2s1	IF2A_RAT	Eukaryotic translation initiation factor 2 subunit 1 OS=Rattus norvegicus OX=10116 GN=Eif2s1 PE=1 SV=2	SWISS	6	6	309.88	1.88661e-06	5.72432	8.36985e-05	1.94315	0.958399	1	BDD	Sham	36085	131233	119563	125648	131798	125452	278100	205025	260529	247886	239823
Alyref	tr|D3ZXH7|D3ZXH7_RAT	Aly/REF export factor OS=Rattus norvegicus OX=10116 GN=Alyref PE=1 SV=1	TrEMBL	2	2	120.92	0.000558363	3.25308	0.00194096	1.94228	0.957753	0.997624	BDD	Sham	19903	39287	37471.5	32021.5	40432.6	31384.4	95436.8	57358.1	78703.5	65197.4	54074.6
Rps18	RS18_RAT	40S ribosomal protein S18 OS=Rattus norvegicus OX=10116 GN=Rps18 PE=1 SV=3	SWISS	7	7	323.52	1.92018e-05	4.71666	0.000241342	1.94201	0.957549	1	BDD	Sham	17708	399483	331105	323270	353401	314238	802115	549238	656630	674803	660373
Rps26	RS26_RAT	40S ribosomal protein S26 OS=Rattus norvegicus OX=10116 GN=Rps26 PE=3 SV=3	SWISS	2	2	126.2	3.0509e-05	4.51557	0.000266891	1.93602	0.953096	1	BDD	Sham	13007	227134	211127	207194	229151	216695	462622	322534	404003	422082	501541
Eif2s3y	IF2H_RAT;IF2G_RAT	Eukaryotic translation initiation factor 2 subunit 3, Y-linked OS=Rattus norvegicus OX=10116 GN=Eif2s3y PE=2 SV=2	SWISS	3	3	136.03	0.0157227	1.80347	0.0229235	1.93399	0.951583	0.762688	BDD	Sham	51121	50195.1	25927.4	26435.8	22703.3	13100.7	76399.5	55145.9	48937.2	45137.6	41971.8
Mug1	MUG1_RAT	Murinoglobulin-1 OS=Rattus norvegicus OX=10116 GN=Mug1 PE=2 SV=1	SWISS	28	5	1713.75	0.000848587	3.0713	0.00217793	1.92864	0.94758	0.994267	BDD	Sham	165221	218063	240697	196357	163754	198302	469847	372333	492316	354556	272703
Rps3a	RS3A_RAT	40S ribosomal protein S3a OS=Rattus norvegicus OX=10116 GN=Rps3a PE=1 SV=2	SWISS	6	6	214.07	0.000129015	3.88936	0.000545111	1.92582	0.94547	0.999961	BDD	Sham	29926	298617	332004	238193	271625	255370	606584	420336	503873	515643	641635
Rps23	RS23_RAT	40S ribosomal protein S23 OS=Rattus norvegicus OX=10116 GN=Rps23 PE=1 SV=3	SWISS	4	4	132.73	2.02655e-05	4.69324	0.000241342	1.9258	0.94546	1	BDD	Sham	15798	122274	98435.1	96554.2	112072	98434.1	236955	166321	198964	203870	210271
Fus	tr|Q5PQK2|Q5PQK2_RAT;tr|A0A0G2JWR5|A0A0G2JWR5_RAT	FUS RNA-binding protein OS=Rattus norvegicus OX=10116 GN=Fus PE=1 SV=1	TrEMBL	3	2	175.18	0.000122793	3.91083	0.000680178	1.91598	0.93808	0.999967	BDD	Sham	52642	106186	88373.1	90806.9	80583.2	79568.1	202782	148859	188805	133817	179337
Cltc	CLH1_RAT	Clathrin heavy chain 1 OS=Rattus norvegicus OX=10116 GN=Cltc PE=1 SV=3	SWISS	19	19	1030.67	0.000813965	3.08939	0.00211529	1.90827	0.932265	0.994722	BDD	Sham	191477	1.16386e+06	920606	845177	1.08121e+06	1.02015e+06	2.53997e+06	1.48667e+06	1.5073e+06	1.81793e+06	2.24864e+06
Sec23a	tr|A0A0G2JZM2|A0A0G2JZM2_RAT	Protein transport protein SEC23 OS=Rattus norvegicus OX=10116 GN=Sec23a PE=1 SV=1	TrEMBL	3	3	110.93	0.0024883	2.6041	0.0056584	1.90523	0.929968	0.965319	BDD	Sham	84659	11513.8	19111.1	16556	17859.4	15005.8	42566.5	29720.6	31253.3	28407	20559.1
Mob1a	MOB1A_RAT	MOB kinase activator 1A OS=Rattus norvegicus OX=10116 GN=Mob1a PE=2 SV=3	SWISS	1	1	37.68	0.000179852	3.74509	0.000698164	1.90051	0.926386	0.999884	BDD	Sham	25064	26111	16663.1	20967.6	20335.1	21303.5	47549.2	34406.7	34242.8	39012.2	45065.4
Mob1b	tr|D4A1V7|D4A1V7_RAT	MOB kinase activator 1B OS=Rattus norvegicus OX=10116 GN=Mob1b PE=1 SV=1	TrEMBL	1	1	37.68	0.000179852	3.74509	0.000896619	1.90051	0.926386	0.999884	BDD	Sham	25075	26111	16663.1	20967.6	20335.1	21303.5	47549.2	34406.7	34242.8	39012.2	45065.4
Cct5	TCPE_RAT	T-complex protein 1 subunit epsilon OS=Rattus norvegicus OX=10116 GN=Cct5 PE=1 SV=1	SWISS	9	9	441.61	2.82426e-05	4.5491	0.000261814	1.89979	0.925842	1	BDD	Sham	59499	344482	270146	270165	343839	279797	688096	519945	529453	555373	572834
Pcbp2	tr|Q4V8F6|Q4V8F6_RAT;tr|D4A8D6|D4A8D6_RAT;tr|Q6AY48|Q6AY48_RAT	Pcbp2 protein OS=Rattus norvegicus OX=10116 GN=Pcbp2 PE=1 SV=1	TrEMBL	5	5	306.58	1.08844e-05	4.96319	0.000223681	1.89923	0.925415	1	BDD	Sham	35324	233000	194461	184132	209183	189031	446545	340386	371301	410310	349314
Rps12	RS12_RAT	40S ribosomal protein S12 OS=Rattus norvegicus OX=10116 GN=Rps12 PE=1 SV=2	SWISS	2	2	79.64	1.51797e-05	4.81874	0.000235704	1.89894	0.925198	1	BDD	Sham	14516	117324	104770	91735	103356	102518	217934	165444	205604	178043	219862
Rpl17	RL17_RAT	60S ribosomal protein L17 OS=Rattus norvegicus OX=10116 GN=Rpl17 PE=2 SV=3	SWISS	4	4	248.62	2.42835e-05	4.61469	0.000241342	1.89755	0.924139	1	BDD	Sham	21383	410538	375768	384974	386879	514012	878534	661484	806494	773985	811557
Rack1	RACK1_RAT	Receptor of activated protein C kinase 1 OS=Rattus norvegicus OX=10116 GN=Rack1 PE=1 SV=3	SWISS	5	5	285.81	9.51903e-05	4.02141	0.000465534	1.8969	0.923642	0.999987	BDD	Sham	35055	250714	243443	255941	250593	231210	529484	356295	405094	479086	566831
Tbca	TBCA_RAT	Tubulin-specific chaperone A OS=Rattus norvegicus OX=10116 GN=Tbca PE=1 SV=1	SWISS	2	2	100.86	0.00566739	2.24662	0.00958631	1.89021	0.918549	0.904767	BDD	Sham	12736	14006.8	25514.6	16392.5	19458.6	24859.9	36977	38231.2	56333.7	28361.4	29557.2
Tagln2	TAGL2_RAT;TAGL3_RAT	Transgelin-2 OS=Rattus norvegicus OX=10116 GN=Tagln2 PE=1 SV=1	SWISS	9	9	492.62	0.000257964	3.58844	0.000910353	1.88965	0.918115	0.999661	BDD	Sham	22379	614584	640969	459547	481215	627809	1.27608e+06	834807	1.18419e+06	994074	1.04744e+06
Rplp0	RLA0_RAT	60S acidic ribosomal protein P0 OS=Rattus norvegicus OX=10116 GN=Rplp0 PE=1 SV=2	SWISS	8	8	487.97	9.98277e-05	4.00075	0.00047455	1.88416	0.913925	0.999985	BDD	Sham	34194	1.2468e+06	1.12138e+06	1.04483e+06	1.2458e+06	1.16348e+06	2.42473e+06	1.69354e+06	1.96655e+06	2.18969e+06	2.69563e+06
Rpl11	RL11_RAT	60S ribosomal protein L11 OS=Rattus norvegicus OX=10116 GN=Rpl11 PE=1 SV=2	SWISS	3	3	122.43	0.00368373	2.43371	0.00670959	1.88262	0.912738	0.941893	BDD	Sham	20240	350226	426810	350205	382366	498387	787144	501855	706083	648948	1.13625e+06
Xdh	XDH_RAT;AOXC_RAT	Xanthine dehydrogenase/oxidase OS=Rattus norvegicus OX=10116 GN=Xdh PE=1 SV=3	SWISS	5	5	262.24	0.00487112	2.31237	0.0084985	1.88235	0.912532	0.919291	BDD	Sham	146149	180433	119681	84953.3	157599	124132	350265	189333	209145	250959	255441
Psmd13	PSD13_RAT	26S proteasome non-ATPase regulatory subunit 13 OS=Rattus norvegicus OX=10116 GN=Psmd13 PE=1 SV=1	SWISS	5	4	161.25	0.000667865	3.17531	0.00184361	1.88182	0.912131	0.996488	BDD	Sham	42790	155981	103956	109357	170325	175736	247290	263776	256235	257537	321335
Psmd1	PSMD1_RAT	26S proteasome non-ATPase regulatory subunit 1 OS=Rattus norvegicus OX=10116 GN=Psmd1 PE=1 SV=1	SWISS	7	7	366.02	0.000305418	3.51511	0.00104228	1.8813	0.911731	0.99946	BDD	Sham	105681	300837	158021	206776	245181	204342	407364	432386	399926	421787	436482
Psmb4	PSB4_RAT	Proteasome subunit beta type-4 OS=Rattus norvegicus OX=10116 GN=Psmb4 PE=1 SV=2	SWISS	3	3	177.5	6.0368e-05	4.21919	0.000357781	1.88127	0.911704	0.999998	BDD	Sham	29178	149271	147701	120118	123343	102818	273661	214883	254181	247788	219611
Psmb7	PSB7_RAT	Proteasome subunit beta type-7 OS=Rattus norvegicus OX=10116 GN=Psmb7 PE=1 SV=1	SWISS	2	2	70.95	0.0113042	1.94676	0.0175967	1.88114	0.911605	0.816949	BDD	Sham	29908	45536.2	39930.9	25152.6	31008	35734.5	91797.3	40556.4	88282.9	54767.1	58238.8
Cpox	HEM6_RAT	Oxygen-dependent coproporphyrinogen-III oxidase, mitochondrial OS=Rattus norvegicus OX=10116 GN=Cpox PE=1 SV=1	SWISS	2	2	83.12	0.0138997	1.85699	0.0206534	1.8782	0.909347	0.783831	BDD	Sham	49247	9959.46	18970.4	6340.87	13579.7	6928.65	20299.7	15777.2	19283.1	22500.6	26903.3
Upf2	tr|A0A0U1RRS6|A0A0U1RRS6_RAT	UPF2, regulator of nonsense mediated mRNA decay (Fragment) OS=Rattus norvegicus OX=10116 GN=Upf2 PE=1 SV=1	TrEMBL	1	1	29.74	0.000193199	3.71399	0.000934409	1.87411	0.906206	0.999855	BDD	Sham	66885	139409	124617	114950	145588	125217	303493	179956	230868	243740	259703
Coro6	CORO6_RAT	Coronin-6 OS=Rattus norvegicus OX=10116 GN=Coro6 PE=2 SV=2	SWISS	2	2	102.76	0.00103995	2.98299	0.00257337	1.87183	0.904449	0.991545	BDD	Sham	52915	29930.2	32451.7	26695.7	22862.5	35330.4	43481.5	63117.9	44116.8	53625.7	71323
Ahsg	FETUA_RAT	Alpha-2-HS-glycoprotein OS=Rattus norvegicus OX=10116 GN=Ahsg PE=1 SV=2	SWISS	1	1	85.42	0.0251033	1.60027	0.0338215	1.87165	0.904311	0.674049	BDD	Sham	37958	121942	83902.3	77760.3	78655	33429.4	127239	147175	209595	157561	99021.8
Khsrp	FUBP2_RAT	Far upstream element-binding protein 2 OS=Rattus norvegicus OX=10116 GN=Khsrp PE=1 SV=1	SWISS	2	2	55.56	0.0106233	1.97374	0.0165783	1.87139	0.904114	0.826306	BDD	Sham	74180	29171.6	17851.1	24687.9	19445.4	55716.2	62895.6	53883.8	59513	42227.5	56336
Rps19	RS19_RAT	40S ribosomal protein S19 OS=Rattus norvegicus OX=10116 GN=Rps19 PE=2 SV=3	SWISS	5	5	252.47	3.37739e-05	4.47142	0.000274552	1.86988	0.902949	1	BDD	Sham	16076	456425	372385	368670	376979	359300	828500	576458	704586	729062	777302
Rps19l2	tr|A0A0H2UI38|A0A0H2UI38_RAT;tr|F1LYF3|F1LYF3_RAT;tr|F1M764|F1M764_RAT;tr|F1M8C7|F1M8C7_RAT;tr|D3ZGN8|D3ZGN8_RAT;tr|D3ZUD7|D3ZUD7_RAT;tr|D3ZSH6|D3ZSH6_RAT	40S ribosomal protein S19 OS=Rattus norvegicus OX=10116 GN=Rps19l2 PE=3 SV=1	TrEMBL	5	5	252.47	3.37739e-05	4.47142	0.00033423	1.86988	0.902949	1	BDD	Sham	17358	456425	372385	368670	376979	359300	828500	576458	704586	729062	777302
Rps25	RS25_RAT	40S ribosomal protein S25 OS=Rattus norvegicus OX=10116 GN=Rps25 PE=2 SV=1	SWISS	3	3	140.3	6.36408e-05	4.19626	0.000362637	1.86886	0.902156	0.999997	BDD	Sham	13734	605372	538234	491567	550210	466571	1.12458e+06	763755	996241	982103	1.08944e+06
LOC680700	tr|F1LYQ7|F1LYQ7_RAT	Ribosomal protein OS=Rattus norvegicus OX=10116 GN=LOC680700 PE=1 SV=2	TrEMBL	1	1	32.26	2.08183e-05	4.68156	0.000281086	1.86657	0.900392	1	BDD	Sham	25430	113512	88778.5	88122.9	100146	85741.3	178246	150945	188908	171761	199190
Psmb3	PSB3_RAT	Proteasome subunit beta type-3 OS=Rattus norvegicus OX=10116 GN=Psmb3 PE=1 SV=1	SWISS	3	3	192.09	0.000217662	3.66222	0.000809521	1.86538	0.899471	0.999793	BDD	Sham	22949	96534.9	80945.9	85828.6	115037	95010.5	155437	182236	149891	165641	229787
Zc3h15	ZC3HF_RAT	Zinc finger CCCH domain-containing protein 15 OS=Rattus norvegicus OX=10116 GN=Zc3h15 PE=1 SV=1	SWISS	2	2	78.86	0.0227307	1.64339	0.0311657	1.8608	0.895926	0.693854	BDD	Sham	48269	6710.11	6043.93	5231.14	5444.57	3391.17	15657.9	7093.47	7266.05	12882.8	7008.26
Serpinc1	tr|Q5M7T5|Q5M7T5_RAT	Antithrombin-III OS=Rattus norvegicus OX=10116 GN=Serpinc1 PE=1 SV=1	TrEMBL	7	7	331.07	0.000238482	3.62254	0.00108083	1.85874	0.894327	0.999729	BDD	Sham	52201	221149	205449	216806	228152	255936	531318	368924	492398	358108	344970
Rpl26	RL26_RAT	60S ribosomal protein L26 OS=Rattus norvegicus OX=10116 GN=Rpl26 PE=1 SV=1	SWISS	3	2	121.95	0.00119075	2.92418	0.00281208	1.85413	0.89074	0.989193	BDD	Sham	17267	98423.1	88690.1	74860	81462.9	72094.7	177414	101885	159990	142456	188701
Ehbp1l1	tr|A0A0G2K6R8|A0A0G2K6R8_RAT	EH domain-binding protein 1-like 1 OS=Rattus norvegicus OX=10116 GN=Ehbp1l1 PE=1 SV=1	TrEMBL	3	3	88.43	0.000780244	3.10777	0.00242697	1.84981	0.887374	0.995152	BDD	Sham	182405	16479.3	12650.6	14299.5	13359	19744.6	30770.9	27900.3	21707.2	25315.7	35877.2
Fdps	FPPS_RAT	Farnesyl pyrophosphate synthase OS=Rattus norvegicus OX=10116 GN=Fdps PE=2 SV=2	SWISS	1	1	31.82	0.00115837	2.93615	0.00275656	1.83818	0.87828	0.989711	BDD	Sham	40804	14299.6	12208.4	10537	12014.3	17203.5	30788.1	22511.8	20098.1	19907.8	28497.1
Rpl24	RL24_RAT	60S ribosomal protein L24 OS=Rattus norvegicus OX=10116 GN=Rpl24 PE=2 SV=1	SWISS	2	2	87.38	0.000184841	3.7332	0.000704326	1.83797	0.878111	0.999874	BDD	Sham	17768	153784	109856	130213	140543	113511	266710	194478	206313	253787	269543
Calr	CALR_RAT	Calreticulin OS=Rattus norvegicus OX=10116 GN=Calr PE=1 SV=1	SWISS	7	7	371.28	0.000616796	3.20986	0.00173417	1.83664	0.877067	0.99704	BDD	Sham	47966	999180	971142	881186	975448	973858	2.38014e+06	1.27013e+06	1.8015e+06	1.50686e+06	1.85872e+06
Actr3	ARP3_RAT	Actin-related protein 3 OS=Rattus norvegicus OX=10116 GN=Actr3 PE=1 SV=1	SWISS	3	3	117.28	0.000368058	3.43408	0.00119687	1.83152	0.873042	0.999122	BDD	Sham	47327	193669	151515	152544	217657	237148	414178	305891	341468	324761	358286
Fau	RS30_RAT	40S ribosomal protein S30 OS=Rattus norvegicus OX=10116 GN=Fau PE=1 SV=1	SWISS	1	1	50.98	4.26406e-05	4.37018	0.000297575	1.83049	0.872231	1	BDD	Sham	6644	171510	170910	156339	185006	151936	348318	236407	310215	322326	312475
Rps30	tr|Q5BJN7|Q5BJN7_RAT	40S ribosomal protein S30 OS=Rattus norvegicus OX=10116 GN=LOC100360647 PE=1 SV=1	TrEMBL	1	1	50.98	4.26406e-05	4.37018	0.000373447	1.83049	0.872231	1	BDD	Sham	14363	171510	170910	156339	185006	151936	348318	236407	310215	322326	312475
LOC100909441	tr|A0A0H2UHM7|A0A0H2UHM7_RAT;tr|F1LUM5|F1LUM5_RAT	Tubulin alpha chain OS=Rattus norvegicus OX=10116 GN=LOC100909441 PE=3 SV=1	TrEMBL	15	15	1141.67	8.59687e-05	4.06566	0.000574388	1.82425	0.867304	0.999991	BDD	Sham	49774	8.72785e+06	6.75008e+06	7.02924e+06	7.49182e+06	7.18987e+06	1.62686e+07	1.1721e+07	1.16268e+07	1.2915e+07	1.53103e+07
Mat2a	METK2_RAT	S-adenosylmethionine synthase isoform type-2 OS=Rattus norvegicus OX=10116 GN=Mat2a PE=1 SV=1	SWISS	1	1	61.92	0.000376227	3.42455	0.00121251	1.82357	0.866764	0.999071	BDD	Sham	43688	31453.4	23946.6	20561.9	27710.3	22395.6	57969.5	47533.8	38460.8	43488.5	42440.6
Ywhah	1433F_RAT	14-3-3 protein eta OS=Rattus norvegicus OX=10116 GN=Ywhah PE=1 SV=2	SWISS	7	2	404.6	9.83922e-05	4.00704	0.00047455	1.82222	0.865697	0.999985	BDD	Sham	28194	156471	139251	119023	162020	152206	315613	234597	265970	224571	287595
Hnrnpm	HNRPM_RAT	Heterogeneous nuclear ribonucleoprotein M OS=Rattus norvegicus OX=10116 GN=Hnrnpm PE=1 SV=4	SWISS	2	2	133.51	0.00156267	2.80613	0.00354224	1.8198	0.863776	0.982843	BDD	Sham	73733	82588.9	62036.2	62974.8	71029.7	77383.2	170782	95177.2	102570	149695	129646
Zfp420	tr|D3Z901|D3Z901_RAT	Zinc finger protein 420 OS=Rattus norvegicus OX=10116 GN=Zfp420 PE=4 SV=1	TrEMBL	1	1	28.76	0.0188973	1.7236	0.027898	1.81688	0.861463	0.729332	BDD	Sham	66763	1.6511e+06	1.18851e+06	1.40597e+06	716408	1.39265e+06	2.39673e+06	2.26043e+06	3.55692e+06	1.56463e+06	1.7669e+06
Rpl31	RL31_RAT	60S ribosomal protein L31 OS=Rattus norvegicus OX=10116 GN=Rpl31 PE=2 SV=1	SWISS	2	2	117.08	0.000122504	3.91185	0.00052474	1.80985	0.855868	0.999968	BDD	Sham	14454	335460	267040	256517	289939	282351	643890	410962	503369	506443	525785
Nudcd3	tr|A0A0G2K226|A0A0G2K226_RAT	NudC domain-containing 3 (Fragment) OS=Rattus norvegicus OX=10116 GN=Nudcd3 PE=1 SV=1	TrEMBL	1	1	32.19	0.00510632	2.29189	0.00962025	1.80827	0.854614	0.914944	BDD	Sham	20051	14735.7	15984.6	12163.2	10322.3	17650.7	23187	19958.8	32352.8	19152.7	33476.7
Serpina1	A1AT_RAT	Alpha-1-antiproteinase OS=Rattus norvegicus OX=10116 GN=Serpina1 PE=1 SV=2	SWISS	11	11	670.63	0.00966697	2.01471	0.0152778	1.80485	0.851881	0.839973	BDD	Sham	46107	1.91981e+06	2.06732e+06	1.74885e+06	2.18616e+06	2.24357e+06	5.74353e+06	2.61168e+06	4.37552e+06	2.77655e+06	2.84033e+06
Cndp2	CNDP2_RAT	Cytosolic non-specific dipeptidase OS=Rattus norvegicus OX=10116 GN=Cndp2 PE=1 SV=1	SWISS	2	2	56.45	0.000234868	3.62918	0.000853082	1.80362	0.850892	0.999741	BDD	Sham	52660	67180.7	61187.7	53605.1	73077.8	68561	144316	92491.1	112645	107142	127078
Txnl1	TXNL1_RAT	Thioredoxin-like protein 1 OS=Rattus norvegicus OX=10116 GN=Txnl1 PE=1 SV=3	SWISS	8	8	337.59	6.16613e-05	4.20999	0.000357925	1.80118	0.848941	0.999998	BDD	Sham	32229	226609	152293	188512	217116	182844	396764	343406	341472	331881	328890
Psmd4	tr|O88321|O88321_RAT	26S proteasome non-ATPase regulatory subunit 4 OS=Rattus norvegicus OX=10116 GN=Psmd4 PE=1 SV=1	TrEMBL	3	3	155.42	0.000322196	3.49188	0.00134718	1.79897	0.847169	0.999378	BDD	Sham	41047	94177.5	61212.7	72075.1	100763	75603.2	129637	161495	142804	135886	156658
Gpr165	tr|A0A096MJX2|A0A096MJX2_RAT	G protein-coupled receptor 165 (Fragment) OS=Rattus norvegicus OX=10116 GN=Gpr165 PE=4 SV=1	TrEMBL	1	1	34.71	0.0295862	1.52891	0.0393729	1.79786	0.846277	0.640293	BDD	Sham	7823	6994.49	7682.03	9149.72	8230.07	5997.6	13383.7	8588.71	9167.23	13012.4	24263.4
Stoml2	STML2_RAT	Stomatin-like protein 2, mitochondrial OS=Rattus norvegicus OX=10116 GN=Stoml2 PE=1 SV=1	SWISS	1	1	28.56	0.0380249	1.41993	0.0480027	1.79419	0.843336	0.586826	BDD	Sham	38390	2673.59	6332.96	3974.6	4335.76	1800.36	8176.89	4204.53	7027.94	9207.68	5683.04
Rpl38	RL38_RAT	60S ribosomal protein L38 OS=Rattus norvegicus OX=10116 GN=Rpl38 PE=1 SV=2	SWISS	1	1	37.05	0.000767473	3.11494	0.00201982	1.79352	0.842798	0.995312	BDD	Sham	8213	60598.6	54464.9	44593.8	48936.9	35009	102825	69654.4	86136.3	90730.4	87562.1
Eif3l	tr|G3V7G9|G3V7G9_RAT	Eukaryotic translation initiation factor 3, subunit 6 interacting protein OS=Rattus norvegicus OX=10116 GN=Eif3l PE=1 SV=2	TrEMBL	2	2	80.63	0.025551	1.59259	0.0349354	1.79245	0.841937	0.670474	BDD	Sham	45053	19887.4	10320.4	20237.4	23267.5	19901.4	48898.2	30992.6	41114	25786.3	21008
Copa	tr|G3V6T1|G3V6T1_RAT	Coatomer subunit alpha OS=Rattus norvegicus OX=10116 GN=Copa PE=1 SV=1	TrEMBL	2	2	68.36	0.00465869	2.33174	0.0090397	1.79081	0.840613	0.923256	BDD	Sham	138272	32055.4	23817.2	39335.3	28682.8	33324.6	77670.1	53822.7	65142.3	40333.2	44574.5
Drg1	tr|Q5I0F0|Q5I0F0_RAT	Developmentally-regulated GTP-binding protein 1 OS=Rattus norvegicus OX=10116 GN=Drg1 PE=1 SV=1	TrEMBL	1	1	49.85	0.0221972	1.6537	0.0314658	1.78821	0.83852	0.698518	BDD	Sham	40487	4104.48	7902.43	5023.2	7733.78	4762.34	13951.6	6966.86	13434.1	11364.7	7081.98
Psmc6	tr|G3V6W6|G3V6W6_RAT	Proteasome 26S subunit, ATPase 6 OS=Rattus norvegicus OX=10116 GN=Psmc6 PE=1 SV=1	TrEMBL	6	6	313.4	3.89114e-05	4.40992	0.00036026	1.78561	0.836413	1	BDD	Sham	45768	276280	204382	218063	277332	254754	420337	412144	414736	497654	452870
Sptbn4	tr|A0A0G2K677|A0A0G2K677_RAT	Spectrin beta chain OS=Rattus norvegicus OX=10116 GN=Sptbn4 PE=1 SV=1	TrEMBL	2	1	64.71	0.043466	1.36185	0.0538622	1.78412	0.835213	0.55763	BDD	Sham	288639	5734.44	3643.86	3335.69	2645	3308.24	7397.92	7714.86	9321	5764.91	3105.92
Prep	PPCE_RAT	Prolyl endopeptidase OS=Rattus norvegicus OX=10116 GN=Prep PE=1 SV=1	SWISS	1	1	30.24	0.0024406	2.6125	0.00488988	1.78313	0.834413	0.96625	BDD	Sham	80690	24716.4	28327.6	27282.7	43195.6	35445.4	48754.3	53033.4	44571.3	67774.1	69327
Psma3	PSA3_RAT	Proteasome subunit alpha type-3 OS=Rattus norvegicus OX=10116 GN=Psma3 PE=1 SV=3	SWISS	2	2	113.02	1.87149e-06	5.72781	8.36985e-05	1.78094	0.832643	1	BDD	Sham	28401	72618.7	76898.6	71796.6	80284.7	62431.5	127124	123962	131249	126336	139648
Psmd3	tr|Q5U2S7|Q5U2S7_RAT	Proteasome (Prosome, macropain) 26S subunit, non-ATPase, 3 OS=Rattus norvegicus OX=10116 GN=Psmd3 PE=1 SV=1	TrEMBL	7	7	316.66	0.000330345	3.48103	0.00136145	1.77815	0.830373	0.999336	BDD	Sham	60650	335773	221261	223233	279123	241027	446405	419765	428639	443632	573890
Ssr1	SSRA_RAT	Translocon-associated protein subunit alpha OS=Rattus norvegicus OX=10116 GN=Ssr1 PE=1 SV=1	SWISS	1	1	122.74	0.00236546	2.62608	0.00478924	1.77691	0.829367	0.967714	BDD	Sham	35607	51092.5	63719.7	50556.6	68478.5	55653.6	113675	67807.9	94993.5	105115	132825
Psmd2	PSMD2_RAT	26S proteasome non-ATPase regulatory subunit 2 OS=Rattus norvegicus OX=10116 GN=Psmd2 PE=1 SV=1	SWISS	6	6	300.49	5.83936e-05	4.23363	0.000355572	1.77394	0.826959	0.999998	BDD	Sham	100124	209620	148365	160799	201696	154702	309677	290388	298384	336437	317637
Rps8	RS8_RAT	40S ribosomal protein S8 OS=Rattus norvegicus OX=10116 GN=Rps8 PE=1 SV=2	SWISS	5	5	298.27	2.44799e-05	4.61119	0.000241342	1.77256	0.825834	1	BDD	Sham	24190	819880	606645	690844	700958	681334	1.36927e+06	1.04933e+06	1.22726e+06	1.24232e+06	1.31518e+06
Rplp1	RLA1_RAT	60S acidic ribosomal protein P1 OS=Rattus norvegicus OX=10116 GN=Rplp1 PE=3 SV=1	SWISS	1	1	35.51	5.58559e-06	5.25293	0.000150836	1.7723	0.82562	1	BDD	Sham	11491	544889	456611	516100	546439	631553	1.00069e+06	913746	941474	945354	976121
Hsph1	HS105_RAT	Heat shock protein 105 kDa OS=Rattus norvegicus OX=10116 GN=Hsph1 PE=1 SV=1	SWISS	5	5	219.93	0.00278559	2.55508	0.00536058	1.77215	0.825503	0.95949	BDD	Sham	96357	92000.4	64496.4	71511.2	87728.3	59374.3	190710	104672	121860	118028	129484
Eif4g2	tr|F1LN59|F1LN59_RAT	Eukaryotic translation initiation factor 4, gamma 2 OS=Rattus norvegicus OX=10116 GN=Eif4g2 PE=1 SV=2	TrEMBL	1	1	25.73	0.0376796	1.42389	0.0480654	1.76782	0.82197	0.588802	BDD	Sham	102050	8058.64	3224.3	6780.42	6941.78	4070.01	14619.1	10421.1	8059.58	12202.2	6097.67
Psma5	PSA5_RAT	Proteasome subunit alpha type-5 OS=Rattus norvegicus OX=10116 GN=Psma5 PE=1 SV=1	SWISS	4	4	237.35	1.64735e-06	5.78321	8.36985e-05	1.76704	0.821334	1	BDD	Sham	26374	265853	247846	253164	284494	278160	485007	409120	458718	492047	504418
Eif4g1	tr|D3ZU13|D3ZU13_RAT;tr|M0RD03|M0RD03_RAT;tr|A0A0G2JY73|A0A0G2JY73_RAT	Eukaryotic translation initiation factor 4 gamma, 1 OS=Rattus norvegicus OX=10116 GN=Eif4g1 PE=1 SV=1	TrEMBL	10	10	448.04	1.29994e-05	4.88608	0.000234023	1.76597	0.820463	1	BDD	Sham	175596	170700	141728	162552	180578	154821	317864	249263	274425	280622	308933
Rpl7	RL7_RAT	60S ribosomal protein L7 OS=Rattus norvegicus OX=10116 GN=Rpl7 PE=1 SV=2	SWISS	6	6	234.94	8.61454e-05	4.06477	0.000442834	1.76567	0.82022	0.999991	BDD	Sham	30310	330034	289049	275494	299463	251532	596238	410720	478166	545168	522118
Rps13	RS13_RAT	40S ribosomal protein S13 OS=Rattus norvegicus OX=10116 GN=Rps13 PE=1 SV=2	SWISS	4	4	222.42	0.00014946	3.82547	0.000614769	1.76314	0.818149	0.999936	BDD	Sham	17212	747916	614654	693167	720265	611403	1.41622e+06	969185	1.04913e+06	1.18337e+06	1.35456e+06
Strn3	STRN3_RAT	Striatin-3 OS=Rattus norvegicus OX=10116 GN=Strn3 PE=1 SV=2	SWISS	1	1	33.77	0.026704	1.57342	0.0357455	1.76084	0.816264	0.661485	BDD	Sham	87057	68047.3	14939.6	22104.8	33591.2	21974.1	61492.5	58593.3	50101	52264	60440.5
Atp6v1b2	VATB2_RAT	V-type proton ATPase subunit B, brain isoform OS=Rattus norvegicus OX=10116 GN=Atp6v1b2 PE=1 SV=1	SWISS	2	2	100.6	0.00195691	2.70843	0.00417677	1.75851	0.814353	0.975567	BDD	Sham	56515	30089.9	31927.2	24290.7	23109.1	36660.7	67463.8	43728.3	48364.6	56337.7	40984.4
Clic4	CLIC4_RAT	Chloride intracellular channel protein 4 OS=Rattus norvegicus OX=10116 GN=Clic4 PE=1 SV=3	SWISS	5	5	183.03	0.0031128	2.50685	0.00584099	1.75746	0.813489	0.953058	BDD	Sham	28615	193029	147076	155806	151875	93850.8	302621	235933	228763	222978	313097
Snrpd3	tr|M0R907|M0R907_RAT	Small nuclear ribonucleoprotein Sm D3 OS=Rattus norvegicus OX=10116 GN=Snrpd3 PE=1 SV=1	TrEMBL	2	2	87.71	0.0205921	1.6863	0.0298558	1.75531	0.811726	0.713066	BDD	Sham	13907	43590.6	30651.4	26190	17264.8	50639.2	45757.4	48861.6	58941.6	64170.3	77751.1
RGD1562532	tr|E9PT12|E9PT12_RAT	Hypothetical gene supported by BC079057 OS=Rattus norvegicus OX=10116 GN=RGD1562532 PE=4 SV=1	TrEMBL	1	1	25.64	0.00720162	2.14257	0.0123474	1.7549	0.811392	0.878344	BDD	Sham	50560	64870.5	66400.4	71666.1	85422.8	59963.4	148676	72228.3	106551	147925	135894
Osbp	tr|D4A9D8|D4A9D8_RAT	Oxysterol-binding protein OS=Rattus norvegicus OX=10116 GN=Osbp PE=1 SV=2	TrEMBL	1	1	30.44	0.00203254	2.69196	0.00489693	1.75055	0.807805	0.974131	BDD	Sham	77758	5256.33	8722.64	8624.18	8059.03	7293.31	12907.5	9644.08	14304	13755.9	15831.4
Acaa1a	THIKA_RAT	3-ketoacyl-CoA thiolase A, peroxisomal OS=Rattus norvegicus OX=10116 GN=Acaa1a PE=1 SV=2	SWISS	1	1	45.79	0.00276939	2.55762	0.00535849	1.74583	0.803913	0.959808	BDD	Sham	43806	14822.3	19464	12614.8	10233.6	14642.6	24928.6	20416.3	31561.2	21116.6	27288.2
Ttr	TTHY_RAT	Transthyretin OS=Rattus norvegicus OX=10116 GN=Ttr PE=1 SV=1	SWISS	4	4	242.53	0.0441313	1.35525	0.0542773	1.74513	0.803335	0.554291	BDD	Sham	15710	475565	255502	401052	236222	411407	488182	844624	904900	507032	361154
Eftud2	tr|F1LM66|F1LM66_RAT;tr|A0A1W2Q6N7|A0A1W2Q6N7_RAT	116 kDa U5 small nuclear ribonucleoprotein component OS=Rattus norvegicus OX=10116 GN=Eftud2 PE=1 SV=2	TrEMBL	2	2	60.02	9.69595e-05	4.01341	0.000616065	1.74166	0.800467	0.999986	BDD	Sham	109277	236180	236443	200774	203536	201550	476715	331142	356768	335154	378575
Arpc2	ARPC2_RAT	Actin-related protein 2/3 complex subunit 2 OS=Rattus norvegicus OX=10116 GN=Arpc2 PE=1 SV=1	SWISS	3	3	123.56	0.00161141	2.79279	0.00360017	1.74149	0.800319	0.981967	BDD	Sham	34370	123984	101987	85174.8	100079	74558.1	215126	129697	157085	167106	176971
Tmbim6	BI1_RAT	Bax inhibitor 1 OS=Rattus norvegicus OX=10116 GN=Tmbim6 PE=2 SV=2	SWISS	1	1	50.08	0.00227378	2.64325	0.00469468	1.74124	0.800118	0.969494	BDD	Sham	26446	20829.6	14335.7	11336.9	14745.5	10208.8	24409.4	22390.4	23907.3	29577	24139
Rps16	RS16_RAT	40S ribosomal protein S16 OS=Rattus norvegicus OX=10116 GN=Rps16 PE=1 SV=2	SWISS	2	2	106.58	0.000114245	3.94216	0.000499223	1.7411	0.799996	0.999975	BDD	Sham	16435	507265	427908	381156	441376	392342	861230	594517	745628	768150	773917
Eif5a2	tr|G3V7J7|G3V7J7_RAT	Eukaryotic translation initiation factor 5A OS=Rattus norvegicus OX=10116 GN=Eif5a2 PE=3 SV=1	TrEMBL	3	3	158.92	0.00865364	2.0628	0.0145672	1.74067	0.799645	0.85517	BDD	Sham	16782	369742	171413	346778	317375	449776	525149	660838	484992	592512	617470
Myo18b	tr|M0R6Z9|M0R6Z9_RAT	Myosin XVIIIb OS=Rattus norvegicus OX=10116 GN=Myo18b PE=1 SV=2	TrEMBL	1	1	28.39	0.00324842	2.48833	0.00696278	1.73508	0.795	0.950395	BDD	Sham	284140	6195.68	4680.02	4516.92	8747.47	7493.14	10312.1	9866.84	10761.9	10538.9	13406.4
Dctn2	DCTN2_RAT	Dynactin subunit 2 OS=Rattus norvegicus OX=10116 GN=Dctn2 PE=1 SV=1	SWISS	3	3	154.87	0.000757777	3.12046	0.0020028	1.73489	0.794842	0.995432	BDD	Sham	44121	53777.3	47689.5	43559.6	38903.4	59217.2	94140.4	84606.2	80503.3	64484.5	98098.1
C4	CO4_RAT	Complement C4 OS=Rattus norvegicus OX=10116 GN=C4 PE=1 SV=3	SWISS	12	12	645.89	0.00689383	2.16154	0.0113274	1.73367	0.793833	0.883481	BDD	Sham	192042	540824	712358	450399	508133	758622	1.54852e+06	837340	953911	853796	956034
Rpl4	RL4_RAT	60S ribosomal protein L4 OS=Rattus norvegicus OX=10116 GN=Rpl4 PE=1 SV=3	SWISS	5	5	257.82	0.000382473	3.4174	0.00121251	1.73321	0.793445	0.999032	BDD	Sham	47227	586074	423898	418499	521185	474502	1.02356e+06	682673	794247	910247	790847
Ddx3x	tr|A0A0G2K719|A0A0G2K719_RAT;tr|A0A0G2K9N3|A0A0G2K9N3_RAT;tr|D3ZN21|D3ZN21_RAT;tr|D4ADE8|D4ADE8_RAT	RNA helicase OS=Rattus norvegicus OX=10116 GN=Ddx3x PE=1 SV=1	TrEMBL	10	9	561.83	0.00019071	3.71963	0.000929306	1.73315	0.793394	0.999861	BDD	Sham	73100	264476	178345	220537	202016	257477	448717	393446	357850	394535	351518
Clip1	CLIP1_RAT;CLIP2_RAT	CAP-Gly domain-containing linker protein 1 OS=Rattus norvegicus OX=10116 GN=Clip1 PE=1 SV=2	SWISS	9	9	409.64	0.00149101	2.82652	0.00344263	1.73078	0.79142	0.984115	BDD	Sham	148187	106176	84120.4	103074	95513.7	90332.1	163182	202769	159337	111886	192245
Tpt1	TCTP_RAT	Translationally-controlled tumor protein OS=Rattus norvegicus OX=10116 GN=Tpt1 PE=1 SV=1	SWISS	4	4	318.75	0.000220366	3.65685	0.000812225	1.72991	0.790696	0.999785	BDD	Sham	19450	1.40533e+06	1.14768e+06	1.3804e+06	1.3503e+06	1.88006e+06	2.31018e+06	2.45734e+06	2.42714e+06	2.35258e+06	2.84543e+06
Map4	MAP4_RAT	Microtubule-associated protein 4 OS=Rattus norvegicus OX=10116 GN=Map4 PE=1 SV=1	SWISS	16	16	931.85	9.0881e-05	4.04153	0.000451571	1.72757	0.788745	0.999989	BDD	Sham	110233	1.0089e+06	877699	782453	1.07507e+06	816581	1.75189e+06	1.47348e+06	1.66814e+06	1.35815e+06	1.62727e+06
Eif1	tr|B0K008|B0K008_RAT;tr|F1LWP8|F1LWP8_RAT	Eukaryotic translation initiation factor 1 OS=Rattus norvegicus OX=10116 GN=Eif1 PE=1 SV=1	TrEMBL	2	2	185.07	0.00016863	3.77306	0.000861042	1.72465	0.786306	0.999906	BDD	Sham	12739	204536	150022	164149	206984	161561	319750	293276	362266	279447	275463
Atp6v1e1	VATE1_RAT	V-type proton ATPase subunit E 1 OS=Rattus norvegicus OX=10116 GN=Atp6v1e1 PE=1 SV=1	SWISS	2	2	59.05	0.0220479	1.65663	0.0304311	1.72269	0.784666	0.699839	BDD	Sham	26112	10031.1	9167.07	8619.05	5093.2	3794.47	17268.7	11002.4	10349.9	12059.7	12550.6
Hnrnpk	HNRPK_RAT	Heterogeneous nuclear ribonucleoprotein K OS=Rattus norvegicus OX=10116 GN=Hnrnpk PE=1 SV=1	SWISS	10	10	582.36	0.000105323	3.97748	0.000477489	1.72246	0.784468	0.999981	BDD	Sham	50944	1.0809e+06	794488	789594	893914	948747	1.82454e+06	1.33117e+06	1.51972e+06	1.52938e+06	1.55941e+06
Cfi	tr|A0A0G2K135|A0A0G2K135_RAT	Complement factor I OS=Rattus norvegicus OX=10116 GN=Cfi PE=1 SV=1	TrEMBL	1	1	27.33	0.0127103	1.89584	0.0202396	1.71516	0.778344	0.798533	BDD	Sham	69729	212108	116265	176018	159696	253636	370185	344571	382631	217901	258753
Psmc1	PRS4_RAT	26S proteasome regulatory subunit 4 OS=Rattus norvegicus OX=10116 GN=Psmc1 PE=1 SV=1	SWISS	5	4	233.73	2.07424e-05	4.68314	0.000241342	1.71136	0.775141	1	BDD	Sham	49154	152818	117057	110612	141301	132749	226374	219353	213878	226679	233863
S100a6	S10A6_RAT	Protein S100-A6 OS=Rattus norvegicus OX=10116 GN=S100a6 PE=1 SV=3	SWISS	1	1	57.26	0.00407262	2.39013	0.00731422	1.70588	0.770514	0.93438	BDD	Sham	10028	205627	145379	140263	130928	194823	289158	269876	367281	199598	267821
Rps17	RS17_RAT	40S ribosomal protein S17 OS=Rattus norvegicus OX=10116 GN=Rps17 PE=1 SV=3	SWISS	3	3	195.16	0.000103394	3.9855	0.000475692	1.70496	0.769739	0.999982	BDD	Sham	15500	419843	368594	372548	447226	430901	754952	546893	705016	680993	788754
Actn4	ACTN4_RAT	Alpha-actinin-4 OS=Rattus norvegicus OX=10116 GN=Actn4 PE=1 SV=2	SWISS	19	8	1238.76	0.00160871	2.79352	0.00360017	1.7033	0.768331	0.982016	BDD	Sham	104849	380484	309403	381008	435308	404113	771662	465603	600487	626738	789348
Cct2	TCPB_RAT	T-complex protein 1 subunit beta OS=Rattus norvegicus OX=10116 GN=Cct2 PE=1 SV=3	SWISS	10	10	554.18	2.92447e-05	4.53395	0.000263245	1.70208	0.767298	1	BDD	Sham	57422	748922	649506	648971	751279	737983	1.29886e+06	1.00306e+06	1.22555e+06	1.14327e+06	1.34893e+06
Qars1	SYQ_RAT	Glutamine--tRNA ligase OS=Rattus norvegicus OX=10116 GN=Qars1 PE=1 SV=1	SWISS	2	2	73.92	0.00052598	3.27903	0.0015718	1.70205	0.767273	0.997924	BDD	Sham	87645	16661.7	13235.3	14173	15623.6	12955	29028.1	21178.8	22093.4	21011.9	30339.3
Ubap2l	tr|A0A0G2JYC6|A0A0G2JYC6_RAT	RCG62582, isoform CRA_c OS=Rattus norvegicus OX=10116 GN=Ubap2l PE=1 SV=1	TrEMBL	2	2	110.35	0.00016873	3.77281	0.000861042	1.69747	0.763385	0.999905	BDD	Sham	112440	8302.24	12684	9275.27	10906.6	11687.2	18071.9	17147.2	19707.2	17879	16915
Ywhaz	1433Z_RAT	14-3-3 protein zeta/delta OS=Rattus norvegicus OX=10116 GN=Ywhaz PE=1 SV=1	SWISS	7	4	437.14	1.74511e-05	4.75818	0.000241342	1.6972	0.763155	1	BDD	Sham	27754	634621	531985	533366	545260	543878	1.0847e+06	827262	979819	871025	970869
Cfl1	COF1_RAT	Cofilin-1 OS=Rattus norvegicus OX=10116 GN=Cfl1 PE=1 SV=3	SWISS	4	3	305.08	0.00177434	2.75096	0.00386683	1.69585	0.762007	0.978987	BDD	Sham	18521	2.07392e+06	1.07918e+06	1.46647e+06	1.36509e+06	1.76268e+06	2.53367e+06	2.93814e+06	2.2698e+06	2.64033e+06	2.7564e+06
Rad23b	RD23B_RAT	UV excision repair protein RAD23 homolog B OS=Rattus norvegicus OX=10116 GN=Rad23b PE=1 SV=1	SWISS	4	4	206.68	6.31307e-05	4.19976	0.000362637	1.69261	0.759251	0.999997	BDD	Sham	43470	116851	126962	128187	148903	168345	221181	242643	221045	229424	252335
Crp	CRP_RAT	C-reactive protein OS=Rattus norvegicus OX=10116 GN=Crp PE=1 SV=1	SWISS	2	2	101.05	0.0484535	1.31467	0.0587785	1.69256	0.759203	0.533677	BDD	Sham	25452	114651	86045.6	71671.7	104739	132288	313124	111661	138432	140710	158252
Btf3	tr|Q5U3Y8|Q5U3Y8_RAT;tr|M0R5M7|M0R5M7_RAT	Transcription factor BTF3 OS=Rattus norvegicus OX=10116 GN=Btf3 PE=1 SV=1	TrEMBL	2	2	183.57	8.81327e-06	5.05486	0.000190656	1.6921	0.758817	1	BDD	Sham	17688	270312	235279	243218	271161	279059	469470	424119	465774	378895	459831
Cltb	CLCB_RAT	Clathrin light chain B OS=Rattus norvegicus OX=10116 GN=Cltb PE=1 SV=1	SWISS	2	2	71.52	0.000921345	3.03558	0.00233571	1.68981	0.756862	0.993272	BDD	Sham	25102	40670.7	58113.3	39691.9	44896	47094.4	70419	77646.2	100612	63524.1	77243.1
Cct8	tr|D4ACB8|D4ACB8_RAT	CCT-theta OS=Rattus norvegicus OX=10116 GN=Cct8 PE=1 SV=1	TrEMBL	13	13	687.19	4.67963e-05	4.32979	0.000399057	1.68964	0.756719	0.999999	BDD	Sham	59550	805519	719903	709654	846624	686337	1.43558e+06	1.05353e+06	1.27006e+06	1.25006e+06	1.35741e+06
Slc25a5	ADT2_RAT	ADP/ATP translocase 2 OS=Rattus norvegicus OX=10116 GN=Slc25a5 PE=1 SV=3	SWISS	15	3	680.55	0.00289084	2.53898	0.00550768	1.68739	0.754796	0.957421	BDD	Sham	32880	216362	277910	263076	337328	288381	533317	314924	456751	491070	537698
Cdc42	CDC42_RAT	Cell division control protein 42 homolog OS=Rattus norvegicus OX=10116 GN=Cdc42 PE=1 SV=2	SWISS	1	1	75.69	0.00253043	2.59681	0.00502126	1.68665	0.754159	0.964495	BDD	Sham	21245	40311	42210.8	31583.6	27175.6	24973.8	56574.9	50719.4	63740.2	45279.6	64099.4
Rab7a	RAB7A_RAT	Ras-related protein Rab-7a OS=Rattus norvegicus OX=10116 GN=Rab7a PE=1 SV=2	SWISS	7	7	375.02	0.000184743	3.73343	0.000704326	1.68592	0.753533	0.999874	BDD	Sham	23489	552531	379182	419535	418043	447601	822276	654255	806511	792842	661610
Rpl10a	RL10A_RAT	60S ribosomal protein L10a OS=Rattus norvegicus OX=10116 GN=Rpl10a PE=1 SV=2	SWISS	3	3	113.54	0.000545446	3.26325	0.00159051	1.68471	0.752504	0.997745	BDD	Sham	24816	362744	282450	264115	274505	208537	530526	422572	452103	487845	452669
Prmt5	tr|D4A0E8|D4A0E8_RAT	Protein arginine N-methyltransferase 5 OS=Rattus norvegicus OX=10116 GN=Prmt5 PE=1 SV=1	TrEMBL	1	1	32.97	0.00978208	2.00957	0.016214	1.68462	0.752419	0.838294	BDD	Sham	72649	11521.5	13099.2	10556.1	9369.36	13587.3	24562.3	18279.5	17471.5	25283.8	12335.6
Cct3	TCPG_RAT	T-complex protein 1 subunit gamma OS=Rattus norvegicus OX=10116 GN=Cct3 PE=1 SV=1	SWISS	9	9	414.56	3.97913e-05	4.40021	0.000287239	1.68232	0.75045	1	BDD	Sham	60608	621109	546109	537989	660039	611023	1.10344e+06	830140	989187	999419	1.08484e+06
Rpn1	RPN1_RAT	Dolichyl-diphosphooligosaccharide--protein glycosyltransferase subunit 1 OS=Rattus norvegicus OX=10116 GN=Rpn1 PE=2 SV=1	SWISS	6	6	294.77	0.000431603	3.36492	0.00133368	1.68189	0.750088	0.998696	BDD	Sham	68262	191384	192886	155352	190550	176174	403250	250850	282632	292833	294814
Tf	TRFE_RAT	Serotransferrin OS=Rattus norvegicus OX=10116 GN=Tf PE=1 SV=3	SWISS	16	16	987.24	0.00135797	2.86711	0.00317082	1.68098	0.749301	0.98642	BDD	Sham	76346	8.59954e+06	6.02313e+06	6.78307e+06	5.71051e+06	8.06274e+06	1.35554e+07	1.15473e+07	1.39521e+07	1.06785e+07	9.40186e+06
LOC100360846	tr|A0A0G2JSL0|A0A0G2JSL0_RAT	Proteasome subunit beta OS=Rattus norvegicus OX=10116 GN=LOC100360846 PE=3 SV=1	TrEMBL	3	3	140.09	2.00319e-10	9.69828	1.29825e-07	1.68086	0.749203	1	BDD	Sham	25287	157607	157355	158567	157871	151562	266816	257850	263167	256778	271442
Psmb6	PSB6_RAT	Proteasome subunit beta type-6 OS=Rattus norvegicus OX=10116 GN=Psmb6 PE=1 SV=3	SWISS	3	3	140.09	2.00319e-10	9.69828	1.24418e-07	1.68086	0.749203	1	BDD	Sham	25273	157607	157355	158567	157871	151562	266816	257850	263167	256778	271442
Cand1	CAND1_RAT	Cullin-associated NEDD8-dissociated protein 1 OS=Rattus norvegicus OX=10116 GN=Cand1 PE=1 SV=1	SWISS	2	2	67.82	0.00567984	2.24566	0.00958631	1.67939	0.747939	0.904544	BDD	Sham	136275	49727.4	47817.8	30316.3	44783.3	46225.5	97226.4	51300.4	68523.3	77589.9	72929.1
Cct4	TCPD_RAT	T-complex protein 1 subunit delta OS=Rattus norvegicus OX=10116 GN=Cct4 PE=1 SV=3	SWISS	7	7	589.93	0.000282568	3.54888	0.000975018	1.67923	0.747798	0.999563	BDD	Sham	58063	775355	597305	614149	747114	585555	1.28126e+06	911372	1.03615e+06	1.13074e+06	1.21463e+06
Arf3	tr|A0A0G2JV81|A0A0G2JV81_RAT;tr|A0A0G2K4Q4|A0A0G2K4Q4_RAT	ADP-ribosylation factor 3 OS=Rattus norvegicus OX=10116 GN=Arf3 PE=3 SV=1	TrEMBL	6	5	333.09	0.000371028	3.43059	0.00144274	1.67812	0.746845	0.999104	BDD	Sham	20556	588263	383188	475038	448239	432727	916882	711477	679838	763047	834502
Ywhab	1433B_RAT	14-3-3 protein beta/alpha OS=Rattus norvegicus OX=10116 GN=Ywhab PE=1 SV=3	SWISS	7	3	481.16	0.000153779	3.8131	0.000619684	1.67722	0.746075	0.99993	BDD	Sham	28037	322319	296299	249579	315296	267441	558421	394675	486161	466916	527370
Rps9	RS9_RAT	40S ribosomal protein S9 OS=Rattus norvegicus OX=10116 GN=Rps9 PE=1 SV=4	SWISS	6	5	226.91	0.00216248	2.66505	0.00449203	1.67115	0.740837	0.971643	BDD	Sham	22578	562270	412025	364616	388019	333324	820550	533453	660878	776236	651866
Serbp1	PAIRB_RAT	Plasminogen activator inhibitor 1 RNA-binding protein OS=Rattus norvegicus OX=10116 GN=Serbp1 PE=1 SV=2	SWISS	4	4	196.71	1.5982e-05	4.79637	0.000236344	1.66869	0.738712	1	BDD	Sham	44727	56535.6	52015.7	51906.8	51758	51704	88323.9	77792.6	102733	78563.2	92986.6
Psma1	PSA1_RAT	Proteasome subunit alpha type-1 OS=Rattus norvegicus OX=10116 GN=Psma1 PE=1 SV=2	SWISS	6	6	317.86	4.501e-05	4.34669	0.000307206	1.66518	0.735676	0.999999	BDD	Sham	29499	312947	251800	241590	256090	221731	465372	438172	416963	431776	386071
Itgb1	ITB1_RAT	Integrin beta-1 OS=Rattus norvegicus OX=10116 GN=Itgb1 PE=2 SV=1	SWISS	4	4	171.93	0.000265717	3.57558	0.000932416	1.66196	0.732886	0.999632	BDD	Sham	88436	173862	156600	146178	145377	118785	271240	202791	234585	252264	270304
Tcp1	TCPA_RAT	T-complex protein 1 subunit alpha OS=Rattus norvegicus OX=10116 GN=Tcp1 PE=1 SV=1	SWISS	6	6	322.13	0.000529391	3.27622	0.00157319	1.65944	0.730701	0.997893	BDD	Sham	60322	252221	231809	205304	275958	228415	455801	309965	361665	390495	462966
Matr3	MATR3_RAT	Matrin-3 OS=Rattus norvegicus OX=10116 GN=Matr3 PE=1 SV=2	SWISS	1	1	34.36	0.000159467	3.79733	0.000630862	1.65887	0.730202	0.999921	BDD	Sham	94389	43901.4	43774.5	35653.7	35605	35200.5	71465.9	60091	65271.1	71715.2	53502.1
Erp44	tr|Q5VLR5|Q5VLR5_RAT	BWK4 OS=Rattus norvegicus OX=10116 GN=Erp44 PE=1 SV=1	TrEMBL	3	3	119.16	0.0039411	2.40438	0.00785906	1.6546	0.726482	0.93691	BDD	Sham	46848	35581.4	44596.9	35791.6	41203.2	43349.3	94142.1	49858	60919.7	55469	71395.6
Kpnb1	IMB1_RAT	Importin subunit beta-1 OS=Rattus norvegicus OX=10116 GN=Kpnb1 PE=1 SV=1	SWISS	8	7	490.81	0.000377111	3.42353	0.00121251	1.65395	0.725915	0.999066	BDD	Sham	97062	368491	264316	301283	364501	341536	637760	474421	472231	546937	581338
Rras	RRAS_RAT	Ras-related protein R-Ras OS=Rattus norvegicus OX=10116 GN=Rras PE=1 SV=1	SWISS	3	3	227.66	0.000395546	3.4028	0.00124078	1.65381	0.725796	0.998947	BDD	Sham	23894	106698	89172.1	81332.1	95176.6	88927.8	156064	121369	141047	155200	189235
LOC100910575	tr|M0RCV0|M0RCV0_RAT	Serine-threonine kinase receptor-associated protein-like OS=Rattus norvegicus OX=10116 GN=LOC100910575 PE=4 SV=1	TrEMBL	2	2	85.6	1.14219e-05	4.94226	0.000224317	1.64793	0.720653	1	BDD	Sham	31043	59862.5	63890.8	53405.6	64001.2	53733.6	106877	86680.4	97888.2	96032	98485.9
Ighm	tr|A0A0G2K9Y0|A0A0G2K9Y0_RAT	Immunoglobulin heavy constant mu OS=Rattus norvegicus OX=10116 GN=Ighm PE=4 SV=1	TrEMBL	3	3	140.93	0.0410136	1.38707	0.0517132	1.6475	0.720281	0.570354	BDD	Sham	51559	788780	1.31198e+06	1.46705e+06	544688	813086	1.04908e+06	1.3255e+06	1.91017e+06	1.904e+06	1.92615e+06
Psmb1	PSB1_RAT	Proteasome subunit beta type-1 OS=Rattus norvegicus OX=10116 GN=Psmb1 PE=1 SV=3	SWISS	3	3	145.92	0.00278774	2.55475	0.00536058	1.64691	0.719761	0.959448	BDD	Sham	26462	170824	142237	146532	186853	160369	250818	235544	210983	248471	382936
Cct6a	tr|Q3MHS9|Q3MHS9_RAT;tr|Q6AYJ7|Q6AYJ7_RAT	Chaperonin containing Tcp1, subunit 6A (Zeta 1) OS=Rattus norvegicus OX=10116 GN=Cct6a PE=1 SV=1	TrEMBL	10	10	404.05	2.68502e-05	4.57105	0.000305288	1.64685	0.719706	1	BDD	Sham	57981	629228	533068	536334	598115	558517	1.03109e+06	785266	930314	941758	1.01376e+06
P4hb	PDIA1_RAT	Protein disulfide-isomerase OS=Rattus norvegicus OX=10116 GN=P4hb PE=1 SV=2	SWISS	15	15	772.16	0.000342558	3.46527	0.00112573	1.64436	0.717529	0.99927	BDD	Sham	56916	985276	875854	858315	890301	1.02614e+06	1.93028e+06	1.25991e+06	1.49861e+06	1.34082e+06	1.59346e+06
Pdcd6ip	PDC6I_RAT	Programmed cell death 6-interacting protein OS=Rattus norvegicus OX=10116 GN=Pdcd6ip PE=1 SV=2	SWISS	6	6	261.44	0.000255664	3.59233	0.000910353	1.64154	0.715046	0.99967	BDD	Sham	96570	134572	95529.7	105656	126937	91360.7	199627	177889	183969	179797	168219
RGD1306195	tr|Q66H11|Q66H11_RAT	GTP-binding nuclear protein Ran OS=Rattus norvegicus OX=10116 GN=RGD1306195 PE=2 SV=1	TrEMBL	2	2	89.62	0.00039486	3.40356	0.00148782	1.63953	0.71328	0.998952	BDD	Sham	24435	304447	245218	225768	222448	260934	480999	332566	424898	386774	438625
Tpd52l2	TPD54_RAT	Tumor protein D54 OS=Rattus norvegicus OX=10116 GN=Tpd52l2 PE=1 SV=1	SWISS	1	1	45.45	0.0356546	1.44788	0.0455661	1.63913	0.712933	0.600725	BDD	Sham	23977	12875.5	7903.99	12293.6	15701.4	17292.1	18068.1	21419.6	29080.4	13290.7	26433.2
Actr1b	tr|B2RYJ7|B2RYJ7_RAT	ARP1 actin-related protein 1 homolog B (Yeast) OS=Rattus norvegicus OX=10116 GN=Actr1b PE=1 SV=1	TrEMBL	2	2	75.28	0.000591413	3.22811	0.00202799	1.63885	0.712681	0.9973	BDD	Sham	42255	91776.5	81724	64179.4	87641.1	73745.3	128151	128259	105357	135865	156378
Dync1li1	DC1L1_RAT	Cytoplasmic dynein 1 light intermediate chain 1 OS=Rattus norvegicus OX=10116 GN=Dync1li1 PE=1 SV=1	SWISS	3	3	113.25	0.000164614	3.78353	0.000647103	1.63861	0.712476	0.999913	BDD	Sham	56757	30454.6	35544.9	32364.4	34656.4	26680.9	63049.2	46066.2	48955.9	49998.6	53618.8
Hspb1	HSPB1_RAT	Heat shock protein beta-1 OS=Rattus norvegicus OX=10116 GN=Hspb1 PE=1 SV=1	SWISS	12	12	967.89	0.00245393	2.61014	0.00490077	1.63528	0.709541	0.96599	BDD	Sham	22879	2.80553e+07	1.79664e+07	2.238e+07	3.02415e+07	2.88408e+07	4.4868e+07	3.69494e+07	4.02151e+07	3.62034e+07	5.02366e+07
Hnrnph1	HNRH1_RAT;HNRH2_RAT	Heterogeneous nuclear ribonucleoprotein H OS=Rattus norvegicus OX=10116 GN=Hnrnph1 PE=1 SV=2	SWISS	3	2	260.22	0.0017683	2.75244	0.00386683	1.6328	0.707344	0.979099	BDD	Sham	49157	152927	119369	132994	126564	89390.2	241208	206651	194667	207884	163956
Psme1	PSME1_RAT	Proteasome activator complex subunit 1 OS=Rattus norvegicus OX=10116 GN=Psme1 PE=2 SV=1	SWISS	7	7	272.52	0.0236651	1.62589	0.0322334	1.62904	0.704024	0.685876	BDD	Sham	28559	351119	396928	839459	534477	551198	1.21138e+06	912527	701613	678248	850958
Ran	RAN_RAT;RANT_RAT	GTP-binding nuclear protein Ran OS=Rattus norvegicus OX=10116 GN=Ran PE=1 SV=3	SWISS	3	3	117.68	0.00227515	2.64299	0.00469468	1.62516	0.70058	0.969467	BDD	Sham	24408	481681	263846	334433	355683	331067	681127	528828	483067	607657	570503
Fkbp1a	FKB1A_RAT	Peptidyl-prolyl cis-trans isomerase FKBP1A OS=Rattus norvegicus OX=10116 GN=Fkbp1a PE=1 SV=3	SWISS	3	3	233.93	0.0310688	1.50768	0.0407108	1.62322	0.698856	0.630039	BDD	Sham	11915	1.87391e+06	1.00434e+06	1.35926e+06	1.11589e+06	1.79404e+06	1.57622e+06	3.47912e+06	1.93268e+06	2.07391e+06	2.53991e+06
Rnh1	RINI_RAT	Ribonuclease inhibitor OS=Rattus norvegicus OX=10116 GN=Rnh1 PE=1 SV=2	SWISS	3	3	229.97	7.15676e-06	5.14528	0.000154032	1.61948	0.695528	1	BDD	Sham	49942	359905	295969	314954	352611	366334	574959	545075	553431	503328	559757
Otub1	OTUB1_RAT	Ubiquitin thioesterase OTUB1 OS=Rattus norvegicus OX=10116 GN=Otub1 PE=1 SV=1	SWISS	1	1	79.99	0.0148294	1.82888	0.0218261	1.61948	0.695527	0.772849	BDD	Sham	31250	23868.1	43812.6	34475.1	35986.9	36396	54353.8	42908.8	64014.5	42993.7	78390.6
Cct7	tr|D4AC23|D4AC23_RAT	T-complex protein 1 subunit eta OS=Rattus norvegicus OX=10116 GN=Cct7 PE=1 SV=1	TrEMBL	10	10	446.37	0.000317539	3.4982	0.00134506	1.61825	0.694432	0.999401	BDD	Sham	59620	534949	394045	440675	492053	423892	846496	650580	628593	781870	791151
LOC100911516	tr|M0R785|M0R785_RAT	Coiled-coil-helix-coiled-coil-helix domain-containing protein 2, mitochondrial-like OS=Rattus norvegicus OX=10116 GN=LOC100911516 PE=4 SV=1	TrEMBL	1	1	82.36	7.60371e-06	5.11897	0.000182515	1.61784	0.694066	1	BDD	Sham	15839	188977	195853	176508	200645	168378	273701	289333	333939	294363	313837
Hnrnpdl	HNRDL_RAT	Heterogeneous nuclear ribonucleoprotein D-like OS=Rattus norvegicus OX=10116 GN=Hnrnpdl PE=1 SV=1	SWISS	1	1	53.06	0.0049039	2.30946	0.00853171	1.61688	0.693211	0.918682	BDD	Sham	35272	136140	85424.9	87039.1	70486.5	112274	171932	183690	159276	150525	129053
Eif5a	IF5A1_RAT	Eukaryotic translation initiation factor 5A-1 OS=Rattus norvegicus OX=10116 GN=Eif5a PE=1 SV=3	SWISS	6	6	361.87	0.0359458	1.44435	0.045844	1.61502	0.691554	0.598974	BDD	Sham	16821	1.61635e+06	641802	1.42427e+06	1.27863e+06	1.83861e+06	1.68553e+06	2.54242e+06	1.79922e+06	2.20834e+06	2.74609e+06
Psap	SAP_RAT	Prosaposin OS=Rattus norvegicus OX=10116 GN=Psap PE=1 SV=1	SWISS	3	3	136.36	0.00109907	2.95897	0.00268755	1.61259	0.689378	0.990642	BDD	Sham	61084	693481	681377	534452	715625	859383	1.17095e+06	1.11308e+06	1.35609e+06	947749	1.03091e+06
Rras2	tr|Q5BJU0|Q5BJU0_RAT;tr|A0A0G2K508|A0A0G2K508_RAT	RAS-related 2 OS=Rattus norvegicus OX=10116 GN=Rras2 PE=1 SV=1	TrEMBL	4	4	251.38	0.00012257	3.91162	0.000680178	1.60892	0.686095	0.999968	BDD	Sham	23385	99966.2	93216.3	84047.4	99883	93992.9	154024	124781	145138	152425	181605
Lap3	AMPL_RAT	Cytosol aminopeptidase OS=Rattus norvegicus OX=10116 GN=Lap3 PE=1 SV=1	SWISS	7	7	358.49	0.000973649	3.0116	0.00243845	1.60834	0.685575	0.992525	BDD	Sham	56115	165725	175416	159891	224588	166872	349070	244906	243003	283213	315242
Dars1	SYDC_RAT	Aspartate--tRNA ligase, cytoplasmic OS=Rattus norvegicus OX=10116 GN=Dars1 PE=1 SV=1	SWISS	2	2	81.6	0.000256873	3.59028	0.000910353	1.59492	0.673484	0.999665	BDD	Sham	57090	195637	159027	149493	186213	134127	280611	252924	238131	262884	280458
C4a	tr|A0A0G2JV52|A0A0G2JV52_RAT;tr|A0A0G2JW12|A0A0G2JW12_RAT	Complement C4A (Fragment) OS=Rattus norvegicus OX=10116 GN=C4a PE=4 SV=4	TrEMBL	12	2	645.89	0.0238913	1.62176	0.033085	1.59187	0.670721	0.683979	BDD	Sham	150808	122217	176793	107011	114908	176755	329022	166239	216666	170400	228294
Sars	tr|A0A0G2JZG7|A0A0G2JZG7_RAT	Seryl-tRNA synthetase OS=Rattus norvegicus OX=10116 GN=Sars PE=1 SV=1	TrEMBL	3	3	127.93	0.000102009	3.99136	0.000628715	1.59066	0.669629	0.999983	BDD	Sham	61324	50512.4	55700.4	47267.1	54965.3	54285.5	97919.5	76944.4	78198.7	72797.1	92056.3
Sars1	SYSC_RAT	Serine--tRNA ligase, cytoplasmic OS=Rattus norvegicus OX=10116 GN=Sars1 PE=1 SV=3	SWISS	3	3	127.93	0.000102009	3.99136	0.00047455	1.59066	0.669629	0.999983	BDD	Sham	58551	50512.4	55700.4	47267.1	54965.3	54285.5	97919.5	76944.4	78198.7	72797.1	92056.3
Vcp	TERA_RAT	Transitional endoplasmic reticulum ATPase OS=Rattus norvegicus OX=10116 GN=Vcp PE=1 SV=3	SWISS	21	21	1230.22	3.20834e-06	5.49372	0.000110706	1.58526	0.664722	1	BDD	Sham	89293	3.56206e+06	3.11536e+06	2.94011e+06	3.33799e+06	3.2557e+06	5.17512e+06	4.9762e+06	5.03321e+06	4.89145e+06	5.62306e+06
Psmd12	tr|Q5XIC6|Q5XIC6_RAT	Proteasome (Prosome, macropain) 26S subunit, non-ATPase, 12 OS=Rattus norvegicus OX=10116 GN=Psmd12 PE=1 SV=1	TrEMBL	5	5	247.1	0.00631922	2.19934	0.0112204	1.57458	0.654967	0.893289	BDD	Sham	52903	107009	62552.2	67421.4	89513.9	111215	143298	123302	119446	142012	161154
Cab39	tr|A0A0G2JZH0|A0A0G2JZH0_RAT;tr|D3ZJ77|D3ZJ77_RAT;tr|A0A0G2JT45|A0A0G2JT45_RAT	Calcium-binding protein 39 OS=Rattus norvegicus OX=10116 GN=Cab39 PE=1 SV=1	TrEMBL	4	3	171.23	0.0217593	1.66235	0.0312684	1.57343	0.653916	0.702409	BDD	Sham	39848	98448	56058.2	70624.6	65087.7	90129.6	102172	100074	96441.9	117937	181827
Anxa1	ANXA1_RAT	Annexin A1 OS=Rattus norvegicus OX=10116 GN=Anxa1 PE=1 SV=2	SWISS	11	10	668.38	0.014198	1.84777	0.0209963	1.57324	0.653736	0.78026	BDD	Sham	38805	1.31287e+06	845278	579369	683948	945229	1.65428e+06	1.13543e+06	1.26846e+06	1.30443e+06	1.50724e+06
Tnrc18	tr|A0A0G2K2C6|A0A0G2K2C6_RAT	Trinucleotide repeat-containing 18 OS=Rattus norvegicus OX=10116 GN=Tnrc18 PE=1 SV=1	TrEMBL	1	1	37.6	0.0019885	2.70147	0.0048087	1.56439	0.645601	0.974969	BDD	Sham	282658	28839	24636	24602.7	36598.8	31632.6	42757.9	37490.9	43643.7	53688	51304.2
Vamp3	VAMP3_RAT;VAMP1_RAT	Vesicle-associated membrane protein 3 OS=Rattus norvegicus OX=10116 GN=Vamp3 PE=1 SV=1	SWISS	3	1	217.93	0.0249508	1.60292	0.0336891	1.56421	0.645431	0.675278	BDD	Sham	11473	31987	24474.1	28628.1	43501	32004.7	70242.3	49015.7	52784	47269.7	31892.2
Pfdn6	tr|Q6MGC4|Q6MGC4_RAT;tr|A0A0U1RRW5|A0A0U1RRW5_RAT	H2-K region expressed gene 2, rat orthologue OS=Rattus norvegicus OX=10116 GN=Pfdn6 PE=1 SV=1	TrEMBL	2	2	93.25	5.17206e-05	4.28634	0.000429739	1.56146	0.642896	0.999999	BDD	Sham	14489	26262.3	29181.8	29173.2	27711.7	30088.2	47802.5	39367.5	43509.7	40181.5	51517.7
Ap2b1	AP2B1_RAT;AP1B1_RAT	AP-2 complex subunit beta OS=Rattus norvegicus OX=10116 GN=Ap2b1 PE=1 SV=1	SWISS	4	4	225.57	0.0013252	2.87772	0.00310597	1.56139	0.642827	0.986975	BDD	Sham	104486	129674	112484	96675.3	121232	103175	229213	155796	150093	170755	173579
Ssr4	SSRD_RAT	Translocon-associated protein subunit delta OS=Rattus norvegicus OX=10116 GN=Ssr4 PE=2 SV=1	SWISS	1	1	32.11	0.0330919	1.48028	0.042836	1.56032	0.641843	0.616683	BDD	Sham	18968	21184.9	11257.2	16534.3	21043.6	16636.9	37499.1	22505.2	18774.4	32417.9	24016.1
Canx	CALX_RAT	Calnexin OS=Rattus norvegicus OX=10116 GN=Canx PE=1 SV=1	SWISS	8	8	377.62	0.000457618	3.3395	0.00137974	1.5594	0.640994	0.998499	BDD	Sham	67213	682041	580071	636218	695738	598589	1.1799e+06	793183	919591	1.00638e+06	1.07958e+06
Rps27a	RS27A_RAT	Ubiquitin-40S ribosomal protein S27a OS=Rattus norvegicus OX=10116 GN=Rps27a PE=1 SV=2	SWISS	4	4	257.03	1.56315e-05	4.806	0.000236344	1.55319	0.635236	1	BDD	Sham	17939	1.36478e+07	1.27198e+07	1.31096e+07	1.49224e+07	1.44258e+07	2.13651e+07	2.30523e+07	2.29796e+07	1.883e+07	2.0672e+07
Rhoa	RHOA_RAT;RHOB_RAT	Transforming protein RhoA OS=Rattus norvegicus OX=10116 GN=Rhoa PE=1 SV=1	SWISS	3	3	113.69	0.00105288	2.97762	0.00258476	1.55235	0.634455	0.99135	BDD	Sham	21768	88958.1	94061.4	86442	83859.3	83927.1	173297	115379	150290	127972	111824
Bgn	PGS1_RAT	Biglycan OS=Rattus norvegicus OX=10116 GN=Bgn PE=1 SV=1	SWISS	6	6	512.55	0.00997125	2.00125	0.0156789	1.5519	0.634034	0.835556	BDD	Sham	41680	1.91184e+06	2.12667e+06	1.42232e+06	1.03505e+06	1.36876e+06	2.67646e+06	2.48527e+06	2.00894e+06	2.3486e+06	2.68585e+06
Arhgdia	GDIR1_RAT	Rho GDP-dissociation inhibitor 1 OS=Rattus norvegicus OX=10116 GN=Arhgdia PE=1 SV=1	SWISS	4	4	236.91	0.000156358	3.80588	0.000622529	1.55083	0.633044	0.999926	BDD	Sham	23393	1.14772e+06	1.07172e+06	1.14408e+06	1.31538e+06	1.18301e+06	2.05976e+06	1.60334e+06	1.68894e+06	1.66193e+06	2.07687e+06
Tom1	tr|Q5XI21|Q5XI21_RAT	Target of myb1 homolog (Chicken) OS=Rattus norvegicus OX=10116 GN=Tom1 PE=1 SV=1	TrEMBL	3	3	205.77	0.00345468	2.46159	0.00720749	1.55078	0.632992	0.946357	BDD	Sham	54055	126932	104944	136989	141533	173807	168046	232467	233346	188240	238950
Gda	GUAD_RAT	Guanine deaminase OS=Rattus norvegicus OX=10116 GN=Gda PE=1 SV=1	SWISS	9	9	426.68	0.0116299	1.93442	0.0178977	1.54872	0.631078	0.812577	BDD	Sham	50984	683616	411520	341619	437052	527705	918327	699099	589011	809148	703690
Alb	ALBU_RAT	Albumin OS=Rattus norvegicus OX=10116 GN=Alb PE=1 SV=2	SWISS	21	21	1529.87	0.00166416	2.7788	0.00368252	1.54681	0.629293	0.981011	BDD	Sham	68686	9.29798e+07	6.50394e+07	7.05098e+07	6.01215e+07	7.84454e+07	1.20016e+08	1.03059e+08	1.32045e+08	1.17032e+08	9.56751e+07
Fam98a	FA98A_RAT	Protein FAM98A OS=Rattus norvegicus OX=10116 GN=Fam98a PE=2 SV=1	SWISS	2	2	78.82	1.74944e-05	4.7571	0.000241342	1.5464	0.628916	1	BDD	Sham	55036	28285.2	27273.1	27694.3	30471.9	28270.4	46425.4	37576.5	45914.3	41948.2	47716.8
Ubc	tr|F1LML2|F1LML2_RAT;tr|F1LU69|F1LU69_RAT;tr|F1M927|F1M927_RAT	Polyubiquitin-C OS=Rattus norvegicus OX=10116 GN=Ubc PE=4 SV=1	TrEMBL	4	3	257.03	2.67537e-05	4.57262	0.000305288	1.54352	0.626222	1	BDD	Sham	91017	1.19524e+07	1.10802e+07	1.15938e+07	1.3446e+07	1.29952e+07	1.86343e+07	2.03486e+07	2.0187e+07	1.67181e+07	1.83709e+07
Hnrnpa2b1	ROA2_RAT	Heterogeneous nuclear ribonucleoproteins A2/B1 OS=Rattus norvegicus OX=10116 GN=Hnrnpa2b1 PE=1 SV=1	SWISS	5	5	377.44	0.00111917	2.9511	0.00269479	1.5425	0.625272	0.990329	BDD	Sham	37455	1.22561e+06	750792	976958	922640	954383	1.62144e+06	1.36345e+06	1.33245e+06	1.48656e+06	1.64697e+06
March5	tr|B0BNF6|B0BNF6_RAT	Membrane-associated ring finger (C3HC4) 5 OS=Rattus norvegicus OX=10116 GN=March5 PE=1 SV=1	TrEMBL	1	1	73.31	0.000503588	3.29792	0.00180316	1.54228	0.625066	0.998121	BDD	Sham	31211	14956.3	19779.3	20976.8	16745.5	16314.7	28694.9	26587.3	29400.8	29204.4	23024.8
Arf1	ARF1_RAT;ARF2_RAT	ADP-ribosylation factor 1 OS=Rattus norvegicus OX=10116 GN=Arf1 PE=1 SV=2	SWISS	6	3	333.09	0.000100287	3.99876	0.00047455	1.54167	0.624495	0.999984	BDD	Sham	20684	348495	278834	286218	288660	294920	527941	405863	429546	460387	484341
Pdlim3	PDLI3_RAT	PDZ and LIM domain protein 3 OS=Rattus norvegicus OX=10116 GN=Pdlim3 PE=1 SV=2	SWISS	7	7	779.9	0.0133497	1.87453	0.0199795	1.53763	0.620705	0.790535	BDD	Sham	39081	1.19315e+07	6.10954e+06	8.29453e+06	1.03225e+07	1.17867e+07	1.28543e+07	1.75726e+07	1.58391e+07	1.2417e+07	1.58069e+07
Gnb1	GBB1_RAT	Guanine nucleotide-binding protein G(I)/G(S)/G(T) subunit beta-1 OS=Rattus norvegicus OX=10116 GN=Gnb1 PE=1 SV=4	SWISS	1	1	43.1	0.000862062	3.06446	0.00220341	1.53593	0.619113	0.994087	BDD	Sham	37353	94724.9	100395	80647.1	82160.7	73981.5	162733	112058	123470	131738	133384
LOC100911132	tr|M0RDR7|M0RDR7_RAT	Glutaminyl-tRNA synthetase OS=Rattus norvegicus OX=10116 GN=LOC100911132 PE=1 SV=1	TrEMBL	1	1	35.42	0.00541595	2.26633	0.0100287	1.5358	0.618988	0.909294	BDD	Sham	87743	13400.8	9022.77	12064.1	11934.8	8390	19037.7	14383.5	14680.7	15664.7	20414.2
Psma6	PSA6_RAT	Proteasome subunit alpha type-6 OS=Rattus norvegicus OX=10116 GN=Psma6 PE=1 SV=1	SWISS	3	3	254.21	4.80988e-06	5.31787	0.000142258	1.52979	0.613333	1	BDD	Sham	27382	328915	315165	284058	317185	272723	459288	437949	479229	465210	480615
Psma2	PSA2_RAT	Proteasome subunit alpha type-2 OS=Rattus norvegicus OX=10116 GN=Psma2 PE=1 SV=3	SWISS	4	4	123.83	0.000728408	3.13763	0.00195568	1.52885	0.612448	0.995788	BDD	Sham	25910	274213	234877	273829	338182	275296	403393	409502	370761	434614	516614
Map1lc3b	MLP3B_RAT;MLP3A_RAT	Microtubule-associated proteins 1A/1B light chain 3B OS=Rattus norvegicus OX=10116 GN=Map1lc3b PE=1 SV=3	SWISS	2	2	60.92	0.00342604	2.46521	0.00635201	1.52625	0.609995	0.946916	BDD	Sham	16384	122663	73728.5	75870.3	78221.4	84854.7	132813	138556	136795	147231	109041
Map1lc3b2	tr|A0A0G2K9Q7|A0A0G2K9Q7_RAT;tr|Q7TQ75|Q7TQ75_RAT	Uncharacterized protein OS=Rattus norvegicus OX=10116 GN=Map1lc3b2 PE=3 SV=1	TrEMBL	2	2	60.92	0.00342604	2.46521	0.00718573	1.52625	0.609995	0.946916	BDD	Sham	14518	122663	73728.5	75870.3	78221.4	84854.7	132813	138556	136795	147231	109041
Amz1	AMZ1_RAT	Archaemetzincin-1 OS=Rattus norvegicus OX=10116 GN=Amz1 PE=2 SV=1	SWISS	1	1	25.48	0.0181932	1.74009	0.0257987	1.52456	0.608395	0.736388	BDD	Sham	55288	45416.2	42422.5	27624.2	40468.8	65341.7	55913.3	59295.6	71933	70107.5	80095.8
Flnc	FLNC_RAT	Filamin-C OS=Rattus norvegicus OX=10116 GN=Flnc PE=1 SV=1	SWISS	91	91	7195.59	0.00176643	2.7529	0.00386683	1.52453	0.608366	0.979133	BDD	Sham	290804	8.42291e+07	5.312e+07	6.74307e+07	6.45499e+07	7.00728e+07	9.44759e+07	9.32812e+07	1.02721e+08	9.98894e+07	1.27062e+08
Rhoc	tr|B2RYP0|B2RYP0_RAT;tr|A0A0G2K6E0|A0A0G2K6E0_RAT	Ras homolog family member C OS=Rattus norvegicus OX=10116 GN=Rhoc PE=1 SV=1	TrEMBL	2	2	66.03	0.000331912	3.47898	0.00136145	1.52202	0.605991	0.999327	BDD	Sham	22022	75516.8	82328.2	77384	82969.4	79348.5	150800	101934	125977	114773	111592
Kif1b	tr|A0A0G2K7Q8|A0A0G2K7Q8_RAT	6-phosphogluconate dehydrogenase, decarboxylating OS=Rattus norvegicus OX=10116 GN=Kif1b PE=1 SV=1	TrEMBL	5	5	273.51	0.00141112	2.85044	0.00371763	1.51313	0.597536	0.985508	BDD	Sham	120267	498950	526181	433500	561536	545339	917520	601152	723695	799417	840160
Psmc5	PRS8_RAT	26S proteasome regulatory subunit 8 OS=Rattus norvegicus OX=10116 GN=Psmc5 PE=1 SV=1	SWISS	6	5	248.44	0.000332071	3.47877	0.00109787	1.5105	0.595024	0.999326	BDD	Sham	45597	198237	141636	156866	168740	151780	243826	219871	234319	261363	275091
Txnrd1	TRXR1_RAT	Thioredoxin reductase 1, cytoplasmic OS=Rattus norvegicus OX=10116 GN=Txnrd1 PE=1 SV=5	SWISS	7	6	304.09	0.00940173	2.02679	0.0149346	1.50964	0.594205	0.843877	BDD	Sham	54637	207269	157377	219236	210882	211316	324217	292557	299275	392122	210651
Pgd	6PGD_RAT	6-phosphogluconate dehydrogenase, decarboxylating OS=Rattus norvegicus OX=10116 GN=Pgd PE=1 SV=1	SWISS	6	6	300.62	0.00112412	2.94919	0.00269479	1.50684	0.591526	0.990251	BDD	Sham	53202	501272	534670	440278	564879	545704	918985	614193	724737	799821	840160
Hk1	tr|M0RAQ6|M0RAQ6_RAT	Hexokinase OS=Rattus norvegicus OX=10116 GN=Hk1 PE=1 SV=2	TrEMBL	1	1	30.43	0.0101969	1.99153	0.0167304	1.49994	0.584901	0.832322	BDD	Sham	99493	55589.5	34085.6	36856.5	41212.1	36393.2	71120.9	57089.2	44287.2	67566.8	66128.3
Ppidl1	tr|M0RB67|M0RB67_RAT	Peptidylprolyl isomerase D-like 1 OS=Rattus norvegicus OX=10116 GN=Ppidl1 PE=4 SV=2	TrEMBL	4	4	144.1	0.00486964	2.3125	0.00925788	1.49742	0.58248	0.919318	BDD	Sham	44784	108771	65384.8	76066.1	89867	81837.9	151661	135339	104643	114759	125400
Tmed9	TMED9_RAT	Transmembrane emp24 domain-containing protein 9 OS=Rattus norvegicus OX=10116 GN=Tmed9 PE=1 SV=1	SWISS	2	2	87.43	0.0035437	2.45054	0.00650594	1.48834	0.573701	0.944619	BDD	Sham	27011	67060	68079.7	61813.7	66059.5	69539.7	135329	77859.8	96618.9	96095.6	89046.9
Eif4a2	IF4A2_RAT	Eukaryotic initiation factor 4A-II OS=Rattus norvegicus OX=10116 GN=Eif4a2 PE=1 SV=1	SWISS	9	9	553.17	2.03564e-05	4.6913	0.000241342	1.4881	0.573476	1	BDD	Sham	46373	2.21313e+06	2.10428e+06	2.27311e+06	2.31729e+06	2.42455e+06	3.42625e+06	3.02292e+06	3.18931e+06	3.4499e+06	3.77536e+06
Dync1h1	DYHC1_RAT	Cytoplasmic dynein 1 heavy chain 1 OS=Rattus norvegicus OX=10116 GN=Dync1h1 PE=1 SV=1	SWISS	35	32	1570.19	0.000128728	3.89033	0.000545111	1.48644	0.57186	0.999962	BDD	Sham	531916	816874	697791	739535	836591	726961	1.34167e+06	1.14463e+06	1.06747e+06	1.0418e+06	1.07929e+06
Ap2m1	AP2M1_RAT	AP-2 complex subunit mu OS=Rattus norvegicus OX=10116 GN=Ap2m1 PE=1 SV=1	SWISS	1	1	34.44	0.0488717	1.31094	0.059055	1.48618	0.571606	0.531776	BDD	Sham	49623	20272.1	14484.9	13772.4	11861	10228.1	31493.6	14655	18756.2	20177.4	19869.3
Map3k20	tr|D4AE17|D4AE17_RAT	Mitogen-activated protein kinase kinase kinase 20 OS=Rattus norvegicus OX=10116 GN=Map3k20 PE=1 SV=1	TrEMBL	4	4	228.98	0.0374697	1.42632	0.047897	1.48314	0.568659	0.590011	BDD	Sham	51284	263286	101781	143430	180961	203246	314477	281325	239528	275294	213384
Ap1b1	tr|A0A0G2K2V2|A0A0G2K2V2_RAT	AP complex subunit beta OS=Rattus norvegicus OX=10116 GN=Ap1b1 PE=1 SV=1	TrEMBL	2	2	129.99	0.0136382	1.86524	0.0212471	1.48174	0.567288	0.786998	BDD	Sham	103758	84807.5	70510.9	54868.9	68919.9	53179.9	127498	79002.3	80637.5	98356.3	106867
Padi1	PADI1_RAT	Protein-arginine deiminase type-1 OS=Rattus norvegicus OX=10116 GN=Padi1 PE=1 SV=1	SWISS	1	1	31.84	0.00255807	2.59209	0.00505993	1.48162	0.567172	0.963954	BDD	Sham	73811	26332.3	29318.4	25401.4	22701.1	20215.5	41655	28561.5	36856	37017.7	39584
Strap	STRAP_RAT	Serine-threonine kinase receptor-associated protein OS=Rattus norvegicus OX=10116 GN=Strap PE=1 SV=1	SWISS	3	3	110.7	0.00284364	2.54612	0.00545121	1.47498	0.560695	0.958349	BDD	Sham	38432	101346	85493.6	73841.6	94475.1	71959.5	144323	117113	132250	135263	101038
Ppid	PPID_RAT	Peptidyl-prolyl cis-trans isomerase D OS=Rattus norvegicus OX=10116 GN=Ppid PE=1 SV=3	SWISS	4	4	144.1	0.00472762	2.32536	0.00827136	1.4702	0.55601	0.921965	BDD	Sham	40740	116297	69088.9	79360.8	92170.4	88473	152516	141252	112553	121019	127472
H2afx	tr|D3ZXP3|D3ZXP3_RAT	Histone H2A OS=Rattus norvegicus OX=10116 GN=H2afx PE=1 SV=1	TrEMBL	3	1	155.38	0.0150612	1.82214	0.0231304	1.46733	0.553197	0.770177	BDD	Sham	15105	22304.2	18133	14178.3	14129.1	15684.7	25667.4	18637.9	32369.5	22823	24388.3
Aimp1	tr|Q4G079|Q4G079_RAT	Aminoacyl tRNA synthetase complex-interacting multifunctional protein 1 OS=Rattus norvegicus OX=10116 GN=Aimp1 PE=1 SV=1	TrEMBL	1	1	47.62	0.00709357	2.14914	0.0122477	1.46722	0.55309	0.880138	BDD	Sham	34552	31364.1	22465.7	23746.5	27051.9	21235.7	45895.8	31605.9	30990.2	33942.7	42235.9
Kpna4	tr|Q56R17|Q56R17_RAT	Importin subunit alpha OS=Rattus norvegicus OX=10116 GN=Kpna4 PE=1 SV=1	TrEMBL	1	1	72.26	0.0046367	2.33379	0.00902405	1.46586	0.551743	0.923669	BDD	Sham	57887	41674.6	47307.9	44325.1	60287.9	46432	87958.9	55552.9	69256.3	65771.8	73305.8
Rab1A	RAB1A_RAT;RAB13_RAT;RAB8B_RAT	Ras-related protein Rab-1A OS=Rattus norvegicus OX=10116 GN=Rab1A PE=1 SV=3	SWISS	6	3	233.63	0.00366388	2.43606	0.00669306	1.46569	0.551577	0.942278	BDD	Sham	22663	210853	216222	154988	179345	211126	300487	217551	289211	291610	326572
Purb	PURB_RAT	Transcriptional activator protein Pur-beta OS=Rattus norvegicus OX=10116 GN=Purb PE=1 SV=3	SWISS	3	3	141.49	0.00175088	2.75674	0.0038563	1.46545	0.551347	0.97942	BDD	Sham	33398	89429	67633.6	85967.8	86079	76243.4	144207	126959	110989	113011	98858.5
Psma7	PSA7_RAT	Proteasome subunit alpha type-7 OS=Rattus norvegicus OX=10116 GN=Psma7 PE=1 SV=1	SWISS	5	5	199.92	0.00909878	2.04102	0.0145277	1.46063	0.546591	0.8484	BDD	Sham	28309	516877	396193	405033	438715	304376	624647	659863	483299	713798	529034
Psmc3	PRS6A_RAT	26S proteasome regulatory subunit 6A OS=Rattus norvegicus OX=10116 GN=Psmc3 PE=1 SV=1	SWISS	6	6	362.2	0.000682599	3.16583	0.00186768	1.46045	0.546415	0.996322	BDD	Sham	49129	426835	314817	365849	432926	440170	535509	583174	539315	628372	606195
Txn1	tr|R4GNK3|R4GNK3_RAT	Thioredoxin OS=Rattus norvegicus OX=10116 GN=Txn1 PE=1 SV=1	TrEMBL	1	1	53.44	0.0339361	1.46934	0.044253	1.46024	0.546204	0.611312	BDD	Sham	11570	110756	129107	115831	84042	72915.4	197868	149439	148449	103118	149719
Tuba8	TBA8_RAT	Tubulin alpha-8 chain OS=Rattus norvegicus OX=10116 GN=Tuba8 PE=2 SV=1	SWISS	12	3	914.58	0.00425946	2.37065	0.00762409	1.45886	0.544843	0.930806	BDD	Sham	50006	303281	297064	307298	442808	333554	565263	494654	387710	494097	515007
Myh7b	tr|B6RK61|B6RK61_RAT;tr|D3ZPF9|D3ZPF9_RAT	Myosin heavy chain 7B OS=Rattus norvegicus OX=10116 GN=Myh7b PE=2 SV=1	TrEMBL	26	1	1991.09	0.000782662	3.10643	0.00242697	1.4582	0.544189	0.995122	BDD	Sham	221494	335372	450584	335306	370149	406983	584605	493161	567114	502094	621266
Anp32a	AN32A_RAT;AN32B_RAT	Acidic leucine-rich nuclear phosphoprotein 32 family member A OS=Rattus norvegicus OX=10116 GN=Anp32a PE=2 SV=1	SWISS	2	2	107.26	0.00271597	2.56608	0.00528807	1.45689	0.542892	0.960857	BDD	Sham	28547	134519	118051	97773.8	123344	155677	203369	176364	189276	154979	192926
Lmod2	LMOD2_RAT	Leiomodin-2 OS=Rattus norvegicus OX=10116 GN=Lmod2 PE=1 SV=1	SWISS	4	4	264.51	0.00676879	2.16949	0.0111515	1.45609	0.542099	0.885591	BDD	Sham	61679	257063	175940	198690	258422	209580	279309	264918	312087	355521	389418
LOC100909784	tr|C5NMH2|C5NMH2_RAT;tr|A0A0G2K918|A0A0G2K918_RAT	Leiomodin-2-like OS=Rattus norvegicus OX=10116 GN=LOC100909784 PE=1 SV=1	TrEMBL	4	4	264.51	0.00676879	2.16949	0.0117925	1.45609	0.542099	0.885591	BDD	Sham	61751	257063	175940	198690	258422	209580	279309	264918	312087	355521	389418
Pafah1b1	LIS1_RAT	Platelet-activating factor acetylhydrolase IB subunit alpha OS=Rattus norvegicus OX=10116 GN=Pafah1b1 PE=1 SV=2	SWISS	2	2	82.74	0.0378748	1.42165	0.0479107	1.45419	0.540213	0.587683	BDD	Sham	46640	35396.2	22907.2	18944.2	17146.9	18985	40979.5	30782	26961	26663.7	39489
Rab5a	RAB5A_RAT	Ras-related protein Rab-5A OS=Rattus norvegicus OX=10116 GN=Rab5a PE=2 SV=1	SWISS	4	4	203.51	3.47031e-05	4.45963	0.000276336	1.45181	0.537854	1	BDD	Sham	23610	286228	257559	280358	256224	252782	429780	348623	403963	364600	388517
Eef2	EF2_RAT	Elongation factor 2 OS=Rattus norvegicus OX=10116 GN=Eef2 PE=1 SV=4	SWISS	22	22	1264.95	0.000826234	3.0829	0.00212936	1.45089	0.536933	0.994562	BDD	Sham	95223	8.68847e+06	6.36769e+06	6.47651e+06	6.73652e+06	6.81279e+06	1.10629e+07	9.82259e+06	8.74734e+06	1.00705e+07	1.11966e+07
Bcap31	tr|Q6AY58|Q6AY58_RAT	B-cell receptor-associated protein OS=Rattus norvegicus OX=10116 GN=Bcap31 PE=1 SV=1	TrEMBL	1	1	27.07	0.0134229	1.87215	0.0211736	1.44942	0.535474	0.789633	BDD	Sham	27894	6908.8	11260.5	10811.5	11223	14398.1	15047.8	15000	16113.1	14843.5	18136.7
Mtco3	COX3_RAT	Cytochrome c oxidase subunit 3 OS=Rattus norvegicus OX=10116 GN=Mtco3 PE=1 SV=5	SWISS	1	1	28.91	0.0485724	1.31361	0.0588078	1.44619	0.532254	0.533135	BDD	Sham	29851	86002.2	97866.8	98264	99897.2	50012.4	139736	122379	140720	84046.1	137933
Eef1d	EF1D_RAT	Elongation factor 1-delta OS=Rattus norvegicus OX=10116 GN=Eef1d PE=1 SV=2	SWISS	5	5	380.68	0.000104483	3.98096	0.000477165	1.44598	0.532049	0.999982	BDD	Sham	31311	622291	637803	534812	624084	615687	959185	850490	854711	769396	954304
Vps35	tr|G3V8A5|G3V8A5_RAT	Vacuolar protein sorting-associated protein 35 OS=Rattus norvegicus OX=10116 GN=Vps35 PE=1 SV=1	TrEMBL	6	6	321.6	0.00364573	2.43822	0.00744366	1.44496	0.531034	0.942631	BDD	Sham	91669	153211	150943	117833	152534	114663	232537	164498	183471	220265	195076
Pgam1	PGAM1_RAT	Phosphoglycerate mutase 1 OS=Rattus norvegicus OX=10116 GN=Pgam1 PE=1 SV=4	SWISS	9	3	476.34	0.00205135	2.68796	0.00433366	1.44468	0.530747	0.973773	BDD	Sham	28814	649413	528968	523910	657938	679769	1.00138e+06	727008	819097	863811	980517
Tmed10	TMEDA_RAT	Transmembrane emp24 domain-containing protein 10 OS=Rattus norvegicus OX=10116 GN=Tmed10 PE=1 SV=2	SWISS	3	3	133.67	0.0050214	2.29918	0.00871173	1.44072	0.526787	0.916508	BDD	Sham	24842	75155.4	65125	82812.3	77346.7	79821.8	131808	93281	84953.2	116825	120982
Rps4x	RS4X_RAT	40S ribosomal protein S4, X isoform OS=Rattus norvegicus OX=10116 GN=Rps4x PE=2 SV=2	SWISS	4	4	129.39	0.00924801	2.03395	0.0147281	1.44052	0.526588	0.846164	BDD	Sham	29579	446353	335715	341809	351029	309655	644545	464168	498949	570736	392294
Anxa2	ANXA2_RAT	Annexin A2 OS=Rattus norvegicus OX=10116 GN=Anxa2 PE=1 SV=2	SWISS	12	12	935.2	0.00180163	2.74434	0.00391257	1.43831	0.524379	0.97848	BDD	Sham	38654	3.69093e+06	2.78145e+06	2.47797e+06	2.4583e+06	2.96567e+06	4.52166e+06	3.89999e+06	3.76799e+06	4.16396e+06	4.32119e+06
Rap1a	RAP1A_RAT;RAP1B_RAT	Ras-related protein Rap-1A OS=Rattus norvegicus OX=10116 GN=Rap1a PE=1 SV=1	SWISS	3	3	236.18	0.0239644	1.62043	0.0325697	1.43668	0.522739	0.68337	BDD	Sham	20974	453240	365605	408991	374333	433336	519774	504470	429217	634042	836866
Lrriq1	tr|M0RDZ6|M0RDZ6_RAT	Leucine-rich repeats and IQ motif-containing 1 OS=Rattus norvegicus OX=10116 GN=Lrriq1 PE=4 SV=2	TrEMBL	1	1	32.72	0.00565627	2.24747	0.0103553	1.43634	0.522402	0.904966	BDD	Sham	177928	37431.7	49922.5	47160.2	42037.7	63673.3	69191.9	61847	71000.9	63473.9	79532.5
Usp5	tr|D3ZVQ0|D3ZVQ0_RAT	Ubiquitin carboxyl-terminal hydrolase OS=Rattus norvegicus OX=10116 GN=Usp5 PE=1 SV=1	TrEMBL	5	5	230.38	0.00103303	2.98589	0.00298883	1.43504	0.521089	0.991649	BDD	Sham	95718	214375	165896	204187	232926	211409	314313	303672	254017	277976	326378
LOC100360413	tr|M0R757|M0R757_RAT;tr|F1M6C2|F1M6C2_RAT	Elongation factor 1-alpha OS=Rattus norvegicus OX=10116 GN=LOC100360413 PE=3 SV=1	TrEMBL	12	12	606.07	0.000528443	3.277	0.00188175	1.43271	0.518747	0.997902	BDD	Sham	50076	1.11678e+07	8.68629e+06	8.9325e+06	9.54913e+06	9.8703e+06	1.58489e+07	1.23331e+07	1.26624e+07	1.34643e+07	1.47565e+07
Hsd17b4	DHB4_RAT	Peroxisomal multifunctional enzyme type 2 OS=Rattus norvegicus OX=10116 GN=Hsd17b4 PE=1 SV=3	SWISS	2	2	114.05	0.0037555	2.42533	0.00682032	1.43251	0.518547	0.940499	BDD	Sham	79378	76987.8	57896.9	53590.5	63764.3	73139.4	100311	76036.3	91537	90829.8	107395
Mt-atp8	ATP8_RAT	ATP synthase protein 8 OS=Rattus norvegicus OX=10116 GN=Mt-atp8 PE=1 SV=2	SWISS	1	1	69.8	0.0129857	1.88654	0.0195289	1.43094	0.516961	0.795061	BDD	Sham	7625	480419	591222	874273	780734	677207	877485	885579	1.17468e+06	989851	943108
Rad23a	tr|A0A0G2K7M2|A0A0G2K7M2_RAT	UV excision repair protein RAD23 OS=Rattus norvegicus OX=10116 GN=Rad23a PE=1 SV=1	TrEMBL	2	2	61.4	0.011456	1.94097	0.0185488	1.4308	0.516823	0.814903	BDD	Sham	39514	50000.8	53359.9	71474.8	79063.5	84326	90868.2	105469	108704	84644.1	94246.6
St13	F10A1_RAT	Hsc70-interacting protein OS=Rattus norvegicus OX=10116 GN=St13 PE=1 SV=1	SWISS	5	5	291.94	0.00260296	2.58453	0.00511615	1.42926	0.515269	0.963074	BDD	Sham	41253	554039	467203	467026	537142	666853	760486	783964	896534	647055	759907
Srprb	SRPRB_RAT	Signal recognition particle receptor subunit beta OS=Rattus norvegicus OX=10116 GN=Srprb PE=2 SV=1	SWISS	1	1	40.73	0.0245198	1.61048	0.0331793	1.42525	0.511212	0.678783	BDD	Sham	29551	23108.9	26011.6	20308.6	22759.1	28835.4	42820.3	24217.1	29428.4	34486.2	41536.6
Pacsin3	tr|G3V9N7|G3V9N7_RAT	Protein kinase C and casein kinase substrate in neurons 3 OS=Rattus norvegicus OX=10116 GN=Pacsin3 PE=1 SV=3	TrEMBL	5	5	416.73	0.0284357	1.54614	0.0383138	1.42254	0.508473	0.648545	BDD	Sham	48569	409748	209389	278161	310817	408182	408163	489933	399306	443312	558540
Napa	SNAA_RAT	Alpha-soluble NSF attachment protein OS=Rattus norvegicus OX=10116 GN=Napa PE=1 SV=2	SWISS	2	2	85.22	0.00272926	2.56395	0.00529734	1.42237	0.508301	0.960596	BDD	Sham	33171	57058.8	54999.7	53149.9	50209.5	46207.2	92305.4	61688.9	73745.7	65111.9	79276.8
Hspb7	HSPB7_RAT	Heat shock protein beta-7 (Fragment) OS=Rattus norvegicus OX=10116 GN=Hspb7 PE=2 SV=1	SWISS	5	5	367.76	0.0457883	1.33925	0.0559826	1.41905	0.504928	0.546174	BDD	Sham	9798	3.32726e+06	2.10484e+06	3.19742e+06	3.38536e+06	4.28839e+06	3.2227e+06	4.57498e+06	5.28366e+06	4.38689e+06	5.66695e+06
Tmed4	tr|A0A0G2K8M5|A0A0G2K8M5_RAT	Transmembrane emp24 protein transport domain containing 4 (Predicted), isoform CRA_a OS=Rattus norvegicus OX=10116 GN=Tmed4 PE=1 SV=1	TrEMBL	1	1	38.09	0.00613076	2.21249	0.010976	1.41893	0.504804	0.896569	BDD	Sham	19565	52977	43388	46017.7	50933.5	47645.1	93314.4	60924.1	63531.9	65990.2	58146.5
Lasp1	LASP1_RAT	LIM and SH3 domain protein 1 OS=Rattus norvegicus OX=10116 GN=Lasp1 PE=1 SV=1	SWISS	3	3	173.92	0.0197899	1.70356	0.0276836	1.41893	0.504802	0.720644	BDD	Sham	29951	98197.7	91004.7	79038.6	85435.1	116769	137515	112368	177229	101500	138915
Ppm1a	PPM1A_RAT;PPM1B_RAT	Protein phosphatase 1A OS=Rattus norvegicus OX=10116 GN=Ppm1a PE=1 SV=1	SWISS	2	2	114.79	0.0354392	1.45052	0.0453843	1.41449	0.50028	0.602027	BDD	Sham	42390	81595.9	102413	111396	102828	48342	126825	129787	130870	118626	125566
Csrp1	CSRP1_RAT	Cysteine and glycine-rich protein 1 OS=Rattus norvegicus OX=10116 GN=Csrp1 PE=1 SV=2	SWISS	2	2	80.45	0.0311892	1.506	0.0407824	1.41441	0.500204	0.629224	BDD	Sham	20600	261776	220665	202812	256805	255984	443873	224552	367327	301419	357357
Cryab	CRYAB_RAT	Alpha-crystallin B chain OS=Rattus norvegicus OX=10116 GN=Cryab PE=1 SV=1	SWISS	14	14	1054.24	0.00539818	2.26775	0.00923642	1.41155	0.497277	0.909616	BDD	Sham	20076	4.828e+07	3.44254e+07	4.24548e+07	4.80808e+07	4.45775e+07	5.99329e+07	5.00759e+07	6.40089e+07	5.8134e+07	7.53094e+07
Ap2s1	AP2S1_RAT	AP-2 complex subunit sigma OS=Rattus norvegicus OX=10116 GN=Ap2s1 PE=1 SV=1	SWISS	1	1	35.63	0.00892643	2.04932	0.0142892	1.40955	0.495231	0.851003	BDD	Sham	17007	22633.3	31355.6	24270.3	28434.9	32022.8	46369.2	33415.6	34202.2	45755.6	35785.5
Rab11b	RB11B_RAT;RB11A_RAT	Ras-related protein Rab-11B OS=Rattus norvegicus OX=10116 GN=Rab11b PE=1 SV=4	SWISS	4	4	192.01	0.000444273	3.35235	0.00135264	1.40868	0.494342	0.998602	BDD	Sham	24473	347729	346151	320627	291928	314743	501302	407169	398417	485926	490904
Stip1	STIP1_RAT	Stress-induced-phosphoprotein 1 OS=Rattus norvegicus OX=10116 GN=Stip1 PE=1 SV=1	SWISS	8	7	390.09	0.01152	1.93855	0.0178432	1.4078	0.493439	0.814045	BDD	Sham	62530	283191	257774	247717	287050	399595	404090	448616	504761	354083	365412
LOC100360940	tr|D4A7Z5|D4A7Z5_RAT	Diablo homolog, mitochondrial OS=Rattus norvegicus OX=10116 GN=LOC100360940 PE=4 SV=2	TrEMBL	1	1	39.83	0.0027884	2.55465	0.00612589	1.40745	0.493083	0.959435	BDD	Sham	28754	8550.28	10082.5	10732.7	13268.5	10525.6	16014.1	15522.5	15530.1	12664.7	15088
H3-3b	H33_RAT	Histone H3.3 OS=Rattus norvegicus OX=10116 GN=H3-3b PE=1 SV=2	SWISS	7	7	256.26	0.00291576	2.53525	0.00553818	1.40706	0.492686	0.956931	BDD	Sham	15318	4.99291e+06	4.435e+06	4.0044e+06	3.31759e+06	4.22603e+06	6.59502e+06	5.00589e+06	5.76825e+06	5.84862e+06	6.29666e+06
Hk2	HXK2_RAT;HXK1_RAT;HXK3_RAT;MARF1_RAT	Hexokinase-2 OS=Rattus norvegicus OX=10116 GN=Hk2 PE=1 SV=1	SWISS	10	10	634.51	0.00819047	2.08669	0.0131872	1.40689	0.492515	0.862377	BDD	Sham	102478	759730	619802	557879	741618	618679	1.03084e+06	848885	702471	1.02646e+06	1.03087e+06
Ube2m	tr|D3ZNQ6|D3ZNQ6_RAT	Ubiquitin-conjugating enzyme E2M OS=Rattus norvegicus OX=10116 GN=Ube2m PE=1 SV=1	TrEMBL	3	3	96.33	0.00571364	2.24309	0.0104309	1.40395	0.489487	0.90394	BDD	Sham	20887	89538.9	72319	70465.7	70469.2	58315	101371	110327	118004	83407.9	93865.9
Aprt	APT_RAT	Adenine phosphoribosyltransferase OS=Rattus norvegicus OX=10116 GN=Aprt PE=1 SV=1	SWISS	3	3	142.52	0.00112277	2.94971	0.00269479	1.40371	0.489248	0.990273	BDD	Sham	19533	219256	227489	215930	244730	218277	363583	255150	300384	309133	351884
Tmem74	tr|D3ZR33|D3ZR33_RAT	Transmembrane protein 74 OS=Rattus norvegicus OX=10116 GN=Tmem74 PE=4 SV=1	TrEMBL	1	1	25.76	0.00349172	2.45696	0.00724245	1.40213	0.487625	0.945633	BDD	Sham	33263	7619.91	8632.2	6215.34	6455.82	5846.16	10363.7	8592.31	9833	9015.34	10947.1
[truncated: 211 more rows]

## Sheet: 2C
Supplementary Table 2C; Protein levels by Global mass spectrometry in 3-day post UDD vs BDD rat diaphragm
[truncated: 176 more rows]

[truncated: 3 more sheets: 2D, 2E, 2F]
