# Supplementary material for: The titin N2A-MARP signalosome constrains muscle longitudinal hypertrophy in response to stretch
Source: eLife. 2026 Jul 30;14:RP107597. doi: 10.7554/eLife.107597 (PMC13423355; doi:10.7554/eLife.107597)
Supplement: Supplementary file 3. [file elife-107597-supp3.xlsx]

## Sheet: 3A
Supplementary Table 3A; Phosphorylation mass spectrometry in 24-hour post UDD mouse diaphragm
uniprot	uniprotkb	ensembl_gene_id	Sequence	Accession	Description	Sham_1	Sham_2	Sham_3	Sham_4	UDD_1	UDD_2	UDD_3	UDD_4	agg_seq15AA	agg_Mod_AA	logFC	p	p_adj	Statistical direction
Ttn	A2ASS6	ENSMUSG00000051747	VKSPEPVTSHPK	TITIN_MOUSE	Titin OS=Mus musculus OX=10090 GN=Ttn PE=1 SV=1	5.76635e+08	4.23387e+08	5.24613e+08	6.99192e+08	4.02578e+08	4.49627e+08	5.16539e+08	1.00775e+09	KSPKRVKSPEPVTSH	S34476	3.8166e+07	0.799504	0.942806	UDD>sham
Ttn	A2ASS6	ENSMUSG00000051747	VKSPEPVTSHPK	TITIN_MOUSE	Titin OS=Mus musculus OX=10090 GN=Ttn PE=1 SV=1	2.92192e+08	2.31453e+08	2.86958e+08	1.43236e+08	2.30503e+08	2.35337e+08	3.09366e+08	6.07631e+08	KSPKRVKSPEPVTSH	S34476	1.0725e+08	0.280839	0.737772	UDD>sham
Ttn	A2ASS6	ENSMUSG00000051747	VKSPEPVTSHPK	TITIN_MOUSE	Titin OS=Mus musculus OX=10090 GN=Ttn PE=1 SV=1	267835	260643	291452	124761	210684	275053	351211	636252	KSPKRVKSPEPVTSH	S34476	132127	0.224965	0.737772	UDD>sham
Ttn	A2ASS6	ENSMUSG00000051747	VKSPEPVTSHPK	TITIN_MOUSE	Titin OS=Mus musculus OX=10090 GN=Ttn PE=1 SV=1	1188.28	208634	167999	24360.7	92519.7	96777.4	303712	11500.4	KSPKRVKSPEPVTSH	S34476	25581.9	0.758793	0.928482	UDD>sham
Ttn	A2ASS6	ENSMUSG00000051747	IELSPSMEAPK	TITIN_MOUSE	Titin OS=Mus musculus OX=10090 GN=Ttn PE=1 SV=1	1.17786e+09	7.68105e+08	8.02989e+08	1.1501e+09	7.78521e+08	7.77973e+08	7.3768e+08	1.01947e+09	ERIELSPSMEAPKIF	S2080	-1.46352e+08	0.269472	0.737772	UDD>sham
Ttn	A2ASS6	ENSMUSG00000051747	IELSPSMEAPK	TITIN_MOUSE	Titin OS=Mus musculus OX=10090 GN=Ttn PE=1 SV=1	559231	142629	79229	5680.62	526996	393805	26458.9	0	ERIELSPSMEAPKIF	S2080	40122.6	0.824791	0.951913	UDD>sham
Ttn	A2ASS6	ENSMUSG00000051747	IELSPSMEAPK	TITIN_MOUSE	Titin OS=Mus musculus OX=10090 GN=Ttn PE=1 SV=1	364305	200654	136615	75226	47498.2	349671	63019.4	621.846	ERIELSPSMEAPKIF	S2080	-78997.7	0.449886	0.765612	UDD>sham
Ttn	A2ASS6	ENSMUSG00000051747	IELSPSMEAPK	TITIN_MOUSE	Titin OS=Mus musculus OX=10090 GN=Ttn PE=1 SV=1	1.35498e+06	803475	884523	1.09075e+06	677024	886594	883478	742523	ERIELSPSMEAPKIF	S2080	-236029	0.113365	0.737772	UDD>sham
Ttn	A2ASS6	ENSMUSG00000051747	IELSPSMEAPK	TITIN_MOUSE	Titin OS=Mus musculus OX=10090 GN=Ttn PE=1 SV=1	106765	172935	80618.8	70960.9	151410	126138	80411	87913	ERIELSPSMEAPKIF	S2080	3648.24	0.917605	0.979545	UDD>sham
Ttn	A2ASS6	ENSMUSG00000051747	IELSPSMEAPK	TITIN_MOUSE	Titin OS=Mus musculus OX=10090 GN=Ttn PE=1 SV=1	33177.3	25050.6	31079.1	23059.8	8199.28	30999.6	29441.4	19944.3	ERIELSPSMEAPKIF	S2080	-5945.55	0.787396	0.939539	UDD>sham
Ttn	A2ASS6	ENSMUSG00000051747	IELSPSMEAPK	TITIN_MOUSE	Titin OS=Mus musculus OX=10090 GN=Ttn PE=1 SV=1	40390.7	48269	34957.3	41152.9	31585	31568.2	41299.4	43043.7	ERIELSPSMEAPKIF	S2080	-4318.39	0.841868	0.957386	UDD>sham
Ttn	A2ASS6	ENSMUSG00000051747	AVSPTETKPTEK	TITIN_MOUSE	Titin OS=Mus musculus OX=10090 GN=Ttn PE=1 SV=1	3.86985e+08	3.2147e+08	4.41745e+07	3.6584e+08	6.52635e+07	5.6399e+08	6.56271e+08	7.27646e+08	TSHPKAVSPTETKPT	S34488	2.23675e+08	0.212379	0.737772	UDD>sham
Ttn	A2ASS6	ENSMUSG00000051747	AVSPTETKPTEK	TITIN_MOUSE	Titin OS=Mus musculus OX=10090 GN=Ttn PE=1 SV=1	2.33994e+08	1.5976e+08	1.59262e+08	2.31357e+08	2.2576e+08	2.72588e+08	2.71271e+08	4.15479e+08	TSHPKAVSPTETKPT	S34488	1.00181e+08	0.0601373	0.727305	UDD>sham
Ttn	A2ASS6	ENSMUSG00000051747	AVSPTETKPTEK	TITIN_MOUSE	Titin OS=Mus musculus OX=10090 GN=Ttn PE=1 SV=1	7.26508e+06	6.63643e+06	2.64105e+08	6.56247e+06	4.19829e+08	7.96258e+06	1.17339e+07	1.39095e+07	TSHPKAVSPTETKPT	S34488	4.22166e+07	0.725646	0.914364	UDD>sham
Ttn	A2ASS6	ENSMUSG00000051747	AVSPTETKPTEK	TITIN_MOUSE	Titin OS=Mus musculus OX=10090 GN=Ttn PE=1 SV=1	624700	676558	589943	702158	724937	746600	1.19627e+06	1.25205e+06	TSHPKAVSPTETKPT	S34488	331624	0.0503853	0.670559	UDD>sham
Ttn	A2ASS6	ENSMUSG00000051747	AVSPTETKPTEK	TITIN_MOUSE	Titin OS=Mus musculus OX=10090 GN=Ttn PE=1 SV=1	634652	835139	783717	686467	886010	797719	1.5089e+06	1.27517e+06	TSHPKAVSPTETKPT	S34488	381955	0.0576024	0.715088	UDD>sham
Ttn	A2ASS6	ENSMUSG00000051747	AVSPTETKPTEK	TITIN_MOUSE	Titin OS=Mus musculus OX=10090 GN=Ttn PE=1 SV=1	118832	115344	19056.3	69604.6	9853.57	120786	232162	86518.3	TSHPKAVSPTETKPT	S34488	31620.6	0.57417	0.839447	UDD>sham
Ttn	A2ASS6	ENSMUSG00000051747	KTPSPIEAER	TITIN_MOUSE	Titin OS=Mus musculus OX=10090 GN=Ttn PE=1 SV=1	3.87592e+08	3.3413e+08	3.06098e+08	3.65672e+08	3.6279e+08	4.07302e+08	4.86241e+08	4.32975e+08	GVAKKTPSPIEAERK	S12871	7.39542e+07	0.0449162	0.636581	UDD>sham
Ttn	A2ASS6	ENSMUSG00000051747	KTPSPIEAER	TITIN_MOUSE	Titin OS=Mus musculus OX=10090 GN=Ttn PE=1 SV=1	1.64648e+08	1.20344e+08	1.15173e+08	1.56775e+08	1.73666e+08	1.5308e+08	1.49351e+08	1.84419e+08	GVAKKTPSPIEAERK	S12871	2.58941e+07	0.117798	0.737772	UDD>sham
Ttn	A2ASS6	ENSMUSG00000051747	KTPSPIEAER	TITIN_MOUSE	Titin OS=Mus musculus OX=10090 GN=Ttn PE=1 SV=1	14359.8	3795.93	8180.22	4416.44	9548.03	4751.73	21035.3	9953.36	GVAKKTPSPIEAERK	S12871	3634.01	0.866723	0.964885	UDD>sham
Ttn	A2ASS6	ENSMUSG00000051747	KTPSPIEAER	TITIN_MOUSE	Titin OS=Mus musculus OX=10090 GN=Ttn PE=1 SV=1	3.87592e+08	3.3413e+08	3.06098e+08	3.65672e+08	3.6279e+08	4.07302e+08	4.86241e+08	4.32975e+08	IKGVAKKTPSPIEAE	T12869	7.39542e+07	0.0449162	0.636581	UDD>sham
Ttn	A2ASS6	ENSMUSG00000051747	KTPSPIEAER	TITIN_MOUSE	Titin OS=Mus musculus OX=10090 GN=Ttn PE=1 SV=1	1.64648e+08	1.20344e+08	1.15173e+08	1.56775e+08	1.73666e+08	1.5308e+08	1.49351e+08	1.84419e+08	IKGVAKKTPSPIEAE	T12869	2.58941e+07	0.117798	0.737772	UDD>sham
Ttn	A2ASS6	ENSMUSG00000051747	VKSPEPR	TITIN_MOUSE	Titin OS=Mus musculus OX=10090 GN=Ttn PE=1 SV=1	2.86453e+08	1.96671e+08	2.05484e+08	1.56417e+08	1.80975e+08	1.98357e+08	7.33178e+07	4.53538e+07	TSPPRVKSPEPRVKS	S34457	-8.67551e+07	0.0967143	0.737772	UDD>sham
Ttn	A2ASS6	ENSMUSG00000051747	VKSPEPR	TITIN_MOUSE	Titin OS=Mus musculus OX=10090 GN=Ttn PE=1 SV=1	995987	920909	1.2405e+06	2.60843e+08	767353	1.16458e+06	1.13027e+08	3.06929e+08	TSPPRVKSPEPRVKS	S34457	3.94719e+07	0.683787	0.894976	UDD>sham
Ttn	A2ASS6	ENSMUSG00000051747	YSSPPAHVK	TITIN_MOUSE	Titin OS=Mus musculus OX=10090 GN=Ttn PE=1 SV=1	4.48335e+08	3.63241e+08	3.86534e+08	4.2581e+08	2.72618e+08	2.80416e+08	3.48349e+08	3.67942e+08	LSSLRYSSPPAHVKV	S33933	-8.86488e+07	0.0206305	0.447581	UDD>sham
Ttn	A2ASS6	ENSMUSG00000051747	YSSPPAHVK	TITIN_MOUSE	Titin OS=Mus musculus OX=10090 GN=Ttn PE=1 SV=1	592868	490600	512493	600848	362343	385690	444389	512644	LSSLRYSSPPAHVKV	S33933	-122936	0.0349502	0.563751	UDD>sham
Ttn	A2ASS6	ENSMUSG00000051747	YSSPPAHVK	TITIN_MOUSE	Titin OS=Mus musculus OX=10090 GN=Ttn PE=1 SV=1	354584	307766	232016	409633	164927	203813	285789	369055	LSSLRYSSPPAHVKV	S33933	-70103.7	0.282125	0.737772	UDD>sham
Ttn	A2ASS6	ENSMUSG00000051747	AVTSPPR	TITIN_MOUSE	Titin OS=Mus musculus OX=10090 GN=Ttn PE=1 SV=1	4.16478e+08	2.73542e+08	2.91047e+08	3.63474e+08	2.55808e+08	2.44784e+08	2.58564e+08	3.12499e+08	VIEKAVTSPPRVKSP	S34451	-6.82215e+07	0.0931052	0.737772	UDD>sham
Ttn	A2ASS6	ENSMUSG00000051747	AVTSPPR	TITIN_MOUSE	Titin OS=Mus musculus OX=10090 GN=Ttn PE=1 SV=1	612339	814039	682834	809466	342658	344127	549160	810682	VIEKAVTSPPRVKSP	S34451	-218013	0.109093	0.737772	UDD>sham
Ttn	A2ASS6	ENSMUSG00000051747	VKSPETVK	TITIN_MOUSE	Titin OS=Mus musculus OX=10090 GN=Ttn PE=1 SV=1	1.27422e+08	9.87209e+07	8.2018e+07	2.00493e+08	7.79184e+07	8.99008e+07	8.93472e+07	1.71244e+08	SPEPRVKSPETVKSP	S34464	-2.0061e+07	0.556352	0.829452	UDD>sham
Ttn	A2ASS6	ENSMUSG00000051747	KLSETVEETEGNSFK	TITIN_MOUSE	Titin OS=Mus musculus OX=10090 GN=Ttn PE=1 SV=1	1.09009e+09	8.84919e+08	7.57133e+08	9.15691e+08	7.10625e+08	7.54072e+08	7.62401e+08	8.90618e+08	PSFTKKLSETVEETE	S9144	-1.32528e+08	0.124143	0.737772	UDD>sham
Ttn	A2ASS6	ENSMUSG00000051747	KLSETVEETEGNSFK	TITIN_MOUSE	Titin OS=Mus musculus OX=10090 GN=Ttn PE=1 SV=1	6.68255e+08	4.1184e+08	3.68727e+08	5.60784e+08	4.02918e+08	4.02446e+08	3.47065e+08	5.30067e+08	PSFTKKLSETVEETE	S9144	-8.17775e+07	0.316735	0.737772	UDD>sham
Ttn	A2ASS6	ENSMUSG00000051747	KLSETVEETEGNSFK	TITIN_MOUSE	Titin OS=Mus musculus OX=10090 GN=Ttn PE=1 SV=1	1.05415e+07	6.80191e+06	5.27095e+06	6.88466e+06	5.41908e+06	5.06775e+06	5.72832e+06	6.55297e+06	PSFTKKLSETVEETE	S9144	-1.68272e+06	0.176142	0.737772	UDD>sham
Ttn	A2ASS6	ENSMUSG00000051747	KLSETVEETEGNSFK	TITIN_MOUSE	Titin OS=Mus musculus OX=10090 GN=Ttn PE=1 SV=1	1.32274e+07	1.12361e+07	8.72566e+06	1.04339e+07	6.85659e+06	7.10913e+06	9.78581e+06	9.35363e+06	PSFTKKLSETVEETE	S9144	-2.62947e+06	0.0577986	0.716368	UDD>sham
Ttn	A2ASS6	ENSMUSG00000051747	KLSETVEETEGNSFK	TITIN_MOUSE	Titin OS=Mus musculus OX=10090 GN=Ttn PE=1 SV=1	6.65902e+06	5.31336e+06	3.97051e+06	5.35486e+06	4.42677e+06	3.46843e+06	3.96933e+06	4.42885e+06	PSFTKKLSETVEETE	S9144	-1.25109e+06	0.0659317	0.737772	UDD>sham
Ttn	A2ASS6	ENSMUSG00000051747	KLSETVEETEGNSFK	TITIN_MOUSE	Titin OS=Mus musculus OX=10090 GN=Ttn PE=1 SV=1	6.74356e+06	6.9266e+06	5.09497e+06	6.08458e+06	5.29073e+06	3.56802e+06	5.229e+06	4.97782e+06	PSFTKKLSETVEETE	S9144	-1.44604e+06	0.0367264	0.580877	UDD>sham
Ttn	A2ASS6	ENSMUSG00000051747	KLSETVEETEGNSFK	TITIN_MOUSE	Titin OS=Mus musculus OX=10090 GN=Ttn PE=1 SV=1	2.22086e+06	2.00774e+06	1.42067e+06	1.58003e+06	1.49077e+06	1.65336e+06	1.98778e+06	1.91689e+06	PSFTKKLSETVEETE	S9144	-45126.8	0.836022	0.955826	UDD>sham
Ttn	A2ASS6	ENSMUSG00000051747	KLSETVEETEGNSFK	TITIN_MOUSE	Titin OS=Mus musculus OX=10090 GN=Ttn PE=1 SV=1	565456	1.16498e+06	646135	833196	432956	648872	243914	800964	PSFTKKLSETVEETE	S9144	-270765	0.165721	0.737772	UDD>sham
Ttn	A2ASS6	ENSMUSG00000051747	KLSETVEETEGNSFK	TITIN_MOUSE	Titin OS=Mus musculus OX=10090 GN=Ttn PE=1 SV=1	400454	306224	725620	508832	233584	204932	445761	442387	PSFTKKLSETVEETE	S9144	-153617	0.201132	0.737772	UDD>sham
Ttn	A2ASS6	ENSMUSG00000051747	KLSETVEETEGNSFK	TITIN_MOUSE	Titin OS=Mus musculus OX=10090 GN=Ttn PE=1 SV=1	2.21528e+06	993803	1.89861e+06	1.28119e+06	906073	742628	974915	742861	PSFTKKLSETVEETE	S9144	-755602	0.0297102	0.523156	UDD>sham
Ttn	A2ASS6	ENSMUSG00000051747	KLSETVEETEGNSFK	TITIN_MOUSE	Titin OS=Mus musculus OX=10090 GN=Ttn PE=1 SV=1	217897	85859.6	227887	71511.5	27819	24538.2	62965.2	54700.2	PSFTKKLSETVEETE	S9144	-108283	0.0520629	0.679958	UDD>sham
Ttn	A2ASS6	ENSMUSG00000051747	KLSETVEETEGNSFK	TITIN_MOUSE	Titin OS=Mus musculus OX=10090 GN=Ttn PE=1 SV=1	830950	451835	826875	822685	304510	335822	626844	291046	PSFTKKLSETVEETE	S9144	-343530	0.0252498	0.490468	UDD>sham
Ttn	A2ASS6	ENSMUSG00000051747	KLSETVEETEGNSFK	TITIN_MOUSE	Titin OS=Mus musculus OX=10090 GN=Ttn PE=1 SV=1	27156.5	155853	320279	36535.8	135033	67441.4	156752	43179.9	PSFTKKLSETVEETE	S9144	-34354.3	0.653483	0.880616	UDD>sham
Ttn	A2ASS6	ENSMUSG00000051747	KLSETVEETEGNSFK	TITIN_MOUSE	Titin OS=Mus musculus OX=10090 GN=Ttn PE=1 SV=1	1.671e+06	878434	1.63039e+06	844429	741031	598227	1.01328e+06	566977	PSFTKKLSETVEETE	S9144	-526184	0.0662914	0.737772	UDD>sham
Ttn	A2ASS6	ENSMUSG00000051747	KLSETVEETEGNSFK	TITIN_MOUSE	Titin OS=Mus musculus OX=10090 GN=Ttn PE=1 SV=1	68908.3	78665.8	117707	130890	24696.4	41301.9	51470.4	78309	PSFTKKLSETVEETE	S9144	-50098.5	0.110095	0.737772	UDD>sham
Ttn	A2ASS6	ENSMUSG00000051747	KLSETVEETEGNSFK	TITIN_MOUSE	Titin OS=Mus musculus OX=10090 GN=Ttn PE=1 SV=1	17947.4	4821.11	56144.4	36504	13926.2	14661.6	55447.1	26972.9	PSFTKKLSETVEETE	S9144	-1102.26	0.965929	0.991148	UDD>sham
Ttn	A2ASS6	ENSMUSG00000051747	KLSETVEETEGNSFK	TITIN_MOUSE	Titin OS=Mus musculus OX=10090 GN=Ttn PE=1 SV=1	708232	441942	1.02901e+06	788168	167690	294426	857730	273158	PSFTKKLSETVEETE	S9144	-343588	0.115107	0.737772	UDD>sham
Ttn	A2ASS6	ENSMUSG00000051747	KLSETVEETEGNSFK	TITIN_MOUSE	Titin OS=Mus musculus OX=10090 GN=Ttn PE=1 SV=1	1.22911e+06	977062	1.94307e+06	1.48571e+06	743808	799318	1.44986e+06	717020	PSFTKKLSETVEETE	S9144	-481239	0.10814	0.737772	UDD>sham
Ttn	A2ASS6	ENSMUSG00000051747	KLSETVEETEGNSFK	TITIN_MOUSE	Titin OS=Mus musculus OX=10090 GN=Ttn PE=1 SV=1	1.87115e+06	1.43325e+06	2.46461e+06	1.56234e+06	940541	858294	2.09033e+06	929159	PSFTKKLSETVEETE	S9144	-628254	0.125573	0.737772	UDD>sham
Ttn	A2ASS6	ENSMUSG00000051747	KLSETVEETEGNSFK	TITIN_MOUSE	Titin OS=Mus musculus OX=10090 GN=Ttn PE=1 SV=1	45145.4	16346.1	63386.7	53370.5	21398.3	12022.8	27366.4	20829.6	PSFTKKLSETVEETE	S9144	-24157.9	0.326718	0.737772	UDD>sham
Ttn	A2ASS6	ENSMUSG00000051747	KLSETVEETEGNSFK	TITIN_MOUSE	Titin OS=Mus musculus OX=10090 GN=Ttn PE=1 SV=1	81005.3	218899	975738	319956	212010	330194	397367	329034	PSFTKKLSETVEETE	S9144	-81747.9	0.686963	0.896107	UDD>sham
Ttn	A2ASS6	ENSMUSG00000051747	KLSETVEETEGNSFK	TITIN_MOUSE	Titin OS=Mus musculus OX=10090 GN=Ttn PE=1 SV=1	364003	158644	886771	404260	206701	130227	272919	144417	PSFTKKLSETVEETE	S9144	-264853	0.127261	0.737772	UDD>sham
Ttn	A2ASS6	ENSMUSG00000051747	KLSETVEETEGNSFK	TITIN_MOUSE	Titin OS=Mus musculus OX=10090 GN=Ttn PE=1 SV=1	351701	252459	1.68475e+06	281109	203975	219713	293300	119641	PSFTKKLSETVEETE	S9144	-433347	0.238897	0.737772	UDD>sham
Ttn	A2ASS6	ENSMUSG00000051747	KLSETVEETEGNSFK	TITIN_MOUSE	Titin OS=Mus musculus OX=10090 GN=Ttn PE=1 SV=1	295102	287027	1.1875e+06	603833	255069	345869	1.3851e+06	483669	PSFTKKLSETVEETE	S9144	24060.3	0.942416	0.984645	UDD>sham
Ttn	A2ASS6	ENSMUSG00000051747	KLSETVEETEGNSFK	TITIN_MOUSE	Titin OS=Mus musculus OX=10090 GN=Ttn PE=1 SV=1	154990	226707	486243	292373	88088	156286	306561	125586	PSFTKKLSETVEETE	S9144	-120948	0.197547	0.737772	UDD>sham
Ttn	A2ASS6	ENSMUSG00000051747	KLSETVEETEGNSFK	TITIN_MOUSE	Titin OS=Mus musculus OX=10090 GN=Ttn PE=1 SV=1	730802	754815	1.71491e+06	976469	505555	418617	1.25604e+06	414441	PSFTKKLSETVEETE	S9144	-395585	0.223153	0.737772	UDD>sham
Ttn	A2ASS6	ENSMUSG00000051747	KLSETVEETEGNSFK	TITIN_MOUSE	Titin OS=Mus musculus OX=10090 GN=Ttn PE=1 SV=1	348884	525046	1.35359e+06	874688	241858	294511	983072	356882	PSFTKKLSETVEETE	S9144	-306472	0.294444	0.737772	UDD>sham
Ttn	A2ASS6	ENSMUSG00000051747	KLSETVEETEGNSFK	TITIN_MOUSE	Titin OS=Mus musculus OX=10090 GN=Ttn PE=1 SV=1	21916.7	23031.6	39097	0	0	21474.2	33015.1	15741.5	PSFTKKLSETVEETE	S9144	-3453.64	0.884075	0.970801	UDD>sham
Ttn	A2ASS6	ENSMUSG00000051747	KLSETVEETEGNSFK	TITIN_MOUSE	Titin OS=Mus musculus OX=10090 GN=Ttn PE=1 SV=1	178284	135899	672000	235678	185943	107873	509328	102927	PSFTKKLSETVEETE	S9144	-78947.6	0.618471	0.862724	UDD>sham
Ttn	A2ASS6	ENSMUSG00000051747	KLSETVEETEGNSFK	TITIN_MOUSE	Titin OS=Mus musculus OX=10090 GN=Ttn PE=1 SV=1	535744	256874	889071	368449	170475	214965	368849	160744	PSFTKKLSETVEETE	S9144	-283777	0.0866411	0.737772	UDD>sham
Ttn	A2ASS6	ENSMUSG00000051747	KLSETVEETEGNSFK	TITIN_MOUSE	Titin OS=Mus musculus OX=10090 GN=Ttn PE=1 SV=1	0	14538.6	13886.1	0	0	28235.6	0	0	PSFTKKLSETVEETE	S9144	-47.2699	0.99834	0.999614	UDD>sham
Ttn	A2ASS6	ENSMUSG00000051747	KLSETVEETEGNSFK	TITIN_MOUSE	Titin OS=Mus musculus OX=10090 GN=Ttn PE=1 SV=1	226522	326398	810207	481142	88264.5	219018	567295	201628	PSFTKKLSETVEETE	S9144	-192016	0.266675	0.737772	UDD>sham
Ttn	A2ASS6	ENSMUSG00000051747	KLSETVEETEGNSFK	TITIN_MOUSE	Titin OS=Mus musculus OX=10090 GN=Ttn PE=1 SV=1	86714.1	55827.2	226117	184239	47492	56723.5	54828.1	39326.8	PSFTKKLSETVEETE	S9144	-88631.8	0.0838571	0.737772	UDD>sham
Ttn	A2ASS6	ENSMUSG00000051747	KLSETVEETEGNSFK	TITIN_MOUSE	Titin OS=Mus musculus OX=10090 GN=Ttn PE=1 SV=1	46267.2	17288.9	106461	44744.7	13197	8877.98	94738.7	27737.6	PSFTKKLSETVEETE	S9144	-17552.6	0.614422	0.859667	UDD>sham
Ttn	A2ASS6	ENSMUSG00000051747	KLSETVEETEGNSFK	TITIN_MOUSE	Titin OS=Mus musculus OX=10090 GN=Ttn PE=1 SV=1	159415	95538.5	744437	118759	122722	126897	96782.1	81985.1	PSFTKKLSETVEETE	S9144	-172441	0.291036	0.737772	UDD>sham
Ttn	A2ASS6	ENSMUSG00000051747	KLSETVEETEGNSFK	TITIN_MOUSE	Titin OS=Mus musculus OX=10090 GN=Ttn PE=1 SV=1	187856	71211.9	229114	90849.1	56333.7	53794.2	178256	41306.7	PSFTKKLSETVEETE	S9144	-62335	0.269295	0.737772	UDD>sham
Ttn	A2ASS6	ENSMUSG00000051747	KLSETVEETEGNSFK	TITIN_MOUSE	Titin OS=Mus musculus OX=10090 GN=Ttn PE=1 SV=1	12194.5	39346	155120	51150.8	20029.6	21522.6	43225.3	5578.73	PSFTKKLSETVEETE	S9144	-41863.8	0.296844	0.737772	UDD>sham
Ttn	A2ASS6	ENSMUSG00000051747	KLSETVEETEGNSFK	TITIN_MOUSE	Titin OS=Mus musculus OX=10090 GN=Ttn PE=1 SV=1	179445	109430	354171	94429.5	101876	68458.4	235357	61317.6	PSFTKKLSETVEETE	S9144	-67616.8	0.379202	0.737772	UDD>sham
Ttn	A2ASS6	ENSMUSG00000051747	KLSETVEETEGNSFK	TITIN_MOUSE	Titin OS=Mus musculus OX=10090 GN=Ttn PE=1 SV=1	60962.9	57028.3	123728	57713.1	35318.5	41022.5	90912.2	25103.1	PSFTKKLSETVEETE	S9144	-26769	0.39242	0.73793	UDD>sham
Ttn	A2ASS6	ENSMUSG00000051747	KLSETVEETEGNSFK	TITIN_MOUSE	Titin OS=Mus musculus OX=10090 GN=Ttn PE=1 SV=1	186791	82292.5	143031	171561	44239.8	42112.8	109282	114235	PSFTKKLSETVEETE	S9144	-68451.6	0.0978756	0.737772	UDD>sham
Ttn	A2ASS6	ENSMUSG00000051747	KLSETVEETEGNSFK	TITIN_MOUSE	Titin OS=Mus musculus OX=10090 GN=Ttn PE=1 SV=1	74130.7	53148.9	214433	28557	38864.5	51318.2	66860.6	35598.1	PSFTKKLSETVEETE	S9144	-44407	0.360978	0.737772	UDD>sham
Ttn	A2ASS6	ENSMUSG00000051747	KLSETVEETEGNSFK	TITIN_MOUSE	Titin OS=Mus musculus OX=10090 GN=Ttn PE=1 SV=1	298824	377939	825875	804556	200473	312444	597213	401147	PSFTKKLSETVEETE	S9144	-198979	0.24545	0.737772	UDD>sham
Ttn	A2ASS6	ENSMUSG00000051747	KLSETVEETEGNSFK	TITIN_MOUSE	Titin OS=Mus musculus OX=10090 GN=Ttn PE=1 SV=1	26178.3	24654.4	72555.4	11934.6	14424.7	14009.5	21375	14832.9	PSFTKKLSETVEETE	S9144	-17670.2	0.488958	0.78988	UDD>sham
Ttn	A2ASS6	ENSMUSG00000051747	KLSETVEETEGNSFK	TITIN_MOUSE	Titin OS=Mus musculus OX=10090 GN=Ttn PE=1 SV=1	52647.7	38188.6	34559.6	14480.3	39331.6	40585	25433.4	26541.7	PSFTKKLSETVEETE	S9144	-1996.1	0.930752	0.982085	UDD>sham
Ttn	A2ASS6	ENSMUSG00000051747	KLSETVEETEGNSFK	TITIN_MOUSE	Titin OS=Mus musculus OX=10090 GN=Ttn PE=1 SV=1	30763.8	58020.5	248509	125194	78051.4	55945.9	130853	29964.3	PSFTKKLSETVEETE	S9144	-41918.3	0.469456	0.777367	UDD>sham
Ttn	A2ASS6	ENSMUSG00000051747	KLSETVEETEGNSFK	TITIN_MOUSE	Titin OS=Mus musculus OX=10090 GN=Ttn PE=1 SV=1	19217.8	11876.5	30143.9	11328	9714.92	13075.1	16585.4	6629.43	PSFTKKLSETVEETE	S9144	-6640.34	0.761184	0.929953	UDD>sham
Ttn	A2ASS6	ENSMUSG00000051747	KLSETVEETEGNSFK	TITIN_MOUSE	Titin OS=Mus musculus OX=10090 GN=Ttn PE=1 SV=1	18510.8	44508.6	52707.9	79867.8	21591.4	28710.2	45002.8	22517.7	PSFTKKLSETVEETE	S9144	-19443.3	0.451302	0.766548	UDD>sham
Ttn	A2ASS6	ENSMUSG00000051747	KLSETVEETEGNSFK	TITIN_MOUSE	Titin OS=Mus musculus OX=10090 GN=Ttn PE=1 SV=1	93801.2	67277.4	104589	60264.2	55894.6	30883.4	86143.8	45689.7	PSFTKKLSETVEETE	S9144	-26830.1	0.327506	0.737772	UDD>sham
Ttn	A2ASS6	ENSMUSG00000051747	KLSETVEETEGNSFK	TITIN_MOUSE	Titin OS=Mus musculus OX=10090 GN=Ttn PE=1 SV=1	24650.5	20514.8	24391.9	8234.6	13808.1	16748.2	21816.3	25150.5	PSFTKKLSETVEETE	S9144	-67.206	0.99753	0.999412	UDD>sham
Ttn	A2ASS6	ENSMUSG00000051747	KLSETVEETEGNSFK	TITIN_MOUSE	Titin OS=Mus musculus OX=10090 GN=Ttn PE=1 SV=1	23512.9	22442.8	21435.1	7585.01	10412.8	18498.5	12052.2	24451	PSFTKKLSETVEETE	S9144	-2390.35	0.912644	0.978297	UDD>sham
Ttn	A2ASS6	ENSMUSG00000051747	KLSETVEETEGNSFK	TITIN_MOUSE	Titin OS=Mus musculus OX=10090 GN=Ttn PE=1 SV=1	40448.4	26617.4	20845.3	6837.66	39323.2	44803.4	22156.4	22837.3	PSFTKKLSETVEETE	S9144	8592.87	0.710667	0.907251	UDD>sham
Ttn	A2ASS6	ENSMUSG00000051747	KLSETVEETEGNSFK	TITIN_MOUSE	Titin OS=Mus musculus OX=10090 GN=Ttn PE=1 SV=1	17749.1	13444.1	27567	62663.7	12018.8	12035.2	17704.2	18160.7	PSFTKKLSETVEETE	S9144	-15376.3	0.528363	0.811413	UDD>sham
Ttn	A2ASS6	ENSMUSG00000051747	KLSETVEETEGNSFK	TITIN_MOUSE	Titin OS=Mus musculus OX=10090 GN=Ttn PE=1 SV=1	44915.5	20919.4	156773	24157.3	25743.7	16560.4	14832.4	0	PSFTKKLSETVEETE	S9144	-47407.2	0.245809	0.737772	UDD>sham
Ttn	A2ASS6	ENSMUSG00000051747	KLSETVEETEGNSFK	TITIN_MOUSE	Titin OS=Mus musculus OX=10090 GN=Ttn PE=1 SV=1	31760.4	43774.7	239911	30698.1	54833.3	12592.8	44956.5	0	PSFTKKLSETVEETE	S9144	-58440.4	0.320698	0.737772	UDD>sham
Ttn	A2ASS6	ENSMUSG00000051747	KLSETVEETEGNSFK	TITIN_MOUSE	Titin OS=Mus musculus OX=10090 GN=Ttn PE=1 SV=1	28061.1	22448.4	186855	19520.3	17669.5	26285.2	42272.4	25710.6	PSFTKKLSETVEETE	S9144	-36236.9	0.442539	0.760193	UDD>sham
Ttn	A2ASS6	ENSMUSG00000051747	KLSETVEETEGNSFK	TITIN_MOUSE	Titin OS=Mus musculus OX=10090 GN=Ttn PE=1 SV=1	31037.4	47598.6	82253.4	81735.4	12962	17976	62362.7	31139.7	PSFTKKLSETVEETE	S9144	-29546.1	0.29632	0.737772	UDD>sham
Ttn	A2ASS6	ENSMUSG00000051747	KLSETVEETEGNSFK	TITIN_MOUSE	Titin OS=Mus musculus OX=10090 GN=Ttn PE=1 SV=1	0	15384.5	21522.5	0	0	0	16195.3	11260	PSFTKKLSETVEETE	S9144	-2362.93	0.915563	0.979098	UDD>sham
Ttn	A2ASS6	ENSMUSG00000051747	KLSETVEETEGNSFK	TITIN_MOUSE	Titin OS=Mus musculus OX=10090 GN=Ttn PE=1 SV=1	1.09009e+09	8.84919e+08	7.57133e+08	9.15691e+08	7.10625e+08	7.54072e+08	7.62401e+08	8.90618e+08	FTKKLSETVEETEGN	T9146	-1.32528e+08	0.124143	0.737772	UDD>sham
Ttn	A2ASS6	ENSMUSG00000051747	KLSETVEETEGNSFK	TITIN_MOUSE	Titin OS=Mus musculus OX=10090 GN=Ttn PE=1 SV=1	6.68255e+08	4.1184e+08	3.68727e+08	5.60784e+08	4.02918e+08	4.02446e+08	3.47065e+08	5.30067e+08	FTKKLSETVEETEGN	T9146	-8.17775e+07	0.316735	0.737772	UDD>sham
Ttn	A2ASS6	ENSMUSG00000051747	KLSETVEETEGNSFK	TITIN_MOUSE	Titin OS=Mus musculus OX=10090 GN=Ttn PE=1 SV=1	1.05415e+07	6.80191e+06	5.27095e+06	6.88466e+06	5.41908e+06	5.06775e+06	5.72832e+06	6.55297e+06	FTKKLSETVEETEGN	T9146	-1.68272e+06	0.176142	0.737772	UDD>sham
Ttn	A2ASS6	ENSMUSG00000051747	KLSETVEETEGNSFK	TITIN_MOUSE	Titin OS=Mus musculus OX=10090 GN=Ttn PE=1 SV=1	1.32274e+07	1.12361e+07	8.72566e+06	1.04339e+07	6.85659e+06	7.10913e+06	9.78581e+06	9.35363e+06	FTKKLSETVEETEGN	T9146	-2.62947e+06	0.0577986	0.716368	UDD>sham
Ttn	A2ASS6	ENSMUSG00000051747	KLSETVEETEGNSFK	TITIN_MOUSE	Titin OS=Mus musculus OX=10090 GN=Ttn PE=1 SV=1	6.65902e+06	5.31336e+06	3.97051e+06	5.35486e+06	4.42677e+06	3.46843e+06	3.96933e+06	4.42885e+06	FTKKLSETVEETEGN	T9146	-1.25109e+06	0.0659317	0.737772	UDD>sham
Ttn	A2ASS6	ENSMUSG00000051747	KLSETVEETEGNSFK	TITIN_MOUSE	Titin OS=Mus musculus OX=10090 GN=Ttn PE=1 SV=1	6.74356e+06	6.9266e+06	5.09497e+06	6.08458e+06	5.29073e+06	3.56802e+06	5.229e+06	4.97782e+06	FTKKLSETVEETEGN	T9146	-1.44604e+06	0.0367264	0.580877	UDD>sham
Ttn	A2ASS6	ENSMUSG00000051747	KLSETVEETEGNSFK	TITIN_MOUSE	Titin OS=Mus musculus OX=10090 GN=Ttn PE=1 SV=1	400454	306224	725620	508832	233584	204932	445761	442387	FTKKLSETVEETEGN	T9146	-153617	0.201132	0.737772	UDD>sham
Ttn	A2ASS6	ENSMUSG00000051747	KLSETVEETEGNSFK	TITIN_MOUSE	Titin OS=Mus musculus OX=10090 GN=Ttn PE=1 SV=1	2.21528e+06	993803	1.89861e+06	1.28119e+06	906073	742628	974915	742861	FTKKLSETVEETEGN	T9146	-755602	0.0297102	0.523156	UDD>sham
Ttn	A2ASS6	ENSMUSG00000051747	KLSETVEETEGNSFK	TITIN_MOUSE	Titin OS=Mus musculus OX=10090 GN=Ttn PE=1 SV=1	830950	451835	826875	822685	304510	335822	626844	291046	FTKKLSETVEETEGN	T9146	-343530	0.0252498	0.490468	UDD>sham
Ttn	A2ASS6	ENSMUSG00000051747	KLSETVEETEGNSFK	TITIN_MOUSE	Titin OS=Mus musculus OX=10090 GN=Ttn PE=1 SV=1	1.671e+06	878434	1.63039e+06	844429	741031	598227	1.01328e+06	566977	FTKKLSETVEETEGN	T9146	-526184	0.0662914	0.737772	UDD>sham
Ttn	A2ASS6	ENSMUSG00000051747	KLSETVEETEGNSFK	TITIN_MOUSE	Titin OS=Mus musculus OX=10090 GN=Ttn PE=1 SV=1	17947.4	4821.11	56144.4	36504	13926.2	14661.6	55447.1	26972.9	FTKKLSETVEETEGN	T9146	-1102.26	0.965929	0.991148	UDD>sham
Ttn	A2ASS6	ENSMUSG00000051747	KLSETVEETEGNSFK	TITIN_MOUSE	Titin OS=Mus musculus OX=10090 GN=Ttn PE=1 SV=1	1.22911e+06	977062	1.94307e+06	1.48571e+06	743808	799318	1.44986e+06	717020	FTKKLSETVEETEGN	T9146	-481239	0.10814	0.737772	UDD>sham
Ttn	A2ASS6	ENSMUSG00000051747	KLSETVEETEGNSFK	TITIN_MOUSE	Titin OS=Mus musculus OX=10090 GN=Ttn PE=1 SV=1	1.87115e+06	1.43325e+06	2.46461e+06	1.56234e+06	940541	858294	2.09033e+06	929159	FTKKLSETVEETEGN	T9146	-628254	0.125573	0.737772	UDD>sham
Ttn	A2ASS6	ENSMUSG00000051747	KLSETVEETEGNSFK	TITIN_MOUSE	Titin OS=Mus musculus OX=10090 GN=Ttn PE=1 SV=1	364003	158644	886771	404260	206701	130227	272919	144417	FTKKLSETVEETEGN	T9146	-264853	0.127261	0.737772	UDD>sham
Ttn	A2ASS6	ENSMUSG00000051747	KLSETVEETEGNSFK	TITIN_MOUSE	Titin OS=Mus musculus OX=10090 GN=Ttn PE=1 SV=1	351701	252459	1.68475e+06	281109	203975	219713	293300	119641	FTKKLSETVEETEGN	T9146	-433347	0.238897	0.737772	UDD>sham
Ttn	A2ASS6	ENSMUSG00000051747	KLSETVEETEGNSFK	TITIN_MOUSE	Titin OS=Mus musculus OX=10090 GN=Ttn PE=1 SV=1	348884	525046	1.35359e+06	874688	241858	294511	983072	356882	FTKKLSETVEETEGN	T9146	-306472	0.294444	0.737772	UDD>sham
Ttn	A2ASS6	ENSMUSG00000051747	KLSETVEETEGNSFK	TITIN_MOUSE	Titin OS=Mus musculus OX=10090 GN=Ttn PE=1 SV=1	21916.7	23031.6	39097	0	0	21474.2	33015.1	15741.5	FTKKLSETVEETEGN	T9146	-3453.64	0.884075	0.970801	UDD>sham
Ttn	A2ASS6	ENSMUSG00000051747	KLSETVEETEGNSFK	TITIN_MOUSE	Titin OS=Mus musculus OX=10090 GN=Ttn PE=1 SV=1	535744	256874	889071	368449	170475	214965	368849	160744	FTKKLSETVEETEGN	T9146	-283777	0.0866411	0.737772	UDD>sham
Ttn	A2ASS6	ENSMUSG00000051747	KLSETVEETEGNSFK	TITIN_MOUSE	Titin OS=Mus musculus OX=10090 GN=Ttn PE=1 SV=1	159415	95538.5	744437	118759	122722	126897	96782.1	81985.1	FTKKLSETVEETEGN	T9146	-172441	0.291036	0.737772	UDD>sham
Ttn	A2ASS6	ENSMUSG00000051747	KLSETVEETEGNSFK	TITIN_MOUSE	Titin OS=Mus musculus OX=10090 GN=Ttn PE=1 SV=1	186791	82292.5	143031	171561	44239.8	42112.8	109282	114235	FTKKLSETVEETEGN	T9146	-68451.6	0.0978756	0.737772	UDD>sham
Ttn	A2ASS6	ENSMUSG00000051747	KLSETVEETEGNSFK	TITIN_MOUSE	Titin OS=Mus musculus OX=10090 GN=Ttn PE=1 SV=1	47321.3	28044.7	41811.6	17720.2	29917.9	26112.5	28805.7	30147.3	FTKKLSETVEETEGN	T9146	-4978.61	0.823344	0.951117	UDD>sham
Ttn	A2ASS6	ENSMUSG00000051747	KLSETVEETEGNSFK	TITIN_MOUSE	Titin OS=Mus musculus OX=10090 GN=Ttn PE=1 SV=1	74130.7	53148.9	214433	28557	38864.5	51318.2	66860.6	35598.1	FTKKLSETVEETEGN	T9146	-44407	0.360978	0.737772	UDD>sham
Ttn	A2ASS6	ENSMUSG00000051747	KLSETVEETEGNSFK	TITIN_MOUSE	Titin OS=Mus musculus OX=10090 GN=Ttn PE=1 SV=1	298824	377939	825875	804556	200473	312444	597213	401147	FTKKLSETVEETEGN	T9146	-198979	0.24545	0.737772	UDD>sham
Ttn	A2ASS6	ENSMUSG00000051747	KLSETVEETEGNSFK	TITIN_MOUSE	Titin OS=Mus musculus OX=10090 GN=Ttn PE=1 SV=1	19217.8	11876.5	30143.9	11328	9714.92	13075.1	16585.4	6629.43	FTKKLSETVEETEGN	T9146	-6640.34	0.761184	0.929953	UDD>sham
Ttn	A2ASS6	ENSMUSG00000051747	KLSETVEETEGNSFK	TITIN_MOUSE	Titin OS=Mus musculus OX=10090 GN=Ttn PE=1 SV=1	35665.9	39167	127957	69461.2	41500.6	36164.5	27789.6	43944	FTKKLSETVEETEGN	T9146	-30713.2	0.327929	0.737772	UDD>sham
Ttn	A2ASS6	ENSMUSG00000051747	KLSETVEETEGNSFK	TITIN_MOUSE	Titin OS=Mus musculus OX=10090 GN=Ttn PE=1 SV=1	41477.8	22980.4	43304.6	21189.9	10445.2	18929.6	15106	17551.7	FTKKLSETVEETEGN	T9146	-16730	0.458849	0.770919	UDD>sham
Ttn	A2ASS6	ENSMUSG00000051747	KLSETVEETEGNSFK	TITIN_MOUSE	Titin OS=Mus musculus OX=10090 GN=Ttn PE=1 SV=1	93801.2	67277.4	104589	60264.2	55894.6	30883.4	86143.8	45689.7	FTKKLSETVEETEGN	T9146	-26830.1	0.327506	0.737772	UDD>sham
Ttn	A2ASS6	ENSMUSG00000051747	KLSETVEETEGNSFK	TITIN_MOUSE	Titin OS=Mus musculus OX=10090 GN=Ttn PE=1 SV=1	24650.5	20514.8	24391.9	8234.6	13808.1	16748.2	21816.3	25150.5	FTKKLSETVEETEGN	T9146	-67.206	0.99753	0.999412	UDD>sham
Ttn	A2ASS6	ENSMUSG00000051747	KLSETVEETEGNSFK	TITIN_MOUSE	Titin OS=Mus musculus OX=10090 GN=Ttn PE=1 SV=1	11403.8	17014.4	90250.2	18329.8	8311.37	9335.1	5609.94	9526.36	FTKKLSETVEETEGN	T9146	-26053.9	0.371403	0.737772	UDD>sham
Ttn	A2ASS6	ENSMUSG00000051747	KLSETVEETEGNSFK	TITIN_MOUSE	Titin OS=Mus musculus OX=10090 GN=Ttn PE=1 SV=1	40448.4	26617.4	20845.3	6837.66	39323.2	44803.4	22156.4	22837.3	FTKKLSETVEETEGN	T9146	8592.87	0.710667	0.907251	UDD>sham
Ttn	A2ASS6	ENSMUSG00000051747	KLSETVEETEGNSFK	TITIN_MOUSE	Titin OS=Mus musculus OX=10090 GN=Ttn PE=1 SV=1	105360	43209.8	13226.3	61796.6	30967.9	33670	64587.6	62462.6	FTKKLSETVEETEGN	T9146	-7976.13	0.790499	0.940444	UDD>sham
Ttn	A2ASS6	ENSMUSG00000051747	KLSETVEETEGNSFK	TITIN_MOUSE	Titin OS=Mus musculus OX=10090 GN=Ttn PE=1 SV=1	4349.51	13954.6	42601.8	24459.1	5137.2	12419.9	9221.37	9463.8	FTKKLSETVEETEGN	T9146	-12280.7	0.593941	0.849195	UDD>sham
Ttn	A2ASS6	ENSMUSG00000051747	KLSETVEETEGNSFK	TITIN_MOUSE	Titin OS=Mus musculus OX=10090 GN=Ttn PE=1 SV=1	7441.27	985.811	23676.8	1802.95	4349.18	1819.54	970.573	919.746	FTKKLSETVEETEGN	T9146	-6461.95	0.768416	0.932969	UDD>sham
Ttn	A2ASS6	ENSMUSG00000051747	KLSETVEETEGNSFK	TITIN_MOUSE	Titin OS=Mus musculus OX=10090 GN=Ttn PE=1 SV=1	11484.4	7486.25	17636.7	5334.99	5479.38	6466.67	992.041	1482.53	FTKKLSETVEETEGN	T9146	-6880.44	0.749214	0.924655	UDD>sham
Ttn	A2ASS6	ENSMUSG00000051747	KLSETVEETEGNSFK	TITIN_MOUSE	Titin OS=Mus musculus OX=10090 GN=Ttn PE=1 SV=1	8801.99	5704.68	10663.3	18670.3	3529.09	1380.41	5463.71	6267.69	FTKKLSETVEETEGN	T9146	-6799.83	0.751934	0.925646	UDD>sham
Ttn	A2ASS6	ENSMUSG00000051747	KLSETVEETEGNSFK	TITIN_MOUSE	Titin OS=Mus musculus OX=10090 GN=Ttn PE=1 SV=1	10213.8	2695.5	10424.9	24993.5	889.437	869.12	5086.89	0	FTKKLSETVEETEGN	T9146	-10370.6	0.636551	0.872021	UDD>sham
Ttn	A2ASS6	ENSMUSG00000051747	EESPPPAVPEIPK	TITIN_MOUSE	Titin OS=Mus musculus OX=10090 GN=Ttn PE=1 SV=1	8.05803e+08	6.54555e+08	5.6765e+08	6.27337e+08	4.01312e+08	4.11303e+08	5.20608e+08	4.2412e+08	IITQREESPPPAVPE	S10281	-2.24501e+08	0.00535359	0.202784	UDD>sham
Ttn	A2ASS6	ENSMUSG00000051747	EESPPPAVPEIPK	TITIN_MOUSE	Titin OS=Mus musculus OX=10090 GN=Ttn PE=1 SV=1	9.5888e+07	5.42493e+07	4.10699e+07	4.63513e+07	4.18833e+07	4.19762e+07	4.10206e+07	2.88119e+07	IITQREESPPPAVPE	S10281	-2.09666e+07	0.134435	0.737772	UDD>sham
Ttn	A2ASS6	ENSMUSG00000051747	TASPHFTVSK	TITIN_MOUSE	Titin OS=Mus musculus OX=10090 GN=Ttn PE=1 SV=1	2.86439e+08	1.97484e+08	1.92035e+08	2.59638e+08	9.59774e+07	1.01998e+08	1.54617e+08	1.4228e+08	DKRPRTASPHFTVSK	S814	-1.10181e+08	0.00460472	0.189831	UDD>sham
Ttn	A2ASS6	ENSMUSG00000051747	TASPHFTVSK	TITIN_MOUSE	Titin OS=Mus musculus OX=10090 GN=Ttn PE=1 SV=1	9.52528e+07	4.43579e+07	3.85989e+07	5.28087e+07	2.92338e+07	3.29433e+07	3.11331e+07	2.84659e+07	DKRPRTASPHFTVSK	S814	-2.73105e+07	0.0641019	0.737772	UDD>sham
Ttn	A2ASS6	ENSMUSG00000051747	TASPHFTVSK	TITIN_MOUSE	Titin OS=Mus musculus OX=10090 GN=Ttn PE=1 SV=1	4.93113e+06	4.76264e+06	4.47834e+06	6.57074e+06	1.59791e+06	1.4913e+06	3.15717e+06	4.24876e+06	DKRPRTASPHFTVSK	S814	-2.56193e+06	0.0143089	0.365785	UDD>sham
Ttn	A2ASS6	ENSMUSG00000051747	TASPHFTVSK	TITIN_MOUSE	Titin OS=Mus musculus OX=10090 GN=Ttn PE=1 SV=1	1.20229e+06	901662	797877	1.15839e+06	245524	316052	524376	576757	DKRPRTASPHFTVSK	S814	-599377	0.00211021	0.121784	UDD>sham
Ttn	A2ASS6	ENSMUSG00000051747	TASPHFTVSK	TITIN_MOUSE	Titin OS=Mus musculus OX=10090 GN=Ttn PE=1 SV=1	2.86439e+08	1.97484e+08	1.92035e+08	2.59638e+08	9.59774e+07	1.01998e+08	1.54617e+08	1.4228e+08	ASPHFTVSKISVPKT	S820	-1.10181e+08	0.00460472	0.189831	UDD>sham
Ttn	A2ASS6	ENSMUSG00000051747	TASPHFTVSK	TITIN_MOUSE	Titin OS=Mus musculus OX=10090 GN=Ttn PE=1 SV=1	9.52528e+07	4.43579e+07	3.85989e+07	5.28087e+07	2.92338e+07	3.29433e+07	3.11331e+07	2.84659e+07	ASPHFTVSKISVPKT	S820	-2.73105e+07	0.0641019	0.737772	UDD>sham
Ttn	A2ASS6	ENSMUSG00000051747	SRSPTPPSIAAK	TITIN_MOUSE	Titin OS=Mus musculus OX=10090 GN=Ttn PE=1 SV=1	1.20794e+08	8.16836e+07	8.94131e+07	1.05787e+08	1.29352e+08	1.41627e+08	1.31165e+08	1.76706e+08	PPKPKSRSPTPPSIA	S264	4.52932e+07	0.012909	0.344675	UDD>sham
Ttn	A2ASS6	ENSMUSG00000051747	SRSPTPPSIAAK	TITIN_MOUSE	Titin OS=Mus musculus OX=10090 GN=Ttn PE=1 SV=1	1.4099e+08	1.15698e+08	1.19855e+08	1.17565e+08	1.78415e+08	1.94908e+08	2.2945e+08	2.2432e+08	PPKPKSRSPTPPSIA	S264	8.32463e+07	0.000445612	0.0482679	UDD>sham
Ttn	A2ASS6	ENSMUSG00000051747	SRSPTPPSIAAK	TITIN_MOUSE	Titin OS=Mus musculus OX=10090 GN=Ttn PE=1 SV=1	1.53883e+07	1.18812e+07	1.10918e+07	9.59528e+06	7.09688e+06	7.05667e+06	8.27165e+06	7.71044e+06	PPKPKSRSPTPPSIA	S264	-4.45522e+06	0.00855678	0.266858	UDD>sham
Ttn	A2ASS6	ENSMUSG00000051747	SRSPTPPSIAAK	TITIN_MOUSE	Titin OS=Mus musculus OX=10090 GN=Ttn PE=1 SV=1	27089.5	45340.9	39637.6	28225.8	12881.3	66765.6	97851.2	41483.2	PPKPKSRSPTPPSIA	S264	19671.9	0.492813	0.791535	UDD>sham
Ttn	A2ASS6	ENSMUSG00000051747	SRSPTPPSIAAK	TITIN_MOUSE	Titin OS=Mus musculus OX=10090 GN=Ttn PE=1 SV=1	1.20794e+08	8.16836e+07	8.94131e+07	1.05787e+08	1.29352e+08	1.41627e+08	1.31165e+08	1.76706e+08	RIPPKPKSRSPTPPS	S262	4.52932e+07	0.012909	0.344675	UDD>sham
Ttn	A2ASS6	ENSMUSG00000051747	SRSPTPPSIAAK	TITIN_MOUSE	Titin OS=Mus musculus OX=10090 GN=Ttn PE=1 SV=1	1.4099e+08	1.15698e+08	1.19855e+08	1.17565e+08	1.78415e+08	1.94908e+08	2.2945e+08	2.2432e+08	RIPPKPKSRSPTPPS	S262	8.32463e+07	0.000445612	0.0482679	UDD>sham
Ttn	A2ASS6	ENSMUSG00000051747	SRSPTPPSIAAK	TITIN_MOUSE	Titin OS=Mus musculus OX=10090 GN=Ttn PE=1 SV=1	1.20794e+08	8.16836e+07	8.94131e+07	1.05787e+08	1.29352e+08	1.41627e+08	1.31165e+08	1.76706e+08	KPKSRSPTPPSIAAK	T266	4.52932e+07	0.012909	0.344675	UDD>sham
Ttn	A2ASS6	ENSMUSG00000051747	SRSPTPPSIAAK	TITIN_MOUSE	Titin OS=Mus musculus OX=10090 GN=Ttn PE=1 SV=1	1.4099e+08	1.15698e+08	1.19855e+08	1.17565e+08	1.78415e+08	1.94908e+08	2.2945e+08	2.2432e+08	KPKSRSPTPPSIAAK	T266	8.32463e+07	0.000445612	0.0482679	UDD>sham
Ttn	A2ASS6	ENSMUSG00000051747	SRSPTPPSIAAK	TITIN_MOUSE	Titin OS=Mus musculus OX=10090 GN=Ttn PE=1 SV=1	1.53883e+07	1.18812e+07	1.10918e+07	9.59528e+06	7.09688e+06	7.05667e+06	8.27165e+06	7.71044e+06	KPKSRSPTPPSIAAK	T266	-4.45522e+06	0.00855678	0.266858	UDD>sham
Ttn	A2ASS6	ENSMUSG00000051747	LVRPLYSVEVMETETAR	TITIN_MOUSE	Titin OS=Mus musculus OX=10090 GN=Ttn PE=1 SV=1	1.08564e+09	6.50406e+08	6.57835e+08	1.12137e+09	6.32072e+08	5.76609e+08	6.08897e+08	1.2213e+09	KLVRPLYSVEVMETE	S13904	-1.19094e+08	0.557076	0.83003	UDD>sham
Ttn	A2ASS6	ENSMUSG00000051747	LVRPLYSVEVMETETAR	TITIN_MOUSE	Titin OS=Mus musculus OX=10090 GN=Ttn PE=1 SV=1	6.64442e+08	4.53782e+08	4.17225e+08	3.55663e+08	3.99853e+08	3.95464e+08	4.30814e+08	4.31532e+08	KLVRPLYSVEVMETE	S13904	-5.83621e+07	0.398512	0.740229	UDD>sham
Ttn	A2ASS6	ENSMUSG00000051747	LVRPLYSVEVMETETAR	TITIN_MOUSE	Titin OS=Mus musculus OX=10090 GN=Ttn PE=1 SV=1	8.84469e+06	5.68426e+06	3.8458e+06	6.39572e+06	4.54756e+06	3.62766e+06	4.12381e+06	5.67928e+06	KLVRPLYSVEVMETE	S13904	-1.69804e+06	0.160056	0.737772	UDD>sham
Ttn	A2ASS6	ENSMUSG00000051747	LVRPLYSVEVMETETAR	TITIN_MOUSE	Titin OS=Mus musculus OX=10090 GN=Ttn PE=1 SV=1	5.67336e+06	1.28672e+06	407142	584795	2.24542e+06	2.05088e+06	658402	460678	KLVRPLYSVEVMETE	S13904	-634159	0.632808	0.869622	UDD>sham
Ttn	A2ASS6	ENSMUSG00000051747	LVRPLYSVEVMETETAR	TITIN_MOUSE	Titin OS=Mus musculus OX=10090 GN=Ttn PE=1 SV=1	3.69614e+06	4.27627e+06	2.64675e+06	2.37e+06	2.56531e+06	2.19666e+06	3.23704e+06	2.03671e+06	KLVRPLYSVEVMETE	S13904	-738359	0.183497	0.737772	UDD>sham
Ttn	A2ASS6	ENSMUSG00000051747	LVRPLYSVEVMETETAR	TITIN_MOUSE	Titin OS=Mus musculus OX=10090 GN=Ttn PE=1 SV=1	1.82578e+06	1.74785e+06	853313	729967	1.20338e+06	1.10317e+06	1.4097e+06	759925	KLVRPLYSVEVMETE	S13904	-170183	0.595702	0.850153	UDD>sham
Ttn	A2ASS6	ENSMUSG00000051747	LVRPLYSVEVMETETAR	TITIN_MOUSE	Titin OS=Mus musculus OX=10090 GN=Ttn PE=1 SV=1	223847	227149	128245	51123.6	77455.7	154471	85140.7	51591.1	KLVRPLYSVEVMETE	S13904	-65426.3	0.233266	0.737772	UDD>sham
Ttn	A2ASS6	ENSMUSG00000051747	LVRPLYSVEVMETETAR	TITIN_MOUSE	Titin OS=Mus musculus OX=10090 GN=Ttn PE=1 SV=1	3.79411e+06	2.86545e+06	2.99743e+06	1.5065e+06	2.55839e+06	2.51266e+06	2.5794e+06	1.06903e+06	KLVRPLYSVEVMETE	S13904	-611001	0.325617	0.737772	UDD>sham
Ttn	A2ASS6	ENSMUSG00000051747	LVRPLYSVEVMETETAR	TITIN_MOUSE	Titin OS=Mus musculus OX=10090 GN=Ttn PE=1 SV=1	3.74299e+06	3.28471e+06	2.5708e+06	777420	2.07583e+06	1.88705e+06	2.06418e+06	984759	KLVRPLYSVEVMETE	S13904	-841021	0.252201	0.737772	UDD>sham
Ttn	A2ASS6	ENSMUSG00000051747	LVRPLYSVEVMETETAR	TITIN_MOUSE	Titin OS=Mus musculus OX=10090 GN=Ttn PE=1 SV=1	53048.6	127543	84016.2	36850.4	38753.2	66382.9	45865.4	31606.1	KLVRPLYSVEVMETE	S13904	-29712.7	0.339254	0.737772	UDD>sham
Ttn	A2ASS6	ENSMUSG00000051747	LVRPLYSVEVMETETAR	TITIN_MOUSE	Titin OS=Mus musculus OX=10090 GN=Ttn PE=1 SV=1	169805	261714	122971	19399.9	643312	141826	190421	98316.5	KLVRPLYSVEVMETE	S13904	124996	0.375338	0.737772	UDD>sham
Ttn	A2ASS6	ENSMUSG00000051747	LVRPLYSVEVMETETAR	TITIN_MOUSE	Titin OS=Mus musculus OX=10090 GN=Ttn PE=1 SV=1	1.1044e+06	1.09742e+06	757915	369952	457713	664697	351288	206991	KLVRPLYSVEVMETE	S13904	-412248	0.0702801	0.737772	UDD>sham
Ttn	A2ASS6	ENSMUSG00000051747	LVRPLYSVEVMETETAR	TITIN_MOUSE	Titin OS=Mus musculus OX=10090 GN=Ttn PE=1 SV=1	260179	344648	149379	143960	192992	308404	265848	110048	KLVRPLYSVEVMETE	S13904	-5218.55	0.938641	0.983884	UDD>sham
Ttn	A2ASS6	ENSMUSG00000051747	LVRPLYSVEVMETETAR	TITIN_MOUSE	Titin OS=Mus musculus OX=10090 GN=Ttn PE=1 SV=1	457172	253060	111442	39663.3	284218	134559	125691	17891.6	KLVRPLYSVEVMETE	S13904	-74744.4	0.497917	0.794805	UDD>sham
Ttn	A2ASS6	ENSMUSG00000051747	LVRPLYSVEVMETETAR	TITIN_MOUSE	Titin OS=Mus musculus OX=10090 GN=Ttn PE=1 SV=1	55282.7	0	0	11490.8	1931.84	0	37117.3	1548.23	KLVRPLYSVEVMETE	S13904	-6544.03	0.805096	0.944589	UDD>sham
Ttn	A2ASS6	ENSMUSG00000051747	LVRPLYSVEVMETETAR	TITIN_MOUSE	Titin OS=Mus musculus OX=10090 GN=Ttn PE=1 SV=1	775951	714805	385567	219740	409393	331460	593635	272927	KLVRPLYSVEVMETE	S13904	-122162	0.428047	0.753369	UDD>sham
Ttn	A2ASS6	ENSMUSG00000051747	LVRPLYSVEVMETETAR	TITIN_MOUSE	Titin OS=Mus musculus OX=10090 GN=Ttn PE=1 SV=1	178885	207508	117375	34125.5	177982	23722.4	112647	27165.4	KLVRPLYSVEVMETE	S13904	-49094.3	0.402667	0.741517	UDD>sham
Ttn	A2ASS6	ENSMUSG00000051747	LVRPLYSVEVMETETAR	TITIN_MOUSE	Titin OS=Mus musculus OX=10090 GN=Ttn PE=1 SV=1	53606.2	71137.3	29646	23017.3	77521.3	27873.7	29361.2	14022	KLVRPLYSVEVMETE	S13904	-7157.15	0.795772	0.941931	UDD>sham
Ttn	A2ASS6	ENSMUSG00000051747	LVRPLYSVEVMETETAR	TITIN_MOUSE	Titin OS=Mus musculus OX=10090 GN=Ttn PE=1 SV=1	89100.1	47571.7	150980	67941.2	40197.5	12988.6	83394.3	17311.4	KLVRPLYSVEVMETE	S13904	-50425.3	0.176626	0.737772	UDD>sham
Ttn	A2ASS6	ENSMUSG00000051747	LVRPLYSVEVMETETAR	TITIN_MOUSE	Titin OS=Mus musculus OX=10090 GN=Ttn PE=1 SV=1	27281.1	0	18520.3	13099.5	8565.36	5102.58	0	0	KLVRPLYSVEVMETE	S13904	-11308.2	0.61199	0.858157	UDD>sham
Ttn	A2ASS6	ENSMUSG00000051747	IAIITQREESPPPAVPEIPK	TITIN_MOUSE	Titin OS=Mus musculus OX=10090 GN=Ttn PE=1 SV=1	6.44756e+08	3.21202e+08	4.87427e+08	6.3728e+08	2.51205e+08	3.65595e+08	3.39981e+08	5.54212e+08	EEKIAIITQREESPP	T10276	-1.44918e+08	0.173312	0.737772	UDD>sham
Ttn	A2ASS6	ENSMUSG00000051747	IAIITQREESPPPAVPEIPK	TITIN_MOUSE	Titin OS=Mus musculus OX=10090 GN=Ttn PE=1 SV=1	1.26582e+08	6.53995e+07	9.55818e+07	6.08469e+07	4.42007e+07	7.07284e+07	7.22815e+07	5.32291e+07	EEKIAIITQREESPP	T10276	-2.69925e+07	0.137278	0.737772	UDD>sham
Ttn	A2ASS6	ENSMUSG00000051747	IAIITQREESPPPAVPEIPK	TITIN_MOUSE	Titin OS=Mus musculus OX=10090 GN=Ttn PE=1 SV=1	6.44756e+08	3.21202e+08	4.87427e+08	6.3728e+08	2.51205e+08	3.65595e+08	3.39981e+08	5.54212e+08	IITQREESPPPAVPE	S10281	-1.44918e+08	0.173312	0.737772	UDD>sham
Ttn	A2ASS6	ENSMUSG00000051747	IAIITQREESPPPAVPEIPK	TITIN_MOUSE	Titin OS=Mus musculus OX=10090 GN=Ttn PE=1 SV=1	1.26582e+08	6.53995e+07	9.55818e+07	6.08469e+07	4.42007e+07	7.07284e+07	7.22815e+07	5.32291e+07	IITQREESPPPAVPE	S10281	-2.69925e+07	0.137278	0.737772	UDD>sham
Ttn	A2ASS6	ENSMUSG00000051747	IAIITQREESPPPAVPEIPK	TITIN_MOUSE	Titin OS=Mus musculus OX=10090 GN=Ttn PE=1 SV=1	1.62756e+07	5.04837e+06	5.52793e+06	6.88109e+06	5.02048e+06	7.1715e+06	4.66471e+06	5.53952e+06	IITQREESPPPAVPE	S10281	-2.83419e+06	0.31018	0.737772	UDD>sham
Ttn	A2ASS6	ENSMUSG00000051747	IAIITQREESPPPAVPEIPK	TITIN_MOUSE	Titin OS=Mus musculus OX=10090 GN=Ttn PE=1 SV=1	27319.7	41000.4	314229	70404.5	13935.1	29432.4	24807.2	74343.2	IITQREESPPPAVPE	S10281	-77609	0.299221	0.737772	UDD>sham
Ttn	A2ASS6	ENSMUSG00000051747	VASPPAEVYEEPEEVTAEEEEPAPAVEEEEYEAPPPPAPVPEEPKK	TITIN_MOUSE	Titin OS=Mus musculus OX=10090 GN=Ttn PE=1 SV=1	1.74118e+09	1.18037e+09	1.66315e+09	2.6081e+09	1.17099e+09	1.15218e+09	1.42033e+09	1.68192e+09	PVVEKVASPPAEVYE	S12458	-4.4185e+08	0.196589	0.737772	UDD>sham
Ttn	A2ASS6	ENSMUSG00000051747	VASPPAEVYEEPEEVTAEEEEPAPAVEEEEYEAPPPPAPVPEEPKK	TITIN_MOUSE	Titin OS=Mus musculus OX=10090 GN=Ttn PE=1 SV=1	1.74118e+09	1.18037e+09	1.66315e+09	2.6081e+09	1.17099e+09	1.15218e+09	1.42033e+09	1.68192e+09	ASPPAEVYEEPEEVT	Y12464	-4.4185e+08	0.196589	0.737772	UDD>sham
Ttn	A2ASS6	ENSMUSG00000051747	VASPPAEVYEEPEEVTAEEEEPAPAVEEEEYEAPPPPAPVPEEPKK	TITIN_MOUSE	Titin OS=Mus musculus OX=10090 GN=Ttn PE=1 SV=1	1.74118e+09	1.18037e+09	1.66315e+09	2.6081e+09	1.17099e+09	1.15218e+09	1.42033e+09	1.68192e+09	PAVEEEEYEAPPPPA	Y12486	-4.4185e+08	0.196589	0.737772	UDD>sham
Ttn	A2ASS6	ENSMUSG00000051747	VASPPAEVYEEPEEVTAEEEEPAPAVEEEEYEAPPPPAPVPEEPKK	TITIN_MOUSE	Titin OS=Mus musculus OX=10090 GN=Ttn PE=1 SV=1	457938	1.89634e+06	1.80981e+06	3.0197e+06	1.86853e+06	1.91712e+06	1.35243e+06	60937.5	PAVEEEEYEAPPPPA	Y12486	-496193	0.471067	0.778182	UDD>sham
Ttn	A2ASS6	ENSMUSG00000051747	VASPPAEVYEEPEEVTAEEEEPAPAVEEEEYEAPPPPAPVPEEPKK	TITIN_MOUSE	Titin OS=Mus musculus OX=10090 GN=Ttn PE=1 SV=1	1.74118e+09	1.18037e+09	1.66315e+09	2.6081e+09	1.17099e+09	1.15218e+09	1.42033e+09	1.68192e+09	YEEPEEVTAEEEEPA	T12471	-4.4185e+08	0.196589	0.737772	UDD>sham
Ttn	A2ASS6	ENSMUSG00000051747	VASPPAEVYEEPEEVTAEEEEPAPAVEEEEYEAPPPPAPVPEEPKK	TITIN_MOUSE	Titin OS=Mus musculus OX=10090 GN=Ttn PE=1 SV=1	457938	1.89634e+06	1.80981e+06	3.0197e+06	1.86853e+06	1.91712e+06	1.35243e+06	60937.5	YEEPEEVTAEEEEPA	T12471	-496193	0.471067	0.778182	UDD>sham
Ttn	A2ASS6	ENSMUSG00000051747	LRPGSGGEKPPDEAPFTYQLK	TITIN_MOUSE	Titin OS=Mus musculus OX=10090 GN=Ttn PE=1 SV=1	3.18951e+08	3.03648e+08	1.49851e+08	9.39013e+06	9.53579e+08	8.19569e+08	2.12986e+07	1.63045e+07	RKKLRPGSGGEKPPD	S12884	2.57228e+08	0.340611	0.737772	UDD>sham
Ttn	A2ASS6	ENSMUSG00000051747	LRPGSGGEKPPDEAPFTYQLK	TITIN_MOUSE	Titin OS=Mus musculus OX=10090 GN=Ttn PE=1 SV=1	8.16666e+06	5.99786e+06	3.9794e+07	4.41208e+08	1.62803e+07	2.56818e+08	1.18209e+09	1.4125e+09	RKKLRPGSGGEKPPD	S12884	5.9313e+08	0.128956	0.737772	UDD>sham
Ttn	A2ASS6	ENSMUSG00000051747	LRPGSGGEKPPDEAPFTYQLK	TITIN_MOUSE	Titin OS=Mus musculus OX=10090 GN=Ttn PE=1 SV=1	2.55491e+07	1.6373e+07	8.37684e+06	4.12426e+06	6.55299e+07	7.3973e+07	6.19216e+06	1.79074e+07	RKKLRPGSGGEKPPD	S12884	2.72948e+07	0.150287	0.737772	UDD>sham
Ttn	A2ASS6	ENSMUSG00000051747	LRPGSGGEKPPDEAPFTYQLK	TITIN_MOUSE	Titin OS=Mus musculus OX=10090 GN=Ttn PE=1 SV=1	537541	277471	175047	1.41091e+07	1.05121e+06	1.58008e+06	5.07225e+07	3.81284e+07	RKKLRPGSGGEKPPD	S12884	1.90958e+07	0.175214	0.737772	UDD>sham
Ttn	A2ASS6	ENSMUSG00000051747	LRPGSGGEKPPDEAPFTYQLK	TITIN_MOUSE	Titin OS=Mus musculus OX=10090 GN=Ttn PE=1 SV=1	1.63723e+07	1.73179e+07	7.91734e+06	777912	8.01448e+07	1.00368e+08	5.56588e+06	8.56891e+06	RKKLRPGSGGEKPPD	S12884	3.80655e+07	0.152995	0.737772	UDD>sham
Ttn	A2ASS6	ENSMUSG00000051747	LRPGSGGEKPPDEAPFTYQLK	TITIN_MOUSE	Titin OS=Mus musculus OX=10090 GN=Ttn PE=1 SV=1	7336.24	5117.88	21801.2	6.33379e+06	4989.08	365978	1.14683e+08	3.02335e+07	RKKLRPGSGGEKPPD	S12884	3.47299e+07	0.224082	0.737772	UDD>sham
Ttn	A2ASS6	ENSMUSG00000051747	LRPGSGGEKPPDEAPFTYQLK	TITIN_MOUSE	Titin OS=Mus musculus OX=10090 GN=Ttn PE=1 SV=1	0	38003	4156.63	2169.63	159489	313299	1.08635e+06	2519.04	RKKLRPGSGGEKPPD	S12884	379331	0.146793	0.737772	UDD>sham
Ttn	A2ASS6	ENSMUSG00000051747	ISTSPIR	TITIN_MOUSE	Titin OS=Mus musculus OX=10090 GN=Ttn PE=1 SV=1	8.2567e+07	5.89162e+07	5.8228e+07	7.06362e+07	6.34281e+07	7.83479e+07	9.55256e+07	9.10644e+07	PAGRISTSPIRSVKS	S315	1.45046e+07	0.146049	0.737772	UDD>sham
Ttn	A2ASS6	ENSMUSG00000051747	TASPHFTVSK	TITIN_MOUSE	Titin OS=Mus musculus OX=10090 GN=Ttn PE=1 SV=1	9.52528e+07	4.43579e+07	3.85989e+07	5.28087e+07	2.92338e+07	3.29433e+07	3.11331e+07	2.84659e+07	HVDKRPRTASPHFTV	T812	-2.73105e+07	0.0641019	0.737772	UDD>sham
Ttn	A2ASS6	ENSMUSG00000051747	EESPPPAVPEIPKK	TITIN_MOUSE	Titin OS=Mus musculus OX=10090 GN=Ttn PE=1 SV=1	2.15265e+08	1.5234e+08	1.62366e+08	2.07953e+08	1.05004e+08	1.21496e+08	1.25782e+08	1.48788e+08	IITQREESPPPAVPE	S10281	-5.92137e+07	0.012609	0.340763	UDD>sham
Ttn	A2ASS6	ENSMUSG00000051747	EESPPPAVPEIPKK	TITIN_MOUSE	Titin OS=Mus musculus OX=10090 GN=Ttn PE=1 SV=1	9.65307e+07	8.11069e+07	8.59209e+07	7.77297e+07	4.65723e+07	5.30226e+07	6.58898e+07	5.64715e+07	IITQREESPPPAVPE	S10281	-2.9833e+07	0.00118615	0.0855076	UDD>sham
Ttn	A2ASS6	ENSMUSG00000051747	EESPPPAVPEIPKK	TITIN_MOUSE	Titin OS=Mus musculus OX=10090 GN=Ttn PE=1 SV=1	1.38262e+06	357847	219285	476012	409522	463219	221283	324114	IITQREESPPPAVPE	S10281	-254406	0.357351	0.737772	UDD>sham
Ttn	A2ASS6	ENSMUSG00000051747	SVKSPLLIR	TITIN_MOUSE	Titin OS=Mus musculus OX=10090 GN=Ttn PE=1 SV=1	4.08191e+07	2.83516e+07	3.24012e+07	3.31663e+07	5.36179e+07	5.28234e+07	6.4492e+07	6.80764e+07	SPIRSVKSPLLIRKT	S322	2.60678e+07	0.000766316	0.0669168	UDD>sham
Ttn	A2ASS6	ENSMUSG00000051747	SVKSPLLIR	TITIN_MOUSE	Titin OS=Mus musculus OX=10090 GN=Ttn PE=1 SV=1	60015.6	30026.6	31111.8	12610	113837	32362.1	75897.8	55094.7	SPIRSVKSPLLIRKT	S322	35856.9	0.24208	0.737772	UDD>sham
Ttn	A2ASS6	ENSMUSG00000051747	SVKSPLLIR	TITIN_MOUSE	Titin OS=Mus musculus OX=10090 GN=Ttn PE=1 SV=1	4.08191e+07	2.83516e+07	3.24012e+07	3.31663e+07	5.36179e+07	5.28234e+07	6.4492e+07	6.80764e+07	ISTSPIRSVKSPLLI	S319	2.60678e+07	0.000766316	0.0669168	UDD>sham
Ttn	A2ASS6	ENSMUSG00000051747	SPEPVTSHPK	TITIN_MOUSE	Titin OS=Mus musculus OX=10090 GN=Ttn PE=1 SV=1	6.25537e+07	5.46777e+07	1.61964e+06	5.78107e+07	862476	4.01109e+07	4.85059e+07	4.17698e+07	KSPKRVKSPEPVTSH	S34476	-1.13532e+07	0.529081	0.811965	UDD>sham
Ttn	A2ASS6	ENSMUSG00000051747	SPEPVTSHPK	TITIN_MOUSE	Titin OS=Mus musculus OX=10090 GN=Ttn PE=1 SV=1	746998	498788	4.24243e+07	533672	3.91529e+07	361755	468865	999311	KSPKRVKSPEPVTSH	S34476	-805247	0.954466	0.988219	UDD>sham
Ttn	A2ASS6	ENSMUSG00000051747	SPEPVTSHPK	TITIN_MOUSE	Titin OS=Mus musculus OX=10090 GN=Ttn PE=1 SV=1	7.47155e+06	4.60247e+06	128091	4.17253e+06	89380.3	4.10132e+06	3.50583e+06	2.94115e+06	KSPKRVKSPEPVTSH	S34476	-1.43424e+06	0.421622	0.75027	UDD>sham
Ttn	A2ASS6	ENSMUSG00000051747	SPEPVTSHPK	TITIN_MOUSE	Titin OS=Mus musculus OX=10090 GN=Ttn PE=1 SV=1	132452	105809	3.3127e+06	96491.7	3.98349e+06	67828.2	82006	167510	KSPKRVKSPEPVTSH	S34476	163346	0.89584	0.973856	UDD>sham
Ttn	A2ASS6	ENSMUSG00000051747	SPEPVTSHPK	TITIN_MOUSE	Titin OS=Mus musculus OX=10090 GN=Ttn PE=1 SV=1	128413	116849	92598.3	105714	76255.2	89299.8	102774	220428	KSPKRVKSPEPVTSH	S34476	11295.8	0.777732	0.936242	UDD>sham
Ttn	A2ASS6	ENSMUSG00000051747	VASPPAEVYEEPEEVTAEEEEPAPAVEEEEYEAPPPPAPVPEEPK	TITIN_MOUSE	Titin OS=Mus musculus OX=10090 GN=Ttn PE=1 SV=1	9.6002e+08	6.41971e+08	2.39889e+07	4.88145e+07	5.41837e+08	4.84681e+08	5.51081e+08	1.39611e+06	PVVEKVASPPAEVYE	S12458	-2.39498e+07	0.927471	0.981827	UDD>sham
Ttn	A2ASS6	ENSMUSG00000051747	VASPPAEVYEEPEEVTAEEEEPAPAVEEEEYEAPPPPAPVPEEPK	TITIN_MOUSE	Titin OS=Mus musculus OX=10090 GN=Ttn PE=1 SV=1	7.45772e+06	6.13372e+06	6.56595e+08	9.60204e+08	2.28708e+06	2.3423e+07	4.26083e+07	8.18905e+08	PVVEKVASPPAEVYE	S12458	-1.85792e+08	0.553249	0.827505	UDD>sham
Ttn	A2ASS6	ENSMUSG00000051747	TPSPIEAER	TITIN_MOUSE	Titin OS=Mus musculus OX=10090 GN=Ttn PE=1 SV=1	6.32414e+07	4.5189e+07	3.88421e+07	6.06984e+07	5.1298e+07	5.67414e+07	7.44908e+07	6.11818e+07	GVAKKTPSPIEAERK	S12871	8.93526e+06	0.2673	0.737772	UDD>sham
Ttn	A2ASS6	ENSMUSG00000051747	KTPSPIEAERK	TITIN_MOUSE	Titin OS=Mus musculus OX=10090 GN=Ttn PE=1 SV=1	2.93071e+07	2.23366e+07	2.66175e+07	3.89624e+07	2.79702e+07	3.7389e+07	2.95905e+07	5.02825e+07	IKGVAKKTPSPIEAE	T12869	7.00212e+06	0.277253	0.737772	UDD>sham
Ttn	A2ASS6	ENSMUSG00000051747	KTPSPIEAERK	TITIN_MOUSE	Titin OS=Mus musculus OX=10090 GN=Ttn PE=1 SV=1	7.98866e+06	7.16245e+06	6.65853e+06	6.4434e+06	8.04271e+06	1.11487e+07	9.2337e+06	9.19282e+06	IKGVAKKTPSPIEAE	T12869	2.34123e+06	0.0132379	0.347898	UDD>sham
Ttn	A2ASS6	ENSMUSG00000051747	KTPSPIEAERK	TITIN_MOUSE	Titin OS=Mus musculus OX=10090 GN=Ttn PE=1 SV=1	2.93071e+07	2.23366e+07	2.66175e+07	3.89624e+07	2.79702e+07	3.7389e+07	2.95905e+07	5.02825e+07	GVAKKTPSPIEAERK	S12871	7.00212e+06	0.277253	0.737772	UDD>sham
Ttn	A2ASS6	ENSMUSG00000051747	KTPSPIEAERK	TITIN_MOUSE	Titin OS=Mus musculus OX=10090 GN=Ttn PE=1 SV=1	7.98866e+06	7.16245e+06	6.65853e+06	6.4434e+06	8.04271e+06	1.11487e+07	9.2337e+06	9.19282e+06	GVAKKTPSPIEAERK	S12871	2.34123e+06	0.0132379	0.347898	UDD>sham
Ttn	A2ASS6	ENSMUSG00000051747	APTPSPVR	TITIN_MOUSE	Titin OS=Mus musculus OX=10090 GN=Ttn PE=1 SV=1	4.88021e+07	3.75619e+07	3.4868e+07	5.38414e+07	3.27342e+07	3.02301e+07	3.75709e+07	4.36373e+07	VRHVRAPTPSPVRSV	T299	-7.72521e+06	0.180017	0.737772	UDD>sham
Ttn	A2ASS6	ENSMUSG00000051747	APTPSPVR	TITIN_MOUSE	Titin OS=Mus musculus OX=10090 GN=Ttn PE=1 SV=1	4.88021e+07	3.75619e+07	3.4868e+07	5.38414e+07	3.27342e+07	3.02301e+07	3.75709e+07	4.36373e+07	HVRAPTPSPVRSVSP	S301	-7.72521e+06	0.180017	0.737772	UDD>sham
Ttn	A2ASS6	ENSMUSG00000051747	SPETVKSPK	TITIN_MOUSE	Titin OS=Mus musculus OX=10090 GN=Ttn PE=1 SV=1	1.35594e+07	1.0959e+07	1.51375e+07	2.64366e+07	7.32036e+06	8.8708e+06	9.79662e+06	2.1731e+07	KSPETVKSPKRVKSP	S34470	-4.59344e+06	0.347222	0.737772	UDD>sham
Ttn	A2ASS6	ENSMUSG00000051747	HSPSPVR	TITIN_MOUSE	Titin OS=Mus musculus OX=10090 GN=Ttn PE=1 SV=1	1.72207e+07	1.37854e+07	1.39336e+07	92455.2	1.02833e+07	1.19136e+07	18943.1	1038.44	SPIRHSPSPVRHVRA	S290	-5.7038e+06	0.271992	0.737772	UDD>sham
Ttn	A2ASS6	ENSMUSG00000051747	HSPSPVR	TITIN_MOUSE	Titin OS=Mus musculus OX=10090 GN=Ttn PE=1 SV=1	648119	597923	419342	2.77826e+07	487555	494812	1.15729e+07	1.94808e+07	SPIRHSPSPVRHVRA	S290	646999	0.936844	0.982997	UDD>sham
Ttn	A2ASS6	ENSMUSG00000051747	SPPRFELSSLR	TITIN_MOUSE	Titin OS=Mus musculus OX=10090 GN=Ttn PE=1 SV=1	4.06608e+07	2.95173e+07	2.70427e+07	2.87793e+07	3.40598e+07	3.14831e+07	3.475e+07	4.09684e+07	SASPPSRSPPRFELS	S33920	3.81529e+06	0.317251	0.737772	UDD>sham
Ttn	A2ASS6	ENSMUSG00000051747	SPPRFELSSLR	TITIN_MOUSE	Titin OS=Mus musculus OX=10090 GN=Ttn PE=1 SV=1	1.68571e+07	1.14746e+07	1.07697e+07	1.49465e+07	1.27713e+07	1.30183e+07	1.18207e+07	1.90556e+07	SASPPSRSPPRFELS	S33920	654507	0.764018	0.931332	UDD>sham
Ttn	A2ASS6	ENSMUSG00000051747	TPSPDYDLYYYR	TITIN_MOUSE	Titin OS=Mus musculus OX=10090 GN=Ttn PE=1 SV=1	1.81636e+08	1.43659e+08	1.27571e+08	1.47892e+08	1.14326e+08	1.2126e+08	1.3252e+08	1.57384e+08	PARRRTPSPDYDLYY	S33861	-1.88171e+07	0.226474	0.737772	UDD>sham
Ttn	A2ASS6	ENSMUSG00000051747	TPSPDYDLYYYR	TITIN_MOUSE	Titin OS=Mus musculus OX=10090 GN=Ttn PE=1 SV=1	1.47115e+07	8.8142e+06	6.48386e+06	8.89528e+06	8.40303e+06	8.72605e+06	7.21836e+06	8.688e+06	PARRRTPSPDYDLYY	S33861	-1.46735e+06	0.420421	0.749675	UDD>sham
Ttn	A2ASS6	ENSMUSG00000051747	TPSPDYDLYYYR	TITIN_MOUSE	Titin OS=Mus musculus OX=10090 GN=Ttn PE=1 SV=1	1.81636e+08	1.43659e+08	1.27571e+08	1.47892e+08	1.14326e+08	1.2126e+08	1.3252e+08	1.57384e+08	VRPARRRTPSPDYDL	T33859	-1.88171e+07	0.226474	0.737772	UDD>sham
Ttn	A2ASS6	ENSMUSG00000051747	TPSPDYDLYYYR	TITIN_MOUSE	Titin OS=Mus musculus OX=10090 GN=Ttn PE=1 SV=1	1.47115e+07	8.8142e+06	6.48386e+06	8.89528e+06	8.40303e+06	8.72605e+06	7.21836e+06	8.688e+06	VRPARRRTPSPDYDL	T33859	-1.46735e+06	0.420421	0.749675	UDD>sham
Ttn	A2ASS6	ENSMUSG00000051747	SPTPPSIAAK	TITIN_MOUSE	Titin OS=Mus musculus OX=10090 GN=Ttn PE=1 SV=1	8.6992e+07	7.11102e+07	5.57098e+07	6.97639e+07	4.11733e+07	4.50211e+07	5.36904e+07	4.86588e+07	KPKSRSPTPPSIAAK	T266	-2.37581e+07	0.00981719	0.293082	UDD>sham
Ttn	A2ASS6	ENSMUSG00000051747	SPTPPSIAAK	TITIN_MOUSE	Titin OS=Mus musculus OX=10090 GN=Ttn PE=1 SV=1	1.17329e+07	8.51122e+06	7.99379e+06	8.49012e+06	1.35018e+07	1.27308e+07	1.60023e+07	1.2564e+07	KPKSRSPTPPSIAAK	T266	4.51768e+06	0.00557474	0.207238	UDD>sham
Ttn	A2ASS6	ENSMUSG00000051747	IAIITQREESPPPAVPEIPKK	TITIN_MOUSE	Titin OS=Mus musculus OX=10090 GN=Ttn PE=1 SV=1	8.29827e+07	5.89075e+07	9.27533e+07	8.7932e+07	4.08082e+07	5.70762e+07	6.56686e+07	1.0581e+08	IITQREESPPPAVPE	S10281	-1.33032e+07	0.406938	0.743337	UDD>sham
Ttn	A2ASS6	ENSMUSG00000051747	IAIITQREESPPPAVPEIPKK	TITIN_MOUSE	Titin OS=Mus musculus OX=10090 GN=Ttn PE=1 SV=1	6.39686e+07	3.08258e+07	4.40944e+07	4.45248e+07	2.61243e+07	3.73553e+07	3.04855e+07	4.8762e+07	IITQREESPPPAVPE	S10281	-1.01716e+07	0.248785	0.737772	UDD>sham
Ttn	A2ASS6	ENSMUSG00000051747	IAIITQREESPPPAVPEIPKK	TITIN_MOUSE	Titin OS=Mus musculus OX=10090 GN=Ttn PE=1 SV=1	2.69049e+06	2.1565e+06	2.88869e+06	647945	1.12873e+06	1.9924e+06	403510	1.06096e+06	IITQREESPPPAVPE	S10281	-949506	0.14577	0.737772	UDD>sham
Ttn	A2ASS6	ENSMUSG00000051747	IAIITQREESPPPAVPEIPKK	TITIN_MOUSE	Titin OS=Mus musculus OX=10090 GN=Ttn PE=1 SV=1	4303.09	0	0	431.773	0	0	197020	0	IITQREESPPPAVPE	S10281	48071.3	0.381664	0.737772	UDD>sham
Ttn	A2ASS6	ENSMUSG00000051747	IAIITQREESPPPAVPEIPKK	TITIN_MOUSE	Titin OS=Mus musculus OX=10090 GN=Ttn PE=1 SV=1	0	0	0	0	0	0	113686	0	IITQREESPPPAVPE	S10281	28421.5	0.432074	0.755896	UDD>sham
Ttn	A2ASS6	ENSMUSG00000051747	IAIITQREESPPPAVPEIPKK	TITIN_MOUSE	Titin OS=Mus musculus OX=10090 GN=Ttn PE=1 SV=1	8.29827e+07	5.89075e+07	9.27533e+07	8.7932e+07	4.08082e+07	5.70762e+07	6.56686e+07	1.0581e+08	EEKIAIITQREESPP	T10276	-1.33032e+07	0.406938	0.743337	UDD>sham
Ttn	A2ASS6	ENSMUSG00000051747	IAIITQREESPPPAVPEIPKK	TITIN_MOUSE	Titin OS=Mus musculus OX=10090 GN=Ttn PE=1 SV=1	6.39686e+07	3.08258e+07	4.40944e+07	4.45248e+07	2.61243e+07	3.73553e+07	3.04855e+07	4.8762e+07	EEKIAIITQREESPP	T10276	-1.01716e+07	0.248785	0.737772	UDD>sham
Ttn	A2ASS6	ENSMUSG00000051747	IAIITQREESPPPAVPEIPKK	TITIN_MOUSE	Titin OS=Mus musculus OX=10090 GN=Ttn PE=1 SV=1	2.69049e+06	2.1565e+06	2.88869e+06	647945	1.12873e+06	1.9924e+06	403510	1.06096e+06	EEKIAIITQREESPP	T10276	-949506	0.14577	0.737772	UDD>sham
Ttn	A2ASS6	ENSMUSG00000051747	KIPEAIPPKPESPPPEVYEEPEEEIVPEEPPEEAVEEPVPAPPPK	TITIN_MOUSE	Titin OS=Mus musculus OX=10090 GN=Ttn PE=1 SV=1	3.78291e+08	3.36587e+08	3.22197e+08	4.4566e+08	2.83248e+08	3.14753e+08	2.74259e+08	4.86793e+08	AIPPKPESPPPEVYE	S12322	-3.09205e+07	0.588436	0.84593	UDD>sham
Ttn	A2ASS6	ENSMUSG00000051747	IELSPSMEAPK	TITIN_MOUSE	Titin OS=Mus musculus OX=10090 GN=Ttn PE=1 SV=1	2.40755e+07	1.86262e+07	1.63884e+07	2.58977e+07	1.38479e+07	1.68347e+07	1.0487e+07	2.28347e+07	ERIELSPSMEAPKIF	S2080	-5.24589e+06	0.15761	0.737772	UDD>sham
Ttn	A2ASS6	ENSMUSG00000051747	IELSPSMEAPK	TITIN_MOUSE	Titin OS=Mus musculus OX=10090 GN=Ttn PE=1 SV=1	3.59781e+07	2.06373e+07	1.93905e+07	1.86724e+07	2.02693e+07	2.1041e+07	2.60601e+07	2.26938e+07	ERIELSPSMEAPKIF	S2080	-1.15353e+06	0.78823	0.939694	UDD>sham
Ttn	A2ASS6	ENSMUSG00000051747	IELSPSMEAPK	TITIN_MOUSE	Titin OS=Mus musculus OX=10090 GN=Ttn PE=1 SV=1	3.64687e+07	1.58551e+07	2.02486e+07	1.87733e+07	2.59815e+07	1.81072e+07	1.42358e+07	1.79467e+07	ERIELSPSMEAPKIF	S2080	-3.76863e+06	0.478372	0.782097	UDD>sham
Ttn	A2ASS6	ENSMUSG00000051747	IELSPSMEAPK	TITIN_MOUSE	Titin OS=Mus musculus OX=10090 GN=Ttn PE=1 SV=1	2.40755e+07	1.86262e+07	1.63884e+07	2.58977e+07	1.38479e+07	1.68347e+07	1.0487e+07	2.28347e+07	KPERIELSPSMEAPK	S2078	-5.24589e+06	0.15761	0.737772	UDD>sham
Ttn	A2ASS6	ENSMUSG00000051747	IELSPSMEAPK	TITIN_MOUSE	Titin OS=Mus musculus OX=10090 GN=Ttn PE=1 SV=1	3.64687e+07	1.58551e+07	2.02486e+07	1.87733e+07	2.59815e+07	1.81072e+07	1.42358e+07	1.79467e+07	KPERIELSPSMEAPK	S2078	-3.76863e+06	0.478372	0.782097	UDD>sham
Ttn	A2ASS6	ENSMUSG00000051747	MSPAMSPAR	TITIN_MOUSE	Titin OS=Mus musculus OX=10090 GN=Ttn PE=1 SV=1	1.54748e+07	1.15046e+07	1.15593e+07	1.40629e+07	6.41598e+06	5.99475e+06	123067	7.17055e+06	IRMSPAMSPARMSPA	S1424	-8.22431e+06	0.00306933	0.152711	UDD>sham
Ttn	A2ASS6	ENSMUSG00000051747	TAESPEAK	TITIN_MOUSE	Titin OS=Mus musculus OX=10090 GN=Ttn PE=1 SV=1	6.76632e+06	5.06516e+06	3.14029e+06	6.81077e+06	6.70875e+06	4.10189e+06	5.19476e+06	3.82603e+06	SVQKTAESPEAKKQE	S34623	-487776	0.653841	0.880758	UDD>sham
Ttn	A2ASS6	ENSMUSG00000051747	KLSDHSVEPGK	TITIN_MOUSE	Titin OS=Mus musculus OX=10090 GN=Ttn PE=1 SV=1	9.79868e+06	9.05261e+06	7.52785e+06	8.09399e+06	7.35344e+06	8.37505e+06	7.27764e+06	8.81692e+06	ATFVKKLSDHSVEPG	S6881	-662524	0.310651	0.737772	UDD>sham
Ttn	A2ASS6	ENSMUSG00000051747	KLSDHSVEPGK	TITIN_MOUSE	Titin OS=Mus musculus OX=10090 GN=Ttn PE=1 SV=1	3.17197e+06	3.72449e+06	2.69544e+06	1.87999e+06	2.61897e+06	3.37703e+06	3.17327e+06	2.1498e+06	ATFVKKLSDHSVEPG	S6881	-38205.7	0.935999	0.982633	UDD>sham
Ttn	A2ASS6	ENSMUSG00000051747	RVKSPEPVTSHPK	TITIN_MOUSE	Titin OS=Mus musculus OX=10090 GN=Ttn PE=1 SV=1	8.87246e+06	1.70097e+07	1.51509e+07	2.02696e+07	9.67076e+06	1.40049e+07	1.6145e+07	2.60472e+07	KSPKRVKSPEPVTSH	S34476	1.14131e+06	0.785367	0.938713	UDD>sham
Ttn	A2ASS6	ENSMUSG00000051747	RVKSPEPVTSHPK	TITIN_MOUSE	Titin OS=Mus musculus OX=10090 GN=Ttn PE=1 SV=1	4.71505e+06	8.66116e+06	7.69071e+06	8.87643e+06	5.06839e+06	7.68257e+06	7.55986e+06	1.13682e+07	KSPKRVKSPEPVTSH	S34476	433922	0.786855	0.939298	UDD>sham
Ttn	A2ASS6	ENSMUSG00000051747	RVKSPEPVTSHPK	TITIN_MOUSE	Titin OS=Mus musculus OX=10090 GN=Ttn PE=1 SV=1	1.2922e+06	3.56509e+06	2.68613e+06	4.35959e+06	1.81047e+06	2.56584e+06	3.18106e+06	4.9924e+06	KSPKRVKSPEPVTSH	S34476	161691	0.863158	0.963958	UDD>sham
Ttn	A2ASS6	ENSMUSG00000051747	RVKSPEPVTSHPK	TITIN_MOUSE	Titin OS=Mus musculus OX=10090 GN=Ttn PE=1 SV=1	8.87246e+06	1.70097e+07	1.51509e+07	2.02696e+07	9.67076e+06	1.40049e+07	1.6145e+07	2.60472e+07	VKSPEPVTSHPKAVS	T34481	1.14131e+06	0.785367	0.938713	UDD>sham
Ttn	A2ASS6	ENSMUSG00000051747	RVKSPEPVTSHPK	TITIN_MOUSE	Titin OS=Mus musculus OX=10090 GN=Ttn PE=1 SV=1	4.71505e+06	8.66116e+06	7.69071e+06	8.87643e+06	5.06839e+06	7.68257e+06	7.55986e+06	1.13682e+07	VKSPEPVTSHPKAVS	T34481	433922	0.786855	0.939298	UDD>sham
Ttn	A2ASS6	ENSMUSG00000051747	RVKSPEPVTSHPK	TITIN_MOUSE	Titin OS=Mus musculus OX=10090 GN=Ttn PE=1 SV=1	1.2922e+06	3.56509e+06	2.68613e+06	4.35959e+06	1.81047e+06	2.56584e+06	3.18106e+06	4.9924e+06	VKSPEPVTSHPKAVS	T34481	161691	0.863158	0.963958	UDD>sham
Ttn	A2ASS6	ENSMUSG00000051747	RTSELEAASSVR	TITIN_MOUSE	Titin OS=Mus musculus OX=10090 GN=Ttn PE=1 SV=1	9.64394e+06	9.6202e+06	7.42602e+06	6.70083e+06	1.25038e+07	9.56837e+06	7.94888e+06	8.89684e+06	VSSFKRTSELEAASS	S34292	1.38173e+06	0.283709	0.737772	UDD>sham
Ttn	A2ASS6	ENSMUSG00000051747	RTSELEAASSVR	TITIN_MOUSE	Titin OS=Mus musculus OX=10090 GN=Ttn PE=1 SV=1	3.47971e+06	2.3164e+06	1.91623e+06	1.67274e+06	3.50682e+06	3.15658e+06	2.05647e+06	2.32171e+06	VSSFKRTSELEAASS	S34292	414127	0.439184	0.759214	UDD>sham
Ttn	A2ASS6	ENSMUSG00000051747	RTSELEAASSVR	TITIN_MOUSE	Titin OS=Mus musculus OX=10090 GN=Ttn PE=1 SV=1	0	0	7208.7	0	4443.1	4444.36	23091.1	0	VSSFKRTSELEAASS	S34292	6192.47	0.778037	0.936358	UDD>sham
Ttn	A2ASS6	ENSMUSG00000051747	VKSPEPVTSHPKAVSPTETKPTEK	TITIN_MOUSE	Titin OS=Mus musculus OX=10090 GN=Ttn PE=1 SV=1	1.14791e+07	1.16799e+07	224482	2.6498e+06	713581	2.52619e+07	3.02788e+07	1.05042e+07	KSPEPVTSHPKAVSP, TSHPKAVSPTETKPT	S34482, S34488	1.01813e+07	0.195486	0.737772	UDD>sham
Ttn	A2ASS6	ENSMUSG00000051747	VKSPEPVTSHPKAVSPTETKPTEK	TITIN_MOUSE	Titin OS=Mus musculus OX=10090 GN=Ttn PE=1 SV=1	0	0	7.26677e+06	0	2.03218e+07	42559	2833.65	2743.85	KSPEPVTSHPKAVSP, TSHPKAVSPTETKPT	S34482, S34488	3.27578e+06	0.546015	0.823126	UDD>sham
Ttn	A2ASS6	ENSMUSG00000051747	DGVSITPSER	TITIN_MOUSE	Titin OS=Mus musculus OX=10090 GN=Ttn PE=1 SV=1	1.17592e+07	9.50805e+06	7.39674e+06	1.02582e+07	8.11482e+06	7.29212e+06	6.69599e+06	8.03307e+06	TWKKDGVSITPSERC	S6913	-2.19655e+06	0.0513306	0.675651	UDD>sham
Ttn	A2ASS6	ENSMUSG00000051747	LVRPLYSVEVMETETAR	TITIN_MOUSE	Titin OS=Mus musculus OX=10090 GN=Ttn PE=1 SV=1	6.56588e+07	3.85449e+07	3.94706e+07	5.34522e+07	3.63666e+07	3.72533e+07	3.72011e+07	5.12688e+07	KLVRPLYSVEVMETE	S13904	-8.75921e+06	0.255607	0.737772	UDD>sham
Ttn	A2ASS6	ENSMUSG00000051747	LVRPLYSVEVMETETAR	TITIN_MOUSE	Titin OS=Mus musculus OX=10090 GN=Ttn PE=1 SV=1	4.83704e+07	2.15598e+07	2.17114e+07	2.79943e+07	2.21279e+07	1.81536e+07	1.55282e+07	2.89815e+07	KLVRPLYSVEVMETE	S13904	-8.71118e+06	0.23481	0.737772	UDD>sham
Ttn	A2ASS6	ENSMUSG00000051747	LVRPLYSVEVMETETAR	TITIN_MOUSE	Titin OS=Mus musculus OX=10090 GN=Ttn PE=1 SV=1	3.07262e+07	2.85589e+07	3.1451e+07	4.00007e+07	2.60318e+07	2.69662e+07	3.39775e+07	4.45785e+07	KLVRPLYSVEVMETE	S13904	204291	0.966903	0.991398	UDD>sham
Ttn	A2ASS6	ENSMUSG00000051747	LVRPLYSVEVMETETAR	TITIN_MOUSE	Titin OS=Mus musculus OX=10090 GN=Ttn PE=1 SV=1	3.26478e+07	1.84267e+07	1.95426e+07	2.33716e+07	2.08971e+07	1.45721e+07	1.45452e+07	1.9851e+07	KLVRPLYSVEVMETE	S13904	-6.03082e+06	0.129438	0.737772	UDD>sham
Ttn	A2ASS6	ENSMUSG00000051747	LVRPLYSVEVMETETAR	TITIN_MOUSE	Titin OS=Mus musculus OX=10090 GN=Ttn PE=1 SV=1	2.47356e+07	1.60008e+07	1.36964e+07	8.46982e+06	1.32923e+07	1.28073e+07	1.32612e+07	8.23914e+06	KLVRPLYSVEVMETE	S13904	-3.8257e+06	0.305399	0.737772	UDD>sham
Ttn	A2ASS6	ENSMUSG00000051747	LVRPLYSVEVMETETAR	TITIN_MOUSE	Titin OS=Mus musculus OX=10090 GN=Ttn PE=1 SV=1	2.66748e+06	1.19553e+06	39695.8	2.14045e+06	1.25043e+06	1.8937e+06	2.17972e+06	2.28687e+06	KLVRPLYSVEVMETE	S13904	391890	0.532154	0.81408	UDD>sham
Ttn	A2ASS6	ENSMUSG00000051747	LVRPLYSVEVMETETAR	TITIN_MOUSE	Titin OS=Mus musculus OX=10090 GN=Ttn PE=1 SV=1	2.80629e+06	1.34762e+06	3.6287e+06	176330	1.64956e+06	820187	180596	162344	KLVRPLYSVEVMETE	S13904	-1.28656e+06	0.156786	0.737772	UDD>sham
Ttn	A2ASS6	ENSMUSG00000051747	LVRPLYSVEVMETETAR	TITIN_MOUSE	Titin OS=Mus musculus OX=10090 GN=Ttn PE=1 SV=1	880848	588705	251385	389641	385405	335713	146155	321482	KLVRPLYSVEVMETE	S13904	-230456	0.149071	0.737772	UDD>sham
Ttn	A2ASS6	ENSMUSG00000051747	LVRPLYSVEVMETETAR	TITIN_MOUSE	Titin OS=Mus musculus OX=10090 GN=Ttn PE=1 SV=1	4894.26	23216.5	16217	75153.3	30273.8	9035.66	21415.4	43274.7	KLVRPLYSVEVMETE	S13904	-3870.37	0.886923	0.971197	UDD>sham
Ttn	A2ASS6	ENSMUSG00000051747	LVRPLYSVEVMETETAR	TITIN_MOUSE	Titin OS=Mus musculus OX=10090 GN=Ttn PE=1 SV=1	192575	172333	44859.7	23555.8	184221	94257.3	61833.7	46542.6	KLVRPLYSVEVMETE	S13904	-11617.3	0.838055	0.956209	UDD>sham
Ttn	A2ASS6	ENSMUSG00000051747	LVRPLYSVEVMETETAR	TITIN_MOUSE	Titin OS=Mus musculus OX=10090 GN=Ttn PE=1 SV=1	926093	191855	105956	22040.6	150609	117797	165050	58124.2	KLVRPLYSVEVMETE	S13904	-188591	0.380592	0.737772	UDD>sham
Ttn	A2ASS6	ENSMUSG00000051747	AEPTPSPQFPFADMPPPDTYK	TITIN_MOUSE	Titin OS=Mus musculus OX=10090 GN=Ttn PE=1 SV=1	4.70529e+07	2.75823e+07	3.33132e+07	5.14739e+07	2.33523e+07	2.62117e+07	3.00488e+07	2.92099e+07	TRVRAEPTPSPQFPF	T877	-1.26499e+07	0.0596622	0.724966	UDD>sham
Ttn	A2ASS6	ENSMUSG00000051747	AEPTPSPQFPFADMPPPDTYK	TITIN_MOUSE	Titin OS=Mus musculus OX=10090 GN=Ttn PE=1 SV=1	2.76601e+07	2.08978e+07	1.83773e+07	1.61898e+07	1.60053e+07	1.83541e+07	1.98263e+07	1.0007e+07	TRVRAEPTPSPQFPF	T877	-4.73306e+06	0.178821	0.737772	UDD>sham
Ttn	A2ASS6	ENSMUSG00000051747	AEPTPSPQFPFADMPPPDTYK	TITIN_MOUSE	Titin OS=Mus musculus OX=10090 GN=Ttn PE=1 SV=1	386003	107181	11402.6	1023.3	722011	53264.3	789678	0	TRVRAEPTPSPQFPF	T877	264836	0.27032	0.737772	UDD>sham
Ttn	A2ASS6	ENSMUSG00000051747	AEPTPSPQFPFADMPPPDTYK	TITIN_MOUSE	Titin OS=Mus musculus OX=10090 GN=Ttn PE=1 SV=1	4.70529e+07	2.75823e+07	3.33132e+07	5.14739e+07	2.33523e+07	2.62117e+07	3.00488e+07	2.92099e+07	VRAEPTPSPQFPFAD	S879	-1.26499e+07	0.0596622	0.724966	UDD>sham
Ttn	A2ASS6	ENSMUSG00000051747	AEPTPSPQFPFADMPPPDTYK	TITIN_MOUSE	Titin OS=Mus musculus OX=10090 GN=Ttn PE=1 SV=1	2.76601e+07	2.08978e+07	1.83773e+07	1.61898e+07	1.60053e+07	1.83541e+07	1.98263e+07	1.0007e+07	VRAEPTPSPQFPFAD	S879	-4.73306e+06	0.178821	0.737772	UDD>sham
Ttn	A2ASS6	ENSMUSG00000051747	AEPTPSPQFPFADMPPPDTYK	TITIN_MOUSE	Titin OS=Mus musculus OX=10090 GN=Ttn PE=1 SV=1	386003	107181	11402.6	1023.3	722011	53264.3	789678	0	VRAEPTPSPQFPFAD	S879	264836	0.27032	0.737772	UDD>sham
Ttn	A2ASS6	ENSMUSG00000051747	AEPTPSPQFPFADMPPPDTYK	TITIN_MOUSE	Titin OS=Mus musculus OX=10090 GN=Ttn PE=1 SV=1	71334.7	133357	11143	139800	50315.4	42551.7	51105.8	61345	VRAEPTPSPQFPFAD	S879	-37579.4	0.327163	0.737772	UDD>sham
Ttn	A2ASS6	ENSMUSG00000051747	RVSMHDEGK	TITIN_MOUSE	Titin OS=Mus musculus OX=10090 GN=Ttn PE=1 SV=1	867752	853826	828950	1290.11	2.37323e+06	3.03342e+06	944.448	533.689	LHTSKRVSMHDEGKT	S13764	714077	0.393873	0.738104	UDD>sham
Ttn	A2ASS6	ENSMUSG00000051747	RVSMHDEGK	TITIN_MOUSE	Titin OS=Mus musculus OX=10090 GN=Ttn PE=1 SV=1	7028.46	15236.5	3819.25	1.69245e+06	62687	44848.7	1.56276e+06	4.67241e+06	LHTSKRVSMHDEGKT	S13764	1.15604e+06	0.336217	0.737772	UDD>sham
Ttn	A2ASS6	ENSMUSG00000051747	RVSMHDEGK	TITIN_MOUSE	Titin OS=Mus musculus OX=10090 GN=Ttn PE=1 SV=1	618429	566543	469778	41608.4	1.53465e+06	1.74092e+06	7160.16	22871.5	LHTSKRVSMHDEGKT	S13764	402311	0.418898	0.749393	UDD>sham
Ttn	A2ASS6	ENSMUSG00000051747	VKSPETVKSPK	TITIN_MOUSE	Titin OS=Mus musculus OX=10090 GN=Ttn PE=1 SV=1	3.21426e+06	1.9673e+06	3.18062e+06	2.54735e+06	2.87621e+06	971403	3.81827e+06	4.9611e+06	SPEPRVKSPETVKSP, KSPETVKSPKRVKSP	S34464, S34470	429367	0.631576	0.869146	UDD>sham
Ttn	A2ASS6	ENSMUSG00000051747	VKSPETVKSPK	TITIN_MOUSE	Titin OS=Mus musculus OX=10090 GN=Ttn PE=1 SV=1	1.54325e+06	1.04965e+06	2.16592e+06	559959	1.64983e+06	584841	2.56224e+06	3.57959e+06	SPEPRVKSPETVKSP, KSPETVKSPKRVKSP	S34464, S34470	764432	0.308671	0.737772	UDD>sham
Ttn	A2ASS6	ENSMUSG00000051747	RTPSPDYDLYYYR	TITIN_MOUSE	Titin OS=Mus musculus OX=10090 GN=Ttn PE=1 SV=1	1.35345e+07	9.17917e+06	1.05304e+07	1.29226e+07	8.80291e+06	1.03658e+07	9.97744e+06	1.60624e+07	PARRRTPSPDYDLYY	S33861	-239542	0.899695	0.974736	UDD>sham
Ttn	A2ASS6	ENSMUSG00000051747	RTPSPDYDLYYYR	TITIN_MOUSE	Titin OS=Mus musculus OX=10090 GN=Ttn PE=1 SV=1	1.24847e+07	8.34747e+06	8.93941e+06	1.12072e+07	7.78963e+06	9.02229e+06	1.02346e+07	1.35772e+07	PARRRTPSPDYDLYY	S33861	-88755.2	0.954745	0.988232	UDD>sham
Ttn	A2ASS6	ENSMUSG00000051747	RTPSPDYDLYYYR	TITIN_MOUSE	Titin OS=Mus musculus OX=10090 GN=Ttn PE=1 SV=1	1.35345e+07	9.17917e+06	1.05304e+07	1.29226e+07	8.80291e+06	1.03658e+07	9.97744e+06	1.60624e+07	VRPARRRTPSPDYDL	T33859	-239542	0.899695	0.974736	UDD>sham
Ttn	A2ASS6	ENSMUSG00000051747	RTPSPDYDLYYYR	TITIN_MOUSE	Titin OS=Mus musculus OX=10090 GN=Ttn PE=1 SV=1	1.24847e+07	8.34747e+06	8.93941e+06	1.12072e+07	7.78963e+06	9.02229e+06	1.02346e+07	1.35772e+07	VRPARRRTPSPDYDL	T33859	-88755.2	0.954745	0.988232	UDD>sham
Ttn	A2ASS6	ENSMUSG00000051747	KGSGEEEEIDIMELLK	TITIN_MOUSE	Titin OS=Mus musculus OX=10090 GN=Ttn PE=1 SV=1	1.15178e+07	7.79656e+06	9.73563e+06	1.39715e+07	1.28602e+07	1.23192e+07	241395	2.67667e+07	TPALKKGSGEEEEID	S9459	2.29149e+06	0.68077	0.893005	UDD>sham
Ttn	A2ASS6	ENSMUSG00000051747	KGSGEEEEIDIMELLK	TITIN_MOUSE	Titin OS=Mus musculus OX=10090 GN=Ttn PE=1 SV=1	9.59809e+06	1.01916e+07	1.22452e+07	1.45567e+07	1.50817e+07	1.57169e+07	329042	3.3268e+07	TPALKKGSGEEEEID	S9459	4.45103e+06	0.518153	0.805164	UDD>sham
Ttn	A2ASS6	ENSMUSG00000051747	KGSGEEEEIDIMELLK	TITIN_MOUSE	Titin OS=Mus musculus OX=10090 GN=Ttn PE=1 SV=1	2003.07	3700.53	0	478.331	670.895	0	1.11719e+07	969.322	TPALKKGSGEEEEID	S9459	2.79185e+06	0.332002	0.737772	UDD>sham
Ttn	A2ASS6	ENSMUSG00000051747	KGSGEEEEIDIMELLK	TITIN_MOUSE	Titin OS=Mus musculus OX=10090 GN=Ttn PE=1 SV=1	12049.4	67337.3	222974	40976.6	39814.4	41959.8	1.51887e+07	47701.2	TPALKKGSGEEEEID	S9459	3.7437e+06	0.336957	0.737772	UDD>sham
Ttn	A2ASS6	ENSMUSG00000051747	YSSPPAHVKVEDR	TITIN_MOUSE	Titin OS=Mus musculus OX=10090 GN=Ttn PE=1 SV=1	6.0873e+06	9.71433e+06	5.70336e+06	5.87429e+06	4.65735e+06	6.67096e+06	1.04512e+07	5.55534e+06	LSSLRYSSPPAHVKV	S33933	-11098.2	0.994402	0.998299	UDD>sham
Ttn	A2ASS6	ENSMUSG00000051747	YSSPPAHVKVEDR	TITIN_MOUSE	Titin OS=Mus musculus OX=10090 GN=Ttn PE=1 SV=1	1.10047e+06	2.38899e+06	1.05905e+06	356663	670713	1.5438e+06	2.36613e+06	205247	LSSLRYSSPPAHVKV	S33933	-29822.4	0.962482	0.989762	UDD>sham
Ttn	A2ASS6	ENSMUSG00000051747	YSSPPAHVKVEDR	TITIN_MOUSE	Titin OS=Mus musculus OX=10090 GN=Ttn PE=1 SV=1	6.0873e+06	9.71433e+06	5.70336e+06	5.87429e+06	4.65735e+06	6.67096e+06	1.04512e+07	5.55534e+06	ELSSLRYSSPPAHVK	S33932	-11098.2	0.994402	0.998299	UDD>sham
Ttn	A2ASS6	ENSMUSG00000051747	YSSPPAHVKVEDR	TITIN_MOUSE	Titin OS=Mus musculus OX=10090 GN=Ttn PE=1 SV=1	1.10047e+06	2.38899e+06	1.05905e+06	356663	670713	1.5438e+06	2.36613e+06	205247	ELSSLRYSSPPAHVK	S33932	-29822.4	0.962482	0.989762	UDD>sham
Ttn	A2ASS6	ENSMUSG00000051747	KIPEAIPPKPESPPLEVPEVPPK	TITIN_MOUSE	Titin OS=Mus musculus OX=10090 GN=Ttn PE=1 SV=1	1.12792e+08	1.04803e+08	9.41043e+07	9.13277e+07	7.82354e+07	8.33313e+07	8.53845e+07	9.60895e+07	AIPPKPESPPLEVPE	S11866	-1.49965e+07	0.0414753	0.616943	UDD>sham
Ttn	A2ASS6	ENSMUSG00000051747	KIPEAIPPKPESPPLEVPEVPPK	TITIN_MOUSE	Titin OS=Mus musculus OX=10090 GN=Ttn PE=1 SV=1	5.94401e+07	4.36894e+07	3.34744e+07	3.2275e+07	3.71831e+07	3.88744e+07	3.18996e+07	3.14208e+07	AIPPKPESPPLEVPE	S11866	-7.37526e+06	0.279679	0.737772	UDD>sham
Ttn	A2ASS6	ENSMUSG00000051747	VPGPPGTPQVTAVTK	TITIN_MOUSE	Titin OS=Mus musculus OX=10090 GN=Ttn PE=1 SV=1	1.76273e+07	1.11841e+07	8.27121e+06	6.45104e+06	1.08259e+07	9.00176e+06	6.73923e+06	6.66605e+06	KVPGPPGTPQVTAVT	T23053	-2.57518e+06	0.344028	0.737772	UDD>sham
Ttn	A2ASS6	ENSMUSG00000051747	VPGPPGTPQVTAVTK	TITIN_MOUSE	Titin OS=Mus musculus OX=10090 GN=Ttn PE=1 SV=1	959439	776540	591539	642395	430396	812538	629679	537993	KVPGPPGTPQVTAVT	T23053	-139827	0.254457	0.737772	UDD>sham
Ttn	A2ASS6	ENSMUSG00000051747	SPSPVSSER	TITIN_MOUSE	Titin OS=Mus musculus OX=10090 GN=Ttn PE=1 SV=1	2.88356e+06	1.83008e+06	1.81721e+06	2.13607e+06	1.45941e+06	1.51184e+06	1.86859e+06	1.93711e+06	PERTRPRSPSPVSSE	S34107	-472494	0.12198	0.737772	UDD>sham
Ttn	A2ASS6	ENSMUSG00000051747	SPSPVSSER	TITIN_MOUSE	Titin OS=Mus musculus OX=10090 GN=Ttn PE=1 SV=1	2.88356e+06	1.83008e+06	1.81721e+06	2.13607e+06	1.45941e+06	1.51184e+06	1.86859e+06	1.93711e+06	RTRPRSPSPVSSERS	S34109	-472494	0.12198	0.737772	UDD>sham
Ttn	A2ASS6	ENSMUSG00000051747	SPSPVSSER	TITIN_MOUSE	Titin OS=Mus musculus OX=10090 GN=Ttn PE=1 SV=1	4.60805e+06	3.09882e+06	3.91137e+06	3.61916e+06	3.26755e+06	2.62844e+06	2.93801e+06	3.34318e+06	RTRPRSPSPVSSERS	S34109	-765054	0.0613114	0.733408	UDD>sham
Ttn	A2ASS6	ENSMUSG00000051747	VTVETHTK	TITIN_MOUSE	Titin OS=Mus musculus OX=10090 GN=Ttn PE=1 SV=1	1.48265e+06	1.11006e+06	1.22995e+06	2.31274e+06	1.0118e+06	1.01997e+06	1.11546e+06	2.21009e+06	RVTVETHTKVTKLTI	T31580	-194525	0.625727	0.865992	UDD>sham
Ttn	A2ASS6	ENSMUSG00000051747	VTVETHTK	TITIN_MOUSE	Titin OS=Mus musculus OX=10090 GN=Ttn PE=1 SV=1	43115.3	38283.8	412.228	21538.9	393.987	17607.7	20173.7	68992.5	RVTVETHTKVTKLTI	T31580	954.426	0.972301	0.992997	UDD>sham
Ttn	A2ASS6	ENSMUSG00000051747	TRPRSPSPVSSER	TITIN_MOUSE	Titin OS=Mus musculus OX=10090 GN=Ttn PE=1 SV=1	2.98875e+06	2.35683e+06	3.13819e+06	3.83733e+06	2.15906e+06	2.70649e+06	2.88005e+06	7.9081e+06	PERTRPRSPSPVSSE	S34107	833149	0.54694	0.823421	UDD>sham
Ttn	A2ASS6	ENSMUSG00000051747	TRPRSPSPVSSER	TITIN_MOUSE	Titin OS=Mus musculus OX=10090 GN=Ttn PE=1 SV=1	559690	481912	605000	260793	409492	452698	578064	1.90593e+06	PERTRPRSPSPVSSE	S34107	359698	0.340757	0.737772	UDD>sham
Ttn	A2ASS6	ENSMUSG00000051747	IPEAIPPKPESPPLEVPEVPPK	TITIN_MOUSE	Titin OS=Mus musculus OX=10090 GN=Ttn PE=1 SV=1	4.62789e+07	3.50781e+07	2.66652e+07	3.30184e+07	2.65741e+07	2.97091e+07	3.11236e+07	3.00232e+07	AIPPKPESPPLEVPE	S11866	-5.90264e+06	0.187231	0.737772	UDD>sham
Ttn	A2ASS6	ENSMUSG00000051747	IPEAIPPKPESPPLEVPEVPPK	TITIN_MOUSE	Titin OS=Mus musculus OX=10090 GN=Ttn PE=1 SV=1	552733	286377	61803.8	57244.2	232260	257111	187408	46189.9	AIPPKPESPPLEVPE	S11866	-58797	0.646514	0.877008	UDD>sham
Ttn	A2ASS6	ENSMUSG00000051747	IPEAIPPKPESPPLEVPEVPPK	TITIN_MOUSE	Titin OS=Mus musculus OX=10090 GN=Ttn PE=1 SV=1	381523	230526	169727	82296.1	128956	194515	137401	92387.4	AIPPKPESPPLEVPE	S11866	-77703.2	0.284165	0.737772	UDD>sham
Ttn	A2ASS6	ENSMUSG00000051747	KETPPVEER	TITIN_MOUSE	Titin OS=Mus musculus OX=10090 GN=Ttn PE=1 SV=1	7.21884e+06	5.79158e+06	1.75772e+06	3.12392e+06	2.70701e+06	5.24357e+06	3.12407e+06	2.98974e+06	ITIGRKETPPVEERE	T12625	-956916	0.489841	0.7903	UDD>sham
Ttn	A2ASS6	ENSMUSG00000051747	KETPPVEER	TITIN_MOUSE	Titin OS=Mus musculus OX=10090 GN=Ttn PE=1 SV=1	3.27203e+06	1.82187e+06	522740	938995	910235	1.79214e+06	746028	965767	ITIGRKETPPVEERE	T12625	-535364	0.419925	0.749503	UDD>sham
Ttn	A2ASS6	ENSMUSG00000051747	VEPAPLKVPTAEK	TITIN_MOUSE	Titin OS=Mus musculus OX=10090 GN=Ttn PE=1 SV=1	29544.6	547554	254006	601474	2.21871e+06	3.16045e+06	3.2581e+06	3.37279e+06	PAPLKVPTAEKKVRK	T12718	2.64437e+06	4.98761e-05	0.0164213	UDD>sham
Ttn	A2ASS6	ENSMUSG00000051747	VEPAPLKVPTAEK	TITIN_MOUSE	Titin OS=Mus musculus OX=10090 GN=Ttn PE=1 SV=1	0	500499	132605	338989	2.1694e+06	2.95762e+06	3.71538e+06	2.33453e+06	PAPLKVPTAEKKVRK	T12718	2.55121e+06	0.000227306	0.0337825	UDD>sham
Ttn	A2ASS6	ENSMUSG00000051747	SPETVKSPKR	TITIN_MOUSE	Titin OS=Mus musculus OX=10090 GN=Ttn PE=1 SV=1	0	0	0	37775.6	207.563	0	1.17576e+06	1.79436e+06	KSPETVKSPKRVKSP	S34470	733137	0.132576	0.737772	UDD>sham
Ttn	A2ASS6	ENSMUSG00000051747	SPETVKSPKR	TITIN_MOUSE	Titin OS=Mus musculus OX=10090 GN=Ttn PE=1 SV=1	1.22816e+06	846907	14289.6	88841.3	810316	1.45665e+06	50677.3	130.034	KSPETVKSPKRVKSP	S34470	34894	0.938448	0.983794	UDD>sham
Ttn	A2ASS6	ENSMUSG00000051747	SPETVKSPKR	TITIN_MOUSE	Titin OS=Mus musculus OX=10090 GN=Ttn PE=1 SV=1	0	5816.38	6100.39	39287.9	12001.5	13061	896702	2.1977e+06	KSPETVKSPKRVKSP	S34470	767065	0.166837	0.737772	UDD>sham
Ttn	A2ASS6	ENSMUSG00000051747	SPETVKSPKR	TITIN_MOUSE	Titin OS=Mus musculus OX=10090 GN=Ttn PE=1 SV=1	607772	415151	3983.48	56255.3	375339	614341	31338.8	2369.42	KSPETVKSPKRVKSP	S34470	-14943.3	0.941993	0.984645	UDD>sham
Ttn	A2ASS6	ENSMUSG00000051747	GSTELVPGAR	TITIN_MOUSE	Titin OS=Mus musculus OX=10090 GN=Ttn PE=1 SV=1	279036	4.97323e+06	5.64579e+06	5.63164e+06	1.51923e+06	1.37858e+06	2.09507e+06	1.6672e+06	VSWFKGSTELVPGAR	T8701	-2.4674e+06	0.0904212	0.737772	UDD>sham
Ttn	A2ASS6	ENSMUSG00000051747	GSTELVPGAR	TITIN_MOUSE	Titin OS=Mus musculus OX=10090 GN=Ttn PE=1 SV=1	279036	4.97323e+06	5.64579e+06	5.63164e+06	1.51923e+06	1.37858e+06	2.09507e+06	1.6672e+06	TVSWFKGSTELVPGA	S8700	-2.4674e+06	0.0904212	0.737772	UDD>sham
Ttn	A2ASS6	ENSMUSG00000051747	GSTELVPGAR	TITIN_MOUSE	Titin OS=Mus musculus OX=10090 GN=Ttn PE=1 SV=1	6.0919e+06	5952.87	1922.94	0	15578.9	965.963	1209.19	8881.39	TVSWFKGSTELVPGA	S8700	-1.51829e+06	0.333065	0.737772	UDD>sham
Ttn	A2ASS6	ENSMUSG00000051747	KASAQEEISQK	TITIN_MOUSE	Titin OS=Mus musculus OX=10090 GN=Ttn PE=1 SV=1	2.26106e+06	2.38949e+06	89789.2	1.78966e+06	36872.2	2.52614e+06	3.16404e+06	2.15574e+06	VTSQKKASAQEEISQ	S34756	338195	0.693646	0.899651	UDD>sham
Ttn	A2ASS6	ENSMUSG00000051747	KASAQEEISQK	TITIN_MOUSE	Titin OS=Mus musculus OX=10090 GN=Ttn PE=1 SV=1	622557	511603	15037.5	446986	7727.69	668377	624470	504498	VTSQKKASAQEEISQ	S34756	52222.4	0.795844	0.941931	UDD>sham
Ttn	A2ASS6	ENSMUSG00000051747	KASAQEEISQK	TITIN_MOUSE	Titin OS=Mus musculus OX=10090 GN=Ttn PE=1 SV=1	4524.6	519.806	2.45752e+06	0	2.5843e+06	211.842	0	729.868	VTSQKKASAQEEISQ	S34756	30671	0.972321	0.992997	UDD>sham
Ttn	A2ASS6	ENSMUSG00000051747	KASAQEEISQK	TITIN_MOUSE	Titin OS=Mus musculus OX=10090 GN=Ttn PE=1 SV=1	707.608	191.516	515205	0.270011	620340	0	60.118	119.725	VTSQKKASAQEEISQ	S34756	26103.9	0.896716	0.974364	UDD>sham
Ttn	A2ASS6	ENSMUSG00000051747	VKSPETVKSPK	TITIN_MOUSE	Titin OS=Mus musculus OX=10090 GN=Ttn PE=1 SV=1	583889	936629	1.09852e+06	627169	469014	683714	1.56129e+06	1.33386e+06	KSPETVKSPKRVKSP	S34470	200417	0.491574	0.791122	UDD>sham
Ttn	A2ASS6	ENSMUSG00000051747	VKSPETVKSPK	TITIN_MOUSE	Titin OS=Mus musculus OX=10090 GN=Ttn PE=1 SV=1	179797	308774	311279	78516.4	120415	192835	523502	443844	KSPETVKSPKRVKSP	S34470	100558	0.38835	0.73793	UDD>sham
Ttn	A2ASS6	ENSMUSG00000051747	KPAAPPVTVPEAPEEVFSEDEETLAPPQEPEAPPAK	TITIN_MOUSE	Titin OS=Mus musculus OX=10090 GN=Ttn PE=1 SV=1	2.10015e+07	1.90658e+07	6.40476e+06	6.17751e+06	1.03736e+07	2.95077e+07	9.35092e+06	1.27214e+07	VFSEDEETLAPPQEP	T11745	2.32604e+06	0.706011	0.905389	UDD>sham
Ttn	A2ASS6	ENSMUSG00000051747	KPAAPPVTVPEAPEEVFSEDEETLAPPQEPEAPPAK	TITIN_MOUSE	Titin OS=Mus musculus OX=10090 GN=Ttn PE=1 SV=1	4.8961e+06	4.60394e+06	658245	2.08618e+06	2.35526e+06	6.56563e+06	1.24827e+06	1.4248e+06	VFSEDEETLAPPQEP	T11745	-162626	0.918905	0.979726	UDD>sham
Ttn	A2ASS6	ENSMUSG00000051747	KPAAPPVTVPEAPEEVFSEDEETLAPPQEPEAPPAK	TITIN_MOUSE	Titin OS=Mus musculus OX=10090 GN=Ttn PE=1 SV=1	217698	326548	16142.7	87239.4	15785.1	318204	45648.4	117835	VFSEDEETLAPPQEP	T11745	-37538.6	0.704433	0.904664	UDD>sham
Ttn	A2ASS6	ENSMUSG00000051747	KPAAPPVTVPEAPEEVFSEDEETLAPPQEPEAPPAK	TITIN_MOUSE	Titin OS=Mus musculus OX=10090 GN=Ttn PE=1 SV=1	2.10015e+07	1.90658e+07	6.40476e+06	6.17751e+06	1.03736e+07	2.95077e+07	9.35092e+06	1.27214e+07	EAPEEVFSEDEETLA	S11740	2.32604e+06	0.706011	0.905389	UDD>sham
Ttn	A2ASS6	ENSMUSG00000051747	KPAAPPVTVPEAPEEVFSEDEETLAPPQEPEAPPAK	TITIN_MOUSE	Titin OS=Mus musculus OX=10090 GN=Ttn PE=1 SV=1	4.8961e+06	4.60394e+06	658245	2.08618e+06	2.35526e+06	6.56563e+06	1.24827e+06	1.4248e+06	EAPEEVFSEDEETLA	S11740	-162626	0.918905	0.979726	UDD>sham
Ttn	A2ASS6	ENSMUSG00000051747	KPAAPPVTVPEAPEEVFSEDEETLAPPQEPEAPPAK	TITIN_MOUSE	Titin OS=Mus musculus OX=10090 GN=Ttn PE=1 SV=1	217698	326548	16142.7	87239.4	15785.1	318204	45648.4	117835	EAPEEVFSEDEETLA	S11740	-37538.6	0.704433	0.904664	UDD>sham
Ttn	A2ASS6	ENSMUSG00000051747	RRTPSPDYDLYYYR	TITIN_MOUSE	Titin OS=Mus musculus OX=10090 GN=Ttn PE=1 SV=1	9.05404e+06	6.42318e+06	3.99253e+06	8.56768e+06	8.28852e+06	9.54654e+06	1.19295e+07	8.83789e+06	VRPARRRTPSPDYDL, PARRRTPSPDYDLYY	T33859, S33861	2.64126e+06	0.0927283	0.737772	UDD>sham
Ttn	A2ASS6	ENSMUSG00000051747	RRTPSPDYDLYYYR	TITIN_MOUSE	Titin OS=Mus musculus OX=10090 GN=Ttn PE=1 SV=1	1.33483e+06	1.41343e+06	262665	115655	1.37619e+06	1.35224e+06	506623	129816	VRPARRRTPSPDYDL, PARRRTPSPDYDLYY	T33859, S33861	59572.5	0.897149	0.974364	UDD>sham
Ttn	A2ASS6	ENSMUSG00000051747	RRTPSPDYDLYYYR	TITIN_MOUSE	Titin OS=Mus musculus OX=10090 GN=Ttn PE=1 SV=1	36604	5846.11	106185	59657.4	11989.6	1878.86	71488.2	4406.6	VRPARRRTPSPDYDL, PARRRTPSPDYDLYY	T33859, S33861	-29632.3	0.397492	0.739844	UDD>sham
Ttn	A2ASS6	ENSMUSG00000051747	RRTPSPDYDLYYYR	TITIN_MOUSE	Titin OS=Mus musculus OX=10090 GN=Ttn PE=1 SV=1	22474.2	0	0	0	7181.37	0	0	4998.37	VRPARRRTPSPDYDL, PARRRTPSPDYDLYY	T33859, S33861	-2573.62	0.906985	0.976851	UDD>sham
Ttn	A2ASS6	ENSMUSG00000051747	SITVHEGESAR	TITIN_MOUSE	Titin OS=Mus musculus OX=10090 GN=Ttn PE=1 SV=1	1.42407e+06	869458	765171	883891	1.09243e+06	757021	666057	804649	LTKPRSITVHEGESA	T34360	-155608	0.387206	0.737772	UDD>sham
Ttn	A2ASS6	ENSMUSG00000051747	SITVHEGESAR	TITIN_MOUSE	Titin OS=Mus musculus OX=10090 GN=Ttn PE=1 SV=1	1.65942e+06	1.29303e+06	1.09065e+06	1.3386e+06	1.17073e+06	1.06086e+06	1.1543e+06	1.2899e+06	LTKPRSITVHEGESA	T34360	-176477	0.196265	0.737772	UDD>sham
Ttn	A2ASS6	ENSMUSG00000051747	RPASEPHVVPQAVKPAVIQAPSETHIK	TITIN_MOUSE	Titin OS=Mus musculus OX=10090 GN=Ttn PE=1 SV=1	4445.88	60014.8	1.32857e+07	911559	712.536	1.65313e+07	915351	379139	EQPRRPASEPHVVPQ	S756	891206	0.862269	0.963663	UDD>sham
Ttn	A2ASS6	ENSMUSG00000051747	RPASEPHVVPQAVKPAVIQAPSETHIK	TITIN_MOUSE	Titin OS=Mus musculus OX=10090 GN=Ttn PE=1 SV=1	71815.7	23119.3	26379.1	1.39034e+07	37739.1	73822.4	2.52213e+07	1.06197e+07	EQPRRPASEPHVVPQ	S756	5.48197e+06	0.433911	0.756663	UDD>sham
Ttn	A2ASS6	ENSMUSG00000051747	RPASEPHVVPQAVKPAVIQAPSETHIK	TITIN_MOUSE	Titin OS=Mus musculus OX=10090 GN=Ttn PE=1 SV=1	52312.1	9120.26	1.20778e+07	523404	2218.38	20216.9	771997	1.23257e+06	EQPRRPASEPHVVPQ	S756	-2.6589e+06	0.384256	0.737772	UDD>sham
Ttn	A2ASS6	ENSMUSG00000051747	RPASEPHVVPQAVKPAVIQAPSETHIK	TITIN_MOUSE	Titin OS=Mus musculus OX=10090 GN=Ttn PE=1 SV=1	9283.93	1.73574e+07	677655	427965	9709.63	1.99055e+06	888381	293857	EQPRRPASEPHVVPQ	S756	-3.82244e+06	0.381677	0.737772	UDD>sham
Ttn	A2ASS6	ENSMUSG00000051747	RPASEPHVVPQAVKPAVIQAPSETHIK	TITIN_MOUSE	Titin OS=Mus musculus OX=10090 GN=Ttn PE=1 SV=1	1.5877e+07	111843	7636.05	2700.12	2.50572e+06	9070.72	47570.1	26797.9	EQPRRPASEPHVVPQ	S756	-3.35249e+06	0.41172	0.744559	UDD>sham
Ttn	A2ASS6	ENSMUSG00000051747	RPASEPHVVPQAVKPAVIQAPSETHIK	TITIN_MOUSE	Titin OS=Mus musculus OX=10090 GN=Ttn PE=1 SV=1	14496.5	620794	1.66464e+06	116417	1.11075e+07	677988	202899	126654	EQPRRPASEPHVVPQ	S756	2.42466e+06	0.383768	0.737772	UDD>sham
Ttn	A2ASS6	ENSMUSG00000051747	RPASEPHVVPQAVKPAVIQAPSETHIK	TITIN_MOUSE	Titin OS=Mus musculus OX=10090 GN=Ttn PE=1 SV=1	2184.04	2.41886e+06	3594.16	9858.9	2157.29	6339.25	5723.48	0	EQPRRPASEPHVVPQ	S756	-605068	0.330884	0.737772	UDD>sham
Ttn	A2ASS6	ENSMUSG00000051747	RPASEPHVVPQAVKPAVIQAPSETHIK	TITIN_MOUSE	Titin OS=Mus musculus OX=10090 GN=Ttn PE=1 SV=1	21666.4	0	31295	0	98353.2	0	34419.1	0	EQPRRPASEPHVVPQ	S756	19952.7	0.542251	0.820915	UDD>sham
Ttn	A2ASS6	ENSMUSG00000051747	RPASEPHVVPQAVKPAVIQAPSETHIK	TITIN_MOUSE	Titin OS=Mus musculus OX=10090 GN=Ttn PE=1 SV=1	2313.25	4434.32	2.93386e+06	10401.2	365.667	2.15027e+06	45252.1	12227.4	EQPRRPASEPHVVPQ	S756	-185723	0.836431	0.955826	UDD>sham
Ttn	A2ASS6	ENSMUSG00000051747	RPASEPHVVPQAVKPAVIQAPSETHIK	TITIN_MOUSE	Titin OS=Mus musculus OX=10090 GN=Ttn PE=1 SV=1	0	0	0	224517	0	11343.2	3.2723e+06	111717	EQPRRPASEPHVVPQ	S756	792711	0.341758	0.737772	UDD>sham
Ttn	A2ASS6	ENSMUSG00000051747	RPASEPHVVPQAVKPAVIQAPSETHIK	TITIN_MOUSE	Titin OS=Mus musculus OX=10090 GN=Ttn PE=1 SV=1	0	2677.53	5364.31	0	773891	0	0	2149.45	EQPRRPASEPHVVPQ	S756	192000	0.337589	0.737772	UDD>sham
Ttn	A2ASS6	ENSMUSG00000051747	RPASEPHVVPQAVKPAVIQAPSETHIK	TITIN_MOUSE	Titin OS=Mus musculus OX=10090 GN=Ttn PE=1 SV=1	4445.88	60014.8	1.32857e+07	911559	712.536	1.65313e+07	915351	379139	PAVIQAPSETHIKTT	S774	891206	0.862269	0.963663	UDD>sham
Ttn	A2ASS6	ENSMUSG00000051747	RPASEPHVVPQAVKPAVIQAPSETHIK	TITIN_MOUSE	Titin OS=Mus musculus OX=10090 GN=Ttn PE=1 SV=1	71815.7	23119.3	26379.1	1.39034e+07	37739.1	73822.4	2.52213e+07	1.06197e+07	PAVIQAPSETHIKTT	S774	5.48197e+06	0.433911	0.756663	UDD>sham
Ttn	A2ASS6	ENSMUSG00000051747	RPASEPHVVPQAVKPAVIQAPSETHIK	TITIN_MOUSE	Titin OS=Mus musculus OX=10090 GN=Ttn PE=1 SV=1	9283.93	1.73574e+07	677655	427965	9709.63	1.99055e+06	888381	293857	PAVIQAPSETHIKTT	S774	-3.82244e+06	0.381677	0.737772	UDD>sham
Ttn	A2ASS6	ENSMUSG00000051747	RPASEPHVVPQAVKPAVIQAPSETHIK	TITIN_MOUSE	Titin OS=Mus musculus OX=10090 GN=Ttn PE=1 SV=1	1.5877e+07	111843	7636.05	2700.12	2.50572e+06	9070.72	47570.1	26797.9	PAVIQAPSETHIKTT	S774	-3.35249e+06	0.41172	0.744559	UDD>sham
Ttn	A2ASS6	ENSMUSG00000051747	RPASEPHVVPQAVKPAVIQAPSETHIK	TITIN_MOUSE	Titin OS=Mus musculus OX=10090 GN=Ttn PE=1 SV=1	2184.04	2.41886e+06	3594.16	9858.9	2157.29	6339.25	5723.48	0	PAVIQAPSETHIKTT	S774	-605068	0.330884	0.737772	UDD>sham
Ttn	A2ASS6	ENSMUSG00000051747	RPASEPHVVPQAVKPAVIQAPSETHIK	TITIN_MOUSE	Titin OS=Mus musculus OX=10090 GN=Ttn PE=1 SV=1	2313.25	4434.32	2.93386e+06	10401.2	365.667	2.15027e+06	45252.1	12227.4	PAVIQAPSETHIKTT	S774	-185723	0.836431	0.955826	UDD>sham
Ttn	A2ASS6	ENSMUSG00000051747	RPASEPHVVPQAVKPAVIQAPSETHIK	TITIN_MOUSE	Titin OS=Mus musculus OX=10090 GN=Ttn PE=1 SV=1	0	0	0	224517	0	11343.2	3.2723e+06	111717	PAVIQAPSETHIKTT	S774	792711	0.341758	0.737772	UDD>sham
Ttn	A2ASS6	ENSMUSG00000051747	AQRESSSSVSR	TITIN_MOUSE	Titin OS=Mus musculus OX=10090 GN=Ttn PE=1 SV=1	740152	545427	363798	881413	629719	536968	450429	1.23328e+06	SRRAQRESSSSVSRL	S34050	79901.3	0.704728	0.904952	UDD>sham
Ttn	A2ASS6	ENSMUSG00000051747	AQRESSSSVSR	TITIN_MOUSE	Titin OS=Mus musculus OX=10090 GN=Ttn PE=1 SV=1	218576	172203	3088.63	159679	219220	227264	124905	2282.35	SRRAQRESSSSVSRL	S34050	5031.29	0.944988	0.985504	UDD>sham
Ttn	A2ASS6	ENSMUSG00000051747	LEEELELGFSASPPSR	TITIN_MOUSE	Titin OS=Mus musculus OX=10090 GN=Ttn PE=1 SV=1	1.2603e+07	2.14609e+07	1.3481e+07	1.68083e+07	2.88656e+07	2.43942e+07	1.00185e+07	3.59688e+07	LELGFSASPPSRSPP	S33915	8.72347e+06	0.163904	0.737772	UDD>sham
Ttn	A2ASS6	ENSMUSG00000051747	LEEELELGFSASPPSR	TITIN_MOUSE	Titin OS=Mus musculus OX=10090 GN=Ttn PE=1 SV=1	3.20734e+06	1.95905e+06	1.93732e+06	2.29062e+06	1.68998e+06	1.98832e+06	1.61604e+06	2.34334e+06	LELGFSASPPSRSPP	S33915	-439161	0.221992	0.737772	UDD>sham
Ttn	A2ASS6	ENSMUSG00000051747	LEEELELGFSASPPSR	TITIN_MOUSE	Titin OS=Mus musculus OX=10090 GN=Ttn PE=1 SV=1	19511.4	481102	412163	782143	274171	113786	205202	398567	LELGFSASPPSRSPP	S33915	-175798	0.314985	0.737772	UDD>sham
Ttn	A2ASS6	ENSMUSG00000051747	LEEELELGFSASPPSR	TITIN_MOUSE	Titin OS=Mus musculus OX=10090 GN=Ttn PE=1 SV=1	1903.68	150163	208442	282664	82940.2	0	18210.2	119224	LELGFSASPPSRSPP	S33915	-105700	0.155739	0.737772	UDD>sham
Ttn	A2ASS6	ENSMUSG00000051747	LEEELELGFSASPPSR	TITIN_MOUSE	Titin OS=Mus musculus OX=10090 GN=Ttn PE=1 SV=1	2.99635e+06	1.6518e+06	1.24162e+06	1.01876e+06	1.85169e+06	1.21242e+06	456917	923237	LELGFSASPPSRSPP	S33915	-616067	0.265936	0.737772	UDD>sham
Ttn	A2ASS6	ENSMUSG00000051747	LEEELELGFSASPPSR	TITIN_MOUSE	Titin OS=Mus musculus OX=10090 GN=Ttn PE=1 SV=1	1.76352e+06	970079	382070	534527	438903	390594	391832	271921	LELGFSASPPSRSPP	S33915	-539237	0.116418	0.737772	UDD>sham
Ttn	A2ASS6	ENSMUSG00000051747	LEEELELGFSASPPSR	TITIN_MOUSE	Titin OS=Mus musculus OX=10090 GN=Ttn PE=1 SV=1	112343	971.819	530.961	3202.7	1198.58	0	31908.2	2608.49	LELGFSASPPSRSPP	S33915	-20333.4	0.572167	0.838244	UDD>sham
Ttn	A2ASS6	ENSMUSG00000051747	LEEELELGFSASPPSR	TITIN_MOUSE	Titin OS=Mus musculus OX=10090 GN=Ttn PE=1 SV=1	1.41812e+06	1.05001e+06	278238	299181	329139	253661	86780.4	148165	LELGFSASPPSRSPP	S33915	-556952	0.0858684	0.737772	UDD>sham
Ttn	A2ASS6	ENSMUSG00000051747	LEEELELGFSASPPSR	TITIN_MOUSE	Titin OS=Mus musculus OX=10090 GN=Ttn PE=1 SV=1	568509	688493	459487	352956	332512	269580	176913	255349	LELGFSASPPSRSPP	S33915	-258773	0.0139857	0.360344	UDD>sham
Ttn	A2ASS6	ENSMUSG00000051747	LEEELELGFSASPPSR	TITIN_MOUSE	Titin OS=Mus musculus OX=10090 GN=Ttn PE=1 SV=1	445098	684864	423776	202193	173669	133034	154083	126444	LELGFSASPPSRSPP	S33915	-292175	0.0210363	0.450283	UDD>sham
Ttn	A2ASS6	ENSMUSG00000051747	LEEELELGFSASPPSR	TITIN_MOUSE	Titin OS=Mus musculus OX=10090 GN=Ttn PE=1 SV=1	17803.3	3028.6	15913.6	11238	11497.5	148858	14634.7	21672.8	LELGFSASPPSRSPP	S33915	37169.9	0.361644	0.737772	UDD>sham
Ttn	A2ASS6	ENSMUSG00000051747	LEEELELGFSASPPSR	TITIN_MOUSE	Titin OS=Mus musculus OX=10090 GN=Ttn PE=1 SV=1	52890.8	69554.2	27179.9	26803.7	10286.5	14055.9	8925.52	5640.57	LELGFSASPPSRSPP	S33915	-34380.1	0.177991	0.737772	UDD>sham
Ttn	A2ASS6	ENSMUSG00000051747	LEEELELGFSASPPSR	TITIN_MOUSE	Titin OS=Mus musculus OX=10090 GN=Ttn PE=1 SV=1	141517	218940	138119	31987.5	47285.4	33588.9	39892.6	100995	LELGFSASPPSRSPP	S33915	-77200.6	0.128909	0.737772	UDD>sham
Ttn	A2ASS6	ENSMUSG00000051747	LEEELELGFSASPPSR	TITIN_MOUSE	Titin OS=Mus musculus OX=10090 GN=Ttn PE=1 SV=1	184.09	666.282	1043.53	1496.15	196.397	58617.5	549.785	103.485	LELGFSASPPSRSPP	S33915	14019.3	0.589553	0.846256	UDD>sham
Ttn	A2ASS6	ENSMUSG00000051747	LEEELELGFSASPPSR	TITIN_MOUSE	Titin OS=Mus musculus OX=10090 GN=Ttn PE=1 SV=1	43676.1	31935.8	2243.39	13698.7	2876.82	10272.3	6334.21	20492	LELGFSASPPSRSPP	S33915	-12894.7	0.586463	0.844776	UDD>sham
Ttn	A2ASS6	ENSMUSG00000051747	LEEELELGFSASPPSR	TITIN_MOUSE	Titin OS=Mus musculus OX=10090 GN=Ttn PE=1 SV=1	1.2603e+07	2.14609e+07	1.3481e+07	1.68083e+07	2.88656e+07	2.43942e+07	1.00185e+07	3.59688e+07	GFSASPPSRSPPRFE	S33918	8.72347e+06	0.163904	0.737772	UDD>sham
Ttn	A2ASS6	ENSMUSG00000051747	LEEELELGFSASPPSR	TITIN_MOUSE	Titin OS=Mus musculus OX=10090 GN=Ttn PE=1 SV=1	19511.4	481102	412163	782143	274171	113786	205202	398567	GFSASPPSRSPPRFE	S33918	-175798	0.314985	0.737772	UDD>sham
Ttn	A2ASS6	ENSMUSG00000051747	VTGIPTPVVK	TITIN_MOUSE	Titin OS=Mus musculus OX=10090 GN=Ttn PE=1 SV=1	74431.9	2.16436e+06	1.97818e+06	1.98626e+06	2.17809e+06	1.84848e+06	1.94937e+06	2.08086e+06	VRVTGIPTPVVKFYR	T132	463391	0.365749	0.737772	UDD>sham
Ttn	A2ASS6	ENSMUSG00000051747	VTGIPTPVVK	TITIN_MOUSE	Titin OS=Mus musculus OX=10090 GN=Ttn PE=1 SV=1	3.46224e+06	12386.3	0	0	82636.9	862.607	0	0	VRVTGIPTPVVKFYR	T132	-847782	0.340876	0.737772	UDD>sham
Ttn	A2ASS6	ENSMUSG00000051747	VKSPETVKSPK	TITIN_MOUSE	Titin OS=Mus musculus OX=10090 GN=Ttn PE=1 SV=1	520023	1.03115e+06	553186	793192	455003	370073	911190	725807	SPEPRVKSPETVKSP	S34464	-108870	0.533191	0.814516	UDD>sham
Ttn	A2ASS6	ENSMUSG00000051747	VKSPETVKSPK	TITIN_MOUSE	Titin OS=Mus musculus OX=10090 GN=Ttn PE=1 SV=1	109685	297962	125080	214044	98554.5	68987.2	246757	189361	SPEPRVKSPETVKSP	S34464	-35777.7	0.575096	0.839942	UDD>sham
Ttn	A2ASS6	ENSMUSG00000051747	RPGPPSTPEASAITK	TITIN_MOUSE	Titin OS=Mus musculus OX=10090 GN=Ttn PE=1 SV=1	1.91273e+06	1.6838e+06	1.61452e+06	1.91648e+06	1.50607e+06	1.18215e+06	1.45097e+06	1.60802e+06	KRPGPPSTPEASAIT	T26696	-345079	0.0223055	0.463255	UDD>sham
Ttn	A2ASS6	ENSMUSG00000051747	RPGPPSTPEASAITK	TITIN_MOUSE	Titin OS=Mus musculus OX=10090 GN=Ttn PE=1 SV=1	380457	597691	565807	349271	399151	334616	575561	233634	KRPGPPSTPEASAIT	T26696	-87566.1	0.382845	0.737772	UDD>sham
Ttn	A2ASS6	ENSMUSG00000051747	RPGPPSTPEASAITK	TITIN_MOUSE	Titin OS=Mus musculus OX=10090 GN=Ttn PE=1 SV=1	207283	194121	126097	118151	186800	99960.5	124388	139768	KRPGPPSTPEASAIT	T26696	-23683.8	0.517602	0.804728	UDD>sham
Ttn	A2ASS6	ENSMUSG00000051747	RPGPPSTPEASAITK	TITIN_MOUSE	Titin OS=Mus musculus OX=10090 GN=Ttn PE=1 SV=1	1.91273e+06	1.6838e+06	1.61452e+06	1.91648e+06	1.50607e+06	1.18215e+06	1.45097e+06	1.60802e+06	YKRPGPPSTPEASAI	S26695	-345079	0.0223055	0.463255	UDD>sham
Ttn	A2ASS6	ENSMUSG00000051747	RPGPPSTPEASAITK	TITIN_MOUSE	Titin OS=Mus musculus OX=10090 GN=Ttn PE=1 SV=1	380457	597691	565807	349271	399151	334616	575561	233634	YKRPGPPSTPEASAI	S26695	-87566.1	0.382845	0.737772	UDD>sham
Ttn	A2ASS6	ENSMUSG00000051747	RPGPPSTPEASAITK	TITIN_MOUSE	Titin OS=Mus musculus OX=10090 GN=Ttn PE=1 SV=1	207283	194121	126097	118151	186800	99960.5	124388	139768	YKRPGPPSTPEASAI	S26695	-23683.8	0.517602	0.804728	UDD>sham
Ttn	A2ASS6	ENSMUSG00000051747	IGTGPPTESKPVIAK	TITIN_MOUSE	Titin OS=Mus musculus OX=10090 GN=Ttn PE=1 SV=1	1.81971e+06	1.0138e+06	1.00782e+06	993121	975419	721220	872097	972464	RAENKIGTGPPTESK	T20167	-323312	0.15925	0.737772	UDD>sham
Ttn	A2ASS6	ENSMUSG00000051747	IGTGPPTESKPVIAK	TITIN_MOUSE	Titin OS=Mus musculus OX=10090 GN=Ttn PE=1 SV=1	612741	647549	576338	382552	382526	388613	517503	426818	RAENKIGTGPPTESK	T20167	-125930	0.10518	0.737772	UDD>sham
Ttn	A2ASS6	ENSMUSG00000051747	TSELEAASSVR	TITIN_MOUSE	Titin OS=Mus musculus OX=10090 GN=Ttn PE=1 SV=1	2.00108e+06	1.55524e+06	1.48064e+06	1.6237e+06	1.92917e+06	1.78755e+06	1.9821e+06	1.93263e+06	VSSFKRTSELEAASS	S34292	242697	0.0838677	0.737772	UDD>sham
Ttn	A2ASS6	ENSMUSG00000051747	TPVQEEIIEVK	TITIN_MOUSE	Titin OS=Mus musculus OX=10090 GN=Ttn PE=1 SV=1	2.27117e+06	1.77607e+06	1.25653e+06	1.98809e+06	2.07292e+06	2.25091e+06	2.86972e+06	2.82134e+06	VPQKPSRTPVQEEII	T10107	680759	0.0482111	0.657334	UDD>sham
Ttn	A2ASS6	ENSMUSG00000051747	TPVQEEIIEVK	TITIN_MOUSE	Titin OS=Mus musculus OX=10090 GN=Ttn PE=1 SV=1	915.823	15642.4	484.206	0	16235.9	25105.4	7337.91	2352.52	VPQKPSRTPVQEEII	T10107	8497.31	0.70255	0.904028	UDD>sham
Ttn	A2ASS6	ENSMUSG00000051747	TPVQEEIIEVK	TITIN_MOUSE	Titin OS=Mus musculus OX=10090 GN=Ttn PE=1 SV=1	0	9074.93	425.881	4073.1	3774.78	14972.2	8268.7	7495.47	VPQKPSRTPVQEEII	T10107	5234.32	0.807654	0.945099	UDD>sham
Ttn	A2ASS6	ENSMUSG00000051747	VGEIAPGFAYSEYEK	TITIN_MOUSE	Titin OS=Mus musculus OX=10090 GN=Ttn PE=1 SV=1	4.41506e+06	3.39853e+06	3.06522e+06	4.2957e+06	3.86498e+06	2.75958e+06	2.98761e+06	4.41153e+06	IAPGFAYSEYEKEYE	S1214	-287705	0.573352	0.838765	UDD>sham
Ttn	A2ASS6	ENSMUSG00000051747	ITQSLKAEASK	TITIN_MOUSE	Titin OS=Mus musculus OX=10090 GN=Ttn PE=1 SV=1	1.30413e+06	870727	2.09655e+06	1.79995e+06	2.41386e+06	849663	1.19547e+06	776176	APPKITQSLKAEASK	S34512	-209049	0.654037	0.880837	UDD>sham
Ttn	A2ASS6	ENSMUSG00000051747	SLGDMSDEELLLPIDDYLAMK	TITIN_MOUSE	Titin OS=Mus musculus OX=10090 GN=Ttn PE=1 SV=1	38475.6	605006	216879	244184	481003	139493	348890	1.28864e+06	YYRRRRRSLGDMSDE	S33875	288371	0.316808	0.737772	UDD>sham
Ttn	A2ASS6	ENSMUSG00000051747	SLGDMSDEELLLPIDDYLAMK	TITIN_MOUSE	Titin OS=Mus musculus OX=10090 GN=Ttn PE=1 SV=1	684921	836546	230940	219876	658335	164203	441590	2.08348e+06	YYRRRRRSLGDMSDE	S33875	343830	0.457418	0.769988	UDD>sham
Ttn	A2ASS6	ENSMUSG00000051747	RPASEPHVVPQAVKPAVIQAPSETHIK	TITIN_MOUSE	Titin OS=Mus musculus OX=10090 GN=Ttn PE=1 SV=1	52312.1	9120.26	1.20778e+07	523404	2218.38	20216.9	771997	1.23257e+06	VIQAPSETHIKTTDQ	T776	-2.6589e+06	0.384256	0.737772	UDD>sham
Ttn	A2ASS6	ENSMUSG00000051747	RPASEPHVVPQAVKPAVIQAPSETHIK	TITIN_MOUSE	Titin OS=Mus musculus OX=10090 GN=Ttn PE=1 SV=1	1.5877e+07	111843	7636.05	2700.12	2.50572e+06	9070.72	47570.1	26797.9	VIQAPSETHIKTTDQ	T776	-3.35249e+06	0.41172	0.744559	UDD>sham
Ttn	A2ASS6	ENSMUSG00000051747	SQMTETRESLSTYEHYASAEMK	TITIN_MOUSE	Titin OS=Mus musculus OX=10090 GN=Ttn PE=1 SV=1	1.15148e+07	9.86181e+06	9.20833e+06	1.13873e+07	9.89965e+06	7.38906e+06	1.50589e+06	8.5155e+06	SSVREVKSQMTETRE	S34305	-3.66553e+06	0.0899241	0.737772	UDD>sham
Ttn	A2ASS6	ENSMUSG00000051747	SQMTETRESLSTYEHYASAEMK	TITIN_MOUSE	Titin OS=Mus musculus OX=10090 GN=Ttn PE=1 SV=1	5.73588e+06	3.93302e+06	3.66697e+06	5.12263e+06	4.76327e+06	3.39272e+06	1.45819e+06	3.30787e+06	SSVREVKSQMTETRE	S34305	-1.38411e+06	0.129559	0.737772	UDD>sham
Ttn	A2ASS6	ENSMUSG00000051747	SQMTETRESLSTYEHYASAEMK	TITIN_MOUSE	Titin OS=Mus musculus OX=10090 GN=Ttn PE=1 SV=1	1.15148e+07	9.86181e+06	9.20833e+06	1.13873e+07	9.89965e+06	7.38906e+06	1.50589e+06	8.5155e+06	TETRESLSTYEHYAS	S34315	-3.66553e+06	0.0899241	0.737772	UDD>sham
Ttn	A2ASS6	ENSMUSG00000051747	SQMTETRESLSTYEHYASAEMK	TITIN_MOUSE	Titin OS=Mus musculus OX=10090 GN=Ttn PE=1 SV=1	5.73588e+06	3.93302e+06	3.66697e+06	5.12263e+06	4.76327e+06	3.39272e+06	1.45819e+06	3.30787e+06	TETRESLSTYEHYAS	S34315	-1.38411e+06	0.129559	0.737772	UDD>sham
Ttn	A2ASS6	ENSMUSG00000051747	SQMTETRESLSTYEHYASAEMK	TITIN_MOUSE	Titin OS=Mus musculus OX=10090 GN=Ttn PE=1 SV=1	421505	49112.9	13394.7	39215.9	181753	43989.3	4.21654e+06	90885.9	TETRESLSTYEHYAS	S34315	1.00248e+06	0.345271	0.737772	UDD>sham
Ttn	A2ASS6	ENSMUSG00000051747	SQMTETRESLSTYEHYASAEMK	TITIN_MOUSE	Titin OS=Mus musculus OX=10090 GN=Ttn PE=1 SV=1	5717.34	2538.67	0	23558.4	1403.34	983.09	1.24467e+06	14458.7	TETRESLSTYEHYAS	S34315	307425	0.336387	0.737772	UDD>sham
Ttn	A2ASS6	ENSMUSG00000051747	SQMTETRESLSTYEHYASAEMK	TITIN_MOUSE	Titin OS=Mus musculus OX=10090 GN=Ttn PE=1 SV=1	1.15148e+07	9.86181e+06	9.20833e+06	1.13873e+07	9.89965e+06	7.38906e+06	1.50589e+06	8.5155e+06	REVKSQMTETRESLS	T34308	-3.66553e+06	0.0899241	0.737772	UDD>sham
Ttn	A2ASS6	ENSMUSG00000051747	SQMTETRESLSTYEHYASAEMK	TITIN_MOUSE	Titin OS=Mus musculus OX=10090 GN=Ttn PE=1 SV=1	5.73588e+06	3.93302e+06	3.66697e+06	5.12263e+06	4.76327e+06	3.39272e+06	1.45819e+06	3.30787e+06	REVKSQMTETRESLS	T34308	-1.38411e+06	0.129559	0.737772	UDD>sham
Ttn	A2ASS6	ENSMUSG00000051747	SQMTETRESLSTYEHYASAEMK	TITIN_MOUSE	Titin OS=Mus musculus OX=10090 GN=Ttn PE=1 SV=1	1.15148e+07	9.86181e+06	9.20833e+06	1.13873e+07	9.89965e+06	7.38906e+06	1.50589e+06	8.5155e+06	QMTETRESLSTYEHY	S34313	-3.66553e+06	0.0899241	0.737772	UDD>sham
Ttn	A2ASS6	ENSMUSG00000051747	SQMTETRESLSTYEHYASAEMK	TITIN_MOUSE	Titin OS=Mus musculus OX=10090 GN=Ttn PE=1 SV=1	0	14547.7	7586.73	3221.05	0	3094.18	0	0	QMTETRESLSTYEHY	S34313	-5565.33	0.795951	0.942029	UDD>sham
Ttn	A2ASS6	ENSMUSG00000051747	MAEILSGTETVPLTPVAQEALR	TITIN_MOUSE	Titin OS=Mus musculus OX=10090 GN=Ttn PE=1 SV=1	2.9963e+06	2.75831e+06	292313	292843	4.13058e+06	4.53605e+06	4.29657e+06	6.91667e+06	GTETVPLTPVAQEAL	T33716	3.38503e+06	0.0101099	0.297884	UDD>sham
Ttn	A2ASS6	ENSMUSG00000051747	MAEILSGTETVPLTPVAQEALR	TITIN_MOUSE	Titin OS=Mus musculus OX=10090 GN=Ttn PE=1 SV=1	860540	2.03409e+06	441162	675754	1.81037e+06	2.11539e+06	1.98517e+06	1.4235e+06	GTETVPLTPVAQEAL	T33716	830722	0.0609082	0.730632	UDD>sham
Ttn	A2ASS6	ENSMUSG00000051747	MAEILSGTETVPLTPVAQEALR	TITIN_MOUSE	Titin OS=Mus musculus OX=10090 GN=Ttn PE=1 SV=1	141143	71874.5	2.16038e+06	2.95878e+06	84132.7	99045.3	115988	77547.2	GTETVPLTPVAQEAL	T33716	-1.23887e+06	0.120214	0.737772	UDD>sham
Ttn	A2ASS6	ENSMUSG00000051747	VPGPPGTPFVTLASK	TITIN_MOUSE	Titin OS=Mus musculus OX=10090 GN=Ttn PE=1 SV=1	4.94108e+06	3.20956e+06	2.80467e+06	3.4139e+06	3.30593e+06	2.57705e+06	2.57625e+06	3.88301e+06	KVPGPPGTPFVTLAS	T24135	-506742	0.380408	0.737772	UDD>sham
Ttn	A2ASS6	ENSMUSG00000051747	VPGPPGTPFVTLASK	TITIN_MOUSE	Titin OS=Mus musculus OX=10090 GN=Ttn PE=1 SV=1	73778.3	133253	37129.1	1316.03	132656	82401.9	71487.9	61135.5	KVPGPPGTPFVTLAS	T24135	25551.2	0.513482	0.802853	UDD>sham
Ttn	A2ASS6	ENSMUSG00000051747	VPGPPGTPFVTLASK	TITIN_MOUSE	Titin OS=Mus musculus OX=10090 GN=Ttn PE=1 SV=1	280705	2413.95	0	0	25831.4	4472.61	0	0	KVPGPPGTPFVTLAS	T24135	-63203.8	0.39912	0.740347	UDD>sham
Ttn	A2ASS6	ENSMUSG00000051747	GSPPFTVSWFK	TITIN_MOUSE	Titin OS=Mus musculus OX=10090 GN=Ttn PE=1 SV=1	2.60591e+06	1.86883e+06	1.62629e+06	2.14889e+06	1.86316e+06	1.87384e+06	2.28453e+06	2.52678e+06	FTSIVKGSPPFTVSW	S8689	74597.7	0.778615	0.936478	UDD>sham
Ttn	A2ASS6	ENSMUSG00000051747	KLRPGSGGEKPPDEAPFTYQLK	TITIN_MOUSE	Titin OS=Mus musculus OX=10090 GN=Ttn PE=1 SV=1	2536.3	34754.5	1.36394e+06	13443.5	44.4699	5.14346e+06	15537.7	50653.9	RKKLRPGSGGEKPPD	S12884	948755	0.478914	0.78254	UDD>sham
Ttn	A2ASS6	ENSMUSG00000051747	KLRPGSGGEKPPDEAPFTYQLK	TITIN_MOUSE	Titin OS=Mus musculus OX=10090 GN=Ttn PE=1 SV=1	121552	27973.5	54653.6	3.07075e+06	24983.2	35025.8	7.98625e+06	1.1387e+07	RKKLRPGSGGEKPPD	S12884	4.03959e+06	0.199813	0.737772	UDD>sham
Ttn	A2ASS6	ENSMUSG00000051747	KLRPGSGGEKPPDEAPFTYQLK	TITIN_MOUSE	Titin OS=Mus musculus OX=10090 GN=Ttn PE=1 SV=1	6835.67	43724	11148.8	114552	6.56101e+06	36303.4	93592.6	172625	RKKLRPGSGGEKPPD	S12884	1.67182e+06	0.316518	0.737772	UDD>sham
Ttn	A2ASS6	ENSMUSG00000051747	KLRPGSGGEKPPDEAPFTYQLK	TITIN_MOUSE	Titin OS=Mus musculus OX=10090 GN=Ttn PE=1 SV=1	2.00112e+06	45696.7	8267.46	26956.1	2391.18	53607.2	20370.8	16002.5	RKKLRPGSGGEKPPD	S12884	-497417	0.3289	0.737772	UDD>sham
Ttn	A2ASS6	ENSMUSG00000051747	KLRPGSGGEKPPDEAPFTYQLK	TITIN_MOUSE	Titin OS=Mus musculus OX=10090 GN=Ttn PE=1 SV=1	6225.67	9928.9	34529.8	277651	3086.43	7891.98	2.9716e+06	1.28977e+06	RKKLRPGSGGEKPPD	S12884	986003	0.189763	0.737772	UDD>sham
Ttn	A2ASS6	ENSMUSG00000051747	KLRPGSGGEKPPDEAPFTYQLK	TITIN_MOUSE	Titin OS=Mus musculus OX=10090 GN=Ttn PE=1 SV=1	6232.27	8418.42	5083.35	8864.39	1.86334e+06	5198.83	30277.7	19586.6	RKKLRPGSGGEKPPD	S12884	472451	0.321585	0.737772	UDD>sham
Ttn	A2ASS6	ENSMUSG00000051747	KLRPGSGGEKPPDEAPFTYQLK	TITIN_MOUSE	Titin OS=Mus musculus OX=10090 GN=Ttn PE=1 SV=1	0	485528	2015.85	0	10373.9	0	4683.82	0	RKKLRPGSGGEKPPD	S12884	-118121	0.350422	0.737772	UDD>sham
Ttn	A2ASS6	ENSMUSG00000051747	KLRPGSGGEKPPDEAPFTYQLK	TITIN_MOUSE	Titin OS=Mus musculus OX=10090 GN=Ttn PE=1 SV=1	481.715	0	99131.7	452.481	0	8041.31	6942	328.489	RKKLRPGSGGEKPPD	S12884	-21188.5	0.521157	0.807253	UDD>sham
Ttn	A2ASS6	ENSMUSG00000051747	EEETVSEHREEEYEDYEDYEEYK	TITIN_MOUSE	Titin OS=Mus musculus OX=10090 GN=Ttn PE=1 SV=1	3900.84	1.55392e+06	157369	53684.8	781968	152071	24293.9	19741.6	SYTREEETVSEHREE	T10609	-197699	0.633654	0.870255	UDD>sham
Ttn	A2ASS6	ENSMUSG00000051747	EEETVSEHREEEYEDYEDYEEYK	TITIN_MOUSE	Titin OS=Mus musculus OX=10090 GN=Ttn PE=1 SV=1	17264.5	38767.2	456349	307742	1.14575e+06	1.70022e+06	2.13883e+06	692811	SYTREEETVSEHREE	T10609	1.21437e+06	0.00749265	0.241108	UDD>sham
Ttn	A2ASS6	ENSMUSG00000051747	EEETVSEHREEEYEDYEDYEEYK	TITIN_MOUSE	Titin OS=Mus musculus OX=10090 GN=Ttn PE=1 SV=1	18117.7	0	143540	409544	760858	682575	547952	1.62059e+06	SYTREEETVSEHREE	T10609	760194	0.0202757	0.445161	UDD>sham
Ttn	A2ASS6	ENSMUSG00000051747	EEETVSEHREEEYEDYEDYEEYK	TITIN_MOUSE	Titin OS=Mus musculus OX=10090 GN=Ttn PE=1 SV=1	1.8595e+06	3702.48	11518.3	13632.3	4260.86	3195.83	0	0	SYTREEETVSEHREE	T10609	-470224	0.324862	0.737772	UDD>sham
Ttn	A2ASS6	ENSMUSG00000051747	VEPAPLKVPTAEKK	TITIN_MOUSE	Titin OS=Mus musculus OX=10090 GN=Ttn PE=1 SV=1	627818	605727	388452	637776	2.15256e+06	3.31952e+06	3.62569e+06	2.74802e+06	PAPLKVPTAEKKVRK	T12718	2.3965e+06	0.000175016	0.0319222	UDD>sham
Ttn	A2ASS6	ENSMUSG00000051747	VEPAPLKVPTAEKK	TITIN_MOUSE	Titin OS=Mus musculus OX=10090 GN=Ttn PE=1 SV=1	0	1610.6	0	0	0	39650.7	4978.25	0	PAPLKVPTAEKKVRK	T12718	10754.6	0.646495	0.877008	UDD>sham
Ttn	A2ASS6	ENSMUSG00000051747	VEPAPLKVPTAEKK	TITIN_MOUSE	Titin OS=Mus musculus OX=10090 GN=Ttn PE=1 SV=1	0	0	1361.08	0	0	12754.2	66430.5	12672.4	PAPLKVPTAEKKVRK	T12718	22624	0.394587	0.738307	UDD>sham
Ttn	A2ASS6	ENSMUSG00000051747	IEALPSDISIDEGK	TITIN_MOUSE	Titin OS=Mus musculus OX=10090 GN=Ttn PE=1 SV=1	4.94485e+06	4.21946e+06	3.12374e+06	3.87553e+06	3.15714e+06	3.11123e+06	3.11378e+06	3.43923e+06	EALPSDISIDEGKVL	S35128	-835552	0.0605659	0.728045	UDD>sham
Ttn	A2ASS6	ENSMUSG00000051747	TPSPDYDLYYYRR	TITIN_MOUSE	Titin OS=Mus musculus OX=10090 GN=Ttn PE=1 SV=1	2.764e+06	2.10265e+06	1.60942e+06	1.92013e+06	1.56868e+06	2.14408e+06	2.02519e+06	2.51042e+06	PARRRTPSPDYDLYY	S33861	-36960.2	0.905109	0.976486	UDD>sham
Ttn	A2ASS6	ENSMUSG00000051747	LSETVEETEGNSFK	TITIN_MOUSE	Titin OS=Mus musculus OX=10090 GN=Ttn PE=1 SV=1	3.89988e+06	2.57716e+06	2.05576e+06	2.32684e+06	550294	1.95831e+06	2.18219e+06	541951	PSFTKKLSETVEETE	S9144	-1.40672e+06	0.046654	0.648061	UDD>sham
Ttn	A2ASS6	ENSMUSG00000051747	LSETVEETEGNSFK	TITIN_MOUSE	Titin OS=Mus musculus OX=10090 GN=Ttn PE=1 SV=1	33454	6188.61	9382.31	1206.28	1.68761e+06	10438.6	8301.06	1.29445e+06	PSFTKKLSETVEETE	S9144	737642	0.122208	0.737772	UDD>sham
Ttn	A2ASS6	ENSMUSG00000051747	LSETVEETEGNSFK	TITIN_MOUSE	Titin OS=Mus musculus OX=10090 GN=Ttn PE=1 SV=1	269017	128968	76738.8	121457	12128.9	144655	106985	10144.4	PSFTKKLSETVEETE	S9144	-80566.8	0.19058	0.737772	UDD>sham
Ttn	A2ASS6	ENSMUSG00000051747	LSETVEETEGNSFK	TITIN_MOUSE	Titin OS=Mus musculus OX=10090 GN=Ttn PE=1 SV=1	3489.89	607.197	0	6304.36	123390	0	0	87194.7	PSFTKKLSETVEETE	S9144	50045.7	0.212038	0.737772	UDD>sham
Ttn	A2ASS6	ENSMUSG00000051747	LSETVEETEGNSFK	TITIN_MOUSE	Titin OS=Mus musculus OX=10090 GN=Ttn PE=1 SV=1	3.89988e+06	2.57716e+06	2.05576e+06	2.32684e+06	550294	1.95831e+06	2.18219e+06	541951	FTKKLSETVEETEGN	T9146	-1.40672e+06	0.046654	0.648061	UDD>sham
Ttn	A2ASS6	ENSMUSG00000051747	LSETVEETEGNSFK	TITIN_MOUSE	Titin OS=Mus musculus OX=10090 GN=Ttn PE=1 SV=1	269017	128968	76738.8	121457	12128.9	144655	106985	10144.4	FTKKLSETVEETEGN	T9146	-80566.8	0.19058	0.737772	UDD>sham
Ttn	A2ASS6	ENSMUSG00000051747	ATKLTPNK	TITIN_MOUSE	Titin OS=Mus musculus OX=10090 GN=Ttn PE=1 SV=1	382814	275224	297771	245874	335233	362940	368127	924192	NFKATKLTPNKEYIF	T15637	197202	0.205247	0.737772	UDD>sham
Ttn	A2ASS6	ENSMUSG00000051747	GDDEVVTSSHLAIHK	TITIN_MOUSE	Titin OS=Mus musculus OX=10090 GN=Ttn PE=1 SV=1	1.49725e+06	1.05153e+06	909832	1.20791e+06	1.2373e+06	765253	908344	995663	DDEVVTSSHLAIHKA	S20732	-189989	0.26032	0.737772	UDD>sham
Ttn	A2ASS6	ENSMUSG00000051747	GDDEVVTSSHLAIHK	TITIN_MOUSE	Titin OS=Mus musculus OX=10090 GN=Ttn PE=1 SV=1	61941.8	23575.5	9730.53	6763.99	48525.2	29350.4	10598.4	2820.44	DDEVVTSSHLAIHKA	S20732	-2679.35	0.920006	0.979834	UDD>sham
Ttn	A2ASS6	ENSMUSG00000051747	GDDEVVTSSHLAIHK	TITIN_MOUSE	Titin OS=Mus musculus OX=10090 GN=Ttn PE=1 SV=1	127234	103061	47999.8	4654.89	66998.5	58318.7	29332.7	80.6198	DDEVVTSSHLAIHKA	S20732	-32054.8	0.408741	0.744084	UDD>sham
Ttn	A2ASS6	ENSMUSG00000051747	KGSDQWTHISTVK	TITIN_MOUSE	Titin OS=Mus musculus OX=10090 GN=Ttn PE=1 SV=1	210295	2.36393e+06	2.27744e+06	129301	17976.8	2.14147e+06	1.91059e+06	170444	IEAQRKGSDQWTHIS	S22797	-185122	0.823858	0.951407	UDD>sham
Ttn	A2ASS6	ENSMUSG00000051747	KGSDQWTHISTVK	TITIN_MOUSE	Titin OS=Mus musculus OX=10090 GN=Ttn PE=1 SV=1	77790.5	84400.6	21493.5	0	2.12656e+06	29305.2	20419.9	17722.4	IEAQRKGSDQWTHIS	S22797	502581	0.353028	0.737772	UDD>sham
Ttn	A2ASS6	ENSMUSG00000051747	KGSDQWTHISTVK	TITIN_MOUSE	Titin OS=Mus musculus OX=10090 GN=Ttn PE=1 SV=1	4678.53	532256	294494	6631.58	4588.26	389431	393247	15354.8	IEAQRKGSDQWTHIS	S22797	-8859.97	0.958007	0.98892	UDD>sham
Ttn	A2ASS6	ENSMUSG00000051747	KGSDQWTHISTVK	TITIN_MOUSE	Titin OS=Mus musculus OX=10090 GN=Ttn PE=1 SV=1	16831.9	1586.03	0	0	330101	0	25729.9	17714.7	IEAQRKGSDQWTHIS	S22797	88781.9	0.296562	0.737772	UDD>sham
Ttn	A2ASS6	ENSMUSG00000051747	KGSDQWTHISTVK	TITIN_MOUSE	Titin OS=Mus musculus OX=10090 GN=Ttn PE=1 SV=1	0	236.074	1094.88	123388	0	226.664	0	113102	IEAQRKGSDQWTHIS	S22797	-2847.64	0.951197	0.988155	UDD>sham
Ttn	A2ASS6	ENSMUSG00000051747	KGSDQWTHISTVK	TITIN_MOUSE	Titin OS=Mus musculus OX=10090 GN=Ttn PE=1 SV=1	210295	2.36393e+06	2.27744e+06	129301	17976.8	2.14147e+06	1.91059e+06	170444	RKGSDQWTHISTVKG	T22801	-185122	0.823858	0.951407	UDD>sham
Ttn	A2ASS6	ENSMUSG00000051747	KGSDQWTHISTVK	TITIN_MOUSE	Titin OS=Mus musculus OX=10090 GN=Ttn PE=1 SV=1	389925	0	0	0	0	0	50824.3	1135.81	RKGSDQWTHISTVKG	T22801	-84491.2	0.409968	0.744205	UDD>sham
Ttn	A2ASS6	ENSMUSG00000051747	KGSDQWTHISTVK	TITIN_MOUSE	Titin OS=Mus musculus OX=10090 GN=Ttn PE=1 SV=1	4678.53	532256	294494	6631.58	4588.26	389431	393247	15354.8	RKGSDQWTHISTVKG	T22801	-8859.97	0.958007	0.98892	UDD>sham
Ttn	A2ASS6	ENSMUSG00000051747	EFKSIEVLK	TITIN_MOUSE	Titin OS=Mus musculus OX=10090 GN=Ttn PE=1 SV=1	1.17982e+06	848746	721550	755835	830224	840014	523992	775113	YFTKEFKSIEVLKEY	S5289	-134153	0.317808	0.737772	UDD>sham
Ttn	A2ASS6	ENSMUSG00000051747	LRLEEELELGFSASPPSR	TITIN_MOUSE	Titin OS=Mus musculus OX=10090 GN=Ttn PE=1 SV=1	8.86623e+06	5.1097e+06	4.08168e+06	1.86148e+06	3.65664e+06	2.54169e+06	991514	838057	LELGFSASPPSRSPP	S33915	-2.9728e+06	0.0968059	0.737772	UDD>sham
Ttn	A2ASS6	ENSMUSG00000051747	LRLEEELELGFSASPPSR	TITIN_MOUSE	Titin OS=Mus musculus OX=10090 GN=Ttn PE=1 SV=1	8.86623e+06	5.1097e+06	4.08168e+06	1.86148e+06	3.65664e+06	2.54169e+06	991514	838057	GFSASPPSRSPPRFE	S33918	-2.9728e+06	0.0968059	0.737772	UDD>sham
Ttn	A2ASS6	ENSMUSG00000051747	VNTSPISGR	TITIN_MOUSE	Titin OS=Mus musculus OX=10090 GN=Ttn PE=1 SV=1	340545	207951	651594	850202	416064	320240	331220	484603	ILWQRVNTSPISGRE	T29597	-124541	0.422421	0.750857	UDD>sham
Ttn	A2ASS6	ENSMUSG00000051747	ANKTPIR	TITIN_MOUSE	Titin OS=Mus musculus OX=10090 GN=Ttn PE=1 SV=1	0	103674	95451.4	1166.51	92315	59431.5	334.09	0	LWKRANKTPIRMKDF	T22017	-12052.9	0.775209	0.935068	UDD>sham
Ttn	A2ASS6	ENSMUSG00000051747	ANKTPIR	TITIN_MOUSE	Titin OS=Mus musculus OX=10090 GN=Ttn PE=1 SV=1	113283	4129.75	471.997	1157.6	316.466	8888.63	111.228	1795.42	LWKRANKTPIRMKDF	T22017	-26982.6	0.449877	0.765612	UDD>sham
Ttn	A2ASS6	ENSMUSG00000051747	RPTDDGGSEITGYHVER	TITIN_MOUSE	Titin OS=Mus musculus OX=10090 GN=Ttn PE=1 SV=1	1.79601e+06	1.79045e+06	1.48611e+06	2.21555e+06	1.58251e+06	1.42478e+06	1.41008e+06	1.6205e+06	RPTDDGGSEITGYHV	S22390	-312562	0.0834797	0.737772	UDD>sham
Ttn	A2ASS6	ENSMUSG00000051747	RPTDDGGSEITGYHVER	TITIN_MOUSE	Titin OS=Mus musculus OX=10090 GN=Ttn PE=1 SV=1	1446.63	16353.5	11030.4	10083.2	8105.83	23732.5	851.797	1393.49	RPTDDGGSEITGYHV	S22390	-1207.53	0.956399	0.988666	UDD>sham
Ttn	A2ASS6	ENSMUSG00000051747	RPTDDGGSEITGYHVER	TITIN_MOUSE	Titin OS=Mus musculus OX=10090 GN=Ttn PE=1 SV=1	1.79601e+06	1.79045e+06	1.48611e+06	2.21555e+06	1.58251e+06	1.42478e+06	1.41008e+06	1.6205e+06	TVSWKRPTDDGGSEI	T22385	-312562	0.0834797	0.737772	UDD>sham
Ttn	A2ASS6	ENSMUSG00000051747	GSIKETHYMVDK	TITIN_MOUSE	Titin OS=Mus musculus OX=10090 GN=Ttn PE=1 SV=1	1.05097e+06	731081	406383	42416.7	1.11029e+06	357541	8106.4	1596.17	HKGSIKETHYMVDKC	T19947	-188330	0.580425	0.842028	UDD>sham
Ttn	A2ASS6	ENSMUSG00000051747	GSIKETHYMVDK	TITIN_MOUSE	Titin OS=Mus musculus OX=10090 GN=Ttn PE=1 SV=1	11750.9	3445.1	4205.83	1.16183e+06	6562.03	28967.4	469569	719403	HKGSIKETHYMVDKC	T19947	10816.9	0.974251	0.993604	UDD>sham
Ttn	A2ASS6	ENSMUSG00000051747	GSIKETHYMVDK	TITIN_MOUSE	Titin OS=Mus musculus OX=10090 GN=Ttn PE=1 SV=1	66566.9	49555.2	0	8229.43	0	44066.4	7753.67	0	HKGSIKETHYMVDKC	T19947	-18132.9	0.531236	0.813274	UDD>sham
Ttn	A2ASS6	ENSMUSG00000051747	HEEEEWTYSEEEER	TITIN_MOUSE	Titin OS=Mus musculus OX=10090 GN=Ttn PE=1 SV=1	5.5578e+06	3.0114e+06	1.76402e+06	4.34918e+06	942473	913902	1.17848e+06	1.38188e+06	EEEEWTYSEEEERVS	S10377	-2.56642e+06	0.015451	0.382129	UDD>sham
Ttn	A2ASS6	ENSMUSG00000051747	HEEEEWTYSEEEER	TITIN_MOUSE	Titin OS=Mus musculus OX=10090 GN=Ttn PE=1 SV=1	3.22734e+06	2.0858e+06	911277	3.30451e+06	481875	433784	718457	1.00381e+06	EEEEWTYSEEEERVS	S10377	-1.72275e+06	0.0183535	0.429201	UDD>sham
Ttn	A2ASS6	ENSMUSG00000051747	HEEEEWTYSEEEER	TITIN_MOUSE	Titin OS=Mus musculus OX=10090 GN=Ttn PE=1 SV=1	5.5578e+06	3.0114e+06	1.76402e+06	4.34918e+06	942473	913902	1.17848e+06	1.38188e+06	RHEEEEWTYSEEEER	T10375	-2.56642e+06	0.015451	0.382129	UDD>sham
Ttn	A2ASS6	ENSMUSG00000051747	HEEEEWTYSEEEER	TITIN_MOUSE	Titin OS=Mus musculus OX=10090 GN=Ttn PE=1 SV=1	3.22734e+06	2.0858e+06	911277	3.30451e+06	481875	433784	718457	1.00381e+06	RHEEEEWTYSEEEER	T10375	-1.72275e+06	0.0183535	0.429201	UDD>sham
Ttn	A2ASS6	ENSMUSG00000051747	VIGSPNTPEGPLEYDDIQAR	TITIN_MOUSE	Titin OS=Mus musculus OX=10090 GN=Ttn PE=1 SV=1	3.58462e+06	2.14155e+06	2.22352e+06	2.90825e+06	2.06454e+06	2.00255e+06	1.99491e+06	2.98206e+06	KVIGSPNTPEGPLEY	T32019	-453467	0.292195	0.737772	UDD>sham
Ttn	A2ASS6	ENSMUSG00000051747	VIGSPNTPEGPLEYDDIQAR	TITIN_MOUSE	Titin OS=Mus musculus OX=10090 GN=Ttn PE=1 SV=1	2.2446e+06	1.50351e+06	1.39388e+06	1.20375e+06	1.46421e+06	1.29383e+06	1.30076e+06	1.43846e+06	KVIGSPNTPEGPLEY	T32019	-212117	0.374581	0.737772	UDD>sham
Ttn	A2ASS6	ENSMUSG00000051747	VIGSPNTPEGPLEYDDIQAR	TITIN_MOUSE	Titin OS=Mus musculus OX=10090 GN=Ttn PE=1 SV=1	3.58462e+06	2.14155e+06	2.22352e+06	2.90825e+06	2.06454e+06	2.00255e+06	1.99491e+06	2.98206e+06	IKVKVIGSPNTPEGP	S32016	-453467	0.292195	0.737772	UDD>sham
Ttn	A2ASS6	ENSMUSG00000051747	VIGSPNTPEGPLEYDDIQAR	TITIN_MOUSE	Titin OS=Mus musculus OX=10090 GN=Ttn PE=1 SV=1	2.2446e+06	1.50351e+06	1.39388e+06	1.20375e+06	1.46421e+06	1.29383e+06	1.30076e+06	1.43846e+06	IKVKVIGSPNTPEGP	S32016	-212117	0.374581	0.737772	UDD>sham
Ttn	A2ASS6	ENSMUSG00000051747	TTPTTLALEK	TITIN_MOUSE	Titin OS=Mus musculus OX=10090 GN=Ttn PE=1 SV=1	1.13515e+06	829784	556659	1.04988e+06	785776	564019	836179	686992	DRTHIKTTPTTLALE	T18659	-174626	0.247291	0.737772	UDD>sham
Ttn	A2ASS6	ENSMUSG00000051747	SAAASLEK	TITIN_MOUSE	Titin OS=Mus musculus OX=10090 GN=Ttn PE=1 SV=1	554225	421538	295961	303792	169966	133201	111002	150741	VKRSAAASLEKSIVH	S34804	-252652	0.0056296	0.207672	UDD>sham
Ttn	A2ASS6	ENSMUSG00000051747	VLDRPGPPEGPVAISGVTAEK	TITIN_MOUSE	Titin OS=Mus musculus OX=10090 GN=Ttn PE=1 SV=1	2.09275e+06	1.82292e+06	1.73949e+06	2.20923e+06	1.48568e+06	1.52381e+06	1.55673e+06	2.17808e+06	PEGPVAISGVTAEKC	S24436	-280022	0.187698	0.737772	UDD>sham
Ttn	A2ASS6	ENSMUSG00000051747	NAADSVSEPSESTGPITVKDDVEAPR	TITIN_MOUSE	Titin OS=Mus musculus OX=10090 GN=Ttn PE=1 SV=1	1.84523e+06	1.28392e+06	909050	1.96027e+06	1.80638e+06	1.01578e+06	865787	1.75176e+06	SESTGPITVKDDVEA	T27568	-139692	0.686999	0.896107	UDD>sham
Ttn	A2ASS6	ENSMUSG00000051747	NAADSVSEPSESTGPITVKDDVEAPR	TITIN_MOUSE	Titin OS=Mus musculus OX=10090 GN=Ttn PE=1 SV=1	1.84523e+06	1.28392e+06	909050	1.96027e+06	1.80638e+06	1.01578e+06	865787	1.75176e+06	FARNAADSVSEPSES	S27556	-139692	0.686999	0.896107	UDD>sham
Ttn	A2ASS6	ENSMUSG00000051747	NAADSVSEPSESTGPITVKDDVEAPR	TITIN_MOUSE	Titin OS=Mus musculus OX=10090 GN=Ttn PE=1 SV=1	8193.85	31120.7	0	80203.6	6433.82	245.861	14033.9	48627.7	FARNAADSVSEPSES	S27556	-12544.2	0.675347	0.89166	UDD>sham
Ttn	A2ASS6	ENSMUSG00000051747	GSPPFTVSWFKGSTELVPGAR	TITIN_MOUSE	Titin OS=Mus musculus OX=10090 GN=Ttn PE=1 SV=1	5.25127e+06	2.32167e+06	4.45975e+06	6.59098e+06	1.00198e+06	1.41289e+06	1.21494e+06	1.76053e+06	TVSWFKGSTELVPGA	S8700	-3.30833e+06	0.00739992	0.239528	UDD>sham
Ttn	A2ASS6	ENSMUSG00000051747	GSPPFTVSWFKGSTELVPGAR	TITIN_MOUSE	Titin OS=Mus musculus OX=10090 GN=Ttn PE=1 SV=1	479662	20290.8	386359	391525	5453.86	22409.6	19641.9	64166.5	TVSWFKGSTELVPGA	S8700	-291541	0.0243143	0.479325	UDD>sham
Ttn	A2ASS6	ENSMUSG00000051747	GSPPFTVSWFKGSTELVPGAR	TITIN_MOUSE	Titin OS=Mus musculus OX=10090 GN=Ttn PE=1 SV=1	5.25127e+06	2.32167e+06	4.45975e+06	6.59098e+06	1.00198e+06	1.41289e+06	1.21494e+06	1.76053e+06	VKGSPPFTVSWFKGS	T8693	-3.30833e+06	0.00739992	0.239528	UDD>sham
Ttn	A2ASS6	ENSMUSG00000051747	GSPPFTVSWFKGSTELVPGAR	TITIN_MOUSE	Titin OS=Mus musculus OX=10090 GN=Ttn PE=1 SV=1	479662	20290.8	386359	391525	5453.86	22409.6	19641.9	64166.5	VKGSPPFTVSWFKGS	T8693	-291541	0.0243143	0.479325	UDD>sham
Ttn	A2ASS6	ENSMUSG00000051747	INTSAFELNER	TITIN_MOUSE	Titin OS=Mus musculus OX=10090 GN=Ttn PE=1 SV=1	37643.5	927083	591942	809514	789925	782115	656506	926257	IFERINTSAFELNER	S33128	197155	0.351366	0.737772	UDD>sham
Ttn	A2ASS6	ENSMUSG00000051747	INTSAFELNER	TITIN_MOUSE	Titin OS=Mus musculus OX=10090 GN=Ttn PE=1 SV=1	1.08797e+06	0	3558.61	287.876	945.799	223.317	1.86262	0	IFERINTSAFELNER	S33128	-272662	0.331588	0.737772	UDD>sham
Ttn	A2ASS6	ENSMUSG00000051747	IIPPKEEEVPPAEVYEEAEEPTPEEIPEEPPSIEEEEIVEEEEEEEEVLPPR	TITIN_MOUSE	Titin OS=Mus musculus OX=10090 GN=Ttn PE=1 SV=1	9.84977e+06	1.10145e+07	5.02272e+06	1.38504e+07	2.25533e+07	2.08616e+07	2.49557e+07	4.13313e+07	EIPEEPPSIEEEEIV	S11183	1.74911e+07	0.00942668	0.286998	UDD>sham
Ttn	A2ASS6	ENSMUSG00000051747	IIPPKEEEVPPAEVYEEAEEPTPEEIPEEPPSIEEEEIVEEEEEEEEVLPPR	TITIN_MOUSE	Titin OS=Mus musculus OX=10090 GN=Ttn PE=1 SV=1	689824	1.07203e+06	816073	1.22738e+06	5.93178e+06	1.29015e+06	2.40011e+06	4.55936e+06	EIPEEPPSIEEEEIV	S11183	2.59402e+06	0.0384405	0.593633	UDD>sham
Ttn	A2ASS6	ENSMUSG00000051747	IIPPKEEEVPPAEVYEEAEEPTPEEIPEEPPSIEEEEIVEEEEEEEEVLPPR	TITIN_MOUSE	Titin OS=Mus musculus OX=10090 GN=Ttn PE=1 SV=1	9.84977e+06	1.10145e+07	5.02272e+06	1.38504e+07	2.25533e+07	2.08616e+07	2.49557e+07	4.13313e+07	YEEAEEPTPEEIPEE	T11173	1.74911e+07	0.00942668	0.286998	UDD>sham
Ttn	A2ASS6	ENSMUSG00000051747	LAWTNVATEVQVTK	TITIN_MOUSE	Titin OS=Mus musculus OX=10090 GN=Ttn PE=1 SV=1	1.43532e+06	947716	1.0369e+06	995665	964737	943757	919338	1.40992e+06	LAWTNVATEVQVTKL	T23396	-44462.7	0.784503	0.938482	UDD>sham
Ttn	A2ASS6	ENSMUSG00000051747	LAWTNVATEVQVTK	TITIN_MOUSE	Titin OS=Mus musculus OX=10090 GN=Ttn PE=1 SV=1	163330	78544.5	53937.6	126624	96362.2	89026.8	48019.2	137750	LAWTNVATEVQVTKL	T23396	-12819.6	0.730355	0.917049	UDD>sham
Ttn	A2ASS6	ENSMUSG00000051747	KGDDEVVTSSHLAIHK	TITIN_MOUSE	Titin OS=Mus musculus OX=10090 GN=Ttn PE=1 SV=1	73053.9	35604.4	1.08328e+06	1.35402e+06	72522.3	19886.2	989670	1.15851e+06	DDEVVTSSHLAIHKA	S20732	-76345	0.865409	0.964454	UDD>sham
Ttn	A2ASS6	ENSMUSG00000051747	KGDDEVVTSSHLAIHK	TITIN_MOUSE	Titin OS=Mus musculus OX=10090 GN=Ttn PE=1 SV=1	34026.9	1.03573e+06	35074.7	24263.5	8504.77	918149	15240.5	19062.5	DDEVVTSSHLAIHKA	S20732	-42035.5	0.900406	0.975068	UDD>sham
Ttn	A2ASS6	ENSMUSG00000051747	KGDDEVVTSSHLAIHK	TITIN_MOUSE	Titin OS=Mus musculus OX=10090 GN=Ttn PE=1 SV=1	1.27468e+06	58116.4	25837.4	33004.2	1.07718e+06	14114.7	22654.2	15314.3	DDEVVTSSHLAIHKA	S20732	-65592.4	0.871209	0.966616	UDD>sham
Ttn	A2ASS6	ENSMUSG00000051747	KGDDEVVTSSHLAIHK	TITIN_MOUSE	Titin OS=Mus musculus OX=10090 GN=Ttn PE=1 SV=1	6722.43	0	876911	620672	11360.7	9294.15	754867	449285	DDEVVTSSHLAIHKA	S20732	-69874.7	0.806728	0.945033	UDD>sham
Ttn	A2ASS6	ENSMUSG00000051747	KGDDEVVTSSHLAIHK	TITIN_MOUSE	Titin OS=Mus musculus OX=10090 GN=Ttn PE=1 SV=1	997018	13472	893.101	2041.94	832318	2164.95	663.487	2892.01	DDEVVTSSHLAIHKA	S20732	-43846.8	0.891538	0.97276	UDD>sham
Ttn	A2ASS6	ENSMUSG00000051747	KGDDEVVTSSHLAIHK	TITIN_MOUSE	Titin OS=Mus musculus OX=10090 GN=Ttn PE=1 SV=1	2308.77	915296	18855.8	8172.7	1241.6	768419	12622.8	3312.96	DDEVVTSSHLAIHKA	S20732	-39759.2	0.892602	0.973034	UDD>sham
Ttn	A2ASS6	ENSMUSG00000051747	KGDDEVVTSSHLAIHK	TITIN_MOUSE	Titin OS=Mus musculus OX=10090 GN=Ttn PE=1 SV=1	1278.74	636.133	0	2444.36	0	379.456	0	32317	DDEVVTSSHLAIHKA	S20732	7084.3	0.755679	0.926933	UDD>sham
Ttn	A2ASS6	ENSMUSG00000051747	TAESPEAKK	TITIN_MOUSE	Titin OS=Mus musculus OX=10090 GN=Ttn PE=1 SV=1	39851	28136.2	40479.6	104108	61438.6	54370.4	75318	151456	SVQKTAESPEAKKQE	S34623	32502.2	0.370498	0.737772	UDD>sham
Ttn	A2ASS6	ENSMUSG00000051747	DGSNIRESPK	TITIN_MOUSE	Titin OS=Mus musculus OX=10090 GN=Ttn PE=1 SV=1	29339.9	41367.3	39010.8	45762.2	85544.7	889493	868829	2.06468e+06	DGSNIRESPKHRFIA	S12950	938266	0.0492719	0.663305	UDD>sham
Ttn	A2ASS6	ENSMUSG00000051747	DGSNIRESPK	TITIN_MOUSE	Titin OS=Mus musculus OX=10090 GN=Ttn PE=1 SV=1	5527.61	6939.37	7805.84	8291.29	14685.1	288274	230665	497255	DGSNIRESPKHRFIA	S12950	250579	0.0381416	0.592121	UDD>sham
Ttn	A2ASS6	ENSMUSG00000051747	DGSNIRESPK	TITIN_MOUSE	Titin OS=Mus musculus OX=10090 GN=Ttn PE=1 SV=1	0	0	413.868	0	578989	1120.07	0	4691.17	DGSNIRESPKHRFIA	S12950	146097	0.331057	0.737772	UDD>sham
Ttn	A2ASS6	ENSMUSG00000051747	DGSNIRESPK	TITIN_MOUSE	Titin OS=Mus musculus OX=10090 GN=Ttn PE=1 SV=1	0	0	403.802	0	155651	0	0	912.501	DGSNIRESPKHRFIA	S12950	39040	0.389005	0.73793	UDD>sham
Ttn	A2ASS6	ENSMUSG00000051747	DGSNIRESPK	TITIN_MOUSE	Titin OS=Mus musculus OX=10090 GN=Ttn PE=1 SV=1	1147.18	8697.47	4562.05	20676.8	27649.2	127843	338020	7674.3	DGSNIRESPKHRFIA	S12950	116526	0.167606	0.737772	UDD>sham
Ttn	A2ASS6	ENSMUSG00000051747	DGSNIRESPK	TITIN_MOUSE	Titin OS=Mus musculus OX=10090 GN=Ttn PE=1 SV=1	0	0	1339.06	1511.74	0	2441.83	4361.29	69867.4	DGSNIRESPKHRFIA	S12950	18454.9	0.503021	0.798045	UDD>sham
Ttn	A2ASS6	ENSMUSG00000051747	FKDTITLK	TITIN_MOUSE	Titin OS=Mus musculus OX=10090 GN=Ttn PE=1 SV=1	636019	540822	503110	435957	420516	436848	226244	102887	VDVRFKDTITLKAGE	T23259	-232353	0.0365988	0.579876	UDD>sham
Ttn	A2ASS6	ENSMUSG00000051747	FKDTITLK	TITIN_MOUSE	Titin OS=Mus musculus OX=10090 GN=Ttn PE=1 SV=1	10115.6	0	18286.3	2640.9	2178.12	0	263490	360022	VDVRFKDTITLKAGE	T23259	148662	0.145647	0.737772	UDD>sham
Ttn	A2ASS6	ENSMUSG00000051747	IIPPKEEEVPPAEVYEEAEEPTPEEIPEEPPSIEEEEIVEEEEEEEEVLPPR	TITIN_MOUSE	Titin OS=Mus musculus OX=10090 GN=Ttn PE=1 SV=1	689824	1.07203e+06	816073	1.22738e+06	5.93178e+06	1.29015e+06	2.40011e+06	4.55936e+06	EVPPAEVYEEAEEPT	Y11166	2.59402e+06	0.0384405	0.593633	UDD>sham
Ttn	A2ASS6	ENSMUSG00000051747	AVTSPPRVK	TITIN_MOUSE	Titin OS=Mus musculus OX=10090 GN=Ttn PE=1 SV=1	457724	1.34535e+06	486085	452797	429512	558567	781844	211507	VIEKAVTSPPRVKSP	S34451	-190131	0.455646	0.768909	UDD>sham
Ttn	A2ASS6	ENSMUSG00000051747	EPGPPGTPFVTSISK	TITIN_MOUSE	Titin OS=Mus musculus OX=10090 GN=Ttn PE=1 SV=1	2.39839e+06	1.61551e+06	992715	1.44748e+06	1.692e+06	1.01632e+06	1.12472e+06	1.22407e+06	KEPGPPGTPFVTSIS	T26299	-349244	0.305332	0.737772	UDD>sham
Ttn	A2ASS6	ENSMUSG00000051747	RRSLGDMSDEELLLPIDDYLAMK	TITIN_MOUSE	Titin OS=Mus musculus OX=10090 GN=Ttn PE=1 SV=1	314051	296826	9793.85	44645.6	247198	6640.12	330709	1.05321e+06	YYRRRRRSLGDMSDE	S33875	243110	0.326596	0.737772	UDD>sham
Ttn	A2ASS6	ENSMUSG00000051747	RRSLGDMSDEELLLPIDDYLAMK	TITIN_MOUSE	Titin OS=Mus musculus OX=10090 GN=Ttn PE=1 SV=1	0	32739.3	519.342	626.986	11213	0	1924.09	184181	YYRRRRRSLGDMSDE	S33875	40858.2	0.426465	0.752775	UDD>sham
Ttn	A2ASS6	ENSMUSG00000051747	AGSSPPSKPTEYVTAR	TITIN_MOUSE	Titin OS=Mus musculus OX=10090 GN=Ttn PE=1 SV=1	1.09771e+06	793033	639208	904168	715630	615302	9706.66	901929	SKPTEYVTARMPVDP	T20974	-297888	0.195958	0.737772	UDD>sham
Ttn	A2ASS6	ENSMUSG00000051747	AGSSPPSKPTEYVTAR	TITIN_MOUSE	Titin OS=Mus musculus OX=10090 GN=Ttn PE=1 SV=1	12533	634.405	16307.3	3666.63	4732.32	765.91	671208	1260.74	SKPTEYVTARMPVDP	T20974	161206	0.352089	0.737772	UDD>sham
Ttn	A2ASS6	ENSMUSG00000051747	AGSSPPSKPTEYVTAR	TITIN_MOUSE	Titin OS=Mus musculus OX=10090 GN=Ttn PE=1 SV=1	222343	235542	41862.7	115474	179554	144716	0	130768	SKPTEYVTARMPVDP	T20974	-40045.9	0.535407	0.816003	UDD>sham
Ttn	A2ASS6	ENSMUSG00000051747	AGSSPPSKPTEYVTAR	TITIN_MOUSE	Titin OS=Mus musculus OX=10090 GN=Ttn PE=1 SV=1	211.664	72864.5	84435.1	41000	48844.9	66687.1	298.85	935.108	SKPTEYVTARMPVDP	T20974	-20436.3	0.540354	0.81964	UDD>sham
Ttn	A2ASS6	ENSMUSG00000051747	SSYSESSAVVAEYPFSPPGPPGTPK	TITIN_MOUSE	Titin OS=Mus musculus OX=10090 GN=Ttn PE=1 SV=1	4.70859e+06	2.96901e+06	2.61261e+06	3.36657e+06	3.03957e+06	2.59522e+06	2.70656e+06	3.3475e+06	SPPGPPGTPKVVHAT	T27381	-491978	0.329306	0.737772	UDD>sham
Ttn	A2ASS6	ENSMUSG00000051747	SSYSESSAVVAEYPFSPPGPPGTPK	TITIN_MOUSE	Titin OS=Mus musculus OX=10090 GN=Ttn PE=1 SV=1	4.70859e+06	2.96901e+06	2.61261e+06	3.36657e+06	3.03957e+06	2.59522e+06	2.70656e+06	3.3475e+06	ENRYGKSSYSESSAV	S27360	-491978	0.329306	0.737772	UDD>sham
Ttn	A2ASS6	ENSMUSG00000051747	FTLAVSPVDPPGTPDYIDVTR	TITIN_MOUSE	Titin OS=Mus musculus OX=10090 GN=Ttn PE=1 SV=1	1.36655e+06	1.01228e+06	271865	758395	32201	373246	742169	1.21372e+06	SPVDPPGTPDYIDVT	T29649	-261939	0.451635	0.766548	UDD>sham
Ttn	A2ASS6	ENSMUSG00000051747	FTLAVSPVDPPGTPDYIDVTR	TITIN_MOUSE	Titin OS=Mus musculus OX=10090 GN=Ttn PE=1 SV=1	1.36655e+06	1.01228e+06	271865	758395	32201	373246	742169	1.21372e+06	SKFTLAVSPVDPPGT	S29642	-261939	0.451635	0.766548	UDD>sham
Ttn	A2ASS6	ENSMUSG00000051747	FGISEPLTSPK	TITIN_MOUSE	Titin OS=Mus musculus OX=10090 GN=Ttn PE=1 SV=1	742133	652145	570202	688061	685252	492184	563322	599447	GISEPLTSPKMLAKF	S20869	-78083.9	0.204415	0.737772	UDD>sham
Ttn	A2ASS6	ENSMUSG00000051747	FGISEPLTSPK	TITIN_MOUSE	Titin OS=Mus musculus OX=10090 GN=Ttn PE=1 SV=1	742133	652145	570202	688061	685252	492184	563322	599447	FGISEPLTSPKMLAK	T20868	-78083.9	0.204415	0.737772	UDD>sham
Ttn	A2ASS6	ENSMUSG00000051747	VHTNATIR	TITIN_MOUSE	Titin OS=Mus musculus OX=10090 GN=Ttn PE=1 SV=1	223437	199248	113167	416138	205516	105004	144363	417513	DQWCRVHTNATIRNN	T31182	-19898.6	0.836209	0.955826	UDD>sham
Ttn	A2ASS6	ENSMUSG00000051747	DLVIEPDVRPAFSSYSVQVGQDLK	TITIN_MOUSE	Titin OS=Mus musculus OX=10090 GN=Ttn PE=1 SV=1	2.18191e+06	1.32979e+06	15491.7	1.69314e+06	304635	506923	42183.3	291820	DVRPAFSSYSVQVGQ	S25027	-1.01869e+06	0.0615101	0.734952	UDD>sham
Ttn	A2ASS6	ENSMUSG00000051747	DLVIEPDVRPAFSSYSVQVGQDLK	TITIN_MOUSE	Titin OS=Mus musculus OX=10090 GN=Ttn PE=1 SV=1	0	0	0	13549.1	208859	0	30561	0	DVRPAFSSYSVQVGQ	S25027	56467.8	0.317307	0.737772	UDD>sham
Ttn	A2ASS6	ENSMUSG00000051747	DLVIEPDVRPAFSSYSVQVGQDLK	TITIN_MOUSE	Titin OS=Mus musculus OX=10090 GN=Ttn PE=1 SV=1	0	0	396.363	0	0	0	135592	0	DVRPAFSSYSVQVGQ	S25027	33799	0.408286	0.743785	UDD>sham
Ttn	A2ASS6	ENSMUSG00000051747	AVNEAGVSKPSATVGPVIVK	TITIN_MOUSE	Titin OS=Mus musculus OX=10090 GN=Ttn PE=1 SV=1	1.11343e+06	1.01006e+06	39184.4	201546	1.07485e+06	638558	575189	145952	GVSKPSATVGPVIVK	T17894	17581.2	0.957745	0.98892	UDD>sham
Ttn	A2ASS6	ENSMUSG00000051747	AVNEAGVSKPSATVGPVIVK	TITIN_MOUSE	Titin OS=Mus musculus OX=10090 GN=Ttn PE=1 SV=1	0	823.718	34.0395	1.00036e+06	67.7249	39799.8	52607.7	654201	GVSKPSATVGPVIVK	T17894	-63636	0.82844	0.953232	UDD>sham
Ttn	A2ASS6	ENSMUSG00000051747	AVNEAGVSKPSATVGPVIVK	TITIN_MOUSE	Titin OS=Mus musculus OX=10090 GN=Ttn PE=1 SV=1	121854	111985	0	0	128981	4784.25	2567.01	0	GVSKPSATVGPVIVK	T17894	-24376.7	0.633043	0.869805	UDD>sham
Ttn	A2ASS6	ENSMUSG00000051747	KDTTPIK	TITIN_MOUSE	Titin OS=Mus musculus OX=10090 GN=Ttn PE=1 SV=1	323659	221200	101830	308152	18668.1	95223.8	152092	427324	TVSWKKDTTPIKQAE	T21122	-65383.3	0.535247	0.81592	UDD>sham
Ttn	A2ASS6	ENSMUSG00000051747	AGSDLVLDAAVGGKPEPK	TITIN_MOUSE	Titin OS=Mus musculus OX=10090 GN=Ttn PE=1 SV=1	1.03532e+06	950625	686015	743549	661650	740192	929050	1.12808e+06	LVTIRAGSDLVLDAA	S30852	10865.7	0.935272	0.982628	UDD>sham
Ttn	A2ASS6	ENSMUSG00000051747	IQSQTVGQGSDAHFR	TITIN_MOUSE	Titin OS=Mus musculus OX=10090 GN=Ttn PE=1 SV=1	568113	464997	336540	40927.7	704683	685157	25612.4	166466	KIFERIQSQTVGQGS	S2092	42835.3	0.837516	0.956088	UDD>sham
Ttn	A2ASS6	ENSMUSG00000051747	IQSQTVGQGSDAHFR	TITIN_MOUSE	Titin OS=Mus musculus OX=10090 GN=Ttn PE=1 SV=1	2131.17	11501.4	5283.15	481747	51177.2	26960	724302	564596	KIFERIQSQTVGQGS	S2092	216593	0.328481	0.737772	UDD>sham
Ttn	A2ASS6	ENSMUSG00000051747	IQSQTVGQGSDAHFR	TITIN_MOUSE	Titin OS=Mus musculus OX=10090 GN=Ttn PE=1 SV=1	0	0	0	158754	1400.44	0	293557	213850	KIFERIQSQTVGQGS	S2092	87513.5	0.331057	0.737772	UDD>sham
Ttn	A2ASS6	ENSMUSG00000051747	IQSQTVGQGSDAHFR	TITIN_MOUSE	Titin OS=Mus musculus OX=10090 GN=Ttn PE=1 SV=1	119144	114341	75985.4	9163.06	264196	150103	10660.7	86297.3	KIFERIQSQTVGQGS	S2092	48155.8	0.45199	0.766548	UDD>sham
Ttn	A2ASS6	ENSMUSG00000051747	IQSQTVGQGSDAHFR	TITIN_MOUSE	Titin OS=Mus musculus OX=10090 GN=Ttn PE=1 SV=1	568113	464997	336540	40927.7	704683	685157	25612.4	166466	FERIQSQTVGQGSDA	T2094	42835.3	0.837516	0.956088	UDD>sham
Ttn	A2ASS6	ENSMUSG00000051747	IQSQTVGQGSDAHFR	TITIN_MOUSE	Titin OS=Mus musculus OX=10090 GN=Ttn PE=1 SV=1	119144	114341	75985.4	9163.06	264196	150103	10660.7	86297.3	FERIQSQTVGQGSDA	T2094	48155.8	0.45199	0.766548	UDD>sham
Ttn	A2ASS6	ENSMUSG00000051747	IQSQTVGQGSDAHFR	TITIN_MOUSE	Titin OS=Mus musculus OX=10090 GN=Ttn PE=1 SV=1	650536	440783	404895	590692	419465	417195	478351	560050	SQTVGQGSDAHFRVR	S2099	-52961	0.462034	0.773149	UDD>sham
Ttn	A2ASS6	ENSMUSG00000051747	IQSQTVGQGSDAHFR	TITIN_MOUSE	Titin OS=Mus musculus OX=10090 GN=Ttn PE=1 SV=1	0	0	4397.56	4855.85	0	0	23456.9	26137.8	SQTVGQGSDAHFRVR	S2099	10085.3	0.655481	0.881295	UDD>sham
Ttn	A2ASS6	ENSMUSG00000051747	IQSQTVGQGSDAHFR	TITIN_MOUSE	Titin OS=Mus musculus OX=10090 GN=Ttn PE=1 SV=1	84909.8	87474.3	62753.9	17127.1	49626.8	59004.1	27752	0	SQTVGQGSDAHFRVR	S2099	-28970.6	0.346357	0.737772	UDD>sham
Ttn	A2ASS6	ENSMUSG00000051747	IQSQTVGQGSDAHFR	TITIN_MOUSE	Titin OS=Mus musculus OX=10090 GN=Ttn PE=1 SV=1	0	1049.1	20809.5	32379.1	0	0	21967.3	14150.7	SQTVGQGSDAHFRVR	S2099	-4529.93	0.845787	0.958665	UDD>sham
Ttn	A2ASS6	ENSMUSG00000051747	GRPIPNVSWSKPDTDLR	TITIN_MOUSE	Titin OS=Mus musculus OX=10090 GN=Ttn PE=1 SV=1	979242	892149	1.0735e+06	1.02671e+06	571818	761735	1.06305e+06	839026	GRPIPNVSWSKPDTD	S28008	-183993	0.128333	0.737772	UDD>sham
Ttn	A2ASS6	ENSMUSG00000051747	TSVSLAWSVPEDEGGSK	TITIN_MOUSE	Titin OS=Mus musculus OX=10090 GN=Ttn PE=1 SV=1	374808	1.91248e+06	1.76123e+06	1.9144e+06	1.70685e+06	1.49519e+06	1.37337e+06	2.04253e+06	TSVSLAWSVPEDEGG	S31843	163757	0.683203	0.894776	UDD>sham
Ttn	A2ASS6	ENSMUSG00000051747	TSVSLAWSVPEDEGGSK	TITIN_MOUSE	Titin OS=Mus musculus OX=10090 GN=Ttn PE=1 SV=1	2.00897e+06	11639.6	22250.3	0	5518.49	16851.2	10125.2	37355.4	TSVSLAWSVPEDEGG	S31843	-493252	0.337879	0.737772	UDD>sham
Ttn	A2ASS6	ENSMUSG00000051747	KPSPVLVLR	TITIN_MOUSE	Titin OS=Mus musculus OX=10090 GN=Ttn PE=1 SV=1	1.15658e+06	978321	828631	754008	787528	714202	815126	804664	PQFIKKPSPVLVLRN	S5756	-149006	0.144496	0.737772	UDD>sham
Ttn	A2ASS6	ENSMUSG00000051747	SSMTQLESSTSR	TITIN_MOUSE	Titin OS=Mus musculus OX=10090 GN=Ttn PE=1 SV=1	1.21511e+06	669861	822585	720086	732513	488055	509454	484790	SSFMGKSSMTQLESS	S35097	-303209	0.0584957	0.719465	UDD>sham
Ttn	A2ASS6	ENSMUSG00000051747	SSMTQLESSTSR	TITIN_MOUSE	Titin OS=Mus musculus OX=10090 GN=Ttn PE=1 SV=1	1.21511e+06	669861	822585	720086	732513	488055	509454	484790	SSSFMGKSSMTQLES	S35096	-303209	0.0584957	0.719465	UDD>sham
Ttn	A2ASS6	ENSMUSG00000051747	GTSLVVK	TITIN_MOUSE	Titin OS=Mus musculus OX=10090 GN=Ttn PE=1 SV=1	227988	170995	111047	149985	169375	100253	126025	115609	DSRVRGTSLVVKGLK	S32075	-37188.1	0.31329	0.737772	UDD>sham
Ttn	A2ASS6	ENSMUSG00000051747	NVHVEVYDRPSPPR	TITIN_MOUSE	Titin OS=Mus musculus OX=10090 GN=Ttn PE=1 SV=1	447456	823602	647008	760413	358041	645513	643208	756950	RNVHVEVYDRPSPPR	Y17284	-68691.9	0.570603	0.837366	UDD>sham
Ttn	A2ASS6	ENSMUSG00000051747	NVHVEVYDRPSPPR	TITIN_MOUSE	Titin OS=Mus musculus OX=10090 GN=Ttn PE=1 SV=1	797768	244992	522132	443108	425085	397562	320181	546294	RNVHVEVYDRPSPPR	Y17284	-79719.8	0.528782	0.811733	UDD>sham
Ttn	A2ASS6	ENSMUSG00000051747	RSDTGLYSITAVNNLGTASK	TITIN_MOUSE	Titin OS=Mus musculus OX=10090 GN=Ttn PE=1 SV=1	2.01717e+06	1.50122e+06	1.43636e+06	1.65258e+06	1.51895e+06	1.29306e+06	270860	1.32508e+06	VIPQSRRSDTGLYSI	S17978	-549845	0.108945	0.737772	UDD>sham
Ttn	A2ASS6	ENSMUSG00000051747	RSDTGLYSITAVNNLGTASK	TITIN_MOUSE	Titin OS=Mus musculus OX=10090 GN=Ttn PE=1 SV=1	6530.91	5584.09	2185.96	10990.4	990.864	17315.6	1.16841e+06	6177.43	VIPQSRRSDTGLYSI	S17978	291900	0.330252	0.737772	UDD>sham
Ttn	A2ASS6	ENSMUSG00000051747	RSDTGLYSITAVNNLGTASK	TITIN_MOUSE	Titin OS=Mus musculus OX=10090 GN=Ttn PE=1 SV=1	268371	1213.44	24028.9	24902.9	146958	0	0	0	VIPQSRRSDTGLYSI	S17978	-42889.7	0.574824	0.839767	UDD>sham
Ttn	A2ASS6	ENSMUSG00000051747	RSDTGLYSITAVNNLGTASK	TITIN_MOUSE	Titin OS=Mus musculus OX=10090 GN=Ttn PE=1 SV=1	2.01717e+06	1.50122e+06	1.43636e+06	1.65258e+06	1.51895e+06	1.29306e+06	270860	1.32508e+06	PQSRRSDTGLYSITA	T17980	-549845	0.108945	0.737772	UDD>sham
Ttn	A2ASS6	ENSMUSG00000051747	GRPTPEITWSK	TITIN_MOUSE	Titin OS=Mus musculus OX=10090 GN=Ttn PE=1 SV=1	424824	519992	313724	434819	449337	321652	241967	390064	IPFKGRPTPEITWSK	T25842	-72584.9	0.283751	0.737772	UDD>sham
Ttn	A2ASS6	ENSMUSG00000051747	GRPTPEITWSK	TITIN_MOUSE	Titin OS=Mus musculus OX=10090 GN=Ttn PE=1 SV=1	149004	478111	270620	337190	374817	301438	308109	27835.6	IPFKGRPTPEITWSK	T25842	-55681.2	0.597736	0.851341	UDD>sham
Ttn	A2ASS6	ENSMUSG00000051747	NRSSVTLYVNAPEPPQVLQELQPVTVQSGKPAR	TITIN_MOUSE	Titin OS=Mus musculus OX=10090 GN=Ttn PE=1 SV=1	661156	516470	761740	327866	8.3522e+06	1.05553e+07	6.82479e+06	7.55068e+06	GRNRSSVTLYVNAPE	T3236	7.75393e+06	3.23889e-05	0.015166	UDD>sham
Ttn	A2ASS6	ENSMUSG00000051747	NRSSVTLYVNAPEPPQVLQELQPVTVQSGKPAR	TITIN_MOUSE	Titin OS=Mus musculus OX=10090 GN=Ttn PE=1 SV=1	661156	516470	761740	327866	8.3522e+06	1.05553e+07	6.82479e+06	7.55068e+06	FVAGRNRSSVTLYVN	S3233	7.75393e+06	3.23889e-05	0.015166	UDD>sham
Ttn	A2ASS6	ENSMUSG00000051747	NRSSVTLYVNAPEPPQVLQELQPVTVQSGKPAR	TITIN_MOUSE	Titin OS=Mus musculus OX=10090 GN=Ttn PE=1 SV=1	2279.7	13207.5	12811.9	18008	74584.5	1.5348e+06	58875.2	66865.9	FVAGRNRSSVTLYVN	S3233	422203	0.270514	0.737772	UDD>sham
Ttn	A2ASS6	ENSMUSG00000051747	NRSSVTLYVNAPEPPQVLQELQPVTVQSGKPAR	TITIN_MOUSE	Titin OS=Mus musculus OX=10090 GN=Ttn PE=1 SV=1	3096.82	4726.62	14890.8	7701.17	193343	68633.2	617504	403009	FVAGRNRSSVTLYVN	S3233	313019	0.0336292	0.549311	UDD>sham
Ttn	A2ASS6	ENSMUSG00000051747	TQQEMLYQTQMSTFIQEPK	TITIN_MOUSE	Titin OS=Mus musculus OX=10090 GN=Ttn PE=1 SV=1	492364	563859	421798	517126	3.44561e+06	1.49208e+06	1.00598e+06	2.97274e+06	MLYQTQMSTFIQEPK	S1196	1.73032e+06	0.0186041	0.4303	UDD>sham
Ttn	A2ASS6	ENSMUSG00000051747	TQQEMLYQTQMSTFIQEPK	TITIN_MOUSE	Titin OS=Mus musculus OX=10090 GN=Ttn PE=1 SV=1	8497.62	68504.7	62241.3	45965.4	632778	302675	154966	666779	MLYQTQMSTFIQEPK	S1196	392997	0.0159892	0.392296	UDD>sham
Ttn	A2ASS6	ENSMUSG00000051747	LGVTSVSK	TITIN_MOUSE	Titin OS=Mus musculus OX=10090 GN=Ttn PE=1 SV=1	367973	229637	13381.7	221439	232119	169111	13959.6	192699	PEKLGVTSVSKDSVS	S28174	-56135.9	0.535363	0.815999	UDD>sham
Ttn	A2ASS6	ENSMUSG00000051747	EPGPPGTPFVTAISK	TITIN_MOUSE	Titin OS=Mus musculus OX=10090 GN=Ttn PE=1 SV=1	1.81807e+06	1.33836e+06	845721	1.14635e+06	1.12627e+06	888613	1.00139e+06	1.04266e+06	KEPGPPGTPFVTAIS	T25217	-272390	0.220823	0.737772	UDD>sham
Ttn	A2ASS6	ENSMUSG00000051747	VRAEPTPSPQFPFADMPPPDTYK	TITIN_MOUSE	Titin OS=Mus musculus OX=10090 GN=Ttn PE=1 SV=1	3.26112e+06	2.60066e+06	3.20868e+06	4.22902e+06	2.11909e+06	2.87769e+06	2.52545e+06	4.99964e+06	VRAEPTPSPQFPFAD	S879	-194405	0.787505	0.939539	UDD>sham
Ttn	A2ASS6	ENSMUSG00000051747	SQMTETRESLSTYEHYASAEMK	TITIN_MOUSE	Titin OS=Mus musculus OX=10090 GN=Ttn PE=1 SV=1	421505	49112.9	13394.7	39215.9	181753	43989.3	4.21654e+06	90885.9	VKSQMTETRESLSTY	T34310	1.00248e+06	0.345271	0.737772	UDD>sham
Ttn	A2ASS6	ENSMUSG00000051747	SQMTETRESLSTYEHYASAEMK	TITIN_MOUSE	Titin OS=Mus musculus OX=10090 GN=Ttn PE=1 SV=1	5717.34	2538.67	0	23558.4	1403.34	983.09	1.24467e+06	14458.7	VKSQMTETRESLSTY	T34310	307425	0.336387	0.737772	UDD>sham
Ttn	A2ASS6	ENSMUSG00000051747	AGSTFTIDVPISGRPAPK	TITIN_MOUSE	Titin OS=Mus musculus OX=10090 GN=Ttn PE=1 SV=1	323587	559534	19586.1	1.33956e+06	658083	790690	787213	1.32592e+06	LITCKAGSTFTIDVP	S30452	329909	0.31755	0.737772	UDD>sham
Ttn	A2ASS6	ENSMUSG00000051747	AGSTFTIDVPISGRPAPK	TITIN_MOUSE	Titin OS=Mus musculus OX=10090 GN=Ttn PE=1 SV=1	1.42798e+06	157272	925847	4699.33	918305	92865.6	1772.1	5337.9	LITCKAGSTFTIDVP	S30452	-374380	0.36354	0.737772	UDD>sham
Ttn	A2ASS6	ENSMUSG00000051747	TWSVVSHK	TITIN_MOUSE	Titin OS=Mus musculus OX=10090 GN=Ttn PE=1 SV=1	354063	393071	262968	388318	345555	230687	221821	267869	DATKRTWSVVSHKCS	S29202	-83122.2	0.105953	0.737772	UDD>sham
Ttn	A2ASS6	ENSMUSG00000051747	IGGSPEIK	TITIN_MOUSE	Titin OS=Mus musculus OX=10090 GN=Ttn PE=1 SV=1	94960.5	174571	125455	151616	245387	269463	331955	332538	YECKIGGSPEIKVLW	S8220	158185	0.00260143	0.136921	UDD>sham
Ttn	A2ASS6	ENSMUSG00000051747	LPYTTPGPPSTPWVSNVTR	TITIN_MOUSE	Titin OS=Mus musculus OX=10090 GN=Ttn PE=1 SV=1	1.19375e+06	891877	838488	1.18876e+06	985001	876311	710286	1.18583e+06	TTPGPPSTPWVSNVT	T28464	-88862.8	0.52647	0.810685	UDD>sham
Ttn	A2ASS6	ENSMUSG00000051747	LPYTTPGPPSTPWVSNVTR	TITIN_MOUSE	Titin OS=Mus musculus OX=10090 GN=Ttn PE=1 SV=1	623253	850743	690144	697168	730860	775267	651321	723673	TTPGPPSTPWVSNVT	T28464	4953.17	0.932061	0.982112	UDD>sham
Ttn	A2ASS6	ENSMUSG00000051747	LPYTTPGPPSTPWVSNVTR	TITIN_MOUSE	Titin OS=Mus musculus OX=10090 GN=Ttn PE=1 SV=1	1.19375e+06	891877	838488	1.18876e+06	985001	876311	710286	1.18583e+06	YTTPGPPSTPWVSNV	S28463	-88862.8	0.52647	0.810685	UDD>sham
Ttn	A2ASS6	ENSMUSG00000051747	LPYTTPGPPSTPWVSNVTR	TITIN_MOUSE	Titin OS=Mus musculus OX=10090 GN=Ttn PE=1 SV=1	623253	850743	690144	697168	730860	775267	651321	723673	YTTPGPPSTPWVSNV	S28463	4953.17	0.932061	0.982112	UDD>sham
Ttn	A2ASS6	ENSMUSG00000051747	STPLDSKPVVVQYPFKEPGPPGTPFVTSISK	TITIN_MOUSE	Titin OS=Mus musculus OX=10090 GN=Ttn PE=1 SV=1	20727.4	1.35724e+06	1.60522e+06	2.51752e+06	47320.6	1.76688e+06	70351.3	282620	KEPGPPGTPFVTSIS	T26299	-833385	0.230295	0.737772	UDD>sham
Ttn	A2ASS6	ENSMUSG00000051747	STPLDSKPVVVQYPFKEPGPPGTPFVTSISK	TITIN_MOUSE	Titin OS=Mus musculus OX=10090 GN=Ttn PE=1 SV=1	121441	15133.3	15539.9	12641.7	189573	13649.8	410118	2.73053e+06	KEPGPPGTPFVTSIS	T26299	794778	0.235468	0.737772	UDD>sham
Ttn	A2ASS6	ENSMUSG00000051747	STPLDSKPVVVQYPFKEPGPPGTPFVTSISK	TITIN_MOUSE	Titin OS=Mus musculus OX=10090 GN=Ttn PE=1 SV=1	3637.51	320299	298398	39108.3	1274.93	176478	10917.9	0	KEPGPPGTPFVTSIS	T26299	-118193	0.242688	0.737772	UDD>sham
Ttn	A2ASS6	ENSMUSG00000051747	STPLDSKPVVVQYPFKEPGPPGTPFVTSISK	TITIN_MOUSE	Titin OS=Mus musculus OX=10090 GN=Ttn PE=1 SV=1	0	1800.71	3065.27	0	67736.8	797.322	3789.62	0	KEPGPPGTPFVTSIS	T26299	16864.4	0.536296	0.81655	UDD>sham
Ttn	A2ASS6	ENSMUSG00000051747	LSEYKSELDYMSK	TITIN_MOUSE	Titin OS=Mus musculus OX=10090 GN=Ttn PE=1 SV=1	561925	344321	338220	552984	712127	71066.2	9919.46	22688.6	QRLSEYKSELDYMSK	S34009	-245412	0.203931	0.737772	UDD>sham
Ttn	A2ASS6	ENSMUSG00000051747	LSEYKSELDYMSK	TITIN_MOUSE	Titin OS=Mus musculus OX=10090 GN=Ttn PE=1 SV=1	568089	467310	486085	787524	829796	159757	30224.5	42394.6	QRLSEYKSELDYMSK	S34009	-311709	0.158194	0.737772	UDD>sham
Ttn	A2ASS6	ENSMUSG00000051747	LSEYKSELDYMSK	TITIN_MOUSE	Titin OS=Mus musculus OX=10090 GN=Ttn PE=1 SV=1	12785.7	908.946	8159.7	32785.4	2120.39	299691	361752	426105	QRLSEYKSELDYMSK	S34009	258757	0.0277884	0.512061	UDD>sham
Ttn	A2ASS6	ENSMUSG00000051747	LSEYKSELDYMSK	TITIN_MOUSE	Titin OS=Mus musculus OX=10090 GN=Ttn PE=1 SV=1	4064.88	17039	18492.2	61668.2	2687.96	362164	496684	662195	QRLSEYKSELDYMSK	S34009	355617	0.0365701	0.579876	UDD>sham
Ttn	A2ASS6	ENSMUSG00000051747	VLDRPGPPEGPLAVSDVTSEK	TITIN_MOUSE	Titin OS=Mus musculus OX=10090 GN=Ttn PE=1 SV=1	1.07128e+06	812562	684076	871485	855172	635898	729758	725105	LAVSDVTSEKCVLSW	S23358	-123367	0.21765	0.737772	UDD>sham
Ttn	A2ASS6	ENSMUSG00000051747	HSDAGEYTFVAGR	TITIN_MOUSE	Titin OS=Mus musculus OX=10090 GN=Ttn PE=1 SV=1	247839	474843	115243	146535	350597	363432	12431.4	231476	FISETRHSDAGEYTF	S3219	-6630.58	0.954416	0.988219	UDD>sham
Ttn	A2ASS6	ENSMUSG00000051747	HSDAGEYTFVAGR	TITIN_MOUSE	Titin OS=Mus musculus OX=10090 GN=Ttn PE=1 SV=1	231612	249208	95282.9	137552	287108	173736	9709.37	220326	FISETRHSDAGEYTF	S3219	-5693.89	0.937264	0.983304	UDD>sham
Ttn	A2ASS6	ENSMUSG00000051747	VIDKPTDTLNITK	TITIN_MOUSE	Titin OS=Mus musculus OX=10090 GN=Ttn PE=1 SV=1	13300.3	227535	132249	159895	210839	134841	136566	239099	VIDKPTDTLNITKEE	T17234	47091.3	0.410738	0.744228	UDD>sham
Ttn	A2ASS6	ENSMUSG00000051747	VIDKPTDTLNITK	TITIN_MOUSE	Titin OS=Mus musculus OX=10090 GN=Ttn PE=1 SV=1	13300.3	227535	132249	159895	210839	134841	136566	239099	EKVIDKPTDTLNITK	T17232	47091.3	0.410738	0.744228	UDD>sham
Ttn	A2ASS6	ENSMUSG00000051747	FRVTGLTEGHSYEFR	TITIN_MOUSE	Titin OS=Mus musculus OX=10090 GN=Ttn PE=1 SV=1	6502.13	9937.42	14470.5	1.89898e+06	6789.92	16211.6	1.31023e+06	2.25006e+06	TDLRFRVTGLTEGHS	T26753	413349	0.568645	0.835857	UDD>sham
Ttn	A2ASS6	ENSMUSG00000051747	TTATFIAK	TITIN_MOUSE	Titin OS=Mus musculus OX=10090 GN=Ttn PE=1 SV=1	322494	241684	164855	203773	146322	193710	198654	216398	IRVVEKTTATFIAKV	T9358	-44430.7	0.312892	0.737772	UDD>sham
Ttn	A2ASS6	ENSMUSG00000051747	VASIEIGPVSGQIMHAIGEEGGYVK	TITIN_MOUSE	Titin OS=Mus musculus OX=10090 GN=Ttn PE=1 SV=1	3.6193e+06	2.55517e+06	2.10847e+06	2.52254e+06	1.73536e+06	1.58103e+06	1.69612e+06	1.95645e+06	VAKVKVASIEIGPVS	S33353	-959128	0.0208523	0.448342	UDD>sham
Ttn	A2ASS6	ENSMUSG00000051747	KITPEEK	TITIN_MOUSE	Titin OS=Mus musculus OX=10090 GN=Ttn PE=1 SV=1	175876	154813	6166.91	283086	247065	37407	139917	528536	PEVPKKITPEEKVRE	T11438	83245.7	0.499614	0.795697	UDD>sham
Ttn	A2ASS6	ENSMUSG00000051747	KITPEEK	TITIN_MOUSE	Titin OS=Mus musculus OX=10090 GN=Ttn PE=1 SV=1	47607.5	49190.1	140519	131239	45068.5	243420	157021	97169	PEVPKKITPEEKVRE	T11438	43530.8	0.427825	0.753369	UDD>sham
Ttn	A2ASS6	ENSMUSG00000051747	AENEAGVGHPSEPTEILSIEDPTSPPSPPLDLHVTDAGR	TITIN_MOUSE	Titin OS=Mus musculus OX=10090 GN=Ttn PE=1 SV=1	1.52502e+06	2.72451e+06	2.22911e+06	1.86713e+06	3.44259e+06	2.75913e+06	2.68828e+06	2.51693e+06	EDPTSPPSPPLDLHV	S16075	765289	0.0467711	0.648061	UDD>sham
Ttn	A2ASS6	ENSMUSG00000051747	AENEAGVGHPSEPTEILSIEDPTSPPSPPLDLHVTDAGR	TITIN_MOUSE	Titin OS=Mus musculus OX=10090 GN=Ttn PE=1 SV=1	1.52502e+06	2.72451e+06	2.22911e+06	1.86713e+06	3.44259e+06	2.75913e+06	2.68828e+06	2.51693e+06	LSIEDPTSPPSPPLD	S16072	765289	0.0467711	0.648061	UDD>sham
Ttn	A2ASS6	ENSMUSG00000051747	AENEAGVGHPSEPTEILSIEDPTSPPSPPLDLHVTDAGR	TITIN_MOUSE	Titin OS=Mus musculus OX=10090 GN=Ttn PE=1 SV=1	1.52502e+06	2.72451e+06	2.22911e+06	1.86713e+06	3.44259e+06	2.75913e+06	2.68828e+06	2.51693e+06	ILSIEDPTSPPSPPL	T16071	765289	0.0467711	0.648061	UDD>sham
Ttn	A2ASS6	ENSMUSG00000051747	VLDRPGPPEGPLAVSDVTSEK	TITIN_MOUSE	Titin OS=Mus musculus OX=10090 GN=Ttn PE=1 SV=1	909351	772707	422223	618237	737553	615129	445044	749772	PEGPLAVSDVTSEKC	S23354	-43755.5	0.731833	0.917615	UDD>sham
Ttn	A2ASS6	ENSMUSG00000051747	ITDVSSDR	TITIN_MOUSE	Titin OS=Mus musculus OX=10090 GN=Ttn PE=1 SV=1	474366	315318	302948	331129	373504	247956	295633	283086	NLKITDVSSDRCTIR	S20098	-55895.7	0.303401	0.737772	UDD>sham
Ttn	A2ASS6	ENSMUSG00000051747	ITDVSSDR	TITIN_MOUSE	Titin OS=Mus musculus OX=10090 GN=Ttn PE=1 SV=1	474366	315318	302948	331129	373504	247956	295633	283086	PVRNLKITDVSSDRC	T20095	-55895.7	0.303401	0.737772	UDD>sham
Ttn	A2ASS6	ENSMUSG00000051747	KDSVLLVWEPPIIDGGAK	TITIN_MOUSE	Titin OS=Mus musculus OX=10090 GN=Ttn PE=1 SV=1	2.35065e+06	1.47525e+06	1.14036e+06	2.18197e+06	1.68258e+06	1.09968e+06	1.07296e+06	1.6422e+06	VKEVRKDSVLLVWEP	S25920	-412700	0.237381	0.737772	UDD>sham
Ttn	A2ASS6	ENSMUSG00000051747	KDSVLLVWEPPIIDGGAK	TITIN_MOUSE	Titin OS=Mus musculus OX=10090 GN=Ttn PE=1 SV=1	452002	358287	114132	324082	366910	146613	92350.1	0	VKEVRKDSVLLVWEP	S25920	-160657	0.165134	0.737772	UDD>sham
Ttn	A2ASS6	ENSMUSG00000051747	VAGSSPISIAWFHEK	TITIN_MOUSE	Titin OS=Mus musculus OX=10090 GN=Ttn PE=1 SV=1	795494	468135	443522	620817	460525	542497	541827	993580	LECKVAGSSPISIAW	S6714	52615.1	0.720373	0.911275	UDD>sham
Ttn	A2ASS6	ENSMUSG00000051747	VAGSSPISIAWFHEK	TITIN_MOUSE	Titin OS=Mus musculus OX=10090 GN=Ttn PE=1 SV=1	616695	462720	614609	443478	328150	428479	518039	697433	LECKVAGSSPISIAW	S6714	-41350.3	0.659558	0.882994	UDD>sham
Ttn	A2ASS6	ENSMUSG00000051747	IELSPSMEAPKIFER	TITIN_MOUSE	Titin OS=Mus musculus OX=10090 GN=Ttn PE=1 SV=1	244768	1.51909e+06	13384.6	7505.5	849930	147157	2721.51	6587.12	ERIELSPSMEAPKIF	S2080	-194588	0.639373	0.873458	UDD>sham
Ttn	A2ASS6	ENSMUSG00000051747	IELSPSMEAPKIFER	TITIN_MOUSE	Titin OS=Mus musculus OX=10090 GN=Ttn PE=1 SV=1	966064	40988.6	193753	1.3583e+06	2853.39	531189	18945.4	87993.4	ERIELSPSMEAPKIF	S2080	-479532	0.183846	0.737772	UDD>sham
Ttn	A2ASS6	ENSMUSG00000051747	IELSPSMEAPKIFER	TITIN_MOUSE	Titin OS=Mus musculus OX=10090 GN=Ttn PE=1 SV=1	13978.3	370.189	113378	168.085	2594.34	0.109729	729743	733590	ERIELSPSMEAPKIF	S2080	334508	0.147783	0.737772	UDD>sham
Ttn	A2ASS6	ENSMUSG00000051747	IELSPSMEAPKIFER	TITIN_MOUSE	Titin OS=Mus musculus OX=10090 GN=Ttn PE=1 SV=1	18964.8	581506	2530.13	4659.86	313962	22404.7	5034.71	0	ERIELSPSMEAPKIF	S2080	-66564.8	0.683799	0.894976	UDD>sham
Ttn	A2ASS6	ENSMUSG00000051747	IELSPSMEAPKIFER	TITIN_MOUSE	Titin OS=Mus musculus OX=10090 GN=Ttn PE=1 SV=1	101273	75450.4	2277.21	4246.01	24271.8	74346.7	0	3530.13	ERIELSPSMEAPKIF	S2080	-20274.4	0.586918	0.844812	UDD>sham
Ttn	A2ASS6	ENSMUSG00000051747	VGESFALTGR	TITIN_MOUSE	Titin OS=Mus musculus OX=10090 GN=Ttn PE=1 SV=1	27096	483151	396827	580015	489797	308161	410719	469004	LTVRVGESFALTGRY	S18624	47648.2	0.711635	0.907754	UDD>sham
Ttn	A2ASS6	ENSMUSG00000051747	VGESFALTGR	TITIN_MOUSE	Titin OS=Mus musculus OX=10090 GN=Ttn PE=1 SV=1	636779	19724.5	19267.5	20202.4	14551.9	20654.7	3830.05	8309.41	LTVRVGESFALTGRY	S18624	-162157	0.313881	0.737772	UDD>sham
Ttn	A2ASS6	ENSMUSG00000051747	VNKTPIADLK	TITIN_MOUSE	Titin OS=Mus musculus OX=10090 GN=Ttn PE=1 SV=1	375518	308249	289818	262084	267789	240807	281789	308445	KWVRVNKTPIADLKF	T19544	-34209.9	0.344763	0.737772	UDD>sham
Ttn	A2ASS6	ENSMUSG00000051747	ETTRVNVASSK	TITIN_MOUSE	Titin OS=Mus musculus OX=10090 GN=Ttn PE=1 SV=1	215044	154661	1124.48	197777	1972.42	209272	175252	259954	GQVLRETTRVNVASS	T27228	19460.7	0.799886	0.942806	UDD>sham
Ttn	A2ASS6	ENSMUSG00000051747	ETTRVNVASSK	TITIN_MOUSE	Titin OS=Mus musculus OX=10090 GN=Ttn PE=1 SV=1	177965	160775	337.296	195721	1.66214	183387	189188	259938	GQVLRETTRVNVASS	T27228	24429.2	0.742311	0.922079	UDD>sham
Ttn	A2ASS6	ENSMUSG00000051747	ETTRVNVASSK	TITIN_MOUSE	Titin OS=Mus musculus OX=10090 GN=Ttn PE=1 SV=1	870.531	1642.06	136367	1095.68	339420	565.904	278.387	802.029	GQVLRETTRVNVASS	T27228	50272.8	0.592687	0.848501	UDD>sham
Ttn	A2ASS6	ENSMUSG00000051747	ETTRVNVASSK	TITIN_MOUSE	Titin OS=Mus musculus OX=10090 GN=Ttn PE=1 SV=1	0	1021.88	123620	1943.39	299183	665.535	675.342	920.905	GQVLRETTRVNVASS	T27228	43714.8	0.601334	0.853905	UDD>sham
Ttn	A2ASS6	ENSMUSG00000051747	KDSGDYTITAENSSGSK	TITIN_MOUSE	Titin OS=Mus musculus OX=10090 GN=Ttn PE=1 SV=1	4712.67	533300	479920	598746	581560	452611	2562.14	1815.28	FSVNRKDSGDYTITA	S21152	-144533	0.483395	0.786262	UDD>sham
Ttn	A2ASS6	ENSMUSG00000051747	KDSGDYTITAENSSGSK	TITIN_MOUSE	Titin OS=Mus musculus OX=10090 GN=Ttn PE=1 SV=1	738722	20026.5	0	48871	6872.88	694.012	403943	544382	FSVNRKDSGDYTITA	S21152	37068.2	0.869716	0.966098	UDD>sham
Ttn	A2ASS6	ENSMUSG00000051747	KDSGDYTITAENSSGSK	TITIN_MOUSE	Titin OS=Mus musculus OX=10090 GN=Ttn PE=1 SV=1	0	349787	293300	376582	295770	253270	0	0	FSVNRKDSGDYTITA	S21152	-117657	0.339664	0.737772	UDD>sham
Ttn	A2ASS6	ENSMUSG00000051747	KDSGDYTITAENSSGSK	TITIN_MOUSE	Titin OS=Mus musculus OX=10090 GN=Ttn PE=1 SV=1	256423	0	0	0	0	0	288146	260487	FSVNRKDSGDYTITA	S21152	73052.5	0.488316	0.789483	UDD>sham
Ttn	A2ASS6	ENSMUSG00000051747	KDSGDYTITAENSSGSK	TITIN_MOUSE	Titin OS=Mus musculus OX=10090 GN=Ttn PE=1 SV=1	4712.67	533300	479920	598746	581560	452611	2562.14	1815.28	RKDSGDYTITAENSS	T21156	-144533	0.483395	0.786262	UDD>sham
Ttn	A2ASS6	ENSMUSG00000051747	KDSGDYTITAENSSGSK	TITIN_MOUSE	Titin OS=Mus musculus OX=10090 GN=Ttn PE=1 SV=1	0	349787	293300	376582	295770	253270	0	0	RKDSGDYTITAENSS	T21156	-117657	0.339664	0.737772	UDD>sham
Ttn	A2ASS6	ENSMUSG00000051747	APPIEPAPTPIAAPVTAPVVGK	TITIN_MOUSE	Titin OS=Mus musculus OX=10090 GN=Ttn PE=1 SV=1	248530	448528	313418	370468	1.75464e+06	1.24865e+06	1.24041e+06	1.60763e+06	PPIEPAPTPIAAPVT	T12832	1.11759e+06	8.86495e-05	0.0214373	UDD>sham
Ttn	A2ASS6	ENSMUSG00000051747	APPIEPAPTPIAAPVTAPVVGK	TITIN_MOUSE	Titin OS=Mus musculus OX=10090 GN=Ttn PE=1 SV=1	10471	116524	2224.32	3358.04	699319	408888	412013	288386	PPIEPAPTPIAAPVT	T12832	419007	0.00270557	0.140288	UDD>sham
Ttn	A2ASS6	ENSMUSG00000051747	AEDPVFLPSPPSKPK	TITIN_MOUSE	Titin OS=Mus musculus OX=10090 GN=Ttn PE=1 SV=1	36376.3	219340	258829	381616	214802	219897	36210	144148	VFLPSPPSKPKIVDS	S27877	-70276.4	0.422186	0.750775	UDD>sham
Ttn	A2ASS6	ENSMUSG00000051747	AEDPVFLPSPPSKPK	TITIN_MOUSE	Titin OS=Mus musculus OX=10090 GN=Ttn PE=1 SV=1	68614.8	133173	51082.6	19403	176126	90580	4148.76	5689.78	VFLPSPPSKPKIVDS	S27877	1067.75	0.983504	0.995854	UDD>sham
Ttn	A2ASS6	ENSMUSG00000051747	AEDPVFLPSPPSKPK	TITIN_MOUSE	Titin OS=Mus musculus OX=10090 GN=Ttn PE=1 SV=1	28897.7	99620	218415	273440	83148.7	79610.5	357762	422859	VFLPSPPSKPKIVDS	S27877	80751.9	0.46094	0.772159	UDD>sham
Ttn	A2ASS6	ENSMUSG00000051747	AEDPVFLPSPPSKPK	TITIN_MOUSE	Titin OS=Mus musculus OX=10090 GN=Ttn PE=1 SV=1	586864	0	2236.59	1467.39	0	7689.93	0	3807.59	VFLPSPPSKPKIVDS	S27877	-144768	0.341668	0.737772	UDD>sham
Ttn	A2ASS6	ENSMUSG00000051747	ATKTPVSDLR	TITIN_MOUSE	Titin OS=Mus musculus OX=10090 GN=Ttn PE=1 SV=1	187534	113604	135797	105504	168496	120973	84943.4	111895	RWVRATKTPVSDLRC	T22413	-14032.7	0.672086	0.890045	UDD>sham
Ttn	A2ASS6	ENSMUSG00000051747	DPFDKPSQPGELEILSISK	TITIN_MOUSE	Titin OS=Mus musculus OX=10090 GN=Ttn PE=1 SV=1	792082	475832	337348	807007	536432	299498	252152	637455	PGELEILSISKDSVT	S32230	-171683	0.274073	0.737772	UDD>sham
Ttn	A2ASS6	ENSMUSG00000051747	DPFDKPSQPGELEILSISK	TITIN_MOUSE	Titin OS=Mus musculus OX=10090 GN=Ttn PE=1 SV=1	9313.68	11657.8	0	11658.1	16977.8	0	1.28947	4382.12	PGELEILSISKDSVT	S32230	-2817.11	0.897091	0.974364	UDD>sham
Ttn	A2ASS6	ENSMUSG00000051747	VSIQVSDR	TITIN_MOUSE	Titin OS=Mus musculus OX=10090 GN=Ttn PE=1 SV=1	258859	230255	141539	114967	195854	152816	150469	134798	CKVSIQVSDRIIPPS	S8564	-27921	0.516418	0.804577	UDD>sham
Ttn	A2ASS6	ENSMUSG00000051747	MFISETRHSDAGEYTFVAGR	TITIN_MOUSE	Titin OS=Mus musculus OX=10090 GN=Ttn PE=1 SV=1	34942.9	1.26758e+06	888747	1.4668e+06	41964.4	1.19953e+06	1.29563e+06	1.85398e+06	FISETRHSDAGEYTF	S3219	183258	0.710656	0.907251	UDD>sham
Ttn	A2ASS6	ENSMUSG00000051747	MFISETRHSDAGEYTFVAGR	TITIN_MOUSE	Titin OS=Mus musculus OX=10090 GN=Ttn PE=1 SV=1	1.77987e+06	168528	147616	49083.5	1.7723e+06	181361	96163.7	53906.8	FISETRHSDAGEYTF	S3219	-10343.3	0.985857	0.996322	UDD>sham
Ttn	A2ASS6	ENSMUSG00000051747	MFISETRHSDAGEYTFVAGR	TITIN_MOUSE	Titin OS=Mus musculus OX=10090 GN=Ttn PE=1 SV=1	9322.37	124506	99565.8	108090	2556.72	141875	42780.3	80290.5	FISETRHSDAGEYTF	S3219	-18495.4	0.679041	0.892366	UDD>sham
Ttn	A2ASS6	ENSMUSG00000051747	MFISETRHSDAGEYTFVAGR	TITIN_MOUSE	Titin OS=Mus musculus OX=10090 GN=Ttn PE=1 SV=1	264148	21271.6	15724.6	4234.94	258422	22802.2	23029.7	4520.33	FISETRHSDAGEYTF	S3219	848.761	0.992391	0.997798	UDD>sham
Ttn	A2ASS6	ENSMUSG00000051747	ANLLANNEYYFR	TITIN_MOUSE	Titin OS=Mus musculus OX=10090 GN=Ttn PE=1 SV=1	405732	960985	39439.7	756058	741635	597123	530460	1.22918e+06	LLANNEYYFRVCAEN	Y19860	234047	0.375043	0.737772	UDD>sham
Ttn	A2ASS6	ENSMUSG00000051747	ANLLANNEYYFR	TITIN_MOUSE	Titin OS=Mus musculus OX=10090 GN=Ttn PE=1 SV=1	135348	0	0	414.975	0	0	0	0	LLANNEYYFRVCAEN	Y19860	-33940.8	0.405531	0.742971	UDD>sham
Ttn	A2ASS6	ENSMUSG00000051747	VPAPAEVPVTPPTLVSGLK	TITIN_MOUSE	Titin OS=Mus musculus OX=10090 GN=Ttn PE=1 SV=1	609999	545990	289521	540605	1.85018e+06	1.55645e+06	1.48089e+06	2.17843e+06	APAEVPVTPPTLVSG	T944	1.26996e+06	0.000172474	0.0319222	UDD>sham
Ttn	A2ASS6	ENSMUSG00000051747	VPAPAEVPVTPPTLVSGLK	TITIN_MOUSE	Titin OS=Mus musculus OX=10090 GN=Ttn PE=1 SV=1	562204	681002	335051	452638	1.98561e+06	1.73611e+06	2.09159e+06	2.63684e+06	APAEVPVTPPTLVSG	T944	1.60481e+06	0.000108925	0.0240866	UDD>sham
Ttn	A2ASS6	ENSMUSG00000051747	VPAPAEVPVTPPTLVSGLK	TITIN_MOUSE	Titin OS=Mus musculus OX=10090 GN=Ttn PE=1 SV=1	1957.3	11507.4	0	1653.7	52610.8	68432.1	60230.7	7727.77	APAEVPVTPPTLVSG	T944	43470.8	0.119712	0.737772	UDD>sham
Ttn	A2ASS6	ENSMUSG00000051747	VPAPAEVPVTPPTLVSGLK	TITIN_MOUSE	Titin OS=Mus musculus OX=10090 GN=Ttn PE=1 SV=1	0	1558.83	3543.06	0	250252	55590.3	75141.1	3710.53	APAEVPVTPPTLVSG	T944	94897.9	0.131052	0.737772	UDD>sham
Ttn	A2ASS6	ENSMUSG00000051747	VPAPAEVPVTPPTLVSGLK	TITIN_MOUSE	Titin OS=Mus musculus OX=10090 GN=Ttn PE=1 SV=1	695.822	4723.81	0	0	14046.8	35744.6	62547.2	3646.74	APAEVPVTPPTLVSG	T944	27641.4	0.288566	0.737772	UDD>sham
Ttn	A2ASS6	ENSMUSG00000051747	VPAPAEVPVTPPTLVSGLK	TITIN_MOUSE	Titin OS=Mus musculus OX=10090 GN=Ttn PE=1 SV=1	609999	545990	289521	540605	1.85018e+06	1.55645e+06	1.48089e+06	2.17843e+06	VTPPTLVSGLKNVTV	S950	1.26996e+06	0.000172474	0.0319222	UDD>sham
Ttn	A2ASS6	ENSMUSG00000051747	VPAPAEVPVTPPTLVSGLK	TITIN_MOUSE	Titin OS=Mus musculus OX=10090 GN=Ttn PE=1 SV=1	562204	681002	335051	452638	1.98561e+06	1.73611e+06	2.09159e+06	2.63684e+06	VTPPTLVSGLKNVTV	S950	1.60481e+06	0.000108925	0.0240866	UDD>sham
Ttn	A2ASS6	ENSMUSG00000051747	TPVSDLR	TITIN_MOUSE	Titin OS=Mus musculus OX=10090 GN=Ttn PE=1 SV=1	81561.3	401538	361180	260481	313505	274945	242159	300925	RATKTPVSDLRCKVT	S22416	6693.22	0.929365	0.982055	UDD>sham
Ttn	A2ASS6	ENSMUSG00000051747	TPVSDLR	TITIN_MOUSE	Titin OS=Mus musculus OX=10090 GN=Ttn PE=1 SV=1	366897	1184.51	148.592	18201.7	1616.11	3168.15	28292.5	24608.1	RATKTPVSDLRCKVT	S22416	-82186.7	0.387112	0.737772	UDD>sham
Ttn	A2ASS6	ENSMUSG00000051747	ATSYTITSLIENQEYK	TITIN_MOUSE	Titin OS=Mus musculus OX=10090 GN=Ttn PE=1 SV=1	1.76732e+06	1.46126e+06	1.17624e+06	2.16962e+06	1.55257e+06	1.11572e+06	1.11147e+06	1.63563e+06	PPAGLKATSYTITSL	T23603	-289757	0.276014	0.737772	UDD>sham
Ttn	A2ASS6	ENSMUSG00000051747	ATSYTITSLIENQEYK	TITIN_MOUSE	Titin OS=Mus musculus OX=10090 GN=Ttn PE=1 SV=1	1.11027e+06	690788	503722	954245	818949	538434	340738	599742	PPAGLKATSYTITSL	T23603	-240291	0.181573	0.737772	UDD>sham
Ttn	A2ASS6	ENSMUSG00000051747	ATSYTITSLIENQEYK	TITIN_MOUSE	Titin OS=Mus musculus OX=10090 GN=Ttn PE=1 SV=1	302886	155404	44142.5	269188	224271	122498	159050	184381	PPAGLKATSYTITSL	T23603	-20355.5	0.757079	0.927865	UDD>sham
Ttn	A2ASS6	ENSMUSG00000051747	ATSYTITSLIENQEYK	TITIN_MOUSE	Titin OS=Mus musculus OX=10090 GN=Ttn PE=1 SV=1	436897	270704	110715	344753	302817	212039	251366	310157	PPAGLKATSYTITSL	T23603	-21672.4	0.77386	0.93486	UDD>sham
Ttn	A2ASS6	ENSMUSG00000051747	ATSYTITSLIENQEYK	TITIN_MOUSE	Titin OS=Mus musculus OX=10090 GN=Ttn PE=1 SV=1	1.76732e+06	1.46126e+06	1.17624e+06	2.16962e+06	1.55257e+06	1.11572e+06	1.11147e+06	1.63563e+06	PAGLKATSYTITSLI	S23604	-289757	0.276014	0.737772	UDD>sham
Ttn	A2ASS6	ENSMUSG00000051747	ATSYTITSLIENQEYK	TITIN_MOUSE	Titin OS=Mus musculus OX=10090 GN=Ttn PE=1 SV=1	1.11027e+06	690788	503722	954245	818949	538434	340738	599742	PAGLKATSYTITSLI	S23604	-240291	0.181573	0.737772	UDD>sham
Ttn	A2ASS6	ENSMUSG00000051747	ATSYTITSLIENQEYK	TITIN_MOUSE	Titin OS=Mus musculus OX=10090 GN=Ttn PE=1 SV=1	436897	270704	110715	344753	302817	212039	251366	310157	PAGLKATSYTITSLI	S23604	-21672.4	0.77386	0.93486	UDD>sham
Ttn	A2ASS6	ENSMUSG00000051747	ATSYTITSLIENQEYK	TITIN_MOUSE	Titin OS=Mus musculus OX=10090 GN=Ttn PE=1 SV=1	1.76732e+06	1.46126e+06	1.17624e+06	2.16962e+06	1.55257e+06	1.11572e+06	1.11147e+06	1.63563e+06	AGLKATSYTITSLIE	Y23605	-289757	0.276014	0.737772	UDD>sham
Ttn	A2ASS6	ENSMUSG00000051747	ATSYTITSLIENQEYK	TITIN_MOUSE	Titin OS=Mus musculus OX=10090 GN=Ttn PE=1 SV=1	1.11027e+06	690788	503722	954245	818949	538434	340738	599742	AGLKATSYTITSLIE	Y23605	-240291	0.181573	0.737772	UDD>sham
Ttn	A2ASS6	ENSMUSG00000051747	ATSYTITSLIENQEYK	TITIN_MOUSE	Titin OS=Mus musculus OX=10090 GN=Ttn PE=1 SV=1	302886	155404	44142.5	269188	224271	122498	159050	184381	AGLKATSYTITSLIE	Y23605	-20355.5	0.757079	0.927865	UDD>sham
Ttn	A2ASS6	ENSMUSG00000051747	ATSYTITSLIENQEYK	TITIN_MOUSE	Titin OS=Mus musculus OX=10090 GN=Ttn PE=1 SV=1	436897	270704	110715	344753	302817	212039	251366	310157	AGLKATSYTITSLIE	Y23605	-21672.4	0.77386	0.93486	UDD>sham
Ttn	A2ASS6	ENSMUSG00000051747	ATSYTITSLIENQEYK	TITIN_MOUSE	Titin OS=Mus musculus OX=10090 GN=Ttn PE=1 SV=1	1.76732e+06	1.46126e+06	1.17624e+06	2.16962e+06	1.55257e+06	1.11572e+06	1.11147e+06	1.63563e+06	ATSYTITSLIENQEY	S23609	-289757	0.276014	0.737772	UDD>sham
Ttn	A2ASS6	ENSMUSG00000051747	ATSYTITSLIENQEYK	TITIN_MOUSE	Titin OS=Mus musculus OX=10090 GN=Ttn PE=1 SV=1	1.11027e+06	690788	503722	954245	818949	538434	340738	599742	ATSYTITSLIENQEY	S23609	-240291	0.181573	0.737772	UDD>sham
Ttn	A2ASS6	ENSMUSG00000051747	ATSYTITSLIENQEYK	TITIN_MOUSE	Titin OS=Mus musculus OX=10090 GN=Ttn PE=1 SV=1	1.76732e+06	1.46126e+06	1.17624e+06	2.16962e+06	1.55257e+06	1.11572e+06	1.11147e+06	1.63563e+06	GLKATSYTITSLIEN	T23606	-289757	0.276014	0.737772	UDD>sham
Ttn	A2ASS6	ENSMUSG00000051747	ATSYTITSLIENQEYK	TITIN_MOUSE	Titin OS=Mus musculus OX=10090 GN=Ttn PE=1 SV=1	1.11027e+06	690788	503722	954245	818949	538434	340738	599742	GLKATSYTITSLIEN	T23606	-240291	0.181573	0.737772	UDD>sham
Ttn	A2ASS6	ENSMUSG00000051747	ATSYTITSLIENQEYK	TITIN_MOUSE	Titin OS=Mus musculus OX=10090 GN=Ttn PE=1 SV=1	302886	155404	44142.5	269188	224271	122498	159050	184381	GLKATSYTITSLIEN	T23606	-20355.5	0.757079	0.927865	UDD>sham
Ttn	A2ASS6	ENSMUSG00000051747	ATSYTITSLIENQEYK	TITIN_MOUSE	Titin OS=Mus musculus OX=10090 GN=Ttn PE=1 SV=1	436897	270704	110715	344753	302817	212039	251366	310157	GLKATSYTITSLIEN	T23606	-21672.4	0.77386	0.93486	UDD>sham
Ttn	A2ASS6	ENSMUSG00000051747	KPDSKEPVVYDTHVNK	TITIN_MOUSE	Titin OS=Mus musculus OX=10090 GN=Ttn PE=1 SV=1	9124.55	211481	297330	217167	2653.97	138304	217748	257110	APPKKPDSKEPVVYD	S17949	-29821.8	0.727642	0.915528	UDD>sham
Ttn	A2ASS6	ENSMUSG00000051747	KPDSKEPVVYDTHVNK	TITIN_MOUSE	Titin OS=Mus musculus OX=10090 GN=Ttn PE=1 SV=1	25738.8	0	0	0	181.968	72.8829	69.7312	0	APPKKPDSKEPVVYD	S17949	-6353.55	0.775057	0.935068	UDD>sham
Ttn	A2ASS6	ENSMUSG00000051747	TTDISTER	TITIN_MOUSE	Titin OS=Mus musculus OX=10090 GN=Ttn PE=1 SV=1	194634	158499	157125	183092	283933	302969	278911	273753	VKKTTDISTERLVHV	S799	111554	0.00224867	0.123958	UDD>sham
Ttn	A2ASS6	ENSMUSG00000051747	TTDISTER	TITIN_MOUSE	Titin OS=Mus musculus OX=10090 GN=Ttn PE=1 SV=1	194634	158499	157125	183092	283933	302969	278911	273753	KKTTDISTERLVHVD	T800	111554	0.00224867	0.123958	UDD>sham
Ttn	A2ASS6	ENSMUSG00000051747	KATDSDVWHK	TITIN_MOUSE	Titin OS=Mus musculus OX=10090 GN=Ttn PE=1 SV=1	0	0	105411	53720.2	135835	9.25379	111734	47066.9	YVVERKATDSDVWHK	T15614	33878.4	0.460551	0.771848	UDD>sham
Ttn	A2ASS6	ENSMUSG00000051747	KATDSDVWHK	TITIN_MOUSE	Titin OS=Mus musculus OX=10090 GN=Ttn PE=1 SV=1	729.04	200087	74079.8	196454	70146.1	187245	73540.6	188006	YVVERKATDSDVWHK	T15614	11897.1	0.848944	0.95961	UDD>sham
Ttn	A2ASS6	ENSMUSG00000051747	VLIADTQMK	TITIN_MOUSE	Titin OS=Mus musculus OX=10090 GN=Ttn PE=1 SV=1	537393	236351	177452	284724	402645	287097	286166	321293	NKVLIADTQMKVSGL	T27433	15320.6	0.858433	0.962254	UDD>sham
Ttn	A2ASS6	ENSMUSG00000051747	ATDSDVWHK	TITIN_MOUSE	Titin OS=Mus musculus OX=10090 GN=Ttn PE=1 SV=1	11801	352983	208597	311440	40058.2	193693	179999	237920	VERKATDSDVWHKLS	S15616	-58287.6	0.520195	0.806804	UDD>sham
Ttn	A2ASS6	ENSMUSG00000051747	DTTGTALR	TITIN_MOUSE	Titin OS=Mus musculus OX=10090 GN=Ttn PE=1 SV=1	233590	93573.1	89172.6	168650	192418	45776.7	72916.8	123375	DAWIKDTTGTALRIT	T22513	-37624.8	0.472644	0.778551	UDD>sham
Ttn	A2ASS6	ENSMUSG00000051747	VLDRPGPPEGPVQVTGVTAEK	TITIN_MOUSE	Titin OS=Mus musculus OX=10090 GN=Ttn PE=1 SV=1	10788.1	351846	277091	393020	432374	158394	353730	406516	PEGPVQVTGVTAEKC	T25518	79566.8	0.46733	0.776128	UDD>sham
Ttn	A2ASS6	ENSMUSG00000051747	SSVTLYVNAPEPPQVLQELQPVTVQSGKPAR	TITIN_MOUSE	Titin OS=Mus musculus OX=10090 GN=Ttn PE=1 SV=1	33672.9	69855.9	1518.59	4619.23	1.55421e+06	1.88757e+06	19647.8	39687.3	GRNRSSVTLYVNAPE	T3236	847862	0.11776	0.737772	UDD>sham
Ttn	A2ASS6	ENSMUSG00000051747	SSVTLYVNAPEPPQVLQELQPVTVQSGKPAR	TITIN_MOUSE	Titin OS=Mus musculus OX=10090 GN=Ttn PE=1 SV=1	2845.33	720.772	1747.42	16039.1	26165.7	46288.2	1.59902e+06	30567.6	GRNRSSVTLYVNAPE	T3236	420173	0.300603	0.737772	UDD>sham
Ttn	A2ASS6	ENSMUSG00000051747	TIPITVK	TITIN_MOUSE	Titin OS=Mus musculus OX=10090 GN=Ttn PE=1 SV=1	170643	123835	67124.7	126100	152437	66185.5	72370.3	98691.2	SNVGGTKTIPITVKV	T26580	-24504.9	0.500001	0.796048	UDD>sham
Ttn	A2ASS6	ENSMUSG00000051747	SSVSLAWNKPIYDGGAPVR	TITIN_MOUSE	Titin OS=Mus musculus OX=10090 GN=Ttn PE=1 SV=1	1.22903e+06	888510	665580	1.12068e+06	752295	536727	533102	820772	VTDTSRSSVSLAWNK	S26807	-315227	0.0622265	0.737453	UDD>sham
Ttn	A2ASS6	ENSMUSG00000051747	SSVSLAWNKPIYDGGAPVR	TITIN_MOUSE	Titin OS=Mus musculus OX=10090 GN=Ttn PE=1 SV=1	350188	182028	136334	303031	238491	114759	148949	276955	VTDTSRSSVSLAWNK	S26807	-48106.7	0.474003	0.779529	UDD>sham
Ttn	A2ASS6	ENSMUSG00000051747	SSVSLAWNKPIYDGGAPVR	TITIN_MOUSE	Titin OS=Mus musculus OX=10090 GN=Ttn PE=1 SV=1	8114.98	69428.4	5722.58	3416.8	42371.1	23835.5	13753.3	53677.8	VTDTSRSSVSLAWNK	S26807	11738.7	0.67638	0.892105	UDD>sham
Ttn	A2ASS6	ENSMUSG00000051747	SSVSLAWNKPIYDGGAPVR	TITIN_MOUSE	Titin OS=Mus musculus OX=10090 GN=Ttn PE=1 SV=1	1.22903e+06	888510	665580	1.12068e+06	752295	536727	533102	820772	DTSRSSVSLAWNKPI	S26809	-315227	0.0622265	0.737453	UDD>sham
Ttn	A2ASS6	ENSMUSG00000051747	SSVSLAWNKPIYDGGAPVR	TITIN_MOUSE	Titin OS=Mus musculus OX=10090 GN=Ttn PE=1 SV=1	8114.98	69428.4	5722.58	3416.8	42371.1	23835.5	13753.3	53677.8	DTSRSSVSLAWNKPI	S26809	11738.7	0.67638	0.892105	UDD>sham
Ttn	A2ASS6	ENSMUSG00000051747	TTPTTLALEK	TITIN_MOUSE	Titin OS=Mus musculus OX=10090 GN=Ttn PE=1 SV=1	821171	426429	171404	131938	575505	269047	72479.9	321204	THIKTTPTTLALEKT	T18661	-78176.4	0.681139	0.893169	UDD>sham
Ttn	A2ASS6	ENSMUSG00000051747	KLTDISTIIGK	TITIN_MOUSE	Titin OS=Mus musculus OX=10090 GN=Ttn PE=1 SV=1	331040	325279	169762	297347	260890	128600	97380.4	216609	PQFVKKLTDISTIIG	T8387	-104987	0.100779	0.737772	UDD>sham
Ttn	A2ASS6	ENSMUSG00000051747	KLTDISTIIGK	TITIN_MOUSE	Titin OS=Mus musculus OX=10090 GN=Ttn PE=1 SV=1	7218.4	841.016	834.891	0	392.937	1473.8	0	2109.63	PQFVKKLTDISTIIG	T8387	-1229.49	0.953959	0.988219	UDD>sham
Ttn	A2ASS6	ENSMUSG00000051747	SSVSLSWSRPK	TITIN_MOUSE	Titin OS=Mus musculus OX=10090 GN=Ttn PE=1 SV=1	603996	462636	381013	68397.4	399411	336051	402276	255383	SSVSLSWSRPKDDGG	S32140	-30730.1	0.797359	0.942534	UDD>sham
Ttn	A2ASS6	ENSMUSG00000051747	SSVSLSWSRPK	TITIN_MOUSE	Titin OS=Mus musculus OX=10090 GN=Ttn PE=1 SV=1	1.54162e+06	15783.3	27888.1	145054	183468	12608.5	3943.61	89192.5	SSVSLSWSRPKDDGG	S32140	-360284	0.34834	0.737772	UDD>sham
Ttn	A2ASS6	ENSMUSG00000051747	SSVSLSWSRPK	TITIN_MOUSE	Titin OS=Mus musculus OX=10090 GN=Ttn PE=1 SV=1	267567	132050	65183	3123.3	164382	127400	99426.2	10832.5	SSVSLSWSRPKDDGG	S32140	-16470.9	0.809797	0.945898	UDD>sham
Ttn	A2ASS6	ENSMUSG00000051747	NLFSVPGAPDKPTVSSVTR	TITIN_MOUSE	Titin OS=Mus musculus OX=10090 GN=Ttn PE=1 SV=1	923023	582478	452157	523071	441288	348941	74646.9	38242.9	KPTVSSVTRNSMTVN	T18118	-394403	0.0271552	0.506238	UDD>sham
Ttn	A2ASS6	ENSMUSG00000051747	NLFSVPGAPDKPTVSSVTR	TITIN_MOUSE	Titin OS=Mus musculus OX=10090 GN=Ttn PE=1 SV=1	887638	625660	921261	611732	527305	457466	483727	602212	KPTVSSVTRNSMTVN	T18118	-243895	0.0282306	0.516602	UDD>sham
Ttn	A2ASS6	ENSMUSG00000051747	NLFSVPGAPDKPTVSSVTR	TITIN_MOUSE	Titin OS=Mus musculus OX=10090 GN=Ttn PE=1 SV=1	13001.9	2009.3	1030.09	2593.1	11103.1	7149.19	755466	662497	KPTVSSVTRNSMTVN	T18118	354395	0.114414	0.737772	UDD>sham
Ttn	A2ASS6	ENSMUSG00000051747	LEIEELEKSERDEK	TITIN_MOUSE	Titin OS=Mus musculus OX=10090 GN=Ttn PE=1 SV=1	67366.4	77490.3	48742.9	46326.2	1.164e+06	1.06827e+06	937199	1.12338e+06	EIEELEKSERDEKEF	S9520	1.01323e+06	4.49539e-07	0.00215902	UDD>sham
Ttn	A2ASS6	ENSMUSG00000051747	LEIEELEKSERDEK	TITIN_MOUSE	Titin OS=Mus musculus OX=10090 GN=Ttn PE=1 SV=1	0	0	0	0	37897.5	2847.83	11322.7	1252.65	EIEELEKSERDEKEF	S9520	13330.2	0.56452	0.834028	UDD>sham
Ttn	A2ASS6	ENSMUSG00000051747	KGSGEEEEIDIMELLK	TITIN_MOUSE	Titin OS=Mus musculus OX=10090 GN=Ttn PE=1 SV=1	187559	196174	139497	349001	339374	431642	422781	1.10661e+06	TPALKKGSGEEEEID	S9459	357043	0.0859356	0.737772	UDD>sham
Ttn	A2ASS6	ENSMUSG00000051747	KGSGEEEEIDIMELLK	TITIN_MOUSE	Titin OS=Mus musculus OX=10090 GN=Ttn PE=1 SV=1	0	9500.77	94437	61169.3	18453.1	89374.5	186878	199536	TPALKKGSGEEEEID	S9459	82283.7	0.149217	0.737772	UDD>sham
Ttn	A2ASS6	ENSMUSG00000051747	KGSGEEEEIDIMELLK	TITIN_MOUSE	Titin OS=Mus musculus OX=10090 GN=Ttn PE=1 SV=1	321443	17911	8528.74	10394.6	60184.7	28478.9	9813.17	112513	TPALKKGSGEEEEID	S9459	-36821.9	0.658325	0.882689	UDD>sham
Ttn	A2ASS6	ENSMUSG00000051747	RPISETRFK	TITIN_MOUSE	Titin OS=Mus musculus OX=10090 GN=Ttn PE=1 SV=1	12334.3	269297	238694	415980	111.682	203838	198808	661.197	SKRPISETRFKVTGL	T29999	-133222	0.223501	0.737772	UDD>sham
Ttn	A2ASS6	ENSMUSG00000051747	TLLSSLK	TITIN_MOUSE	Titin OS=Mus musculus OX=10090 GN=Ttn PE=1 SV=1	62258.9	116935	109207	138830	104371	129967	95083.1	647.047	VNKTLLSSLKTKVDG	S16747	-24290.5	0.535756	0.816222	UDD>sham
Ttn	A2ASS6	ENSMUSG00000051747	NLFSVPGAPDKPTVSSVTR	TITIN_MOUSE	Titin OS=Mus musculus OX=10090 GN=Ttn PE=1 SV=1	887638	625660	921261	611732	527305	457466	483727	602212	ETARNLFSVPGAPDK	S18104	-243895	0.0282306	0.516602	UDD>sham
Ttn	A2ASS6	ENSMUSG00000051747	NLFSVPGAPDKPTVSSVTR	TITIN_MOUSE	Titin OS=Mus musculus OX=10090 GN=Ttn PE=1 SV=1	0	0	0	0	0	0	0	12777.7	ETARNLFSVPGAPDK	S18104	3194.41	0.881756	0.970065	UDD>sham
Ttn	A2ASS6	ENSMUSG00000051747	KPVSEVGDGR	TITIN_MOUSE	Titin OS=Mus musculus OX=10090 GN=Ttn PE=1 SV=1	375206	255564	12542.8	300423	68289.3	187281	221955	286377	IIERKPVSEVGDGRW	S30770	-44958.3	0.630219	0.867956	UDD>sham
Ttn	A2ASS6	ENSMUSG00000051747	KPVSEVGDGR	TITIN_MOUSE	Titin OS=Mus musculus OX=10090 GN=Ttn PE=1 SV=1	714.523	1756.94	102878	12635.1	143241	5455.33	9741.61	198552	IIERKPVSEVGDGRW	S30770	59751.5	0.32181	0.737772	UDD>sham
Ttn	A2ASS6	ENSMUSG00000051747	VNVEETATSTILHIK	TITIN_MOUSE	Titin OS=Mus musculus OX=10090 GN=Ttn PE=1 SV=1	591358	289015	177369	348646	415549	125321	155087	267968	NVEETATSTILHIKE	S26155	-110616	0.335451	0.737772	UDD>sham
Ttn	A2ASS6	ENSMUSG00000051747	VNVEETATSTILHIK	TITIN_MOUSE	Titin OS=Mus musculus OX=10090 GN=Ttn PE=1 SV=1	0	4550.28	0	0	15455.7	0	0	0	NVEETATSTILHIKE	S26155	2726.35	0.899596	0.974736	UDD>sham
Ttn	A2ASS6	ENSMUSG00000051747	VNVEETATSTILHIK	TITIN_MOUSE	Titin OS=Mus musculus OX=10090 GN=Ttn PE=1 SV=1	591358	289015	177369	348646	415549	125321	155087	267968	VNVEETATSTILHIK	T26154	-110616	0.335451	0.737772	UDD>sham
Ttn	A2ASS6	ENSMUSG00000051747	VNVEETATSTILHIK	TITIN_MOUSE	Titin OS=Mus musculus OX=10090 GN=Ttn PE=1 SV=1	0	0	0	0	25851.6	2705.37	3063.2	0	VNVEETATSTILHIK	T26154	7905.05	0.721289	0.911774	UDD>sham
Ttn	A2ASS6	ENSMUSG00000051747	SSVTLYVNAPEPPQVLQELQPVTVQSGKPAR	TITIN_MOUSE	Titin OS=Mus musculus OX=10090 GN=Ttn PE=1 SV=1	121913	38449.8	2073.18	3187.41	545159	619867	4532.08	54004.5	VAGRNRSSVTLYVNA	S3234	264485	0.138942	0.737772	UDD>sham
Ttn	A2ASS6	ENSMUSG00000051747	SSVTLYVNAPEPPQVLQELQPVTVQSGKPAR	TITIN_MOUSE	Titin OS=Mus musculus OX=10090 GN=Ttn PE=1 SV=1	8822.46	0	0	10534	4343.21	1146.32	382681	22049.6	VAGRNRSSVTLYVNA	S3234	97716	0.323648	0.737772	UDD>sham
Ttn	A2ASS6	ENSMUSG00000051747	LEEELELGFSASPPSRSPPR	TITIN_MOUSE	Titin OS=Mus musculus OX=10090 GN=Ttn PE=1 SV=1	2.09558e+06	1.27973e+06	685704	904876	2.13038e+06	1.26874e+06	1.12931e+06	1.03594e+06	GFSASPPSRSPPRFE	S33918	149619	0.707214	0.906101	UDD>sham
Ttn	A2ASS6	ENSMUSG00000051747	LEEELELGFSASPPSRSPPR	TITIN_MOUSE	Titin OS=Mus musculus OX=10090 GN=Ttn PE=1 SV=1	2.21467e+06	2.13786e+06	1.63906e+06	904391	2.02947e+06	1.59449e+06	1.20805e+06	1.22684e+06	GFSASPPSRSPPRFE	S33918	-209281	0.561716	0.832354	UDD>sham
Ttn	A2ASS6	ENSMUSG00000051747	LEEELELGFSASPPSRSPPR	TITIN_MOUSE	Titin OS=Mus musculus OX=10090 GN=Ttn PE=1 SV=1	240761	353330	404133	74771	206140	208488	150695	158022	GFSASPPSRSPPRFE	S33918	-87412.6	0.27881	0.737772	UDD>sham
Ttn	A2ASS6	ENSMUSG00000051747	LEEELELGFSASPPSRSPPR	TITIN_MOUSE	Titin OS=Mus musculus OX=10090 GN=Ttn PE=1 SV=1	107142	68489.6	53467.5	97262.5	66920.2	52042.3	52784.6	66610.4	GFSASPPSRSPPRFE	S33918	-22000.9	0.391087	0.73793	UDD>sham
Ttn	A2ASS6	ENSMUSG00000051747	LEEELELGFSASPPSRSPPR	TITIN_MOUSE	Titin OS=Mus musculus OX=10090 GN=Ttn PE=1 SV=1	2.09558e+06	1.27973e+06	685704	904876	2.13038e+06	1.26874e+06	1.12931e+06	1.03594e+06	SASPPSRSPPRFELS	S33920	149619	0.707214	0.906101	UDD>sham
Ttn	A2ASS6	ENSMUSG00000051747	LEEELELGFSASPPSRSPPR	TITIN_MOUSE	Titin OS=Mus musculus OX=10090 GN=Ttn PE=1 SV=1	2.21467e+06	2.13786e+06	1.63906e+06	904391	2.02947e+06	1.59449e+06	1.20805e+06	1.22684e+06	SASPPSRSPPRFELS	S33920	-209281	0.561716	0.832354	UDD>sham
Ttn	A2ASS6	ENSMUSG00000051747	LEEELELGFSASPPSRSPPR	TITIN_MOUSE	Titin OS=Mus musculus OX=10090 GN=Ttn PE=1 SV=1	74578.7	126750	37914.9	3468.96	131712	97471.6	96955.3	89652.4	SASPPSRSPPRFELS	S33920	43269.6	0.241945	0.737772	UDD>sham
Ttn	A2ASS6	ENSMUSG00000051747	LEEELELGFSASPPSRSPPR	TITIN_MOUSE	Titin OS=Mus musculus OX=10090 GN=Ttn PE=1 SV=1	144172	70119.1	79324.9	313701	115501	82056	102703	209506	SASPPSRSPPRFELS	S33920	-24387.9	0.71343	0.908189	UDD>sham
Ttn	A2ASS6	ENSMUSG00000051747	LEEELELGFSASPPSRSPPR	TITIN_MOUSE	Titin OS=Mus musculus OX=10090 GN=Ttn PE=1 SV=1	130954	144113	72665.6	60703.1	148190	90515.4	107302	55903.4	SASPPSRSPPRFELS	S33920	-1631.2	0.962993	0.989943	UDD>sham
Ttn	A2ASS6	ENSMUSG00000051747	LEEELELGFSASPPSRSPPR	TITIN_MOUSE	Titin OS=Mus musculus OX=10090 GN=Ttn PE=1 SV=1	240761	353330	404133	74771	206140	208488	150695	158022	SASPPSRSPPRFELS	S33920	-87412.6	0.27881	0.737772	UDD>sham
Ttn	A2ASS6	ENSMUSG00000051747	LEEELELGFSASPPSRSPPR	TITIN_MOUSE	Titin OS=Mus musculus OX=10090 GN=Ttn PE=1 SV=1	107142	68489.6	53467.5	97262.5	66920.2	52042.3	52784.6	66610.4	SASPPSRSPPRFELS	S33920	-22000.9	0.391087	0.73793	UDD>sham
Ttn	A2ASS6	ENSMUSG00000051747	EGQVVSTSAR	TITIN_MOUSE	Titin OS=Mus musculus OX=10090 GN=Ttn PE=1 SV=1	273485	205148	200731	264328	203238	159087	206929	224490	LREGQVVSTSARHQV	S34391	-37487	0.260731	0.737772	UDD>sham
Ttn	A2ASS6	ENSMUSG00000051747	KTPSPIEAER	TITIN_MOUSE	Titin OS=Mus musculus OX=10090 GN=Ttn PE=1 SV=1	70171.8	7785.5	1570.51	14508.3	27797.8	8185.85	1.32252e+06	1.09442e+06	IKGVAKKTPSPIEAE, GVAKKTPSPIEAERK	T12869, S12871	589721	0.121727	0.737772	UDD>sham
Ttn	A2ASS6	ENSMUSG00000051747	KTPSPIEAER	TITIN_MOUSE	Titin OS=Mus musculus OX=10090 GN=Ttn PE=1 SV=1	7283.17	1363.4	511.852	1138.86	7944.4	1300.39	360589	257940	IKGVAKKTPSPIEAE, GVAKKTPSPIEAERK	T12869, S12871	154369	0.12812	0.737772	UDD>sham
Ttn	A2ASS6	ENSMUSG00000051747	EISILNIAR	TITIN_MOUSE	Titin OS=Mus musculus OX=10090 GN=Ttn PE=1 SV=1	276028	184588	148269	201626	158047	143325	112228	253281	VLVKKEISILNIARH	S33086	-35907.2	0.440946	0.759793	UDD>sham
Ttn	A2ASS6	ENSMUSG00000051747	AEGILTER	TITIN_MOUSE	Titin OS=Mus musculus OX=10090 GN=Ttn PE=1 SV=1	192104	161745	96890.2	128055	23844.2	131220	114682	141781	EKAEGILTERAQIEV	T26938	-41817	0.313109	0.737772	UDD>sham
Ttn	A2ASS6	ENSMUSG00000051747	IVAYSIEK	TITIN_MOUSE	Titin OS=Mus musculus OX=10090 GN=Ttn PE=1 SV=1	162136	162445	80248.7	115616	177978	61240.3	1916.13	115674	GSKIVAYSIEKRQGS	S29679	-40909.2	0.40022	0.740823	UDD>sham
Ttn	A2ASS6	ENSMUSG00000051747	EHGESLDK	TITIN_MOUSE	Titin OS=Mus musculus OX=10090 GN=Ttn PE=1 SV=1	161493	138942	108518	280234	104459	112649	119853	228506	WAREHGESLDKASIE	S23690	-30929.7	0.55565	0.829159	UDD>sham
Ttn	A2ASS6	ENSMUSG00000051747	FKVSGLTEGHEYEFR	TITIN_MOUSE	Titin OS=Mus musculus OX=10090 GN=Ttn PE=1 SV=1	2.13894e+06	2162.22	1213.1	92.1117	2138.71	2768.31	0	254.957	TDLRFKVSGLTEGHE	S23506	-534312	0.332302	0.737772	UDD>sham
Ttn	A2ASS6	ENSMUSG00000051747	FKVSGLTEGHEYEFR	TITIN_MOUSE	Titin OS=Mus musculus OX=10090 GN=Ttn PE=1 SV=1	12655	90138.8	140353	7120.1	1.52843e+06	19530.8	9674	9730.27	TDLRFKVSGLTEGHE	S23506	329275	0.397067	0.739844	UDD>sham
Ttn	A2ASS6	ENSMUSG00000051747	AGSSFTMTVPFR	TITIN_MOUSE	Titin OS=Mus musculus OX=10090 GN=Ttn PE=1 SV=1	503108	375467	276356	503091	307025	245499	324639	504937	TLIVKAGSSFTMTVP	S27991	-68980.6	0.404965	0.742496	UDD>sham
Ttn	A2ASS6	ENSMUSG00000051747	ALAEEGKITIPTFKPERIELSPSMEAPK	TITIN_MOUSE	Titin OS=Mus musculus OX=10090 GN=Ttn PE=1 SV=1	20664.6	2.44709e+06	347052	4400.16	20482	1.10474e+06	11390.3	6060.32	ERIELSPSMEAPKIF	S2080	-419134	0.520519	0.806981	UDD>sham
Ttn	A2ASS6	ENSMUSG00000051747	ALAEEGKITIPTFKPERIELSPSMEAPK	TITIN_MOUSE	Titin OS=Mus musculus OX=10090 GN=Ttn PE=1 SV=1	10737.4	4799.41	4593.3	52602.7	5169.25	5484.13	1.24701e+06	123100	ERIELSPSMEAPKIF	S2080	327008	0.297598	0.737772	UDD>sham
Ttn	A2ASS6	ENSMUSG00000051747	GKPAPSVSWK	TITIN_MOUSE	Titin OS=Mus musculus OX=10090 GN=Ttn PE=1 SV=1	255440	284975	130049	265314	309369	169503	219371	266082	IKGKPAPSVSWKKGE	S21802	7136.65	0.887879	0.971696	UDD>sham
Ttn	A2ASS6	ENSMUSG00000051747	DVVMTDTSITEEQAGPGEPAAPFFISKPVVQK	TITIN_MOUSE	Titin OS=Mus musculus OX=10090 GN=Ttn PE=1 SV=1	861047	540438	8968.79	7406.69	886048	1.02576e+06	787645	16784.3	VMTDTSITEEQAGPG	T1072	324595	0.310621	0.737772	UDD>sham
Ttn	A2ASS6	ENSMUSG00000051747	DVVMTDTSITEEQAGPGEPAAPFFISKPVVQK	TITIN_MOUSE	Titin OS=Mus musculus OX=10090 GN=Ttn PE=1 SV=1	910747	659958	6044.81	5264.75	1.08485e+06	1.20637e+06	1.15628e+06	23738.1	VMTDTSITEEQAGPG	T1072	472307	0.22042	0.737772	UDD>sham
Ttn	A2ASS6	ENSMUSG00000051747	DVVMTDTSITEEQAGPGEPAAPFFISKPVVQK	TITIN_MOUSE	Titin OS=Mus musculus OX=10090 GN=Ttn PE=1 SV=1	22746.9	23822.6	409991	1.03072e+06	17263	43956.5	30139.1	149508	VMTDTSITEEQAGPG	T1072	-311604	0.219722	0.737772	UDD>sham
Ttn	A2ASS6	ENSMUSG00000051747	DVVMTDTSITEEQAGPGEPAAPFFISKPVVQK	TITIN_MOUSE	Titin OS=Mus musculus OX=10090 GN=Ttn PE=1 SV=1	7691.72	7408.73	362834	1.11741e+06	12065.2	19601.2	28715.1	102807	VMTDTSITEEQAGPG	T1072	-333039	0.229402	0.737772	UDD>sham
Ttn	A2ASS6	ENSMUSG00000051747	DVVMTDTSITEEQAGPGEPAAPFFISKPVVQK	TITIN_MOUSE	Titin OS=Mus musculus OX=10090 GN=Ttn PE=1 SV=1	861047	540438	8968.79	7406.69	886048	1.02576e+06	787645	16784.3	ESRDVVMTDTSITEE	T1067	324595	0.310621	0.737772	UDD>sham
Ttn	A2ASS6	ENSMUSG00000051747	DVVMTDTSITEEQAGPGEPAAPFFISKPVVQK	TITIN_MOUSE	Titin OS=Mus musculus OX=10090 GN=Ttn PE=1 SV=1	910747	659958	6044.81	5264.75	1.08485e+06	1.20637e+06	1.15628e+06	23738.1	ESRDVVMTDTSITEE	T1067	472307	0.22042	0.737772	UDD>sham
Ttn	A2ASS6	ENSMUSG00000051747	DVVMTDTSITEEQAGPGEPAAPFFISKPVVQK	TITIN_MOUSE	Titin OS=Mus musculus OX=10090 GN=Ttn PE=1 SV=1	22746.9	23822.6	409991	1.03072e+06	17263	43956.5	30139.1	149508	ESRDVVMTDTSITEE	T1067	-311604	0.219722	0.737772	UDD>sham
Ttn	A2ASS6	ENSMUSG00000051747	DVVMTDTSITEEQAGPGEPAAPFFISKPVVQK	TITIN_MOUSE	Titin OS=Mus musculus OX=10090 GN=Ttn PE=1 SV=1	861047	540438	8968.79	7406.69	886048	1.02576e+06	787645	16784.3	RDVVMTDTSITEEQA	T1069	324595	0.310621	0.737772	UDD>sham
Ttn	A2ASS6	ENSMUSG00000051747	DVVMTDTSITEEQAGPGEPAAPFFISKPVVQK	TITIN_MOUSE	Titin OS=Mus musculus OX=10090 GN=Ttn PE=1 SV=1	910747	659958	6044.81	5264.75	1.08485e+06	1.20637e+06	1.15628e+06	23738.1	RDVVMTDTSITEEQA	T1069	472307	0.22042	0.737772	UDD>sham
Ttn	A2ASS6	ENSMUSG00000051747	KKDESYEELLK	TITIN_MOUSE	Titin OS=Mus musculus OX=10090 GN=Ttn PE=1 SV=1	757.852	49701.4	26753.9	580729	120480	19621	365075	423198	KSRKKDESYEELLKK	S2032	67608	0.691376	0.898137	UDD>sham
Ttn	A2ASS6	ENSMUSG00000051747	KKDESYEELLK	TITIN_MOUSE	Titin OS=Mus musculus OX=10090 GN=Ttn PE=1 SV=1	446041	591311	404514	31484.3	322902	303729	31719	8667.73	KSRKKDESYEELLKK	S2032	-201583	0.199006	0.737772	UDD>sham
Ttn	A2ASS6	ENSMUSG00000051747	SIATVEMVIDGATGQLPHK	TITIN_MOUSE	Titin OS=Mus musculus OX=10090 GN=Ttn PE=1 SV=1	742608	553990	298371	587619	1.35304e+06	647062	72412.8	958724	EAHFDARSIATVEMV	S233	212163	0.464677	0.774822	UDD>sham
Ttn	A2ASS6	ENSMUSG00000051747	SIATVEMVIDGATGQLPHK	TITIN_MOUSE	Titin OS=Mus musculus OX=10090 GN=Ttn PE=1 SV=1	3454.57	128599	69906.3	133348	383238	167980	169950	341060	EAHFDARSIATVEMV	S233	181730	0.0276308	0.5104	UDD>sham
Ttn	A2ASS6	ENSMUSG00000051747	SIATVEMVIDGATGQLPHK	TITIN_MOUSE	Titin OS=Mus musculus OX=10090 GN=Ttn PE=1 SV=1	6807.64	3075.83	3703.65	5832.25	3433.49	468.798	579496	1480.21	EAHFDARSIATVEMV	S233	141365	0.346336	0.737772	UDD>sham
Ttn	A2ASS6	ENSMUSG00000051747	SIATVEMVIDGATGQLPHK	TITIN_MOUSE	Titin OS=Mus musculus OX=10090 GN=Ttn PE=1 SV=1	117776	59284.3	5628.16	15523.5	336007	108767	0	69910	EAHFDARSIATVEMV	S233	79117.7	0.336591	0.737772	UDD>sham
Ttn	A2ASS6	ENSMUSG00000051747	SIATVEMVIDGATGQLPHK	TITIN_MOUSE	Titin OS=Mus musculus OX=10090 GN=Ttn PE=1 SV=1	780.446	9343.87	43.5628	0	21713.4	34464.6	10055.6	2324.76	EAHFDARSIATVEMV	S233	14597.6	0.522425	0.808325	UDD>sham
Ttn	A2ASS6	ENSMUSG00000051747	SIATVEMVIDGATGQLPHK	TITIN_MOUSE	Titin OS=Mus musculus OX=10090 GN=Ttn PE=1 SV=1	742608	553990	298371	587619	1.35304e+06	647062	72412.8	958724	FDARSIATVEMVIDG	T236	212163	0.464677	0.774822	UDD>sham
Ttn	A2ASS6	ENSMUSG00000051747	SIATVEMVIDGATGQLPHK	TITIN_MOUSE	Titin OS=Mus musculus OX=10090 GN=Ttn PE=1 SV=1	3454.57	128599	69906.3	133348	383238	167980	169950	341060	FDARSIATVEMVIDG	T236	181730	0.0276308	0.5104	UDD>sham
Ttn	A2ASS6	ENSMUSG00000051747	SIATVEMVIDGATGQLPHK	TITIN_MOUSE	Titin OS=Mus musculus OX=10090 GN=Ttn PE=1 SV=1	117776	59284.3	5628.16	15523.5	336007	108767	0	69910	FDARSIATVEMVIDG	T236	79117.7	0.336591	0.737772	UDD>sham
Ttn	A2ASS6	ENSMUSG00000051747	SIATVEMVIDGATGQLPHK	TITIN_MOUSE	Titin OS=Mus musculus OX=10090 GN=Ttn PE=1 SV=1	23351.4	14194.4	666.074	28970.2	212235	17655.4	1529.6	0	FDARSIATVEMVIDG	T236	41059.5	0.470791	0.77801	UDD>sham
Ttn	A2ASS6	ENSMUSG00000051747	SIATVEMVIDGATGQLPHK	TITIN_MOUSE	Titin OS=Mus musculus OX=10090 GN=Ttn PE=1 SV=1	780.446	9343.87	43.5628	0	21713.4	34464.6	10055.6	2324.76	FDARSIATVEMVIDG	T236	14597.6	0.522425	0.808325	UDD>sham
Ttn	A2ASS6	ENSMUSG00000051747	SIATVEMVIDGATGQLPHK	TITIN_MOUSE	Titin OS=Mus musculus OX=10090 GN=Ttn PE=1 SV=1	0	0	547.801	0	788.967	4853.73	64653.9	11817.5	FDARSIATVEMVIDG	T236	20391.6	0.441266	0.759793	UDD>sham
Ttn	A2ASS6	ENSMUSG00000051747	EGQVVSTSAR	TITIN_MOUSE	Titin OS=Mus musculus OX=10090 GN=Ttn PE=1 SV=1	94900.6	1541.21	1968.28	236216	9744.19	28909.5	171843	189398	EGQVVSTSARHQVTT	S34393	16317.2	0.828104	0.95317	UDD>sham
Ttn	A2ASS6	ENSMUSG00000051747	EGQVVSTSAR	TITIN_MOUSE	Titin OS=Mus musculus OX=10090 GN=Ttn PE=1 SV=1	258901	258922	262737	22402.2	234356	9148.85	30834.3	39471.7	EGQVVSTSARHQVTT	S34393	-122288	0.165213	0.737772	UDD>sham
Ttn	A2ASS6	ENSMUSG00000051747	FTNITGEK	TITIN_MOUSE	Titin OS=Mus musculus OX=10090 GN=Ttn PE=1 SV=1	844737	37870.6	5409.3	3612.56	39083.8	10601.4	7164.61	4168.99	VVGPIRFTNITGEKM	T29851	-207653	0.334049	0.737772	UDD>sham
Ttn	A2ASS6	ENSMUSG00000051747	AKSVDVTEK	TITIN_MOUSE	Titin OS=Mus musculus OX=10090 GN=Ttn PE=1 SV=1	154858	147851	112885	124330	105508	94011	83866.2	223423	QIIEKAKSVDVTEKD	S6037	-8278.87	0.835639	0.955819	UDD>sham
Ttn	A2ASS6	ENSMUSG00000051747	LTTGVEYQFR	TITIN_MOUSE	Titin OS=Mus musculus OX=10090 GN=Ttn PE=1 SV=1	223124	254581	242132	283606	239155	45684.1	200800	369967	YKATRLTTGVEYQFR	T23014	-36959.4	0.604722	0.855395	UDD>sham
Ttn	A2ASS6	ENSMUSG00000051747	ANDTIVR	TITIN_MOUSE	Titin OS=Mus musculus OX=10090 GN=Ttn PE=1 SV=1	159828	110500	123254	77853.8	139232	84409.4	67034.8	81963.7	LWVKANDTIVRSTEY	T20933	-24698.7	0.440985	0.759793	UDD>sham
Ttn	A2ASS6	ENSMUSG00000051747	RVSMHDEGK	TITIN_MOUSE	Titin OS=Mus musculus OX=10090 GN=Ttn PE=1 SV=1	158.453	92.8367	58.4308	16872.8	11.1424	0	58.2924	111945	LHTSKRVSMHDEGKT	S13764	23708.1	0.507917	0.799964	UDD>sham
Ttn	A2ASS6	ENSMUSG00000051747	RVSMHDEGK	TITIN_MOUSE	Titin OS=Mus musculus OX=10090 GN=Ttn PE=1 SV=1	21687.1	12814.7	20283.6	29046.6	58515.9	3175.16	49845	33498.9	LHTSKRVSMHDEGKT	S13764	15300.7	0.540831	0.819914	UDD>sham
Ttn	A2ASS6	ENSMUSG00000051747	RVSMHDEGK	TITIN_MOUSE	Titin OS=Mus musculus OX=10090 GN=Ttn PE=1 SV=1	4849.74	3861.74	7690.08	22360.6	2234.86	5435.87	5507.2	132454	LHTSKRVSMHDEGKT	S13764	26717.5	0.495108	0.792603	UDD>sham
Ttn	A2ASS6	ENSMUSG00000051747	RVSMHDEGK	TITIN_MOUSE	Titin OS=Mus musculus OX=10090 GN=Ttn PE=1 SV=1	0	0	0	4979.86	0.404733	0	0	74687.1	LHTSKRVSMHDEGKT	S13764	17426.9	0.542544	0.82092	UDD>sham
Ttn	A2ASS6	ENSMUSG00000051747	RVSMHDEGK	TITIN_MOUSE	Titin OS=Mus musculus OX=10090 GN=Ttn PE=1 SV=1	15503.4	6668.86	10002.6	23157.7	43408.4	409.356	34504.7	21293.5	LHTSKRVSMHDEGKT	S13764	11070.8	0.639547	0.873577	UDD>sham
Ttn	A2ASS6	ENSMUSG00000051747	VGTGEPVETDSPVEAR	TITIN_MOUSE	Titin OS=Mus musculus OX=10090 GN=Ttn PE=1 SV=1	318213	413948	301083	355551	21274.3	376556	506120	479607	GEPVETDSPVEARSK	S14969	-1309.2	0.990957	0.99763	UDD>sham
Ttn	A2ASS6	ENSMUSG00000051747	VGTGEPVETDSPVEAR	TITIN_MOUSE	Titin OS=Mus musculus OX=10090 GN=Ttn PE=1 SV=1	39076.5	1369.46	0	0	266640	0	0	21.5412	GEPVETDSPVEARSK	S14969	56553.8	0.431313	0.755432	UDD>sham
Ttn	A2ASS6	ENSMUSG00000051747	NAAGAISKPSDSTGPITAKDEVELPR	TITIN_MOUSE	Titin OS=Mus musculus OX=10090 GN=Ttn PE=1 SV=1	2.02099e+06	461685	407487	134292	919613	136209	175552	128155	SDSTGPITAKDEVEL	T25404	-416232	0.386269	0.737772	UDD>sham
Ttn	A2ASS6	ENSMUSG00000051747	NAAGAISKPSDSTGPITAKDEVELPR	TITIN_MOUSE	Titin OS=Mus musculus OX=10090 GN=Ttn PE=1 SV=1	1.04141e+06	979342	827189	36490.1	1.06235e+06	88314.9	8468.75	567.814	SDSTGPITAKDEVEL	T25404	-431182	0.238227	0.737772	UDD>sham
Ttn	A2ASS6	ENSMUSG00000051747	NAAGAISKPSDSTGPITAKDEVELPR	TITIN_MOUSE	Titin OS=Mus musculus OX=10090 GN=Ttn PE=1 SV=1	0	49670.5	8152.51	679857	0	554869	596048	34800.6	SDSTGPITAKDEVEL	T25404	112009	0.629864	0.867904	UDD>sham
Ttn	A2ASS6	ENSMUSG00000051747	NAAGAISKPSDSTGPITAKDEVELPR	TITIN_MOUSE	Titin OS=Mus musculus OX=10090 GN=Ttn PE=1 SV=1	128105	136358	25924.3	663632	44038.2	603581	524029	235580	SDSTGPITAKDEVEL	T25404	113302	0.562787	0.832805	UDD>sham
Ttn	A2ASS6	ENSMUSG00000051747	IADFSTHLINK	TITIN_MOUSE	Titin OS=Mus musculus OX=10090 GN=Ttn PE=1 SV=1	329223	309698	229394	271464	286435	194189	249777	210103	EIKIADFSTHLINKD	S23305	-49818.8	0.204623	0.737772	UDD>sham
Ttn	A2ASS6	ENSMUSG00000051747	IADFSTHLINK	TITIN_MOUSE	Titin OS=Mus musculus OX=10090 GN=Ttn PE=1 SV=1	329223	309698	229394	271464	286435	194189	249777	210103	IKIADFSTHLINKDS	T23306	-49818.8	0.204623	0.737772	UDD>sham
Ttn	A2ASS6	ENSMUSG00000051747	IADFSTHLINK	TITIN_MOUSE	Titin OS=Mus musculus OX=10090 GN=Ttn PE=1 SV=1	136087	85667.9	45030.8	65206.5	93999.1	70227.4	60507.2	40403.3	IKIADFSTHLINKDS	T23306	-16713.9	0.591529	0.847512	UDD>sham
Ttn	A2ASS6	ENSMUSG00000051747	YGQSFALESEPVVAQYPYKEPGPPGTPFVTAISK	TITIN_MOUSE	Titin OS=Mus musculus OX=10090 GN=Ttn PE=1 SV=1	1.68736e+06	923110	185154	262108	922484	1.15857e+06	134578	134144	KEPGPPGTPFVTAIS	T25217	-176990	0.686687	0.896009	UDD>sham
Ttn	A2ASS6	ENSMUSG00000051747	YGQSFALESEPVVAQYPYKEPGPPGTPFVTAISK	TITIN_MOUSE	Titin OS=Mus musculus OX=10090 GN=Ttn PE=1 SV=1	28719.1	42984.5	900700	1.83754e+06	81622.5	37239.7	158495	1.63113e+06	KEPGPPGTPFVTAIS	T25217	-225363	0.695805	0.900182	UDD>sham
Ttn	A2ASS6	ENSMUSG00000051747	YGQSFALESEPVVAQYPYKEPGPPGTPFVTAISK	TITIN_MOUSE	Titin OS=Mus musculus OX=10090 GN=Ttn PE=1 SV=1	25758.1	18163.1	657996	1.20481e+06	18236.3	51165.1	90500.1	1.04796e+06	KEPGPPGTPFVTAIS	T25217	-174717	0.645125	0.876237	UDD>sham
Ttn	A2ASS6	ENSMUSG00000051747	LVVTGLK	TITIN_MOUSE	Titin OS=Mus musculus OX=10090 GN=Ttn PE=1 SV=1	197623	4017.28	96516.6	155402	3108.31	0	85462.6	83091.2	RGTKLVVTGLKEGAF	T18272	-70474.2	0.207404	0.737772	UDD>sham
Ttn	A2ASS6	ENSMUSG00000051747	LVVTGLK	TITIN_MOUSE	Titin OS=Mus musculus OX=10090 GN=Ttn PE=1 SV=1	15828.3	125316	0	5427.03	156333	90587.2	0	28405.8	RGTKLVVTGLKEGAF	T18272	32188.8	0.52713	0.810979	UDD>sham
Ttn	A2ASS6	ENSMUSG00000051747	GVKVSDVSR	TITIN_MOUSE	Titin OS=Mus musculus OX=10090 GN=Ttn PE=1 SV=1	38322.5	147387	161152	165081	45479.6	135776	152566	210561	PPRGVKVSDVSRDSV	S32920	8109.73	0.871083	0.966616	UDD>sham
Ttn	A2ASS6	ENSMUSG00000051747	ANVTVEAR	TITIN_MOUSE	Titin OS=Mus musculus OX=10090 GN=Ttn PE=1 SV=1	471051	243471	219962	281765	198490	191604	143958	179635	DTTKANVTVEARLIK	T13534	-125640	0.0745797	0.737772	UDD>sham
Ttn	A2ASS6	ENSMUSG00000051747	ANVTVEAR	TITIN_MOUSE	Titin OS=Mus musculus OX=10090 GN=Ttn PE=1 SV=1	4415.76	79288.3	67152.3	0	126196	510.869	1361.43	10496.3	DTTKANVTVEARLIK	T13534	-3072.8	0.94213	0.984645	UDD>sham
Ttn	A2ASS6	ENSMUSG00000051747	ANVTVEAR	TITIN_MOUSE	Titin OS=Mus musculus OX=10090 GN=Ttn PE=1 SV=1	4194.2	1524.66	0	61249.5	972.918	57281.6	16691.9	3822.16	DTTKANVTVEARLIK	T13534	2950.07	0.918637	0.979726	UDD>sham
Ttn	A2ASS6	ENSMUSG00000051747	ANVTVEAR	TITIN_MOUSE	Titin OS=Mus musculus OX=10090 GN=Ttn PE=1 SV=1	130.036	92.5631	0	13850	727.518	4034.47	27783.8	40254.2	DTTKANVTVEARLIK	T13534	14681.9	0.537901	0.817853	UDD>sham
Ttn	A2ASS6	ENSMUSG00000051747	ISFVDNIATLQLGSPEASQSGK	TITIN_MOUSE	Titin OS=Mus musculus OX=10090 GN=Ttn PE=1 SV=1	305794	170858	49933.5	47260.6	547648	459770	645874	840394	IATLQLGSPEASQSG	S7501	479960	0.0022866	0.125688	UDD>sham
Ttn	A2ASS6	ENSMUSG00000051747	ITQFVVPDLQTK	TITIN_MOUSE	Titin OS=Mus musculus OX=10090 GN=Ttn PE=1 SV=1	583670	409488	352633	202719	432477	291912	35921.8	42965.8	FVVPDLQTKEKYNFR	T22529	-186308	0.171293	0.737772	UDD>sham
Ttn	A2ASS6	ENSMUSG00000051747	EEQLLSTGFK	TITIN_MOUSE	Titin OS=Mus musculus OX=10090 GN=Ttn PE=1 SV=1	370938	303658	193164	237339	268793	206143	225127	291610	YKEEQLLSTGFKCKF	S3286	-28356.4	0.560915	0.831866	UDD>sham
Ttn	A2ASS6	ENSMUSG00000051747	AGTSVKLR	TITIN_MOUSE	Titin OS=Mus musculus OX=10090 GN=Ttn PE=1 SV=1	167802	22050.1	66218.5	139737	8141.1	0	158862	276599	VKYRAGTSVKLRAGI	S28678	11948.6	0.876063	0.968381	UDD>sham
Ttn	A2ASS6	ENSMUSG00000051747	AGTSVKLR	TITIN_MOUSE	Titin OS=Mus musculus OX=10090 GN=Ttn PE=1 SV=1	0	43560.6	705.633	11675.8	108245	94668.6	404.216	0	VKYRAGTSVKLRAGI	S28678	36844	0.342643	0.737772	UDD>sham
Ttn	A2ASS6	ENSMUSG00000051747	VLDKPGPPASVK	TITIN_MOUSE	Titin OS=Mus musculus OX=10090 GN=Ttn PE=1 SV=1	183194	178463	99154.7	123455	170788	93502.8	132906	64672.2	DKPGPPASVKINKMY	S21183	-30599.6	0.425186	0.75176	UDD>sham
Ttn	A2ASS6	ENSMUSG00000051747	VLDKPGPPASVK	TITIN_MOUSE	Titin OS=Mus musculus OX=10090 GN=Ttn PE=1 SV=1	132630	76328.5	41169.1	77899.1	106342	43619.5	40727.5	27005.5	DKPGPPASVKINKMY	S21183	-27583.1	0.419758	0.749503	UDD>sham
Ttn	A2ASS6	ENSMUSG00000051747	LLIPSTR	TITIN_MOUSE	Titin OS=Mus musculus OX=10090 GN=Ttn PE=1 SV=1	134884	119675	73539.3	106214	135993	98293.7	97958.9	54983.5	VHRLLIPSTRMSDAG	S3124	-11770.7	0.694591	0.899827	UDD>sham
Ttn	A2ASS6	ENSMUSG00000051747	KLSETVEETEGNSFKLEGR	TITIN_MOUSE	Titin OS=Mus musculus OX=10090 GN=Ttn PE=1 SV=1	0.000607927	90051.1	30649.4	449617	118572	143010	36063.4	627525	PSFTKKLSETVEETE	S9144	88713.2	0.604813	0.855412	UDD>sham
Ttn	A2ASS6	ENSMUSG00000051747	KLSETVEETEGNSFKLEGR	TITIN_MOUSE	Titin OS=Mus musculus OX=10090 GN=Ttn PE=1 SV=1	1.74361e+06	32819	10781.5	0	5447.56	11293	14121.1	2650.74	PSFTKKLSETVEETE	S9144	-438425	0.326103	0.737772	UDD>sham
Ttn	A2ASS6	ENSMUSG00000051747	KLSETVEETEGNSFKLEGR	TITIN_MOUSE	Titin OS=Mus musculus OX=10090 GN=Ttn PE=1 SV=1	77644.6	128957	189112	108416	68909.5	50243.4	184743	292090	PSFTKKLSETVEETE	S9144	22964.2	0.721276	0.911774	UDD>sham
Ttn	A2ASS6	ENSMUSG00000051747	KLSETVEETEGNSFKLEGR	TITIN_MOUSE	Titin OS=Mus musculus OX=10090 GN=Ttn PE=1 SV=1	442071	651132	551102	509568	377525	518602	972929	614018	PSFTKKLSETVEETE	S9144	82300.1	0.54773	0.824061	UDD>sham
Ttn	A2ASS6	ENSMUSG00000051747	KLSETVEETEGNSFKLEGR	TITIN_MOUSE	Titin OS=Mus musculus OX=10090 GN=Ttn PE=1 SV=1	368465	391431	218954	247490	129761	316342	396476	440968	PSFTKKLSETVEETE	S9144	14301.6	0.863591	0.963958	UDD>sham
Ttn	A2ASS6	ENSMUSG00000051747	KLSETVEETEGNSFKLEGR	TITIN_MOUSE	Titin OS=Mus musculus OX=10090 GN=Ttn PE=1 SV=1	215547	57193.6	169495	347500	4071.8	0	6383.11	624355	PSFTKKLSETVEETE	S9144	-38731.4	0.816329	0.948523	UDD>sham
Ttn	A2ASS6	ENSMUSG00000051747	KLSETVEETEGNSFKLEGR	TITIN_MOUSE	Titin OS=Mus musculus OX=10090 GN=Ttn PE=1 SV=1	17690.9	5517.96	54574.6	170666	27702.7	89325.3	392660	98000.9	PSFTKKLSETVEETE	S9144	89809.9	0.345189	0.737772	UDD>sham
Ttn	A2ASS6	ENSMUSG00000051747	KLSETVEETEGNSFKLEGR	TITIN_MOUSE	Titin OS=Mus musculus OX=10090 GN=Ttn PE=1 SV=1	48766.2	49711.4	66493.9	51872	48983.4	44964.6	190432	55121.2	PSFTKKLSETVEETE	S9144	30664.3	0.465272	0.775258	UDD>sham
Ttn	A2ASS6	ENSMUSG00000051747	KLSETVEETEGNSFKLEGR	TITIN_MOUSE	Titin OS=Mus musculus OX=10090 GN=Ttn PE=1 SV=1	25426.5	91128.4	28213.8	23273.7	11288.1	36597.2	83608.8	44724.3	PSFTKKLSETVEETE	S9144	2044	0.946732	0.986134	UDD>sham
Ttn	A2ASS6	ENSMUSG00000051747	KLSETVEETEGNSFKLEGR	TITIN_MOUSE	Titin OS=Mus musculus OX=10090 GN=Ttn PE=1 SV=1	70207.7	167701	107971	142270	51457.6	123300	192391	187821	PSFTKKLSETVEETE	S9144	16705.1	0.708076	0.906139	UDD>sham
Ttn	A2ASS6	ENSMUSG00000051747	KLSETVEETEGNSFKLEGR	TITIN_MOUSE	Titin OS=Mus musculus OX=10090 GN=Ttn PE=1 SV=1	450688	1910.68	2869.79	0	2452.15	1424.7	3108.22	0	PSFTKKLSETVEETE	S9144	-112121	0.340465	0.737772	UDD>sham
Ttn	A2ASS6	ENSMUSG00000051747	KLSETVEETEGNSFKLEGR	TITIN_MOUSE	Titin OS=Mus musculus OX=10090 GN=Ttn PE=1 SV=1	35037.2	97155	65961.6	53330.3	41425.7	49656.4	78602.3	70236.6	PSFTKKLSETVEETE	S9144	-2890.76	0.91256	0.978297	UDD>sham
Ttn	A2ASS6	ENSMUSG00000051747	KLSETVEETEGNSFKLEGR	TITIN_MOUSE	Titin OS=Mus musculus OX=10090 GN=Ttn PE=1 SV=1	43341.3	116472	64275.2	53630.3	52768.9	88068.5	65577.8	44220.4	PSFTKKLSETVEETE	S9144	-6770.89	0.811178	0.946272	UDD>sham
Ttn	A2ASS6	ENSMUSG00000051747	KLSETVEETEGNSFKLEGR	TITIN_MOUSE	Titin OS=Mus musculus OX=10090 GN=Ttn PE=1 SV=1	26392.1	105348	101839	94928.2	18329.5	81187.5	92232.7	125588	PSFTKKLSETVEETE	S9144	-2792.42	0.938005	0.983685	UDD>sham
Ttn	A2ASS6	ENSMUSG00000051747	KLSETVEETEGNSFKLEGR	TITIN_MOUSE	Titin OS=Mus musculus OX=10090 GN=Ttn PE=1 SV=1	35272.4	124940	49125.1	102980	36461	100627	174695	186608	PSFTKKLSETVEETE	S9144	46518.5	0.329345	0.737772	UDD>sham
Ttn	A2ASS6	ENSMUSG00000051747	KLSETVEETEGNSFKLEGR	TITIN_MOUSE	Titin OS=Mus musculus OX=10090 GN=Ttn PE=1 SV=1	34391.2	108977	69500.4	73390.6	101414	65640.8	71326.7	75610.9	PSFTKKLSETVEETE	S9144	6933.21	0.799382	0.942806	UDD>sham
Ttn	A2ASS6	ENSMUSG00000051747	KLSETVEETEGNSFKLEGR	TITIN_MOUSE	Titin OS=Mus musculus OX=10090 GN=Ttn PE=1 SV=1	87432.2	86082.8	29944	50311.2	29418	59076	63136.9	69599.7	PSFTKKLSETVEETE	S9144	-8134.87	0.763151	0.931116	UDD>sham
Ttn	A2ASS6	ENSMUSG00000051747	KLSETVEETEGNSFKLEGR	TITIN_MOUSE	Titin OS=Mus musculus OX=10090 GN=Ttn PE=1 SV=1	33367.1	54190.6	12428	43195	8611.08	20365.3	64106.7	28110.2	PSFTKKLSETVEETE	S9144	-5496.84	0.831934	0.954654	UDD>sham
Ttn	A2ASS6	ENSMUSG00000051747	KLSETVEETEGNSFKLEGR	TITIN_MOUSE	Titin OS=Mus musculus OX=10090 GN=Ttn PE=1 SV=1	7646.34	49429.5	51199.1	32622	15518.6	36572.4	58857.7	52017.7	PSFTKKLSETVEETE	S9144	5517.4	0.827881	0.95317	UDD>sham
Ttn	A2ASS6	ENSMUSG00000051747	AVNEAGVSKPSATVGPVIVK	TITIN_MOUSE	Titin OS=Mus musculus OX=10090 GN=Ttn PE=1 SV=1	477230	531955	344044	357116	707744	235668	290336	358095	EAGVSKPSATVGPVI	S17892	-29625.5	0.800139	0.942806	UDD>sham
Ttn	A2ASS6	ENSMUSG00000051747	AVNEAGVSKPSATVGPVIVK	TITIN_MOUSE	Titin OS=Mus musculus OX=10090 GN=Ttn PE=1 SV=1	121854	111985	0	0	128981	4784.25	2567.01	0	EAGVSKPSATVGPVI	S17892	-24376.7	0.633043	0.869805	UDD>sham
Ttn	A2ASS6	ENSMUSG00000051747	AVNEAGVSKPSATVGPVIVK	TITIN_MOUSE	Titin OS=Mus musculus OX=10090 GN=Ttn PE=1 SV=1	477230	531955	344044	357116	707744	235668	290336	358095	AVNEAGVSKPSATVG	S17889	-29625.5	0.800139	0.942806	UDD>sham
Ttn	A2ASS6	ENSMUSG00000051747	EPSYTPGPPSAPR	TITIN_MOUSE	Titin OS=Mus musculus OX=10090 GN=Ttn PE=1 SV=1	263089	221398	219337	212164	61743.1	187909	132693	327879	FISCREPSYTPGPPS	S31128	-51441	0.410995	0.744315	UDD>sham
Ttn	A2ASS6	ENSMUSG00000051747	EPSYTPGPPSAPR	TITIN_MOUSE	Titin OS=Mus musculus OX=10090 GN=Ttn PE=1 SV=1	13596.9	61998.8	26204.7	105218	36205.1	37323.1	163422	266853	FISCREPSYTPGPPS	S31128	74196.1	0.260072	0.737772	UDD>sham
Ttn	A2ASS6	ENSMUSG00000051747	IDADIYGKPIPTTQWVK	TITIN_MOUSE	Titin OS=Mus musculus OX=10090 GN=Ttn PE=1 SV=1	602192	440724	41693.1	381432	366368	406521	242897	567793	FKIDADIYGKPIPTT	Y24357	29384.8	0.829425	0.953408	UDD>sham
Ttn	A2ASS6	ENSMUSG00000051747	SITVHEGESAR	TITIN_MOUSE	Titin OS=Mus musculus OX=10090 GN=Ttn PE=1 SV=1	241857	228208	171872	187517	127917	146279	159337	8917.95	ITVHEGESARFSCDT	S34366	-96751	0.0563569	0.706199	UDD>sham
Ttn	A2ASS6	ENSMUSG00000051747	SITVHEGESAR	TITIN_MOUSE	Titin OS=Mus musculus OX=10090 GN=Ttn PE=1 SV=1	1841.47	0	0	0.880764	0	0	0.94842	150560	ITVHEGESARFSCDT	S34366	37179.8	0.400173	0.740823	UDD>sham
Ttn	A2ASS6	ENSMUSG00000051747	SATVLVK	TITIN_MOUSE	Titin OS=Mus musculus OX=10090 GN=Ttn PE=1 SV=1	82890.4	68396.3	24739.1	43771.8	93872.3	25050.3	39408.5	60842.4	QSGKKSATVLVKVYD	T31318	-156.057	0.995689	0.998704	UDD>sham
Ttn	A2ASS6	ENSMUSG00000051747	VFAENLAGLSNPSPSSDPIK	TITIN_MOUSE	Titin OS=Mus musculus OX=10090 GN=Ttn PE=1 SV=1	411890	278229	5452.79	11696.5	265858	192687	153100	514691	LSNPSPSSDPIKACR	S19581	104767	0.432351	0.756102	UDD>sham
Ttn	A2ASS6	ENSMUSG00000051747	VFAENLAGLSNPSPSSDPIK	TITIN_MOUSE	Titin OS=Mus musculus OX=10090 GN=Ttn PE=1 SV=1	411890	278229	5452.79	11696.5	265858	192687	153100	514691	GLSNPSPSSDPIKAC	S19580	104767	0.432351	0.756102	UDD>sham
Ttn	A2ASS6	ENSMUSG00000051747	VFAENLAGLSNPSPSSDPIK	TITIN_MOUSE	Titin OS=Mus musculus OX=10090 GN=Ttn PE=1 SV=1	11973.9	18998.4	171942	358388	5398.01	10961.2	5390.42	13743.2	GLSNPSPSSDPIKAC	S19580	-131452	0.149168	0.737772	UDD>sham
Ttn	A2ASS6	ENSMUSG00000051747	IYAMNSEGLGEPALVPGTPK	TITIN_MOUSE	Titin OS=Mus musculus OX=10090 GN=Ttn PE=1 SV=1	428433	521747	333267	628834	443907	266285	338450	479839	EPALVPGTPKAEERM	T23637	-95949.6	0.266547	0.737772	UDD>sham
Ttn	A2ASS6	ENSMUSG00000051747	IYAMNSEGLGEPALVPGTPK	TITIN_MOUSE	Titin OS=Mus musculus OX=10090 GN=Ttn PE=1 SV=1	17148.5	296553	185504	252993	124690	136981	95469.4	203645	EPALVPGTPKAEERM	T23637	-47853.3	0.492034	0.791227	UDD>sham
Ttn	A2ASS6	ENSMUSG00000051747	DIRPSDIAQITSTPTSSMLTVK	TITIN_MOUSE	Titin OS=Mus musculus OX=10090 GN=Ttn PE=1 SV=1	808450	511715	586169	842731	520748	483204	503653	589516	DIAQITSTPTSSMLT	T22220	-162986	0.0944982	0.737772	UDD>sham
Ttn	A2ASS6	ENSMUSG00000051747	DIRPSDIAQITSTPTSSMLTVK	TITIN_MOUSE	Titin OS=Mus musculus OX=10090 GN=Ttn PE=1 SV=1	808450	511715	586169	842731	520748	483204	503653	589516	PSDIAQITSTPTSSM	T22218	-162986	0.0944982	0.737772	UDD>sham
Ttn	A2ASS6	ENSMUSG00000051747	DIRPSDIAQITSTPTSSMLTVK	TITIN_MOUSE	Titin OS=Mus musculus OX=10090 GN=Ttn PE=1 SV=1	189400	230104	40829.8	9206.9	245409	157590	119379	196074	PSDIAQITSTPTSSM	T22218	62227.6	0.346772	0.737772	UDD>sham
Ttn	A2ASS6	ENSMUSG00000051747	FELSSLR	TITIN_MOUSE	Titin OS=Mus musculus OX=10090 GN=Ttn PE=1 SV=1	150177	125484	69458.2	156298	170036	67247	86446.1	99313	PPRFELSSLRYSSPP	S33928	-19593.6	0.595207	0.849833	UDD>sham
Ttn	A2ASS6	ENSMUSG00000051747	VYAENSAGLSSPSDPSK	TITIN_MOUSE	Titin OS=Mus musculus OX=10090 GN=Ttn PE=1 SV=1	1740.53	708190	573482	825339	604997	535070	656423	0	ENSAGLSSPSDPSKF	S29630	-78065.4	0.742253	0.922074	UDD>sham
Ttn	A2ASS6	ENSMUSG00000051747	VYAENSAGLSSPSDPSK	TITIN_MOUSE	Titin OS=Mus musculus OX=10090 GN=Ttn PE=1 SV=1	45.0855	1979.7	327.267	0.0814002	5518.1	1446.82	1788.31	803869	ENSAGLSSPSDPSKF	S29630	202567	0.329195	0.737772	UDD>sham
Ttn	A2ASS6	ENSMUSG00000051747	VYAENSAGLSSPSDPSK	TITIN_MOUSE	Titin OS=Mus musculus OX=10090 GN=Ttn PE=1 SV=1	1740.53	708190	573482	825339	604997	535070	656423	0	AENSAGLSSPSDPSK	S29629	-78065.4	0.742253	0.922074	UDD>sham
Ttn	A2ASS6	ENSMUSG00000051747	VYAENSAGLSSPSDPSK	TITIN_MOUSE	Titin OS=Mus musculus OX=10090 GN=Ttn PE=1 SV=1	717380	2783.37	4005.37	0	3984.67	0	0	0	AENSAGLSSPSDPSK	S29629	-180046	0.331865	0.737772	UDD>sham
Ttn	A2ASS6	ENSMUSG00000051747	VYAENSAGLSSPSDPSK	TITIN_MOUSE	Titin OS=Mus musculus OX=10090 GN=Ttn PE=1 SV=1	197089	16224.6	39587.8	22788.6	11145.3	17974.3	13735.8	11529	AENSAGLSSPSDPSK	S29629	-55326.4	0.269457	0.737772	UDD>sham
Ttn	A2ASS6	ENSMUSG00000051747	ADTLLKPDQR	TITIN_MOUSE	Titin OS=Mus musculus OX=10090 GN=Ttn PE=1 SV=1	29801.6	205760	106293	168472	135027	73681.6	156809	182662	ITWTKADTLLKPDQR	T15518	9463.3	0.848302	0.959377	UDD>sham
Ttn	A2ASS6	ENSMUSG00000051747	ADTLLKPDQR	TITIN_MOUSE	Titin OS=Mus musculus OX=10090 GN=Ttn PE=1 SV=1	93579.1	72598.3	8513.2	44935.5	70733.1	50345.9	57468.4	61591.1	ITWTKADTLLKPDQR	T15518	5128.07	0.85639	0.962003	UDD>sham
Ttn	A2ASS6	ENSMUSG00000051747	EVGVSISGSTVR	TITIN_MOUSE	Titin OS=Mus musculus OX=10090 GN=Ttn PE=1 SV=1	462336	283264	6999.41	256409	391189	193097	167739	191116	GVSISGSTVREEHFE	T913	-16467.1	0.879341	0.969453	UDD>sham
Ttn	A2ASS6	ENSMUSG00000051747	EVGVSISGSTVR	TITIN_MOUSE	Titin OS=Mus musculus OX=10090 GN=Ttn PE=1 SV=1	9284.51	23236.8	52106	3225.12	8373.61	6299.31	29495.3	962.268	GVSISGSTVREEHFE	T913	-10680.5	0.666618	0.88689	UDD>sham
Ttn	A2ASS6	ENSMUSG00000051747	EVGVSISGSTVR	TITIN_MOUSE	Titin OS=Mus musculus OX=10090 GN=Ttn PE=1 SV=1	462336	283264	6999.41	256409	391189	193097	167739	191116	VKKEVGVSISGSTVR	S908	-16467.1	0.879341	0.969453	UDD>sham
Ttn	A2ASS6	ENSMUSG00000051747	ALDPFTTPSPPTSLEITSVTK	TITIN_MOUSE	Titin OS=Mus musculus OX=10090 GN=Ttn PE=1 SV=1	663582	513157	777336	547243	530928	535742	507870	619170	SLEITSVTKDSMTLC	T27784	-76901.9	0.278668	0.737772	UDD>sham
Ttn	A2ASS6	ENSMUSG00000051747	ALDPFTTPSPPTSLEITSVTK	TITIN_MOUSE	Titin OS=Mus musculus OX=10090 GN=Ttn PE=1 SV=1	521571	300208	22161.1	73560.6	331671	199576	196286	389423	SLEITSVTKDSMTLC	T27784	49863.8	0.692209	0.89853	UDD>sham
Ttn	A2ASS6	ENSMUSG00000051747	ALDPFTTPSPPTSLEITSVTK	TITIN_MOUSE	Titin OS=Mus musculus OX=10090 GN=Ttn PE=1 SV=1	663582	513157	777336	547243	530928	535742	507870	619170	TTPSPPTSLEITSVT	S27777	-76901.9	0.278668	0.737772	UDD>sham
Ttn	A2ASS6	ENSMUSG00000051747	ESSSSVSR	TITIN_MOUSE	Titin OS=Mus musculus OX=10090 GN=Ttn PE=1 SV=1	148766	47601.2	44548.8	102656	51301.6	17425.7	45217.1	40562.8	AQRESSSSVSRLLRR	S34053	-47266.3	0.187002	0.737772	UDD>sham
Ttn	A2ASS6	ENSMUSG00000051747	SSVDLEWSPPLK	TITIN_MOUSE	Titin OS=Mus musculus OX=10090 GN=Ttn PE=1 SV=1	581529	455264	374700	591387	435724	310269	340976	473056	VTDWTKSSVDLEWSP	S18225	-110714	0.135952	0.737772	UDD>sham
Ttn	A2ASS6	ENSMUSG00000051747	LNKTPIPQTK	TITIN_MOUSE	Titin OS=Mus musculus OX=10090 GN=Ttn PE=1 SV=1	166266	146318	165407	91841.7	126555	119585	115864	119787	LWVKLNKTPIPQTKF	T24182	-22010.5	0.434856	0.757391	UDD>sham
Ttn	A2ASS6	ENSMUSG00000051747	EPTHVEESHSQQTTLEYGYK	TITIN_MOUSE	Titin OS=Mus musculus OX=10090 GN=Ttn PE=1 SV=1	601513	690899	431880	175957	1.32599e+06	1.23573e+06	932697	362039	VREPREPTHVEESHS	T722	489053	0.0785806	0.737772	UDD>sham
Ttn	A2ASS6	ENSMUSG00000051747	EPTHVEESHSQQTTLEYGYK	TITIN_MOUSE	Titin OS=Mus musculus OX=10090 GN=Ttn PE=1 SV=1	0	3104.09	425.067	562210	1979.83	2806.71	6546.78	940769	VREPREPTHVEESHS	T722	96590.7	0.723411	0.913075	UDD>sham
Ttn	A2ASS6	ENSMUSG00000051747	EPTHVEESHSQQTTLEYGYK	TITIN_MOUSE	Titin OS=Mus musculus OX=10090 GN=Ttn PE=1 SV=1	63998.4	95646.1	9076.62	1936.46	254554	252419	21241.1	5043.67	VREPREPTHVEESHS	T722	90650	0.254542	0.737772	UDD>sham
Ttn	A2ASS6	ENSMUSG00000051747	EPTHVEESHSQQTTLEYGYK	TITIN_MOUSE	Titin OS=Mus musculus OX=10090 GN=Ttn PE=1 SV=1	320.721	0	43019.4	6675.88	8817.8	2428.42	170940	28164.4	VREPREPTHVEESHS	T722	40083.6	0.397169	0.739844	UDD>sham
Ttn	A2ASS6	ENSMUSG00000051747	TRYTVTDLQAGEEYK	TITIN_MOUSE	Titin OS=Mus musculus OX=10090 GN=Ttn PE=1 SV=1	24485.5	367553	246820	424271	473827	273837	210098	326666	PCVKTRYTVTDLQAG	T30103	55324.6	0.606048	0.855705	UDD>sham
Ttn	A2ASS6	ENSMUSG00000051747	TRYTVTDLQAGEEYK	TITIN_MOUSE	Titin OS=Mus musculus OX=10090 GN=Ttn PE=1 SV=1	0	349.403	145.929	116942	42731.2	37106.7	46560.9	0	PCVKTRYTVTDLQAG	T30103	2240.38	0.952279	0.988219	UDD>sham
Ttn	A2ASS6	ENSMUSG00000051747	TRYTVTDLQAGEEYK	TITIN_MOUSE	Titin OS=Mus musculus OX=10090 GN=Ttn PE=1 SV=1	0	28427.3	28042.4	5803.49	4548.68	6002.08	1931.1	0	PCVKTRYTVTDLQAG	T30103	-12447.8	0.584613	0.843781	UDD>sham
Ttn	A2ASS6	ENSMUSG00000051747	TRYTVTDLQAGEEYK	TITIN_MOUSE	Titin OS=Mus musculus OX=10090 GN=Ttn PE=1 SV=1	5580.62	47108	19861.5	10494.6	0	13310.8	2078.83	0	PCVKTRYTVTDLQAG	T30103	-16913.8	0.477756	0.781774	UDD>sham
Ttn	A2ASS6	ENSMUSG00000051747	TRYTVTDLQAGEEYK	TITIN_MOUSE	Titin OS=Mus musculus OX=10090 GN=Ttn PE=1 SV=1	160275	1517.75	0	0	204.11	2066.81	5603.52	1605.2	PCVKTRYTVTDLQAG	T30103	-38078.3	0.409912	0.744205	UDD>sham
Ttn	A2ASS6	ENSMUSG00000051747	RRTPSPDYDLYYYR	TITIN_MOUSE	Titin OS=Mus musculus OX=10090 GN=Ttn PE=1 SV=1	10420.9	733897	379989	11139.7	482.857	813846	9624.08	3715.76	VRPARRRTPSPDYDL	T33859	-76944.3	0.772353	0.934426	UDD>sham
Ttn	A2ASS6	ENSMUSG00000051747	RRTPSPDYDLYYYR	TITIN_MOUSE	Titin OS=Mus musculus OX=10090 GN=Ttn PE=1 SV=1	3821.78	3063.33	230679	13538	2666.44	255262	4080.9	5211.28	VRPARRRTPSPDYDL	T33859	4029.64	0.96268	0.98986	UDD>sham
Ttn	A2ASS6	ENSMUSG00000051747	RRTPSPDYDLYYYR	TITIN_MOUSE	Titin OS=Mus musculus OX=10090 GN=Ttn PE=1 SV=1	13744.5	1.7329e+06	1.54455e+06	15267	5479.93	2.01005e+06	72641.3	9715.05	VRPARRRTPSPDYDL	T33859	-302144	0.658283	0.882689	UDD>sham
Ttn	A2ASS6	ENSMUSG00000051747	RRTPSPDYDLYYYR	TITIN_MOUSE	Titin OS=Mus musculus OX=10090 GN=Ttn PE=1 SV=1	32548.7	1362.66	937.582	781674	725.07	176.262	564277	819917	VRPARRRTPSPDYDL	T33859	142143	0.61623	0.860881	UDD>sham
Ttn	A2ASS6	ENSMUSG00000051747	RRTPSPDYDLYYYR	TITIN_MOUSE	Titin OS=Mus musculus OX=10090 GN=Ttn PE=1 SV=1	2675.68	19225.8	7901.23	12423.7	872431	7019.71	2919.87	16694.8	VRPARRRTPSPDYDL	T33859	214210	0.337625	0.737772	UDD>sham
Ttn	A2ASS6	ENSMUSG00000051747	RRTPSPDYDLYYYR	TITIN_MOUSE	Titin OS=Mus musculus OX=10090 GN=Ttn PE=1 SV=1	506936	0	12860.3	6524.61	0	9527.55	73376.3	16541.4	VRPARRRTPSPDYDL	T33859	-106719	0.413343	0.74526	UDD>sham
Ttn	A2ASS6	ENSMUSG00000051747	RRTPSPDYDLYYYR	TITIN_MOUSE	Titin OS=Mus musculus OX=10090 GN=Ttn PE=1 SV=1	5417.63	8081.63	5395.93	1.05921e+06	861.81	10099.2	1.33502e+06	1.11346e+06	VRPARRRTPSPDYDL	T33859	345331	0.442007	0.759793	UDD>sham
Ttn	A2ASS6	ENSMUSG00000051747	RRTPSPDYDLYYYR	TITIN_MOUSE	Titin OS=Mus musculus OX=10090 GN=Ttn PE=1 SV=1	902.995	21559.6	32181.4	4465.46	1.45588e+06	2662.82	2908.74	1468.02	VRPARRRTPSPDYDL	T33859	350952	0.348329	0.737772	UDD>sham
Ttn	A2ASS6	ENSMUSG00000051747	LSDHSVEPGK	TITIN_MOUSE	Titin OS=Mus musculus OX=10090 GN=Ttn PE=1 SV=1	100112	135905	84977.9	117833	122218	78356.5	135288	94941.1	VKKLSDHSVEPGKSI	S6884	-2006.28	0.940947	0.984465	UDD>sham
Ttn	A2ASS6	ENSMUSG00000051747	LSDHSVEPGK	TITIN_MOUSE	Titin OS=Mus musculus OX=10090 GN=Ttn PE=1 SV=1	13813.1	11292.2	3992.7	8901.73	20484.5	10432.2	7223.24	2634.03	VKKLSDHSVEPGKSI	S6884	693.525	0.974447	0.993636	UDD>sham
Ttn	A2ASS6	ENSMUSG00000051747	VLAENLAGPGKPSR	TITIN_MOUSE	Titin OS=Mus musculus OX=10090 GN=Ttn PE=1 SV=1	130586	114205	45928.2	9726.19	132658	54479.8	24820.8	25504.1	LAGPGKPSRSTEPIL	S15758	-15745.6	0.718033	0.910152	UDD>sham
Ttn	A2ASS6	ENSMUSG00000051747	KEISILNIAR	TITIN_MOUSE	Titin OS=Mus musculus OX=10090 GN=Ttn PE=1 SV=1	233819	238824	186765	25365.1	199441	137497	4166.78	4509.5	VLVKKEISILNIARH	S33086	-84789.7	0.266961	0.737772	UDD>sham
Ttn	A2ASS6	ENSMUSG00000051747	KEISILNIAR	TITIN_MOUSE	Titin OS=Mus musculus OX=10090 GN=Ttn PE=1 SV=1	0	1200.41	1572.38	165586	526.037	0	148077	223106	VLVKKEISILNIARH	S33086	50837.6	0.487729	0.789161	UDD>sham
Ttn	A2ASS6	ENSMUSG00000051747	EPSYTPGPPSAPR	TITIN_MOUSE	Titin OS=Mus musculus OX=10090 GN=Ttn PE=1 SV=1	13596.9	61998.8	26204.7	105218	36205.1	37323.1	163422	266853	SYTPGPPSAPRVVDT	S31135	74196.1	0.260072	0.737772	UDD>sham
Ttn	A2ASS6	ENSMUSG00000051747	AGSTFTIDVPISGRPAPK	TITIN_MOUSE	Titin OS=Mus musculus OX=10090 GN=Ttn PE=1 SV=1	331225	194949	142233	249026	260698	125600	564338	1.00642e+06	ITCKAGSTFTIDVPI	T30453	259906	0.219327	0.737772	UDD>sham
Ttn	A2ASS6	ENSMUSG00000051747	AGSTFTIDVPISGRPAPK	TITIN_MOUSE	Titin OS=Mus musculus OX=10090 GN=Ttn PE=1 SV=1	390412	36203.7	325757	539.21	361728	5244.43	2150.53	455.061	ITCKAGSTFTIDVPI	T30453	-95833.3	0.484429	0.787016	UDD>sham
Ttn	A2ASS6	ENSMUSG00000051747	AGSTFTIDVPISGRPAPK	TITIN_MOUSE	Titin OS=Mus musculus OX=10090 GN=Ttn PE=1 SV=1	0	12.6602	0	211352	0	0	234416	164625	ITCKAGSTFTIDVPI	T30453	46919.1	0.570286	0.837245	UDD>sham
Ttn	A2ASS6	ENSMUSG00000051747	AGSTFTIDVPISGRPAPK	TITIN_MOUSE	Titin OS=Mus musculus OX=10090 GN=Ttn PE=1 SV=1	3876.77	189057	1452.02	10199.7	0	185990	5924.4	81436.8	ITCKAGSTFTIDVPI	T30453	17191.5	0.795617	0.941779	UDD>sham
Ttn	A2ASS6	ENSMUSG00000051747	AGSTFTIDVPISGRPAPK	TITIN_MOUSE	Titin OS=Mus musculus OX=10090 GN=Ttn PE=1 SV=1	331225	194949	142233	249026	260698	125600	564338	1.00642e+06	CKAGSTFTIDVPISG	T30455	259906	0.219327	0.737772	UDD>sham
Ttn	A2ASS6	ENSMUSG00000051747	TTPTTLALEK	TITIN_MOUSE	Titin OS=Mus musculus OX=10090 GN=Ttn PE=1 SV=1	368328	155972	11641.1	184505	110942	92790.6	63209.7	98164.4	HIKTTPTTLALEKTK	T18662	-88834.6	0.268447	0.737772	UDD>sham
Ttn	A2ASS6	ENSMUSG00000051747	KVSLVPPK	TITIN_MOUSE	Titin OS=Mus musculus OX=10090 GN=Ttn PE=1 SV=1	279904	158586	35412.9	54778.6	178233	270477	89540	89597.6	VIPEKKVSLVPPKKP	S11717	24791.7	0.736769	0.919326	UDD>sham
Ttn	A2ASS6	ENSMUSG00000051747	EPPYFVEKPQSQDVNPGTR	TITIN_MOUSE	Titin OS=Mus musculus OX=10090 GN=Ttn PE=1 SV=1	0	87874.2	51904.4	35530	36987.2	65581.4	158645	0	YFVEKPQSQDVNPGT	S5664	21476.3	0.626156	0.866243	UDD>sham
Ttn	A2ASS6	ENSMUSG00000051747	EPPYFVEKPQSQDVNPGTR	TITIN_MOUSE	Titin OS=Mus musculus OX=10090 GN=Ttn PE=1 SV=1	0	9457.16	125168	204756	67865	149316	36897.3	338213	YFVEKPQSQDVNPGT	S5664	63227.4	0.469373	0.777322	UDD>sham
Ttn	A2ASS6	ENSMUSG00000051747	EETSTSYAELR	TITIN_MOUSE	Titin OS=Mus musculus OX=10090 GN=Ttn PE=1 SV=1	73906.8	351836	208885	365482	405009	183402	112152	260783	TKEETSTSYAELRER	S33963	-9691.16	0.918394	0.979717	UDD>sham
Ttn	A2ASS6	ENSMUSG00000051747	TKSTITLDWKEPR	TITIN_MOUSE	Titin OS=Mus musculus OX=10090 GN=Ttn PE=1 SV=1	9833.46	297726	356520	15806.4	19424.8	523716	366725	20862.9	ERTKSTITLDWKEPR	T17101	62710.6	0.690571	0.897906	UDD>sham
Ttn	A2ASS6	ENSMUSG00000051747	TKSTITLDWKEPR	TITIN_MOUSE	Titin OS=Mus musculus OX=10090 GN=Ttn PE=1 SV=1	9833.46	297726	356520	15806.4	19424.8	523716	366725	20862.9	YTERTKSTITLDWKE	T17099	62710.6	0.690571	0.897906	UDD>sham
Ttn	A2ASS6	ENSMUSG00000051747	TKSTITLDWKEPR	TITIN_MOUSE	Titin OS=Mus musculus OX=10090 GN=Ttn PE=1 SV=1	7399.12	2403.73	3206.26	514948	383.955	1813.01	4926.96	468231	YTERTKSTITLDWKE	T17099	-13150.4	0.9393	0.98399	UDD>sham
Ttn	A2ASS6	ENSMUSG00000051747	TKSTITLDWKEPR	TITIN_MOUSE	Titin OS=Mus musculus OX=10090 GN=Ttn PE=1 SV=1	9833.46	297726	356520	15806.4	19424.8	523716	366725	20862.9	TYTERTKSTITLDWK	S17098	62710.6	0.690571	0.897906	UDD>sham
Ttn	A2ASS6	ENSMUSG00000051747	TKSTITLDWKEPR	TITIN_MOUSE	Titin OS=Mus musculus OX=10090 GN=Ttn PE=1 SV=1	7399.12	2403.73	3206.26	514948	383.955	1813.01	4926.96	468231	TYTERTKSTITLDWK	S17098	-13150.4	0.9393	0.98399	UDD>sham
Ttn	A2ASS6	ENSMUSG00000051747	TKSTITLDWKEPR	TITIN_MOUSE	Titin OS=Mus musculus OX=10090 GN=Ttn PE=1 SV=1	496655	4766.85	209.46	3478.79	416.951	289.765	2361.68	9941.13	TYTERTKSTITLDWK	S17098	-123025	0.340142	0.737772	UDD>sham
Ttn	A2ASS6	ENSMUSG00000051747	TFVEDQEFHISSFEER	TITIN_MOUSE	Titin OS=Mus musculus OX=10090 GN=Ttn PE=1 SV=1	59321.1	321348	495726	732476	261440	339172	322306	654174	DQEFHISSFEERLIK	S1251	-7945.06	0.962082	0.989751	UDD>sham
Ttn	A2ASS6	ENSMUSG00000051747	VTGLTEGHSYEFR	TITIN_MOUSE	Titin OS=Mus musculus OX=10090 GN=Ttn PE=1 SV=1	202447	201463	104984	167957	224443	126391	115140	172678	TGLTEGHSYEFRVAA	S26760	-9549.97	0.810268	0.945997	UDD>sham
Ttn	A2ASS6	ENSMUSG00000051747	VTGLTEGHSYEFR	TITIN_MOUSE	Titin OS=Mus musculus OX=10090 GN=Ttn PE=1 SV=1	1339.48	0	0	21454.1	1366.26	1364.62	0	0	TGLTEGHSYEFRVAA	S26760	-5015.66	0.818877	0.949653	UDD>sham
Ttn	A2ASS6	ENSMUSG00000051747	AVEVEAPPEPTPK	TITIN_MOUSE	Titin OS=Mus musculus OX=10090 GN=Ttn PE=1 SV=1	234000	268549	217667	167152	389688	337212	328976	316715	VEAPPEPTPKERKVP	T12785	121306	0.00824144	0.26062	UDD>sham
Ttn	A2ASS6	ENSMUSG00000051747	LRVTGLLENHNYEFR	TITIN_MOUSE	Titin OS=Mus musculus OX=10090 GN=Ttn PE=1 SV=1	216544	166955	621379	459360	280833	345405	251739	466593	GELRLRVTGLLENHN	T24588	-29916.7	0.799627	0.942806	UDD>sham
Ttn	A2ASS6	ENSMUSG00000051747	LRVTGLLENHNYEFR	TITIN_MOUSE	Titin OS=Mus musculus OX=10090 GN=Ttn PE=1 SV=1	1405.14	270997	218040	577.753	0	3478.9	0	0	GELRLRVTGLLENHN	T24588	-121885	0.132079	0.737772	UDD>sham
Ttn	A2ASS6	ENSMUSG00000051747	LRVTGLLENHNYEFR	TITIN_MOUSE	Titin OS=Mus musculus OX=10090 GN=Ttn PE=1 SV=1	45163.3	0	0	0	0	0	0	0	GELRLRVTGLLENHN	T24588	-11290.8	0.640897	0.87402	UDD>sham
Ttn	A2ASS6	ENSMUSG00000051747	LRVTGLLENHNYEFR	TITIN_MOUSE	Titin OS=Mus musculus OX=10090 GN=Ttn PE=1 SV=1	1894.18	592.262	0	994.125	190969	885.372	0	0	GELRLRVTGLLENHN	T24588	47093.5	0.37853	0.737772	UDD>sham
Ttn	A2ASS6	ENSMUSG00000051747	NAAGVFSEPSESTGAITARDEVEPPR	TITIN_MOUSE	Titin OS=Mus musculus OX=10090 GN=Ttn PE=1 SV=1	190562	126521	27914.4	41279.1	430701	191329	3997.65	517196	SESTGAITARDEVEP	T24322	189237	0.157979	0.737772	UDD>sham
Ttn	A2ASS6	ENSMUSG00000051747	NAAGVFSEPSESTGAITARDEVEPPR	TITIN_MOUSE	Titin OS=Mus musculus OX=10090 GN=Ttn PE=1 SV=1	534028	183934	217382	239241	128919	81352	98977.8	15166.4	SESTGAITARDEVEP	T24322	-212542	0.0398056	0.604511	UDD>sham
Ttn	A2ASS6	ENSMUSG00000051747	DIEIKPSVELPFNTFNVK	TITIN_MOUSE	Titin OS=Mus musculus OX=10090 GN=Ttn PE=1 SV=1	733847	450150	217324	576290	195079	34648.5	331739	594955	KDIEIKPSVELPFNT	S27185	-205297	0.23007	0.737772	UDD>sham
Ttn	A2ASS6	ENSMUSG00000051747	DIEIKPSVELPFNTFNVK	TITIN_MOUSE	Titin OS=Mus musculus OX=10090 GN=Ttn PE=1 SV=1	73630.9	70459.6	6348.54	7059.97	0	12327.9	9898.98	2087.05	KDIEIKPSVELPFNT	S27185	-33296.3	0.265948	0.737772	UDD>sham
Ttn	A2ASS6	ENSMUSG00000051747	LTNSAGEATETLNVIVLDKPGPPTGPVK	TITIN_MOUSE	Titin OS=Mus musculus OX=10090 GN=Ttn PE=1 SV=1	725180	683627	487657	653257	636570	405146	30589.1	36177.8	SAGEATETLNVIVLD	T24021	-360310	0.0513104	0.675651	UDD>sham
Ttn	A2ASS6	ENSMUSG00000051747	LTNSAGEATETLNVIVLDKPGPPTGPVK	TITIN_MOUSE	Titin OS=Mus musculus OX=10090 GN=Ttn PE=1 SV=1	725180	683627	487657	653257	636570	405146	30589.1	36177.8	YTVKLTNSAGEATET	S24014	-360310	0.0513104	0.675651	UDD>sham
Ttn	A2ASS6	ENSMUSG00000051747	LTNSAGEATETLNVIVLDKPGPPTGPVK	TITIN_MOUSE	Titin OS=Mus musculus OX=10090 GN=Ttn PE=1 SV=1	8709.13	5590.59	1832.27	72.2783	28016.4	1847.59	408061	654592	YTVKLTNSAGEATET	S24014	269078	0.122063	0.737772	UDD>sham
Ttn	A2ASS6	ENSMUSG00000051747	LTNSAGEATETLNVIVLDKPGPPTGPVK	TITIN_MOUSE	Titin OS=Mus musculus OX=10090 GN=Ttn PE=1 SV=1	725180	683627	487657	653257	636570	405146	30589.1	36177.8	GHYTVKLTNSAGEAT	T24012	-360310	0.0513104	0.675651	UDD>sham
Ttn	A2ASS6	ENSMUSG00000051747	FGPPGPPGKPEISNVTK	TITIN_MOUSE	Titin OS=Mus musculus OX=10090 GN=Ttn PE=1 SV=1	338632	219088	101999	225856	256534	92119.1	76208.8	25563.5	KPEISNVTKNTATVS	T22373	-108787	0.164095	0.737772	UDD>sham
Ttn	A2ASS6	ENSMUSG00000051747	NAFVTPGPPSIPEVTK	TITIN_MOUSE	Titin OS=Mus musculus OX=10090 GN=Ttn PE=1 SV=1	472274	478901	369643	508109	428396	350926	366039	456571	VAKNAFVTPGPPSIP	T28854	-56748.7	0.228195	0.737772	UDD>sham
Ttn	A2ASS6	ENSMUSG00000051747	NAFVTPGPPSIPEVTK	TITIN_MOUSE	Titin OS=Mus musculus OX=10090 GN=Ttn PE=1 SV=1	6720.19	72909.4	41532.5	5615.71	62427.3	62642	20137.9	42344.3	VAKNAFVTPGPPSIP	T28854	15193.4	0.596432	0.850501	UDD>sham
Ttn	A2ASS6	ENSMUSG00000051747	TSFRVSNLEEGK	TITIN_MOUSE	Titin OS=Mus musculus OX=10090 GN=Ttn PE=1 SV=1	429868	334879	327041	319591	373984	285875	378698	247210	SKTSFRVSNLEEGKS	S21637	-31403.1	0.50668	0.799108	UDD>sham
Ttn	A2ASS6	ENSMUSG00000051747	ITIPTFKPERIELSPSMEAPK	TITIN_MOUSE	Titin OS=Mus musculus OX=10090 GN=Ttn PE=1 SV=1	0	756.943	6974.6	875861	6216.26	566.616	380841	0	ERIELSPSMEAPKIF	S2080	-123992	0.604642	0.855365	UDD>sham
Ttn	A2ASS6	ENSMUSG00000051747	KTTDISTER	TITIN_MOUSE	Titin OS=Mus musculus OX=10090 GN=Ttn PE=1 SV=1	134156	135068	126599	159555	168131	156387	172793	480474	VKKTTDISTERLVHV	S799	105602	0.221528	0.737772	UDD>sham
Ttn	A2ASS6	ENSMUSG00000051747	NAAGAISKPSDSTGPITAK	TITIN_MOUSE	Titin OS=Mus musculus OX=10090 GN=Ttn PE=1 SV=1	293938	240688	136844	197609	199344	139537	136834	162870	AISKPSDSTGPITAK	S25399	-57623.5	0.197602	0.737772	UDD>sham
Ttn	A2ASS6	ENSMUSG00000051747	NAAGAISKPSDSTGPITAKDEVELPR	TITIN_MOUSE	Titin OS=Mus musculus OX=10090 GN=Ttn PE=1 SV=1	1.04141e+06	979342	827189	36490.1	1.06235e+06	88314.9	8468.75	567.814	ISKPSDSTGPITAKD	T25400	-431182	0.238227	0.737772	UDD>sham
Ttn	A2ASS6	ENSMUSG00000051747	NAAGAISKPSDSTGPITAKDEVELPR	TITIN_MOUSE	Titin OS=Mus musculus OX=10090 GN=Ttn PE=1 SV=1	1743.93	296651	41174.3	204700	29175	29384.7	36577.7	57976.2	ISKPSDSTGPITAKD	T25400	-97788.8	0.204845	0.737772	UDD>sham
Ttn	A2ASS6	ENSMUSG00000051747	NAAGAISKPSDSTGPITAKDEVELPR	TITIN_MOUSE	Titin OS=Mus musculus OX=10090 GN=Ttn PE=1 SV=1	396086	17481.4	15217.5	11480.2	276527	8279.64	9892.47	6972.29	ISKPSDSTGPITAKD	T25400	-34648.5	0.768874	0.932969	UDD>sham
Ttn	A2ASS6	ENSMUSG00000051747	NAAGAISKPSDSTGPITAKDEVELPR	TITIN_MOUSE	Titin OS=Mus musculus OX=10090 GN=Ttn PE=1 SV=1	170825	302977	205877	434957	42926.4	220905	298646	335680	ISKPSDSTGPITAKD	T25400	-54119.7	0.552163	0.826874	UDD>sham
Ttn	A2ASS6	ENSMUSG00000051747	NAAGAISKPSDSTGPITAKDEVELPR	TITIN_MOUSE	Titin OS=Mus musculus OX=10090 GN=Ttn PE=1 SV=1	19746.7	44824.8	286391	105805	1134.36	260669	274005	304143	ISKPSDSTGPITAKD	T25400	95795.9	0.327681	0.737772	UDD>sham
Ttn	A2ASS6	ENSMUSG00000051747	NAAGAISKPSDSTGPITAKDEVELPR	TITIN_MOUSE	Titin OS=Mus musculus OX=10090 GN=Ttn PE=1 SV=1	98834.7	28290.3	18051.3	31449.6	119098	6889	18764.8	12485.1	ISKPSDSTGPITAKD	T25400	-4847.25	0.900005	0.974881	UDD>sham
Ttn	A2ASS6	ENSMUSG00000051747	KLSETVEETEGNSFKLEGR	TITIN_MOUSE	Titin OS=Mus musculus OX=10090 GN=Ttn PE=1 SV=1	10722.5	472044	103301	18493.5	5966.98	24128.5	16852.8	5.02169	FTKKLSETVEETEGN	T9146	-139402	0.233135	0.737772	UDD>sham
Ttn	A2ASS6	ENSMUSG00000051747	KLSETVEETEGNSFKLEGR	TITIN_MOUSE	Titin OS=Mus musculus OX=10090 GN=Ttn PE=1 SV=1	119580	263190	197965	196918	57186.2	137686	457005	150226	FTKKLSETVEETEGN	T9146	6112.47	0.948353	0.986829	UDD>sham
Ttn	A2ASS6	ENSMUSG00000051747	KLSETVEETEGNSFKLEGR	TITIN_MOUSE	Titin OS=Mus musculus OX=10090 GN=Ttn PE=1 SV=1	77644.6	128957	189112	108416	68909.5	50243.4	184743	292090	FTKKLSETVEETEGN	T9146	22964.2	0.721276	0.911774	UDD>sham
Ttn	A2ASS6	ENSMUSG00000051747	KLSETVEETEGNSFKLEGR	TITIN_MOUSE	Titin OS=Mus musculus OX=10090 GN=Ttn PE=1 SV=1	442071	651132	551102	509568	377525	518602	972929	614018	FTKKLSETVEETEGN	T9146	82300.1	0.54773	0.824061	UDD>sham
Ttn	A2ASS6	ENSMUSG00000051747	KLSETVEETEGNSFKLEGR	TITIN_MOUSE	Titin OS=Mus musculus OX=10090 GN=Ttn PE=1 SV=1	368465	391431	218954	247490	129761	316342	396476	440968	FTKKLSETVEETEGN	T9146	14301.6	0.863591	0.963958	UDD>sham
Ttn	A2ASS6	ENSMUSG00000051747	KLSETVEETEGNSFKLEGR	TITIN_MOUSE	Titin OS=Mus musculus OX=10090 GN=Ttn PE=1 SV=1	17690.9	5517.96	54574.6	170666	27702.7	89325.3	392660	98000.9	FTKKLSETVEETEGN	T9146	89809.9	0.345189	0.737772	UDD>sham
Ttn	A2ASS6	ENSMUSG00000051747	KLSETVEETEGNSFKLEGR	TITIN_MOUSE	Titin OS=Mus musculus OX=10090 GN=Ttn PE=1 SV=1	48766.2	49711.4	66493.9	51872	48983.4	44964.6	190432	55121.2	FTKKLSETVEETEGN	T9146	30664.3	0.465272	0.775258	UDD>sham
Ttn	A2ASS6	ENSMUSG00000051747	KLSETVEETEGNSFKLEGR	TITIN_MOUSE	Titin OS=Mus musculus OX=10090 GN=Ttn PE=1 SV=1	39810.1	78315.9	80960.4	79395.8	63292.1	56333.2	123254	102290	FTKKLSETVEETEGN	T9146	16671.8	0.560369	0.831615	UDD>sham
Ttn	A2ASS6	ENSMUSG00000051747	KLSETVEETEGNSFKLEGR	TITIN_MOUSE	Titin OS=Mus musculus OX=10090 GN=Ttn PE=1 SV=1	70207.7	167701	107971	142270	51457.6	123300	192391	187821	FTKKLSETVEETEGN	T9146	16705.1	0.708076	0.906139	UDD>sham
Ttn	A2ASS6	ENSMUSG00000051747	KLSETVEETEGNSFKLEGR	TITIN_MOUSE	Titin OS=Mus musculus OX=10090 GN=Ttn PE=1 SV=1	35037.2	97155	65961.6	53330.3	41425.7	49656.4	78602.3	70236.6	FTKKLSETVEETEGN	T9146	-2890.76	0.91256	0.978297	UDD>sham
Ttn	A2ASS6	ENSMUSG00000051747	KLSETVEETEGNSFKLEGR	TITIN_MOUSE	Titin OS=Mus musculus OX=10090 GN=Ttn PE=1 SV=1	35272.4	124940	49125.1	102980	36461	100627	174695	186608	FTKKLSETVEETEGN	T9146	46518.5	0.329345	0.737772	UDD>sham
Ttn	A2ASS6	ENSMUSG00000051747	VTGYYIER	TITIN_MOUSE	Titin OS=Mus musculus OX=10090 GN=Ttn PE=1 SV=1	2551.54	118769	53802	863.154	103266	0	222.824	1203.67	GSRVTGYYIERKETS	Y32154	-17823.3	0.681371	0.893442	UDD>sham
Ttn	A2ASS6	ENSMUSG00000051747	ISTSPIR	TITIN_MOUSE	Titin OS=Mus musculus OX=10090 GN=Ttn PE=1 SV=1	53272.4	63378.2	28451.5	9737.23	16719.5	35743.1	107907	21825.9	SPAGRISTSPIRSVK	T314	6838.95	0.832008	0.954654	UDD>sham
Ttn	A2ASS6	ENSMUSG00000051747	IADASPDEGWKR	TITIN_MOUSE	Titin OS=Mus musculus OX=10090 GN=Ttn PE=1 SV=1	105362	208523	206776	254323	224624	265536	293088	445765	RPKIADASPDEGWKR	S20332	113507	0.0969138	0.737772	UDD>sham
Ttn	A2ASS6	ENSMUSG00000051747	IADASPDEGWKR	TITIN_MOUSE	Titin OS=Mus musculus OX=10090 GN=Ttn PE=1 SV=1	68802.5	62028.7	52599.2	70670.8	76855.5	106125	76462.9	112334	RPKIADASPDEGWKR	S20332	29419.2	0.238368	0.737772	UDD>sham
Ttn	A2ASS6	ENSMUSG00000051747	DIKASDITK	TITIN_MOUSE	Titin OS=Mus musculus OX=10090 GN=Ttn PE=1 SV=1	10007.5	131832	98128.8	99680.9	92428.9	90902.7	106007	106989	PCKDIKASDITKSSC	S16278	14169.6	0.676976	0.892304	UDD>sham
Ttn	A2ASS6	ENSMUSG00000051747	ETTSTTWQVVSQAVAR	TITIN_MOUSE	Titin OS=Mus musculus OX=10090 GN=Ttn PE=1 SV=1	218893	157799	105244	192249	161172	117933	85981.6	271262	VEKRETTSTTWQVVS	S27320	-9459.12	0.854398	0.961944	UDD>sham
Ttn	A2ASS6	ENSMUSG00000051747	ETTSTTWQVVSQAVAR	TITIN_MOUSE	Titin OS=Mus musculus OX=10090 GN=Ttn PE=1 SV=1	8526.72	112155	70075.2	171487	144121	97344.2	43871.8	221859	VEKRETTSTTWQVVS	S27320	36238.3	0.516161	0.804564	UDD>sham
Ttn	A2ASS6	ENSMUSG00000051747	ETTSTTWQVVSQAVAR	TITIN_MOUSE	Titin OS=Mus musculus OX=10090 GN=Ttn PE=1 SV=1	89552.3	69830	16711.9	20425.4	115726	40298.7	49758.1	90971.2	VEKRETTSTTWQVVS	S27320	25058.5	0.456069	0.769158	UDD>sham
Ttn	A2ASS6	ENSMUSG00000051747	ETTSTTWQVVSQAVAR	TITIN_MOUSE	Titin OS=Mus musculus OX=10090 GN=Ttn PE=1 SV=1	218893	157799	105244	192249	161172	117933	85981.6	271262	IVEKRETTSTTWQVV	T27319	-9459.12	0.854398	0.961944	UDD>sham
Ttn	A2ASS6	ENSMUSG00000051747	ETTSTTWQVVSQAVAR	TITIN_MOUSE	Titin OS=Mus musculus OX=10090 GN=Ttn PE=1 SV=1	123937	1638.09	0	800.052	0	521.973	32346.4	517.738	IVEKRETTSTTWQVV	T27319	-23247.2	0.546756	0.823359	UDD>sham
Ttn	A2ASS6	ENSMUSG00000051747	EIVSYVR	TITIN_MOUSE	Titin OS=Mus musculus OX=10090 GN=Ttn PE=1 SV=1	178605	114001	86842.5	94856.1	107988	91274.5	74848.1	135269	LNEREIVSYVRQVCE	S33139	-16231.2	0.61818	0.862456	UDD>sham
Ttn	A2ASS6	ENSMUSG00000051747	VAGSSPISIAWFHEK	TITIN_MOUSE	Titin OS=Mus musculus OX=10090 GN=Ttn PE=1 SV=1	616695	462720	614609	443478	328150	428479	518039	697433	ECKVAGSSPISIAWF	S6715	-41350.3	0.659558	0.882994	UDD>sham
Ttn	A2ASS6	ENSMUSG00000051747	VAGSSPISIAWFHEK	TITIN_MOUSE	Titin OS=Mus musculus OX=10090 GN=Ttn PE=1 SV=1	1502.39	29703.3	5065.31	45390	45208.7	23015.4	24263.6	59416.4	ECKVAGSSPISIAWF	S6715	17560.8	0.493415	0.791598	UDD>sham
Ttn	A2ASS6	ENSMUSG00000051747	LEEELELGFSASPPSR	TITIN_MOUSE	Titin OS=Mus musculus OX=10090 GN=Ttn PE=1 SV=1	1.76352e+06	970079	382070	534527	438903	390594	391832	271921	EELELGFSASPPSRS	S33913	-539237	0.116418	0.737772	UDD>sham
Ttn	A2ASS6	ENSMUSG00000051747	LEEELELGFSASPPSR	TITIN_MOUSE	Titin OS=Mus musculus OX=10090 GN=Ttn PE=1 SV=1	1.41812e+06	1.05001e+06	278238	299181	329139	253661	86780.4	148165	EELELGFSASPPSRS	S33913	-556952	0.0858684	0.737772	UDD>sham
Ttn	A2ASS6	ENSMUSG00000051747	RPGPPSTPEASAITK	TITIN_MOUSE	Titin OS=Mus musculus OX=10090 GN=Ttn PE=1 SV=1	144056	128986	104698	187823	230736	85444.4	101785	123680	PPSTPEASAITKDSM	S26700	-5979.22	0.888118	0.971758	UDD>sham
Ttn	A2ASS6	ENSMUSG00000051747	ALDPFTTPSPPTSLEITSVTK	TITIN_MOUSE	Titin OS=Mus musculus OX=10090 GN=Ttn PE=1 SV=1	521571	300208	22161.1	73560.6	331671	199576	196286	389423	PTSLEITSVTKDSMT	S27782	49863.8	0.692209	0.89853	UDD>sham
Ttn	A2ASS6	ENSMUSG00000051747	ALDPFTTPSPPTSLEITSVTK	TITIN_MOUSE	Titin OS=Mus musculus OX=10090 GN=Ttn PE=1 SV=1	82851.5	57179.6	16920	294294	41291.6	42121	22969.1	56773.7	PTSLEITSVTKDSMT	S27782	-72022.5	0.292574	0.737772	UDD>sham
Ttn	A2ASS6	ENSMUSG00000051747	ALDPFTTPSPPTSLEITSVTK	TITIN_MOUSE	Titin OS=Mus musculus OX=10090 GN=Ttn PE=1 SV=1	521571	300208	22161.1	73560.6	331671	199576	196286	389423	PPTSLEITSVTKDSM	T27781	49863.8	0.692209	0.89853	UDD>sham
Ttn	A2ASS6	ENSMUSG00000051747	LTEGNEYVFR	TITIN_MOUSE	Titin OS=Mus musculus OX=10090 GN=Ttn PE=1 SV=1	246086	240045	34115.9	220878	213938	148040	152583	192413	TFKFTRLTEGNEYVF	T31686	-8537.73	0.88058	0.969745	UDD>sham
Ttn	A2ASS6	ENSMUSG00000051747	LTEGNEYVFR	TITIN_MOUSE	Titin OS=Mus musculus OX=10090 GN=Ttn PE=1 SV=1	2361	4634.39	109511	0	0	6087.6	5595.19	6915.25	TFKFTRLTEGNEYVF	T31686	-24477.2	0.481148	0.784263	UDD>sham
Ttn	A2ASS6	ENSMUSG00000051747	SIATVEMVIDGATGQLPHKTPPR	TITIN_MOUSE	Titin OS=Mus musculus OX=10090 GN=Ttn PE=1 SV=1	18511.8	783830	13372.4	1688.04	7833.08	186919	786.249	2797.42	TGQLPHKTPPRIPPK	T252	-154766	0.445283	0.762079	UDD>sham
Ttn	A2ASS6	ENSMUSG00000051747	SIATVEMVIDGATGQLPHKTPPR	TITIN_MOUSE	Titin OS=Mus musculus OX=10090 GN=Ttn PE=1 SV=1	1.18808e+06	4119.88	45.624	6010.04	1.01504e+06	0	3937.58	1054.85	TGQLPHKTPPRIPPK	T252	-44556.5	0.908395	0.977322	UDD>sham
Ttn	A2ASS6	ENSMUSG00000051747	SIATVEMVIDGATGQLPHKTPPR	TITIN_MOUSE	Titin OS=Mus musculus OX=10090 GN=Ttn PE=1 SV=1	48818.8	178331	813317	560154	21502.8	276898	1.07207e+06	857030	TGQLPHKTPPRIPPK	T252	156721	0.604741	0.855395	UDD>sham
Ttn	A2ASS6	ENSMUSG00000051747	SIATVEMVIDGATGQLPHKTPPR	TITIN_MOUSE	Titin OS=Mus musculus OX=10090 GN=Ttn PE=1 SV=1	35636.5	410554	6026.37	13217.2	52593.4	14306	7991.42	1053.39	TGQLPHKTPPRIPPK	T252	-97372.4	0.349274	0.737772	UDD>sham
Ttn	A2ASS6	ENSMUSG00000051747	SIATVEMVIDGATGQLPHKTPPR	TITIN_MOUSE	Titin OS=Mus musculus OX=10090 GN=Ttn PE=1 SV=1	734082	18122.7	24048.2	11897.8	594416	16490.1	50816.9	28990.7	TGQLPHKTPPRIPPK	T252	-24359.4	0.91451	0.978853	UDD>sham
Ttn	A2ASS6	ENSMUSG00000051747	RRTPSPDYDLYYYR	TITIN_MOUSE	Titin OS=Mus musculus OX=10090 GN=Ttn PE=1 SV=1	32548.7	1362.66	937.582	781674	725.07	176.262	564277	819917	PARRRTPSPDYDLYY	S33861	142143	0.61623	0.860881	UDD>sham
Ttn	A2ASS6	ENSMUSG00000051747	RRTPSPDYDLYYYR	TITIN_MOUSE	Titin OS=Mus musculus OX=10090 GN=Ttn PE=1 SV=1	1.45852e+06	16284.3	3432.65	1198.86	5053.18	1775.64	46509.2	12165	PARRRTPSPDYDLYY	S33861	-353483	0.344595	0.737772	UDD>sham
Ttn	A2ASS6	ENSMUSG00000051747	RRTPSPDYDLYYYR	TITIN_MOUSE	Titin OS=Mus musculus OX=10090 GN=Ttn PE=1 SV=1	506936	0	12860.3	6524.61	0	9527.55	73376.3	16541.4	PARRRTPSPDYDLYY	S33861	-106719	0.413343	0.74526	UDD>sham
Ttn	A2ASS6	ENSMUSG00000051747	RRTPSPDYDLYYYR	TITIN_MOUSE	Titin OS=Mus musculus OX=10090 GN=Ttn PE=1 SV=1	5417.63	8081.63	5395.93	1.05921e+06	861.81	10099.2	1.33502e+06	1.11346e+06	PARRRTPSPDYDLYY	S33861	345331	0.442007	0.759793	UDD>sham
Ttn	A2ASS6	ENSMUSG00000051747	ITSYLLEMR	TITIN_MOUSE	Titin OS=Mus musculus OX=10090 GN=Ttn PE=1 SV=1	61240.9	43198.9	35647.5	104665	79769.5	25291.3	40131.7	100312	DGGSRITSYLLEMRQ	S30368	188.108	0.995207	0.99858	UDD>sham
Ttn	A2ASS6	ENSMUSG00000051747	TPILAINPIDRPGEPENLHIADK	TITIN_MOUSE	Titin OS=Mus musculus OX=10090 GN=Ttn PE=1 SV=1	5838.72	250435	55.5482	213628	214389	169636	160974	0	GPTIETKTPILAINP	T19879	18760.2	0.822552	0.951117	UDD>sham
Ttn	A2ASS6	ENSMUSG00000051747	TPILAINPIDRPGEPENLHIADK	TITIN_MOUSE	Titin OS=Mus musculus OX=10090 GN=Ttn PE=1 SV=1	315044	1779.64	178882	4311.3	9134.17	1052.59	4704.14	1435.45	GPTIETKTPILAINP	T19879	-120923	0.154237	0.737772	UDD>sham
Ttn	A2ASS6	ENSMUSG00000051747	VLDTPGPVLNLRPTDITK	TITIN_MOUSE	Titin OS=Mus musculus OX=10090 GN=Ttn PE=1 SV=1	337582	277287	187501	280137	275564	195208	151893	222330	VNVRVLDTPGPVLNL	T22656	-59377.8	0.218311	0.737772	UDD>sham
Ttn	A2ASS6	ENSMUSG00000051747	LGVTSVSK	TITIN_MOUSE	Titin OS=Mus musculus OX=10090 GN=Ttn PE=1 SV=1	0	10918.9	80060.8	88192.1	18.6848	18424	83281.3	107413	KLGVTSVSKDSVSLS	S28176	7491.2	0.852122	0.961054	UDD>sham
Ttn	A2ASS6	ENSMUSG00000051747	LGVTSVSK	TITIN_MOUSE	Titin OS=Mus musculus OX=10090 GN=Ttn PE=1 SV=1	102057	4429.46	0	0	68111.9	1218.41	0	391.418	KLGVTSVSKDSVSLS	S28176	-9191.23	0.803218	0.943979	UDD>sham
Ttn	A2ASS6	ENSMUSG00000051747	VSEESEELR	TITIN_MOUSE	Titin OS=Mus musculus OX=10090 GN=Ttn PE=1 SV=1	167803	140815	57201.8	96591	163867	74215.9	41683.6	137276	HEKVSEESEELRSKF	S2000	-11341.9	0.790363	0.940339	UDD>sham
Ttn	A2ASS6	ENSMUSG00000051747	FISPLEDQTVK	TITIN_MOUSE	Titin OS=Mus musculus OX=10090 GN=Ttn PE=1 SV=1	47739.8	36650.8	1288.4	56074.4	262438	65352.3	265211	261486	GIRLKFISPLEDQTV	S13367	178183	0.0128811	0.344649	UDD>sham
Ttn	A2ASS6	ENSMUSG00000051747	MTASEALQHPWLK	TITIN_MOUSE	Titin OS=Mus musculus OX=10090 GN=Ttn PE=1 SV=1	184127	174237	93686.2	163137	182934	83241.6	87700.7	196142	RKSRMTASEALQHPW	S33286	-16291.9	0.69936	0.902307	UDD>sham
Ttn	A2ASS6	ENSMUSG00000051747	VLDTPGPVLNLRPTDITK	TITIN_MOUSE	Titin OS=Mus musculus OX=10090 GN=Ttn PE=1 SV=1	222547	189370	62855.7	210039	197315	122338	103046	197608	PVLNLRPTDITKDSV	T22666	-16126	0.742215	0.922074	UDD>sham
Ttn	A2ASS6	ENSMUSG00000051747	DVATAQWSPLSTTSK	TITIN_MOUSE	Titin OS=Mus musculus OX=10090 GN=Ttn PE=1 SV=1	529348	367195	267224	303919	354454	321683	22821.9	408390	DVATAQWSPLSTTSK	S19146	-90084.5	0.406085	0.74311	UDD>sham
Ttn	A2ASS6	ENSMUSG00000051747	DVATAQWSPLSTTSK	TITIN_MOUSE	Titin OS=Mus musculus OX=10090 GN=Ttn PE=1 SV=1	11315.9	1434.56	1753.36	12146.8	6109.38	8053.26	236585	1876.34	DVATAQWSPLSTTSK	S19146	56493.3	0.371628	0.737772	UDD>sham
Ttn	A2ASS6	ENSMUSG00000051747	DVATAQWSPLSTTSK	TITIN_MOUSE	Titin OS=Mus musculus OX=10090 GN=Ttn PE=1 SV=1	529348	367195	267224	303919	354454	321683	22821.9	408390	VERKDVATAQWSPLS	T19142	-90084.5	0.406085	0.74311	UDD>sham
Ttn	A2ASS6	ENSMUSG00000051747	VHELAAEFISKPQNLEILEGEK	TITIN_MOUSE	Titin OS=Mus musculus OX=10090 GN=Ttn PE=1 SV=1	15200.7	3069.66	1426.59	526518	3583.67	2578.55	130050	500513	ELAAEFISKPQNLEI	S14345	22627.7	0.897279	0.974372	UDD>sham
Ttn	A2ASS6	ENSMUSG00000051747	VHELAAEFISKPQNLEILEGEK	TITIN_MOUSE	Titin OS=Mus musculus OX=10090 GN=Ttn PE=1 SV=1	598114	2652.48	11411.5	4060.37	383659	3119.17	6715.54	3728.8	ELAAEFISKPQNLEI	S14345	-54754	0.756076	0.927195	UDD>sham
Ttn	A2ASS6	ENSMUSG00000051747	VHELAAEFISKPQNLEILEGEK	TITIN_MOUSE	Titin OS=Mus musculus OX=10090 GN=Ttn PE=1 SV=1	39407.9	15562.6	174231	2365.71	44714.7	270174	0	33721.9	ELAAEFISKPQNLEI	S14345	29260.8	0.700908	0.903222	UDD>sham
Ttn	A2ASS6	ENSMUSG00000051747	VHELAAEFISKPQNLEILEGEK	TITIN_MOUSE	Titin OS=Mus musculus OX=10090 GN=Ttn PE=1 SV=1	3091.87	0	1787.44	146597	18147.3	1687.7	9785.47	52943.9	ELAAEFISKPQNLEI	S14345	-17228	0.691983	0.898495	UDD>sham
Ttn	A2ASS6	ENSMUSG00000051747	VHELAAEFISKPQNLEILEGEK	TITIN_MOUSE	Titin OS=Mus musculus OX=10090 GN=Ttn PE=1 SV=1	184.356	262.404	23840.5	2495.93	2373.86	4210.89	1886.12	1662.19	ELAAEFISKPQNLEI	S14345	-4162.53	0.850005	0.96016	UDD>sham
Ttn	A2ASS6	ENSMUSG00000051747	APEVTAVTK	TITIN_MOUSE	Titin OS=Mus musculus OX=10090 GN=Ttn PE=1 SV=1	14120.4	65893.2	11331.5	153.662	113648	33812.3	4982.67	1394.43	APKAPEVTAVTKDSM	T24535	15584.7	0.671483	0.889798	UDD>sham
Ttn	A2ASS6	ENSMUSG00000051747	APEVTAVTK	TITIN_MOUSE	Titin OS=Mus musculus OX=10090 GN=Ttn PE=1 SV=1	7.75678	42644.4	39165.8	46450.5	28810.1	12277.6	60156.6	53629.1	APKAPEVTAVTKDSM	T24535	6651.27	0.800045	0.942806	UDD>sham
Ttn	A2ASS6	ENSMUSG00000051747	NDAGMQECYATLSVLEPAAIVEKPESIK	TITIN_MOUSE	Titin OS=Mus musculus OX=10090 GN=Ttn PE=1 SV=1	79271.4	247268	310752	265317	151703	295095	584518	641741	GMQECYATLSVLEPA	T8467	192612	0.164796	0.737772	UDD>sham
Ttn	A2ASS6	ENSMUSG00000051747	VTGLTENSDYQYR	TITIN_MOUSE	Titin OS=Mus musculus OX=10090 GN=Ttn PE=1 SV=1	292724	249938	25877.3	287826	217927	162415	146107	207175	RQKVTGLTENSDYQY	T28920	-30685.5	0.65715	0.881774	UDD>sham
Ttn	A2ASS6	ENSMUSG00000051747	VLDTPSPPVNLK	TITIN_MOUSE	Titin OS=Mus musculus OX=10090 GN=Ttn PE=1 SV=1	172634	129298	96104	110182	184499	86916.9	115080	131210	VTVRVLDTPSPPVNL	T24822	2372.27	0.94391	0.985102	UDD>sham
Ttn	A2ASS6	ENSMUSG00000051747	ILVPSTGYPRPK	TITIN_MOUSE	Titin OS=Mus musculus OX=10090 GN=Ttn PE=1 SV=1	189367	105652	117193	103845	112892	112005	120394	127776	ILVPSTGYPRPKATW	Y15210	-10747.1	0.717064	0.909925	UDD>sham
Ttn	A2ASS6	ENSMUSG00000051747	ILVPSTGYPRPK	TITIN_MOUSE	Titin OS=Mus musculus OX=10090 GN=Ttn PE=1 SV=1	0	0	0	1736.38	5212.95	63217.1	70399.8	0	ILVPSTGYPRPKATW	Y15210	34273.4	0.24873	0.737772	UDD>sham
Ttn	A2ASS6	ENSMUSG00000051747	AGSSPPSKPTEYVTAR	TITIN_MOUSE	Titin OS=Mus musculus OX=10090 GN=Ttn PE=1 SV=1	179573	141699	62442.9	65129.2	146980	56940.6	89657.1	92387.7	YALNKAGSSPPSKPT	S20963	-15719.5	0.697892	0.901508	UDD>sham
Ttn	A2ASS6	ENSMUSG00000051747	AGSSPPSKPTEYVTAR	TITIN_MOUSE	Titin OS=Mus musculus OX=10090 GN=Ttn PE=1 SV=1	179573	141699	62442.9	65129.2	146980	56940.6	89657.1	92387.7	ALNKAGSSPPSKPTE	S20964	-15719.5	0.697892	0.901508	UDD>sham
Ttn	A2ASS6	ENSMUSG00000051747	AGSSPPSKPTEYVTAR	TITIN_MOUSE	Titin OS=Mus musculus OX=10090 GN=Ttn PE=1 SV=1	24152.2	1025.35	2502.47	0	2428.38	1289.24	608.949	0	ALNKAGSSPPSKPTE	S20964	-5838.35	0.791154	0.941018	UDD>sham
Ttn	A2ASS6	ENSMUSG00000051747	SVTINVK	TITIN_MOUSE	Titin OS=Mus musculus OX=10090 GN=Ttn PE=1 SV=1	32414.5	46245.2	13964.9	55737.5	1886.85	33636.6	7053.7	37834	VAGEKSVTINVKVLD	T24417	-16987.7	0.500645	0.79642	UDD>sham
Ttn	A2ASS6	ENSMUSG00000051747	SVTINVK	TITIN_MOUSE	Titin OS=Mus musculus OX=10090 GN=Ttn PE=1 SV=1	0	4820.05	0	1844.67	74041.8	0	20353.9	0.234805	VAGEKSVTINVKVLD	T24417	21932.8	0.435321	0.757423	UDD>sham
Ttn	A2ASS6	ENSMUSG00000051747	TKSTITLDWK	TITIN_MOUSE	Titin OS=Mus musculus OX=10090 GN=Ttn PE=1 SV=1	31620.4	192254	111677	177270	198508	167736	160452	112600	TYTERTKSTITLDWK	S17098	31618.8	0.496354	0.793431	UDD>sham
Ttn	A2ASS6	ENSMUSG00000051747	TKSTITLDWK	TITIN_MOUSE	Titin OS=Mus musculus OX=10090 GN=Ttn PE=1 SV=1	0	57608.5	18163.2	37869.4	68215.3	48607.4	9644.34	11967.7	TYTERTKSTITLDWK	S17098	6198.41	0.827279	0.952975	UDD>sham
Ttn	A2ASS6	ENSMUSG00000051747	AAWYTIDSR	TITIN_MOUSE	Titin OS=Mus musculus OX=10090 GN=Ttn PE=1 SV=1	764.152	113766	82462.5	128779	133282	101223	87626.5	117215	AAWYTIDSRVRGTSL	S32069	28393.3	0.450045	0.765624	UDD>sham
Ttn	A2ASS6	ENSMUSG00000051747	AAWYTIDSR	TITIN_MOUSE	Titin OS=Mus musculus OX=10090 GN=Ttn PE=1 SV=1	96484.1	0	526.54	0	0	0	568.556	0	AAWYTIDSRVRGTSL	S32069	-24110.5	0.460361	0.771828	UDD>sham
Ttn	A2ASS6	ENSMUSG00000051747	NAAGAISKPSDSTGPITAKDEVELPR	TITIN_MOUSE	Titin OS=Mus musculus OX=10090 GN=Ttn PE=1 SV=1	396086	17481.4	15217.5	11480.2	276527	8279.64	9892.47	6972.29	AISKPSDSTGPITAK	S25399	-34648.5	0.768874	0.932969	UDD>sham
Ttn	A2ASS6	ENSMUSG00000051747	NAAGAISKPSDSTGPITAKDEVELPR	TITIN_MOUSE	Titin OS=Mus musculus OX=10090 GN=Ttn PE=1 SV=1	170825	302977	205877	434957	42926.4	220905	298646	335680	AISKPSDSTGPITAK	S25399	-54119.7	0.552163	0.826874	UDD>sham
Ttn	A2ASS6	ENSMUSG00000051747	NAAGAISKPSDSTGPITAKDEVELPR	TITIN_MOUSE	Titin OS=Mus musculus OX=10090 GN=Ttn PE=1 SV=1	19746.7	44824.8	286391	105805	1134.36	260669	274005	304143	AISKPSDSTGPITAK	S25399	95795.9	0.327681	0.737772	UDD>sham
Ttn	A2ASS6	ENSMUSG00000051747	VSELTEGVPYYFR	TITIN_MOUSE	Titin OS=Mus musculus OX=10090 GN=Ttn PE=1 SV=1	27788.7	308151	6744.82	62256.9	37656.1	264088	221424	361645	LTEGVPYYFRVSAEN	Y30308	119968	0.250597	0.737772	UDD>sham
Ttn	A2ASS6	ENSMUSG00000051747	VSELTEGVPYYFR	TITIN_MOUSE	Titin OS=Mus musculus OX=10090 GN=Ttn PE=1 SV=1	3539.73	3030.95	249145	333403	4718.14	1890.13	5931.69	4729.16	LTEGVPYYFRVSAEN	Y30308	-142962	0.133674	0.737772	UDD>sham
Ttn	A2ASS6	ENSMUSG00000051747	TSELEAASSVR	TITIN_MOUSE	Titin OS=Mus musculus OX=10090 GN=Ttn PE=1 SV=1	11398.1	20557.3	23905.8	335.002	78784.2	5737.84	6476.53	8242.14	SELEAASSVREVKSQ	S34299	10761.1	0.704585	0.904798	UDD>sham
Ttn	A2ASS6	ENSMUSG00000051747	AGSNLKVDIPISGKPLPK	TITIN_MOUSE	Titin OS=Mus musculus OX=10090 GN=Ttn PE=1 SV=1	57606.9	194440	378455	258308	5571.79	287668	360191	369614	TVYVRAGSNLKVDIP	S28281	33558.7	0.760287	0.929367	UDD>sham
Ttn	A2ASS6	ENSMUSG00000051747	AGSNLKVDIPISGKPLPK	TITIN_MOUSE	Titin OS=Mus musculus OX=10090 GN=Ttn PE=1 SV=1	315889	18443.7	64549.6	127816	170789	30838.2	43494.4	81015.5	TVYVRAGSNLKVDIP	S28281	-50140.2	0.511532	0.802011	UDD>sham
Ttn	A2ASS6	ENSMUSG00000051747	IELPATVTGKPEPK	TITIN_MOUSE	Titin OS=Mus musculus OX=10090 GN=Ttn PE=1 SV=1	263504	179664	100884	167209	211582	93705.6	112771	10317.1	TKIELPATVTGKPEP	T15502	-70721.2	0.239449	0.737772	UDD>sham
Ttn	A2ASS6	ENSMUSG00000051747	IELPATVTGKPEPK	TITIN_MOUSE	Titin OS=Mus musculus OX=10090 GN=Ttn PE=1 SV=1	263504	179664	100884	167209	211582	93705.6	112771	10317.1	IELPATVTGKPEPKI	T15504	-70721.2	0.239449	0.737772	UDD>sham
Ttn	A2ASS6	ENSMUSG00000051747	TVDTTAEQTSFRISEAKK	TITIN_MOUSE	Titin OS=Mus musculus OX=10090 GN=Ttn PE=1 SV=1	287064	261749	306564	43434.4	285123	253968	19984.3	301858	DTTAEQTSFRISEAK	S14842	-9469.66	0.917662	0.979545	UDD>sham
Ttn	A2ASS6	ENSMUSG00000051747	TVDTTAEQTSFRISEAKK	TITIN_MOUSE	Titin OS=Mus musculus OX=10090 GN=Ttn PE=1 SV=1	2694.55	1358.51	2109.37	228938	5836.68	485.518	178548	30528.6	DTTAEQTSFRISEAK	S14842	-4925.39	0.946343	0.986058	UDD>sham
Ttn	A2ASS6	ENSMUSG00000051747	TVDTTAEQTSFRISEAKK	TITIN_MOUSE	Titin OS=Mus musculus OX=10090 GN=Ttn PE=1 SV=1	287064	261749	306564	43434.4	285123	253968	19984.3	301858	EQTSFRISEAKKDDK	S14846	-9469.66	0.917662	0.979545	UDD>sham
Ttn	A2ASS6	ENSMUSG00000051747	TVDTTAEQTSFRISEAKK	TITIN_MOUSE	Titin OS=Mus musculus OX=10090 GN=Ttn PE=1 SV=1	2694.55	1358.51	2109.37	228938	5836.68	485.518	178548	30528.6	EQTSFRISEAKKDDK	S14846	-4925.39	0.946343	0.986058	UDD>sham
Ttn	A2ASS6	ENSMUSG00000051747	YGVGPGITSASVVANYPFK	TITIN_MOUSE	Titin OS=Mus musculus OX=10090 GN=Ttn PE=1 SV=1	424291	188371	8352.44	3130.17	30024.7	139710	83723	1971.04	GVGPGITSASVVANY	S23036	-92179	0.394474	0.738307	UDD>sham
Ttn	A2ASS6	ENSMUSG00000051747	YGVGPGITSASVVANYPFK	TITIN_MOUSE	Titin OS=Mus musculus OX=10090 GN=Ttn PE=1 SV=1	15455	34507.1	135106	252350	7653.61	106950	21184.7	176532	GVGPGITSASVVANY	S23036	-31274.6	0.657439	0.881957	UDD>sham
Ttn	A2ASS6	ENSMUSG00000051747	AYIDSTDSR	TITIN_MOUSE	Titin OS=Mus musculus OX=10090 GN=Ttn PE=1 SV=1	23614.7	109614	51633.7	124854	31348.2	83969.9	65419.5	128958	AYIDSTDSRTLLTIE	S28027	-5.30369	0.999888	0.999979	UDD>sham
Ttn	A2ASS6	ENSMUSG00000051747	LGSATASINVK	TITIN_MOUSE	Titin OS=Mus musculus OX=10090 GN=Ttn PE=1 SV=1	7368.75	186623	65918.2	61433.7	227078	47686.2	14466	103130	ENKLGSATASINVKV	T16258	17754.1	0.779733	0.9368	UDD>sham
Ttn	A2ASS6	ENSMUSG00000051747	LGSATASINVK	TITIN_MOUSE	Titin OS=Mus musculus OX=10090 GN=Ttn PE=1 SV=1	7368.75	186623	65918.2	61433.7	227078	47686.2	14466	103130	KLGSATASINVKVIG	S16260	17754.1	0.779733	0.9368	UDD>sham
Ttn	A2ASS6	ENSMUSG00000051747	LTTGSEYQFR	TITIN_MOUSE	Titin OS=Mus musculus OX=10090 GN=Ttn PE=1 SV=1	210539	154958	48853.7	131685	118880	96270.8	72840.8	125210	IVRLTTGSEYQFRVC	S27344	-33208.6	0.431927	0.755891	UDD>sham
Ttn	A2ASS6	ENSMUSG00000051747	NAAGAISKPSDSTGPITAKDEVELPR	TITIN_MOUSE	Titin OS=Mus musculus OX=10090 GN=Ttn PE=1 SV=1	170825	302977	205877	434957	42926.4	220905	298646	335680	AGAISKPSDSTGPIT	S25397	-54119.7	0.552163	0.826874	UDD>sham
Ttn	A2ASS6	ENSMUSG00000051747	NAAGAISKPSDSTGPITAKDEVELPR	TITIN_MOUSE	Titin OS=Mus musculus OX=10090 GN=Ttn PE=1 SV=1	19746.7	44824.8	286391	105805	1134.36	260669	274005	304143	AGAISKPSDSTGPIT	S25397	95795.9	0.327681	0.737772	UDD>sham
Ttn	A2ASS6	ENSMUSG00000051747	LSGVLTVK	TITIN_MOUSE	Titin OS=Mus musculus OX=10090 GN=Ttn PE=1 SV=1	49883.6	46930	26603.1	37921.6	31627.7	34112.8	8723.93	12561.3	PVLDLKLSGVLTVKA	S19997	-18578.1	0.426599	0.752898	UDD>sham
Ttn	A2ASS6	ENSMUSG00000051747	DAHRPGWLPVSESVTRPTFK	TITIN_MOUSE	Titin OS=Mus musculus OX=10090 GN=Ttn PE=1 SV=1	43840.4	527127	10614.7	1965.61	225448	374508	1253.59	2468.99	GWLPVSESVTRPTFK	S31674	5032.87	0.974402	0.993617	UDD>sham
Ttn	A2ASS6	ENSMUSG00000051747	NLAVTDIK	TITIN_MOUSE	Titin OS=Mus musculus OX=10090 GN=Ttn PE=1 SV=1	66783.8	53819.3	0	63716.4	64247.5	45300.4	3476.71	61840.6	PPRNLAVTDIKAESC	T17296	-2363.57	0.93666	0.982939	UDD>sham
Ttn	A2ASS6	ENSMUSG00000051747	VGLGEAASVPGTVKPEDKLEAPELDLDSELRK	TITIN_MOUSE	Titin OS=Mus musculus OX=10090 GN=Ttn PE=1 SV=1	40443.6	1696.42	425119	646674	10529.7	0	326287	1.07028e+06	EAASVPGTVKPEDKL	T25801	73291.1	0.803428	0.944162	UDD>sham
Ttn	A2ASS6	ENSMUSG00000051747	VGLGEAASVPGTVKPEDKLEAPELDLDSELRK	TITIN_MOUSE	Titin OS=Mus musculus OX=10090 GN=Ttn PE=1 SV=1	622616	129235	14314.2	14754.8	531748	33647.3	18226.6	10352.3	EAASVPGTVKPEDKL	T25801	-46736.3	0.808954	0.945589	UDD>sham
Ttn	A2ASS6	ENSMUSG00000051747	VTGVTAEK	TITIN_MOUSE	Titin OS=Mus musculus OX=10090 GN=Ttn PE=1 SV=1	62852.8	56042.9	39549.1	34022.3	52008.5	34219.6	31851.5	33170.9	PVQVTGVTAEKCTLA	T25521	-10304.1	0.653341	0.880486	UDD>sham
Ttn	A2ASS6	ENSMUSG00000051747	NLFSVPGAPDKPTVSSVTR	TITIN_MOUSE	Titin OS=Mus musculus OX=10090 GN=Ttn PE=1 SV=1	13001.9	2009.3	1030.09	2593.1	11103.1	7149.19	755466	662497	PDKPTVSSVTRNSMT	S18116	354395	0.114414	0.737772	UDD>sham
Ttn	A2ASS6	ENSMUSG00000051747	SDGGSPIQGYIIEK	TITIN_MOUSE	Titin OS=Mus musculus OX=10090 GN=Ttn PE=1 SV=1	42115.1	212196	194460	174291	189634	230801	270235	252081	EPRSDGGSPIQGYII	S17113	79922.1	0.123913	0.737772	UDD>sham
Ttn	A2ASS6	ENSMUSG00000051747	AEPTPSPQFPFADMPPPDTYK	TITIN_MOUSE	Titin OS=Mus musculus OX=10090 GN=Ttn PE=1 SV=1	1.60425e+06	1.08318e+06	1.47501e+06	2.09351e+06	1.04384e+06	1.08212e+06	1.09497e+06	1.51366e+06	VRAEPTPSPQFPFAD	S879	-380343	0.139177	0.737772	UDD>sham
Ttn	A2ASS6	ENSMUSG00000051747	EETSTSYAELR	TITIN_MOUSE	Titin OS=Mus musculus OX=10090 GN=Ttn PE=1 SV=1	237852	134153	18024.9	3012.42	171362	1946.99	1183.6	11097.1	VPTKEETSTSYAELR	S33961	-51863.3	0.478215	0.782038	UDD>sham
Ttn	A2ASS6	ENSMUSG00000051747	EETSTSYAELR	TITIN_MOUSE	Titin OS=Mus musculus OX=10090 GN=Ttn PE=1 SV=1	3079.87	261.567	51135.5	179709	2715.23	5970.56	118412	130003	VPTKEETSTSYAELR	S33961	5728.85	0.921431	0.980256	UDD>sham
Ttn	A2ASS6	ENSMUSG00000051747	NSFPITIITLGPPSKPK	TITIN_MOUSE	Titin OS=Mus musculus OX=10090 GN=Ttn PE=1 SV=1	6279.98	234626	106714	480173	246816	114470	80125.7	183878	IITLGPPSKPKGPIR	S29447	-50625.6	0.648176	0.8776	UDD>sham
Ttn	A2ASS6	ENSMUSG00000051747	NSFPITIITLGPPSKPK	TITIN_MOUSE	Titin OS=Mus musculus OX=10090 GN=Ttn PE=1 SV=1	292360	147020	15880.1	1462.17	137392	70693.6	15211.1	2466.51	IITLGPPSKPKGPIR	S29447	-57739.9	0.462264	0.773276	UDD>sham
Ttn	A2ASS6	ENSMUSG00000051747	NSFPITIITLGPPSKPK	TITIN_MOUSE	Titin OS=Mus musculus OX=10090 GN=Ttn PE=1 SV=1	880.146	18682.1	193045	8673.33	0	120059	185092	254234	IITLGPPSKPKGPIR	S29447	84526.1	0.273884	0.737772	UDD>sham
Ttn	A2ASS6	ENSMUSG00000051747	NVTGTTSETIK	TITIN_MOUSE	Titin OS=Mus musculus OX=10090 GN=Ttn PE=1 SV=1	5717.65	109006	97001	79117.5	135374	77340.4	851.958	1767.69	ELKNVTGTTSETIKV	T31608	-18877	0.676617	0.89211	UDD>sham
Ttn	A2ASS6	ENSMUSG00000051747	NVTGTTSETIK	TITIN_MOUSE	Titin OS=Mus musculus OX=10090 GN=Ttn PE=1 SV=1	5717.65	109006	97001	79117.5	135374	77340.4	851.958	1767.69	LKNVTGTTSETIKVI	T31609	-18877	0.676617	0.89211	UDD>sham
Ttn	A2ASS6	ENSMUSG00000051747	KLSETVEETEGNSFKLEGR	TITIN_MOUSE	Titin OS=Mus musculus OX=10090 GN=Ttn PE=1 SV=1	368465	391431	218954	247490	129761	316342	396476	440968	LSETVEETEGNSFKL	T9150	14301.6	0.863591	0.963958	UDD>sham
Ttn	A2ASS6	ENSMUSG00000051747	KLSETVEETEGNSFKLEGR	TITIN_MOUSE	Titin OS=Mus musculus OX=10090 GN=Ttn PE=1 SV=1	70207.7	167701	107971	142270	51457.6	123300	192391	187821	LSETVEETEGNSFKL	T9150	16705.1	0.708076	0.906139	UDD>sham
Ttn	A2ASS6	ENSMUSG00000051747	KLSETVEETEGNSFKLEGR	TITIN_MOUSE	Titin OS=Mus musculus OX=10090 GN=Ttn PE=1 SV=1	35272.4	124940	49125.1	102980	36461	100627	174695	186608	LSETVEETEGNSFKL	T9150	46518.5	0.329345	0.737772	UDD>sham
Ttn	A2ASS6	ENSMUSG00000051747	AEDPVFLPSPPSKPK	TITIN_MOUSE	Titin OS=Mus musculus OX=10090 GN=Ttn PE=1 SV=1	90442.7	57442.9	11863.8	92345.5	78719	69108.9	60707.8	80024.3	EDPVFLPSPPSKPKI	S27874	9116.23	0.751122	0.925428	UDD>sham
Ttn	A2ASS6	ENSMUSG00000051747	AEDPVFLPSPPSKPK	TITIN_MOUSE	Titin OS=Mus musculus OX=10090 GN=Ttn PE=1 SV=1	9303.09	1941.73	2332.44	11912.7	10898.9	0	7645.92	28158.9	EDPVFLPSPPSKPKI	S27874	5303.43	0.811332	0.946272	UDD>sham
Ttn	A2ASS6	ENSMUSG00000051747	AGSTFTIDVPISGRPAPK	TITIN_MOUSE	Titin OS=Mus musculus OX=10090 GN=Ttn PE=1 SV=1	84316.9	178034	148543	216733	175117	134713	105795	194202	FTIDVPISGRPAPKV	S30461	-4450.21	0.911639	0.978075	UDD>sham
Ttn	A2ASS6	ENSMUSG00000051747	VAIQSFR	TITIN_MOUSE	Titin OS=Mus musculus OX=10090 GN=Ttn PE=1 SV=1	0	22154.1	1120.74	0	0	9612.44	19038	67019.1	DWKVAIQSFRGTEYT	S27925	18098.7	0.501035	0.796836	UDD>sham
Ttn	A2ASS6	ENSMUSG00000051747	VAIQSFR	TITIN_MOUSE	Titin OS=Mus musculus OX=10090 GN=Ttn PE=1 SV=1	0	20171.9	0	0	0	6458.79	18983.8	0	DWKVAIQSFRGTEYT	S27925	1317.68	0.952782	0.988219	UDD>sham
Ttn	A2ASS6	ENSMUSG00000051747	VVDTTKR	TITIN_MOUSE	Titin OS=Mus musculus OX=10090 GN=Ttn PE=1 SV=1	35115.4	26072.9	18449	56229.5	33069.1	15803.5	19105.5	51737.2	APRVVDTTKRSISLA	T31143	-4037.87	0.867182	0.96492	UDD>sham
Ttn	A2ASS6	ENSMUSG00000051747	SSVDLEWSPPLK	TITIN_MOUSE	Titin OS=Mus musculus OX=10090 GN=Ttn PE=1 SV=1	359407	367484	284436	347199	285920	261429	249369	384776	SSVDLEWSPPLKDGG	S18231	-44257.8	0.307891	0.737772	UDD>sham
Ttn	A2ASS6	ENSMUSG00000051747	YGVGDPILTEPAIAK	TITIN_MOUSE	Titin OS=Mus musculus OX=10090 GN=Ttn PE=1 SV=1	6574.64	155764	45246.5	213601	151577	158853	197707	23838.4	RICAENKYGVGDPIL	Y21257	27697.2	0.668284	0.887704	UDD>sham
Ttn	A2ASS6	ENSMUSG00000051747	KIPEAIPPKPESPPLEVPEVPPKEVTPEK	TITIN_MOUSE	Titin OS=Mus musculus OX=10090 GN=Ttn PE=1 SV=1	196465	1.22537e+06	849145	384537	614160	223219	2.44415e+06	203967	AIPPKPESPPLEVPE	S11866	207494	0.720309	0.911255	UDD>sham
Ttn	A2ASS6	ENSMUSG00000051747	LNSGSYELK	TITIN_MOUSE	Titin OS=Mus musculus OX=10090 GN=Ttn PE=1 SV=1	40129.5	113573	77719.5	65870.7	100968	73469.5	82151.7	9476.87	ANRLNSGSYELKLRN	S28731	-7806.73	0.811531	0.946272	UDD>sham
Ttn	A2ASS6	ENSMUSG00000051747	YYGAVGSTLR	TITIN_MOUSE	Titin OS=Mus musculus OX=10090 GN=Ttn PE=1 SV=1	150246	106342	1075.28	92027.3	28097.8	60802.7	58267.1	71858.9	YYGAVGSTLRLHVMY	T32434	-32665.9	0.412143	0.744634	UDD>sham
Ttn	A2ASS6	ENSMUSG00000051747	YYGAVGSTLR	TITIN_MOUSE	Titin OS=Mus musculus OX=10090 GN=Ttn PE=1 SV=1	5850.72	601.02	0	0	73169.7	1464.27	334.637	2341.13	YYGAVGSTLRLHVMY	T32434	17714.5	0.529639	0.812237	UDD>sham
Ttn	A2ASS6	ENSMUSG00000051747	YYGAVGSTLR	TITIN_MOUSE	Titin OS=Mus musculus OX=10090 GN=Ttn PE=1 SV=1	150246	106342	1075.28	92027.3	28097.8	60802.7	58267.1	71858.9	KYYGAVGSTLRLHVM	S32433	-32665.9	0.412143	0.744634	UDD>sham
Ttn	A2ASS6	ENSMUSG00000051747	FTNITGEK	TITIN_MOUSE	Titin OS=Mus musculus OX=10090 GN=Ttn PE=1 SV=1	96609.1	68104.4	35643.6	52419	61521	52879.1	4854.11	47575.1	PIRFTNITGEKMTLW	T29854	-21486.7	0.449911	0.765612	UDD>sham
Ttn	A2ASS6	ENSMUSG00000051747	VLDTPGPPVNVTVK	TITIN_MOUSE	Titin OS=Mus musculus OX=10090 GN=Ttn PE=1 SV=1	267233	163896	18517.4	3302.53	156445	84501.4	21545.7	160985	PGPPVNVTVKEVSKD	T21583	-7367.79	0.92022	0.979834	UDD>sham
Ttn	A2ASS6	ENSMUSG00000051747	TIVSTAQISETR	TITIN_MOUSE	Titin OS=Mus musculus OX=10090 GN=Ttn PE=1 SV=1	138133	117626	55904.4	4229.58	225537	74952.4	7224.79	2004.63	KKTKTIVSTAQISET	S209	-1543.54	0.980598	0.995539	UDD>sham
Ttn	A2ASS6	ENSMUSG00000051747	TIVSTAQISETR	TITIN_MOUSE	Titin OS=Mus musculus OX=10090 GN=Ttn PE=1 SV=1	0	8879.46	2145.84	14290	0	2902.52	55309.3	37424.2	KKTKTIVSTAQISET	S209	17580.2	0.495147	0.792603	UDD>sham
Ttn	A2ASS6	ENSMUSG00000051747	TIVSTAQISETR	TITIN_MOUSE	Titin OS=Mus musculus OX=10090 GN=Ttn PE=1 SV=1	890.93	0	0	25596.1	0	1494.25	3623.55	41591.6	KKTKTIVSTAQISET	S209	5055.61	0.835135	0.955556	UDD>sham
Ttn	A2ASS6	ENSMUSG00000051747	ATGLQEGTEYEFR	TITIN_MOUSE	Titin OS=Mus musculus OX=10090 GN=Ttn PE=1 SV=1	56565.7	300276	200681	373490	83869.8	202582	184154	399843	IERTLKATGLQEGTE	T21339	-15140.7	0.875831	0.968381	UDD>sham
Ttn	A2ASS6	ENSMUSG00000051747	VSAENEIGIGDPSPPSKPVFAR	TITIN_MOUSE	Titin OS=Mus musculus OX=10090 GN=Ttn PE=1 SV=1	215842	269667	71372	274005	281719	97194.4	126493	239697	CQYEFRVSAENEIGI	S18876	-21445.6	0.7522	0.925779	UDD>sham
Ttn	A2ASS6	ENSMUSG00000051747	VSAENEIGIGDPSPPSKPVFAR	TITIN_MOUSE	Titin OS=Mus musculus OX=10090 GN=Ttn PE=1 SV=1	215842	269667	71372	274005	281719	97194.4	126493	239697	EIGIGDPSPPSKPVF	S18887	-21445.6	0.7522	0.925779	UDD>sham
Ttn	A2ASS6	ENSMUSG00000051747	AVPEAPTPVPK	TITIN_MOUSE	Titin OS=Mus musculus OX=10090 GN=Ttn PE=1 SV=1	181437	50595.2	0	118.902	304575	1772.72	0	0	KAVPEAPTPVPKKAE	T11217	18549.2	0.835293	0.955623	UDD>sham
Ttn	A2ASS6	ENSMUSG00000051747	AVPEAPTPVPK	TITIN_MOUSE	Titin OS=Mus musculus OX=10090 GN=Ttn PE=1 SV=1	0	4370.86	40204.6	137137	0	8221.48	162933	172937	KAVPEAPTPVPKKAE	T11217	40594.9	0.509419	0.80075	UDD>sham
Ttn	A2ASS6	ENSMUSG00000051747	AVPEAPTPVPK	TITIN_MOUSE	Titin OS=Mus musculus OX=10090 GN=Ttn PE=1 SV=1	690.745	79512.8	46529.5	2557.7	13648.1	136226	17703.4	5129.49	KAVPEAPTPVPKKAE	T11217	10854	0.796186	0.942081	UDD>sham
Ttn	A2ASS6	ENSMUSG00000051747	FETEISEDDIHANWK	TITIN_MOUSE	Titin OS=Mus musculus OX=10090 GN=Ttn PE=1 SV=1	153631	162166	33527	95197.7	293227	175154	101716	232044	TETARFETEISEDDI	T13917	89404.5	0.134582	0.737772	UDD>sham
Ttn	A2ASS6	ENSMUSG00000051747	FETEISEDDIHANWK	TITIN_MOUSE	Titin OS=Mus musculus OX=10090 GN=Ttn PE=1 SV=1	153631	162166	33527	95197.7	293227	175154	101716	232044	ARFETEISEDDIHAN	S13920	89404.5	0.134582	0.737772	UDD>sham
Ttn	A2ASS6	ENSMUSG00000051747	FETEISEDDIHANWK	TITIN_MOUSE	Titin OS=Mus musculus OX=10090 GN=Ttn PE=1 SV=1	103951	3434.88	8940.09	1526.67	14346.7	1911.54	8983.62	1338.17	ARFETEISEDDIHAN	S13920	-22818	0.493391	0.791598	UDD>sham
Ttn	A2ASS6	ENSMUSG00000051747	IADASPDEGWK	TITIN_MOUSE	Titin OS=Mus musculus OX=10090 GN=Ttn PE=1 SV=1	88510.1	129463	4847	5198.17	89261.7	68179	61138.1	131141	RPKIADASPDEGWKR	S20332	30425.4	0.463453	0.774073	UDD>sham
Ttn	A2ASS6	ENSMUSG00000051747	VLDRPGPPEGPVQVTGVTAEK	TITIN_MOUSE	Titin OS=Mus musculus OX=10090 GN=Ttn PE=1 SV=1	205232	281631	79580.8	194128	296198	1088.83	165173	192437	PVQVTGVTAEKCTLA	T25521	-26418.3	0.730592	0.917137	UDD>sham
Ttn	A2ASS6	ENSMUSG00000051747	VDRPVDTSETK	TITIN_MOUSE	Titin OS=Mus musculus OX=10090 GN=Ttn PE=1 SV=1	103989	126704	12542.8	105555	8403.99	64965.7	100385	96226.1	VDRPVDTSETKEVVK	S1977	-19702.6	0.617843	0.86213	UDD>sham
Ttn	A2ASS6	ENSMUSG00000051747	DVAYPPGPPSNAHVTDTTKK	TITIN_MOUSE	Titin OS=Mus musculus OX=10090 GN=Ttn PE=1 SV=1	163382	253021	251210	235170	214611	188324	203128	180338	AYPPGPPSNAHVTDT	S22466	-29095.7	0.360994	0.737772	UDD>sham
Ttn	A2ASS6	ENSMUSG00000051747	DIRPSDIAQITSTPTSSMLTVK	TITIN_MOUSE	Titin OS=Mus musculus OX=10090 GN=Ttn PE=1 SV=1	189400	230104	40829.8	9206.9	245409	157590	119379	196074	TPTSSMLTVKYATRK	T22227	62227.6	0.346772	0.737772	UDD>sham
Ttn	A2ASS6	ENSMUSG00000051747	VLDTPGPPQNLK	TITIN_MOUSE	Titin OS=Mus musculus OX=10090 GN=Ttn PE=1 SV=1	84529.9	99743.5	40190.2	70028.5	2898.46	53154.3	39083.4	290.126	VNVRVLDTPGPPQNL	T23740	-49766.5	0.109239	0.737772	UDD>sham
Ttn	A2ASS6	ENSMUSG00000051747	KDSGYYSLTAENSSGSDTQK	TITIN_MOUSE	Titin OS=Mus musculus OX=10090 GN=Ttn PE=1 SV=1	63605.3	247229	178403	269629	238346	211748	183122	249214	RKDSGYYSLTAENSS	S20759	30890.9	0.56275	0.8328	UDD>sham
Ttn	A2ASS6	ENSMUSG00000051747	KDSGYYSLTAENSSGSDTQK	TITIN_MOUSE	Titin OS=Mus musculus OX=10090 GN=Ttn PE=1 SV=1	63605.3	247229	178403	269629	238346	211748	183122	249214	VTRKDSGYYSLTAEN	Y20757	30890.9	0.56275	0.8328	UDD>sham
Ttn	A2ASS6	ENSMUSG00000051747	KDSGYYSLTAENSSGSDTQK	TITIN_MOUSE	Titin OS=Mus musculus OX=10090 GN=Ttn PE=1 SV=1	63605.3	247229	178403	269629	238346	211748	183122	249214	KDVTRKDSGYYSLTA	S20755	30890.9	0.56275	0.8328	UDD>sham
Ttn	A2ASS6	ENSMUSG00000051747	VGLGEAASVPGTVKPEDKLEAPELDLDSELRK	TITIN_MOUSE	Titin OS=Mus musculus OX=10090 GN=Ttn PE=1 SV=1	622616	129235	14314.2	14754.8	531748	33647.3	18226.6	10352.3	VGLGEAASVPGTVKP	S25797	-46736.3	0.808954	0.945589	UDD>sham
Ttn	A2ASS6	ENSMUSG00000051747	ITNYVIEK	TITIN_MOUSE	Titin OS=Mus musculus OX=10090 GN=Ttn PE=1 SV=1	101415	78442.2	5627.25	0	76998.3	33669.7	4.77111	51935.4	DDGGSKITNYVIEKR	T18039	-5719.08	0.876564	0.968381	UDD>sham
Ttn	A2ASS6	ENSMUSG00000051747	ETTSTTWQVVSQAVAR	TITIN_MOUSE	Titin OS=Mus musculus OX=10090 GN=Ttn PE=1 SV=1	8526.72	112155	70075.2	171487	144121	97344.2	43871.8	221859	KRETTSTTWQVVSQA	T27322	36238.3	0.516161	0.804564	UDD>sham
Ttn	A2ASS6	ENSMUSG00000051747	ETTSTTWQVVSQAVAR	TITIN_MOUSE	Titin OS=Mus musculus OX=10090 GN=Ttn PE=1 SV=1	61833.6	81142.4	63621.3	87244.6	78303.6	92161.5	30070.2	147739	KRETTSTTWQVVSQA	T27322	13608.1	0.67893	0.892304	UDD>sham
Ttn	A2ASS6	ENSMUSG00000051747	ETTSTTWQVVSQAVAR	TITIN_MOUSE	Titin OS=Mus musculus OX=10090 GN=Ttn PE=1 SV=1	0	25223.1	20356.6	9543.89	33624.1	17577.6	5948.18	18570	KRETTSTTWQVVSQA	T27322	5149.04	0.820584	0.950293	UDD>sham
Ttn	A2ASS6	ENSMUSG00000051747	ETTSTTWQVVSQAVAR	TITIN_MOUSE	Titin OS=Mus musculus OX=10090 GN=Ttn PE=1 SV=1	123937	1638.09	0	800.052	0	521.973	32346.4	517.738	KRETTSTTWQVVSQA	T27322	-23247.2	0.546756	0.823359	UDD>sham
Ttn	A2ASS6	ENSMUSG00000051747	ETTSTTWQVVSQAVAR	TITIN_MOUSE	Titin OS=Mus musculus OX=10090 GN=Ttn PE=1 SV=1	22681.7	15.4873	1216.35	632.888	0	0	0.816006	0	KRETTSTTWQVVSQA	T27322	-6136.4	0.780159	0.937079	UDD>sham
Ttn	A2ASS6	ENSMUSG00000051747	ETTSTTWQVVSQAVAR	TITIN_MOUSE	Titin OS=Mus musculus OX=10090 GN=Ttn PE=1 SV=1	8526.72	112155	70075.2	171487	144121	97344.2	43871.8	221859	EKRETTSTTWQVVSQ	T27321	36238.3	0.516161	0.804564	UDD>sham
Ttn	A2ASS6	ENSMUSG00000051747	ETTSTTWQVVSQAVAR	TITIN_MOUSE	Titin OS=Mus musculus OX=10090 GN=Ttn PE=1 SV=1	61833.6	81142.4	63621.3	87244.6	78303.6	92161.5	30070.2	147739	EKRETTSTTWQVVSQ	T27321	13608.1	0.67893	0.892304	UDD>sham
Ttn	A2ASS6	ENSMUSG00000051747	ETTSTTWQVVSQAVAR	TITIN_MOUSE	Titin OS=Mus musculus OX=10090 GN=Ttn PE=1 SV=1	89552.3	69830	16711.9	20425.4	115726	40298.7	49758.1	90971.2	EKRETTSTTWQVVSQ	T27321	25058.5	0.456069	0.769158	UDD>sham
Ttn	A2ASS6	ENSMUSG00000051747	VLDSPGPPGPITFK	TITIN_MOUSE	Titin OS=Mus musculus OX=10090 GN=Ttn PE=1 SV=1	1900.31	109507	50697.6	17659.3	46394.8	53170.1	59888.4	63600.1	FTVKVLDSPGPPGPI	S30237	10822.3	0.736077	0.919149	UDD>sham
Ttn	A2ASS6	ENSMUSG00000051747	VLDRPGPPEGPLKVTGVTAEK	TITIN_MOUSE	Titin OS=Mus musculus OX=10090 GN=Ttn PE=1 SV=1	0	226242	235023	40967	281566	34917.1	4968.54	0	PEGPLKVTGVTAEKC	T26601	-45195.2	0.629671	0.867794	UDD>sham
Ttn	A2ASS6	ENSMUSG00000051747	IPFSGKPDPVITWQK	TITIN_MOUSE	Titin OS=Mus musculus OX=10090 GN=Ttn PE=1 SV=1	38144	33311.9	0	34569.5	2311.33	61898.6	45988.2	0	VSIKIPFSGKPDPVI	S32841	1043.2	0.969955	0.992291	UDD>sham
Ttn	A2ASS6	ENSMUSG00000051747	IPFSGKPDPVITWQK	TITIN_MOUSE	Titin OS=Mus musculus OX=10090 GN=Ttn PE=1 SV=1	47428.9	55259.7	1361.48	59206.5	16612	15946.1	32224.5	3350.71	VSIKIPFSGKPDPVI	S32841	-23780.8	0.370558	0.737772	UDD>sham
Ttn	A2ASS6	ENSMUSG00000051747	IPFSGKPDPVITWQK	TITIN_MOUSE	Titin OS=Mus musculus OX=10090 GN=Ttn PE=1 SV=1	82018.3	52571.7	0	39707.2	69897.2	6372.21	5943.1	42564.1	VSIKIPFSGKPDPVI	S32841	-12380.2	0.692975	0.899085	UDD>sham
Ttn	A2ASS6	ENSMUSG00000051747	DPFEPPDAPDKPIVEDVTSNSMLVK	TITIN_MOUSE	Titin OS=Mus musculus OX=10090 GN=Ttn PE=1 SV=1	266008	423723	138714	437422	407591	297380	357112	221890	VEDVTSNSMLVKWNE	S16707	4526.53	0.956736	0.988679	UDD>sham
Ttn	A2ASS6	ENSMUSG00000051747	VPAVHTK	TITIN_MOUSE	Titin OS=Mus musculus OX=10090 GN=Ttn PE=1 SV=1	22770.4	22603.4	13470.9	35359.4	25518.6	11851	14761.1	38653.5	VKVPAVHTKKMVISE	T10123	-854.954	0.9697	0.992139	UDD>sham
Ttn	A2ASS6	ENSMUSG00000051747	NSVTLIWTEPK	TITIN_MOUSE	Titin OS=Mus musculus OX=10090 GN=Ttn PE=1 SV=1	13552.8	146758	22347.2	79560.4	2457.39	123435	97822.6	109629	SVTRNSVTLIWTEPK	T22080	17781.5	0.701234	0.903374	UDD>sham
Ttn	A2ASS6	ENSMUSG00000051747	NSVTLIWTEPK	TITIN_MOUSE	Titin OS=Mus musculus OX=10090 GN=Ttn PE=1 SV=1	13552.8	146758	22347.2	79560.4	2457.39	123435	97822.6	109629	NSVTLIWTEPKYDGG	T22084	17781.5	0.701234	0.903374	UDD>sham
Ttn	A2ASS6	ENSMUSG00000051747	NSVTLIWTEPK	TITIN_MOUSE	Titin OS=Mus musculus OX=10090 GN=Ttn PE=1 SV=1	13464.2	0	0	3771.75	71185.6	1999.24	3484.57	14620	NSVTLIWTEPKYDGG	T22084	18513.4	0.499304	0.795563	UDD>sham
Ttn	A2ASS6	ENSMUSG00000051747	VLDTPGPVADLKVSDVTK	TITIN_MOUSE	Titin OS=Mus musculus OX=10090 GN=Ttn PE=1 SV=1	177365	62495.3	0	159604	4459.87	38543.6	2480.39	2135.69	PVADLKVSDVTKTSC	S20497	-87961.3	0.0977779	0.737772	UDD>sham
Ttn	A2ASS6	ENSMUSG00000051747	VLDTPGPVADLKVSDVTK	TITIN_MOUSE	Titin OS=Mus musculus OX=10090 GN=Ttn PE=1 SV=1	1351.82	59129.2	0	0	160793	0	0	238607	PVADLKVSDVTKTSC	S20497	84729.8	0.218116	0.737772	UDD>sham
Ttn	A2ASS6	ENSMUSG00000051747	VLDTPGPVADLKVSDVTK	TITIN_MOUSE	Titin OS=Mus musculus OX=10090 GN=Ttn PE=1 SV=1	2832.24	9311.44	1984.08	48124.5	1207.98	127967	153761	2623.86	PVADLKVSDVTKTSC	S20497	55827.1	0.256523	0.737772	UDD>sham
Ttn	A2ASS6	ENSMUSG00000051747	SIVHEEVTK	TITIN_MOUSE	Titin OS=Mus musculus OX=10090 GN=Ttn PE=1 SV=1	0	34978.4	42185.2	33871.8	18163.5	63.6513	2147.25	29623.3	AAASLEKSIVHEEVT	S34808	-15259.4	0.534868	0.815614	UDD>sham
Ttn	A2ASS6	ENSMUSG00000051747	NAAGAISKPSDSTGPITAK	TITIN_MOUSE	Titin OS=Mus musculus OX=10090 GN=Ttn PE=1 SV=1	6233.82	60427	28768	67567.9	67448.5	34979.5	31371.3	36789.3	SDSTGPITAKDEVEL	T25404	1897.97	0.943575	0.985084	UDD>sham
Ttn	A2ASS6	ENSMUSG00000051747	MGASDPSDSSDPQVAK	TITIN_MOUSE	Titin OS=Mus musculus OX=10090 GN=Ttn PE=1 SV=1	5930.21	83659.8	62078.2	686.25	86062.2	182.542	4431.82	0	GASDPSDSSDPQVAK	S27960	-15419.5	0.671986	0.889959	UDD>sham
Ttn	A2ASS6	ENSMUSG00000051747	MGASDPSDSSDPQVAK	TITIN_MOUSE	Titin OS=Mus musculus OX=10090 GN=Ttn PE=1 SV=1	0	16295.9	62127.2	11112.3	8629.22	60788.9	2108.33	4096.47	GASDPSDSSDPQVAK	S27960	-3478.12	0.903832	0.976319	UDD>sham
Ttn	A2ASS6	ENSMUSG00000051747	MGASDPSDSSDPQVAK	TITIN_MOUSE	Titin OS=Mus musculus OX=10090 GN=Ttn PE=1 SV=1	130517	26295.5	6820.93	0	53724.4	2428.42	3085.26	0	GASDPSDSSDPQVAK	S27960	-26098.8	0.511215	0.80171	UDD>sham
Ttn	A2ASS6	ENSMUSG00000051747	MGASDPSDSSDPQVAK	TITIN_MOUSE	Titin OS=Mus musculus OX=10090 GN=Ttn PE=1 SV=1	1751.51	2690.73	2565.31	201442	3074.77	2246.17	156547	279180	GASDPSDSSDPQVAK	S27960	58149.7	0.503818	0.798367	UDD>sham
Ttn	A2ASS6	ENSMUSG00000051747	VLDRPGPPEGPVAISGVTAEK	TITIN_MOUSE	Titin OS=Mus musculus OX=10090 GN=Ttn PE=1 SV=1	67478.4	25435.5	691.143	62889.4	64938.4	32428.1	51238.6	42041	PVAISGVTAEKCTLA	T24439	8537.93	0.755513	0.926919	UDD>sham
Ttn	A2ASS6	ENSMUSG00000051747	FGISEPLTSPK	TITIN_MOUSE	Titin OS=Mus musculus OX=10090 GN=Ttn PE=1 SV=1	148827	139226	4741.44	66264.7	158982	68740.4	18197.1	32311.3	AENRFGISEPLTSPK	S20864	-20207.1	0.691433	0.898137	UDD>sham
Ttn	A2ASS6	ENSMUSG00000051747	VTGLTEGHSYEFR	TITIN_MOUSE	Titin OS=Mus musculus OX=10090 GN=Ttn PE=1 SV=1	31307	5949.23	0	0	0	0	0	0	RFRVTGLTEGHSYEF	T26756	-9314.06	0.680645	0.893005	UDD>sham
Ttn	A2ASS6	ENSMUSG00000051747	VTGLTEGHSYEFR	TITIN_MOUSE	Titin OS=Mus musculus OX=10090 GN=Ttn PE=1 SV=1	0	0	0	0	100140	932.509	17292.7	22576.8	RFRVTGLTEGHSYEF	T26756	35235.6	0.271876	0.737772	UDD>sham
Ttn	A2ASS6	ENSMUSG00000051747	INTSAFELNER	TITIN_MOUSE	Titin OS=Mus musculus OX=10090 GN=Ttn PE=1 SV=1	12143.9	97661.1	0	17351.3	2671.18	63534.3	11696.5	0	DIFERINTSAFELNE	T33127	-12313.6	0.718596	0.910152	UDD>sham
Ttn	A2ASS6	ENSMUSG00000051747	FILNVQSKPTAEVK	TITIN_MOUSE	Titin OS=Mus musculus OX=10090 GN=Ttn PE=1 SV=1	163432	181606	4482.83	56.6379	49965.9	104465	2904.08	61279.5	LNVQSKPTAEVKWYH	T34191	-32740.6	0.571807	0.838116	UDD>sham
Ttn	A2ASS6	ENSMUSG00000051747	TYIPVMSGENKLSWTVK	TITIN_MOUSE	Titin OS=Mus musculus OX=10090 GN=Ttn PE=1 SV=1	424294	227357	240298	338808	162956	201909	181345	287978	GENKLSWTVKDLIPN	T16328	-99142.3	0.118676	0.737772	UDD>sham
Ttn	A2ASS6	ENSMUSG00000051747	TYIPVMSGENKLSWTVK	TITIN_MOUSE	Titin OS=Mus musculus OX=10090 GN=Ttn PE=1 SV=1	424294	227357	240298	338808	162956	201909	181345	287978	MSGENKLSWTVKDLI	S16326	-99142.3	0.118676	0.737772	UDD>sham
Ttn	A2ASS6	ENSMUSG00000051747	LFFVSEPQSIR	TITIN_MOUSE	Titin OS=Mus musculus OX=10090 GN=Ttn PE=1 SV=1	128186	93699.7	62341.6	94888.5	117755	47193.2	32881.9	131109	FFVSEPQSIRVVEKT	S9350	-12544.1	0.721668	0.911875	UDD>sham
Ttn	A2ASS6	ENSMUSG00000051747	ATGLQEGTEYEFR	TITIN_MOUSE	Titin OS=Mus musculus OX=10090 GN=Ttn PE=1 SV=1	27399.4	116019	51565.5	151746	132599	38157	17739.3	6700.24	ATGLQEGTEYEFRVT	T21345	-37883.6	0.417085	0.747975	UDD>sham
Ttn	A2ASS6	ENSMUSG00000051747	VNVEETATSTILHIK	TITIN_MOUSE	Titin OS=Mus musculus OX=10090 GN=Ttn PE=1 SV=1	182708	88037.1	30227.3	114561	125763	44377.8	12674.4	26456.4	TRVNVEETATSTILH	T26152	-51565.4	0.279378	0.737772	UDD>sham
Ttn	A2ASS6	ENSMUSG00000051747	RDDQTLESGDKYDIIADGK	TITIN_MOUSE	Titin OS=Mus musculus OX=10090 GN=Ttn PE=1 SV=1	64532.3	203112	129811	179039	10096.4	234309	20171.1	145593	QWKRDDQTLESGDKY	T14379	-41581.2	0.527908	0.811413	UDD>sham
Ttn	A2ASS6	ENSMUSG00000051747	RDDQTLESGDKYDIIADGK	TITIN_MOUSE	Titin OS=Mus musculus OX=10090 GN=Ttn PE=1 SV=1	16621.9	127138	85220.7	65728.6	64841.7	37396.7	244337	2886.77	QWKRDDQTLESGDKY	T14379	13688.3	0.824994	0.951927	UDD>sham
Ttn	A2ASS6	ENSMUSG00000051747	RDDQTLESGDKYDIIADGK	TITIN_MOUSE	Titin OS=Mus musculus OX=10090 GN=Ttn PE=1 SV=1	8834.97	15449.2	8050.01	130883	16965.5	13731.1	20633.4	278629	QWKRDDQTLESGDKY	T14379	41685.4	0.580292	0.842028	UDD>sham
Ttn	A2ASS6	ENSMUSG00000051747	VTGVTAEK	TITIN_MOUSE	Titin OS=Mus musculus OX=10090 GN=Ttn PE=1 SV=1	57634.6	47672.6	906.026	36981.2	2578.62	21665.2	27524.8	22208.9	PEGPVQVTGVTAEKC	T25518	-17304.2	0.498668	0.795095	UDD>sham
Ttn	A2ASS6	ENSMUSG00000051747	VTGVTAEK	TITIN_MOUSE	Titin OS=Mus musculus OX=10090 GN=Ttn PE=1 SV=1	115.604	196.355	28924.9	554.929	42450.9	784.12	495.922	487.801	PEGPVQVTGVTAEKC	T25518	3606.73	0.883848	0.970801	UDD>sham
Ttn	A2ASS6	ENSMUSG00000051747	LYKPVFVLKPASFK	TITIN_MOUSE	Titin OS=Mus musculus OX=10090 GN=Ttn PE=1 SV=1	1038.32	4729.2	323627	14086	1518.93	343933	1753.09	0	VFVLKPASFKCLEGQ	S1471	931.184	0.993688	0.99813	UDD>sham
Ttn	A2ASS6	ENSMUSG00000051747	LYKPVFVLKPASFK	TITIN_MOUSE	Titin OS=Mus musculus OX=10090 GN=Ttn PE=1 SV=1	0	1449.59	0	369.66	367453	901.829	0	0	VFVLKPASFKCLEGQ	S1471	91634	0.344473	0.737772	UDD>sham
Ttn	A2ASS6	ENSMUSG00000051747	LYKPVFVLKPASFK	TITIN_MOUSE	Titin OS=Mus musculus OX=10090 GN=Ttn PE=1 SV=1	0	0	0	6720.53	0	0	291618	436241	VFVLKPASFKCLEGQ	S1471	180285	0.136051	0.737772	UDD>sham
Ttn	A2ASS6	ENSMUSG00000051747	VLDSPGPPANITVR	TITIN_MOUSE	Titin OS=Mus musculus OX=10090 GN=Ttn PE=1 SV=1	126334	86812.8	96631.4	53687.4	104273	66380.7	52269.4	67237.8	PGPPANITVREVTKE	T28074	-18326	0.521976	0.808067	UDD>sham
Ttn	A2ASS6	ENSMUSG00000051747	VTGLTEDHEYEFR	TITIN_MOUSE	Titin OS=Mus musculus OX=10090 GN=Ttn PE=1 SV=1	105008	80977.1	3027.63	2487.96	75737.5	16640.9	30314.3	894.881	TDLRLRVTGLTEDHE	T25670	-16978.3	0.652245	0.879626	UDD>sham
Ttn	A2ASS6	ENSMUSG00000051747	GDWVTALASVTK	TITIN_MOUSE	Titin OS=Mus musculus OX=10090 GN=Ttn PE=1 SV=1	142873	86271.7	63233.8	125625	65586.7	31096.3	4816.14	98961.7	VTALASVTKTSCRVG	T20836	-54385.6	0.147864	0.737772	UDD>sham
Ttn	A2ASS6	ENSMUSG00000051747	SSITLGWSKPVYDGGSDVTGYVVEMK	TITIN_MOUSE	Titin OS=Mus musculus OX=10090 GN=Ttn PE=1 SV=1	47791.1	192131	7755.13	10163.2	267711	136323	13408.4	16374.7	DSTKSSITLGWSKPV	T28973	43994.2	0.571495	0.837867	UDD>sham
Ttn	A2ASS6	ENSMUSG00000051747	SSITLGWSKPVYDGGSDVTGYVVEMK	TITIN_MOUSE	Titin OS=Mus musculus OX=10090 GN=Ttn PE=1 SV=1	47791.1	192131	7755.13	10163.2	267711	136323	13408.4	16374.7	SSITLGWSKPVYDGG	S28977	43994.2	0.571495	0.837867	UDD>sham
Ttn	A2ASS6	ENSMUSG00000051747	FKDTITLK	TITIN_MOUSE	Titin OS=Mus musculus OX=10090 GN=Ttn PE=1 SV=1	1476.12	88297.3	88951.2	1785.5	2606.72	77401.8	1176.49	55056.4	VRFKDTITLKAGEAF	T23261	-11067.2	0.770553	0.933632	UDD>sham
Ttn	A2ASS6	ENSMUSG00000051747	VGTGEPVETDSPVEAR	TITIN_MOUSE	Titin OS=Mus musculus OX=10090 GN=Ttn PE=1 SV=1	0	7851.9	54003.6	119843	1591.85	7007.92	91273.3	49913.5	SARNRVGTGEPVETD	T14961	-7977.88	0.843417	0.957663	UDD>sham
Ttn	A2ASS6	ENSMUSG00000051747	VGTGEPVETDSPVEAR	TITIN_MOUSE	Titin OS=Mus musculus OX=10090 GN=Ttn PE=1 SV=1	0	0	0	0	13002.1	0	0	0	SARNRVGTGEPVETD	T14961	3250.54	0.879744	0.969641	UDD>sham
Ttn	A2ASS6	ENSMUSG00000051747	VSGLTEGHEYEFR	TITIN_MOUSE	Titin OS=Mus musculus OX=10090 GN=Ttn PE=1 SV=1	142369	122410	59709.1	128067	172870	72122.6	75043.2	60390.9	RFKVSGLTEGHEYEF	T23509	-18032.3	0.638821	0.873076	UDD>sham
Ttn	A2ASS6	ENSMUSG00000051747	DEIDAPNASLDPK	TITIN_MOUSE	Titin OS=Mus musculus OX=10090 GN=Ttn PE=1 SV=1	20223.8	23250.8	160997	216353	3112.83	14940.3	176508	206092	EIDAPNASLDPKYRD	S26497	-5042.98	0.946391	0.986058	UDD>sham
Ttn	A2ASS6	ENSMUSG00000051747	VSAENEIGIGDPSPPSKPVFAR	TITIN_MOUSE	Titin OS=Mus musculus OX=10090 GN=Ttn PE=1 SV=1	104176	61913.2	18760.3	84840.2	58343.4	42091	37445.7	69241.7	IGDPSPPSKPVFARD	S18890	-15642	0.592696	0.848501	UDD>sham
Ttn	A2ASS6	ENSMUSG00000051747	VSAENEIGIGDPSPPSKPVFAR	TITIN_MOUSE	Titin OS=Mus musculus OX=10090 GN=Ttn PE=1 SV=1	10353.6	53528.2	25076.9	11259	32786.1	15992.8	15107.4	26726	IGDPSPPSKPVFARD	S18890	-2401.3	0.919788	0.979833	UDD>sham
Ttn	A2ASS6	ENSMUSG00000051747	TRFEVTGLMENTEYQFR	TITIN_MOUSE	Titin OS=Mus musculus OX=10090 GN=Ttn PE=1 SV=1	122702	165339	3229	239463	265674	89358.1	200592	243320	LPEKLQKTRFEVTGL	T21436	67052.6	0.328909	0.737772	UDD>sham
Ttn	A2ASS6	ENSMUSG00000051747	NAADNFSEPSESSGAITAR	TITIN_MOUSE	Titin OS=Mus musculus OX=10090 GN=Ttn PE=1 SV=1	172647	159611	68359.8	167782	1732.29	90108.2	47991.8	9113.35	SESSGAITARDEIDA	T26486	-104864	0.0262919	0.497828	UDD>sham
Ttn	A2ASS6	ENSMUSG00000051747	NAADNFSEPSESSGAITAR	TITIN_MOUSE	Titin OS=Mus musculus OX=10090 GN=Ttn PE=1 SV=1	0	117183	102738	171830	0	40890.5	77716.2	0	SESSGAITARDEIDA	T26486	-68286.1	0.164779	0.737772	UDD>sham
Ttn	A2ASS6	ENSMUSG00000051747	NAADNFSEPSESSGAITAR	TITIN_MOUSE	Titin OS=Mus musculus OX=10090 GN=Ttn PE=1 SV=1	2776.83	2335.17	6675.65	2673.24	181585	16.5543	74.7881	61742.7	SESSGAITARDEIDA	T26486	57239.6	0.252938	0.737772	UDD>sham
Ttn	A2ASS6	ENSMUSG00000051747	NAADNFSEPSESSGAITAR	TITIN_MOUSE	Titin OS=Mus musculus OX=10090 GN=Ttn PE=1 SV=1	190288	18184.9	1522.06	6116.71	0	17881.6	0	3644.82	SESSGAITARDEIDA	T26486	-48646.3	0.348733	0.737772	UDD>sham
Ttn	A2ASS6	ENSMUSG00000051747	DSVSLSWLKPEHDGGSR	TITIN_MOUSE	Titin OS=Mus musculus OX=10090 GN=Ttn PE=1 SV=1	10958.7	110436	93710.4	121555	131459	98307.6	48258.2	122906	SKDSVSLSWLKPEHD	S28183	16067.6	0.671167	0.889604	UDD>sham
Ttn	A2ASS6	ENSMUSG00000051747	DSVSLSWLKPEHDGGSR	TITIN_MOUSE	Titin OS=Mus musculus OX=10090 GN=Ttn PE=1 SV=1	33412.7	54.3341	0	383.822	4803.23	724.16	0	1221.23	SKDSVSLSWLKPEHD	S28183	-6775.57	0.767062	0.932373	UDD>sham
Ttn	A2ASS6	ENSMUSG00000051747	ETSESSLELYAVK	TITIN_MOUSE	Titin OS=Mus musculus OX=10090 GN=Ttn PE=1 SV=1	83470.6	125141	11263.1	25763.7	133556	35299.7	9396.39	10528.5	ITKETSESSLELYAV	S5149	-14214.6	0.750554	0.925428	UDD>sham
Ttn	A2ASS6	ENSMUSG00000051747	ETSESSLELYAVK	TITIN_MOUSE	Titin OS=Mus musculus OX=10090 GN=Ttn PE=1 SV=1	83470.6	125141	11263.1	25763.7	133556	35299.7	9396.39	10528.5	TKETSESSLELYAVK	S5150	-14214.6	0.750554	0.925428	UDD>sham
Ttn	A2ASS6	ENSMUSG00000051747	ETSESSLELYAVK	TITIN_MOUSE	Titin OS=Mus musculus OX=10090 GN=Ttn PE=1 SV=1	83470.6	125141	11263.1	25763.7	133556	35299.7	9396.39	10528.5	CYITKETSESSLELY	S5147	-14214.6	0.750554	0.925428	UDD>sham
Ttn	A2ASS6	ENSMUSG00000051747	VLAVNEAGESDPAHVPEPVLVK	TITIN_MOUSE	Titin OS=Mus musculus OX=10090 GN=Ttn PE=1 SV=1	162456	180830	9940.01	108353	207716	30249.5	33129.2	125340	AVNEAGESDPAHVPE	S18987	-16286.2	0.788535	0.939885	UDD>sham
Ttn	A2ASS6	ENSMUSG00000051747	NEEAIFDSSK	TITIN_MOUSE	Titin OS=Mus musculus OX=10090 GN=Ttn PE=1 SV=1	77873.7	42646	0	907.173	29406.3	526.843	0	9666.51	EEAIFDSSKYIILQK	S14472	-20456.8	0.488974	0.78988	UDD>sham
Ttn	A2ASS6	ENSMUSG00000051747	ELKFSDITK	TITIN_MOUSE	Titin OS=Mus musculus OX=10090 GN=Ttn PE=1 SV=1	5558.45	73983.7	34300.2	11883.2	34198	32885.3	38416.5	54596.6	APKELKFSDITKDSV	S15286	8592.71	0.748124	0.924587	UDD>sham
Ttn	A2ASS6	ENSMUSG00000051747	ELKFSDITK	TITIN_MOUSE	Titin OS=Mus musculus OX=10090 GN=Ttn PE=1 SV=1	4991.1	796.39	13704.7	25986.3	1374.43	0	841.581	0	APKELKFSDITKDSV	S15286	-10815.6	0.625234	0.865859	UDD>sham
Ttn	A2ASS6	ENSMUSG00000051747	IPAEVTGRPVPTK	TITIN_MOUSE	Titin OS=Mus musculus OX=10090 GN=Ttn PE=1 SV=1	75897.3	82987.4	20686.8	0	66207.6	8092.92	30072.4	6851.28	VTGRPVPTKVWTIEE	T16924	-17086.8	0.602031	0.854296	UDD>sham
Ttn	A2ASS6	ENSMUSG00000051747	FRVTGLYEGNTYEFR	TITIN_MOUSE	Titin OS=Mus musculus OX=10090 GN=Ttn PE=1 SV=1	0	34685.7	21.0523	5845.37	26840.6	21640.1	13272.1	0	ADLKFRVTGLYEGNT	T19554	5300.19	0.821841	0.950764	UDD>sham
Ttn	A2ASS6	ENSMUSG00000051747	FRVTGLYEGNTYEFR	TITIN_MOUSE	Titin OS=Mus musculus OX=10090 GN=Ttn PE=1 SV=1	4203	4595.62	1150.28	18.7531	3244.39	6145.66	61532.6	168713	ADLKFRVTGLYEGNT	T19554	57417.1	0.218469	0.737772	UDD>sham
Ttn	A2ASS6	ENSMUSG00000051747	SDSGPYPLTAK	TITIN_MOUSE	Titin OS=Mus musculus OX=10090 GN=Ttn PE=1 SV=1	56780.6	67450	12938.9	1506.19	9182.05	45054.1	41153.2	1235.11	NINECVRSDSGPYPL	S22920	-10512.8	0.716325	0.90972	UDD>sham
Ttn	A2ASS6	ENSMUSG00000051747	NLANLEVSEGDTIK	TITIN_MOUSE	Titin OS=Mus musculus OX=10090 GN=Ttn PE=1 SV=1	79646.7	424331	86870.7	129252	289545	106100	126797	139903	LEVSEGDTIKLVCEV	T14268	-14438.7	0.877887	0.969063	UDD>sham
Ttn	A2ASS6	ENSMUSG00000051747	HKMSFAESTAVLR	TITIN_MOUSE	Titin OS=Mus musculus OX=10090 GN=Ttn PE=1 SV=1	2327.34	995.999	3717	306961	1886.43	4297.55	992.418	267633	ESSKHKMSFAESTAV	S5237	-9797.87	0.923764	0.981068	UDD>sham
Ttn	A2ASS6	ENSMUSG00000051747	HKMSFAESTAVLR	TITIN_MOUSE	Titin OS=Mus musculus OX=10090 GN=Ttn PE=1 SV=1	69814.9	611.8	66711.5	1321.21	364.646	191644	80012.8	11761	ESSKHKMSFAESTAV	S5237	36330.8	0.494073	0.792059	UDD>sham
Ttn	A2ASS6	ENSMUSG00000051747	HKMSFAESTAVLR	TITIN_MOUSE	Titin OS=Mus musculus OX=10090 GN=Ttn PE=1 SV=1	0	0	93693.6	1644.54	498.439	0	3041.46	1974.02	ESSKHKMSFAESTAV	S5237	-22456	0.482897	0.785693	UDD>sham
Ttn	A2ASS6	ENSMUSG00000051747	TSVSLAWSVPEDEGGSK	TITIN_MOUSE	Titin OS=Mus musculus OX=10090 GN=Ttn PE=1 SV=1	19311.1	281161	308915	158544	122614	206661	115774	85652.8	VTDTTRTSVSLAWSV	S31837	-59307.5	0.43202	0.755896	UDD>sham
Ttn	A2ASS6	ENSMUSG00000051747	TSVSLAWSVPEDEGGSK	TITIN_MOUSE	Titin OS=Mus musculus OX=10090 GN=Ttn PE=1 SV=1	19311.1	281161	308915	158544	122614	206661	115774	85652.8	DTTRTSVSLAWSVPE	S31839	-59307.5	0.43202	0.755896	UDD>sham
Ttn	A2ASS6	ENSMUSG00000051747	IPVPVTK	TITIN_MOUSE	Titin OS=Mus musculus OX=10090 GN=Ttn PE=1 SV=1	899.405	32087.4	1088.75	0	40292.8	21186.6	0	7711.58	EKIPVPVTKKKEAPP	T10249	8778.85	0.718675	0.910177	UDD>sham
Ttn	A2ASS6	ENSMUSG00000051747	VEAMGISSEAK	TITIN_MOUSE	Titin OS=Mus musculus OX=10090 GN=Ttn PE=1 SV=1	3763.86	88611.4	26533.9	16920.1	61562.1	10614.7	2500.69	33134.8	RVEAMGISSEAKLTV	S13795	-7004.24	0.822436	0.951051	UDD>sham
Ttn	A2ASS6	ENSMUSG00000051747	DSSRTDSGAYILTATNPGGFAK	TITIN_MOUSE	Titin OS=Mus musculus OX=10090 GN=Ttn PE=1 SV=1	0	72602.8	3437.12	8947.05	51391.9	881.607	19227.9	184335	HLINKDSSRTDSGAY	S23314	42712.4	0.400073	0.740823	UDD>sham
Ttn	A2ASS6	ENSMUSG00000051747	DSSRTDSGAYILTATNPGGFAK	TITIN_MOUSE	Titin OS=Mus musculus OX=10090 GN=Ttn PE=1 SV=1	0	72602.8	3437.12	8947.05	51391.9	881.607	19227.9	184335	KDSSRTDSGAYILTA	S23318	42712.4	0.400073	0.740823	UDD>sham
Ttn	A2ASS6	ENSMUSG00000051747	DSSRTDSGAYILTATNPGGFAK	TITIN_MOUSE	Titin OS=Mus musculus OX=10090 GN=Ttn PE=1 SV=1	0	72602.8	3437.12	8947.05	51391.9	881.607	19227.9	184335	INKDSSRTDSGAYIL	T23316	42712.4	0.400073	0.740823	UDD>sham
Ttn	A2ASS6	ENSMUSG00000051747	DSSRTDSGAYILTATNPGGFAK	TITIN_MOUSE	Titin OS=Mus musculus OX=10090 GN=Ttn PE=1 SV=1	449.136	1079.65	1083.09	24613.8	30003.5	19668.1	49871.8	6771.42	INKDSSRTDSGAYIL	T23316	19772.3	0.418587	0.749258	UDD>sham
Ttn	A2ASS6	ENSMUSG00000051747	TRYTVTDLQAGEEYK	TITIN_MOUSE	Titin OS=Mus musculus OX=10090 GN=Ttn PE=1 SV=1	553932	26312.6	7564.65	400.716	779.878	420.486	196.088	69.0739	VKTRYTVTDLQAGEE	T30105	-146686	0.302657	0.737772	UDD>sham
Ttn	A2ASS6	ENSMUSG00000051747	DPFDKPSQPGELEILSISK	TITIN_MOUSE	Titin OS=Mus musculus OX=10090 GN=Ttn PE=1 SV=1	17423.6	129037	74327.8	141200	135695	73857.3	58127.8	147882	KDPFDKPSQPGELEI	S32221	13393.4	0.748353	0.924587	UDD>sham
Ttn	A2ASS6	ENSMUSG00000051747	TLLSSLK	TITIN_MOUSE	Titin OS=Mus musculus OX=10090 GN=Ttn PE=1 SV=1	526.645	45672.6	546.165	20056.2	6419.27	4303.61	32063.4	57567.2	RVNKTLLSSLKTKVD	S16746	8387.99	0.755059	0.926628	UDD>sham
Ttn	A2ASS6	ENSMUSG00000051747	TLLSSLK	TITIN_MOUSE	Titin OS=Mus musculus OX=10090 GN=Ttn PE=1 SV=1	59740.7	0	0	0	29647.1	0	0	0	RVNKTLLSSLKTKVD	S16746	-7523.4	0.780405	0.937181	UDD>sham
Ttn	A2ASS6	ENSMUSG00000051747	NAFVTPGPPSIPEVTK	TITIN_MOUSE	Titin OS=Mus musculus OX=10090 GN=Ttn PE=1 SV=1	132560	112544	26432.4	1207.59	12169.8	64620.7	2614.68	2077.48	FVTPGPPSIPEVTKI	S28859	-47815.5	0.267451	0.737772	UDD>sham
Ttn	A2ASS6	ENSMUSG00000051747	NAFVTPGPPSIPEVTK	TITIN_MOUSE	Titin OS=Mus musculus OX=10090 GN=Ttn PE=1 SV=1	0	0	0	40510.6	0	0	11105.3	42605.4	FVTPGPPSIPEVTKI	S28859	3300.02	0.897154	0.974364	UDD>sham
Ttn	A2ASS6	ENSMUSG00000051747	NAFVTPGPPSIPEVTK	TITIN_MOUSE	Titin OS=Mus musculus OX=10090 GN=Ttn PE=1 SV=1	15150	968.846	0	0	8151.08	0	0	0	FVTPGPPSIPEVTKI	S28859	-1991.94	0.926662	0.981827	UDD>sham
Ttn	A2ASS6	ENSMUSG00000051747	KKSEWEEVTNTAVER	TITIN_MOUSE	Titin OS=Mus musculus OX=10090 GN=Ttn PE=1 SV=1	6008.34	182335	65907.6	4360.42	2203.08	213072	3498.24	4209.18	RDASRKKSEWEEVTN	S17333	-8907.16	0.898489	0.97453	UDD>sham
Ttn	A2ASS6	ENSMUSG00000051747	KKSEWEEVTNTAVER	TITIN_MOUSE	Titin OS=Mus musculus OX=10090 GN=Ttn PE=1 SV=1	19839.2	3931.66	7235.24	199884	11466.9	5653.63	30301.1	284958	RDASRKKSEWEEVTN	S17333	25372.5	0.764926	0.931803	UDD>sham
Ttn	A2ASS6	ENSMUSG00000051747	KGDDEVVTSSHLAIHK	TITIN_MOUSE	Titin OS=Mus musculus OX=10090 GN=Ttn PE=1 SV=1	2082.81	32789.2	3812.05	0	2112.3	16365.5	4724.3	815.316	GDDEVVTSSHLAIHK	S20731	-3666.65	0.872596	0.967029	UDD>sham
Ttn	A2ASS6	ENSMUSG00000051747	KTSFNVTNLVPGNEYFFR	TITIN_MOUSE	Titin OS=Mus musculus OX=10090 GN=Ttn PE=1 SV=1	37457.9	36729	155788	360965	337921	2351.67	5707.49	6124.73	VTPEVKKTSFNVTNL	T20544	-59708.9	0.604569	0.855365	UDD>sham
Ttn	A2ASS6	ENSMUSG00000051747	KTSFNVTNLVPGNEYFFR	TITIN_MOUSE	Titin OS=Mus musculus OX=10090 GN=Ttn PE=1 SV=1	458251	4369	161157	12926.3	9657.1	1761.76	4008.27	1100.06	VTPEVKKTSFNVTNL	T20544	-155044	0.179548	0.737772	UDD>sham
Ttn	A2ASS6	ENSMUSG00000051747	KTSFNVTNLVPGNEYFFR	TITIN_MOUSE	Titin OS=Mus musculus OX=10090 GN=Ttn PE=1 SV=1	2567.83	49540.9	11625.3	8641.94	29540.5	28391.2	304439	417833	VTPEVKKTSFNVTNL	T20544	176957	0.113257	0.737772	UDD>sham
Ttn	A2ASS6	ENSMUSG00000051747	SPIRMSPAMSPAR	TITIN_MOUSE	Titin OS=Mus musculus OX=10090 GN=Ttn PE=1 SV=1	0	30319.6	47559.3	2988.58	216.515	17068.4	0	10752.8	SRSPIRMSPAMSPAR	S1420	-13207.4	0.592519	0.848501	UDD>sham
Ttn	A2ASS6	ENSMUSG00000051747	SVSVMVK	TITIN_MOUSE	Titin OS=Mus musculus OX=10090 GN=Ttn PE=1 SV=1	24127.5	34555.1	18472.6	22415.2	3650.54	16571.2	20822.7	23934	ASGTKSVSVMVKVLD	S30921	-8647.96	0.695304	0.900011	UDD>sham
Ttn	A2ASS6	ENSMUSG00000051747	TEAYAVSSFKR	TITIN_MOUSE	Titin OS=Mus musculus OX=10090 GN=Ttn PE=1 SV=1	15558.4	25174.2	49403.3	2138.93	17569.1	23432.9	41140.8	0	TEAYAVSSFKRTSEL	S34287	-2532.99	0.918928	0.979726	UDD>sham
Ttn	A2ASS6	ENSMUSG00000051747	LTQTEPVTLIK	TITIN_MOUSE	Titin OS=Mus musculus OX=10090 GN=Ttn PE=1 SV=1	82.2115	47211	39055.5	39840.6	0	39067.9	49425.6	49610	AFIQQRLTQTEPVTL	T9539	2978.55	0.910283	0.977818	UDD>sham
Ttn	A2ASS6	ENSMUSG00000051747	LSGVLTVK	TITIN_MOUSE	Titin OS=Mus musculus OX=10090 GN=Ttn PE=1 SV=1	73725.2	44040.3	488.794	11786.8	68820	21272.9	6188.33	15332.5	LKLSGVLTVKAGDTI	T20001	-4606.81	0.878866	0.969453	UDD>sham
Ttn	A2ASS6	ENSMUSG00000051747	NAAGVFSEPSESTGAITAR	TITIN_MOUSE	Titin OS=Mus musculus OX=10090 GN=Ttn PE=1 SV=1	72368.8	128756	38778.2	88318.8	109825	69677.1	67232.3	77752.3	VFSEPSESTGAITAR	S24317	-933.786	0.975008	0.993997	UDD>sham
Ttn	A2ASS6	ENSMUSG00000051747	NAAGVFSEPSESTGAITAR	TITIN_MOUSE	Titin OS=Mus musculus OX=10090 GN=Ttn PE=1 SV=1	1625.24	2325.38	42440.1	41599.2	9926.79	11797.2	7167.7	27593	VFSEPSESTGAITAR	S24317	-7876.29	0.749304	0.924655	UDD>sham
Ttn	A2ASS6	ENSMUSG00000051747	NAAGVFSEPSESTGAITAR	TITIN_MOUSE	Titin OS=Mus musculus OX=10090 GN=Ttn PE=1 SV=1	72368.8	128756	38778.2	88318.8	109825	69677.1	67232.3	77752.3	AGVFSEPSESTGAIT	S24315	-933.786	0.975008	0.993997	UDD>sham
Ttn	A2ASS6	ENSMUSG00000051747	NAAGVFSEPSESTGAITAR	TITIN_MOUSE	Titin OS=Mus musculus OX=10090 GN=Ttn PE=1 SV=1	72368.8	128756	38778.2	88318.8	109825	69677.1	67232.3	77752.3	FSEPSESTGAITARD	T24318	-933.786	0.975008	0.993997	UDD>sham
Ttn	A2ASS6	ENSMUSG00000051747	TGTEYQFR	TITIN_MOUSE	Titin OS=Mus musculus OX=10090 GN=Ttn PE=1 SV=1	747.407	34528.3	5584.52	27225.7	17085.5	14049	2053.79	15604.2	VTKLKTGTEYQFRIF	T25180	-4823.34	0.834035	0.955334	UDD>sham
Ttn	A2ASS6	ENSMUSG00000051747	VKIDTSAESSK	TITIN_MOUSE	Titin OS=Mus musculus OX=10090 GN=Ttn PE=1 SV=1	43588	48222.4	65242.5	144.933	16690.5	53381.8	356.465	0	PRVKIDTSAESSKFS	S20044	-21692.3	0.451826	0.766548	UDD>sham
Ttn	A2ASS6	ENSMUSG00000051747	VKIDTSAESSK	TITIN_MOUSE	Titin OS=Mus musculus OX=10090 GN=Ttn PE=1 SV=1	34810.6	27094.4	28728.8	557.721	44376.9	26098.2	470.468	0	PRVKIDTSAESSKFS	S20044	-5061.48	0.839334	0.956445	UDD>sham
Ttn	A2ASS6	ENSMUSG00000051747	VQILDKPGPPGGPIEFKTVTAEK	TITIN_MOUSE	Titin OS=Mus musculus OX=10090 GN=Ttn PE=1 SV=1	423793	12344.3	6823.82	3025.26	188154	8975.93	2041.36	1627.78	GGPIEFKTVTAEKIT	T28766	-61296.7	0.597682	0.851311	UDD>sham
Ttn	A2ASS6	ENSMUSG00000051747	DVVMTDTSITEEQAGPGEPAAPFFISKPVVQK	TITIN_MOUSE	Titin OS=Mus musculus OX=10090 GN=Ttn PE=1 SV=1	7691.72	7408.73	362834	1.11741e+06	12065.2	19601.2	28715.1	102807	DVVMTDTSITEEQAG	S1070	-333039	0.229402	0.737772	UDD>sham
Ttn	A2ASS6	ENSMUSG00000051747	RPDYDGGSPNLSYHVER	TITIN_MOUSE	Titin OS=Mus musculus OX=10090 GN=Ttn PE=1 SV=1	4497.1	93166.7	148118	226850	6747.79	119660	172613	200480	DGGSPNLSYHVERRL	S19923	6717.1	0.919391	0.979833	UDD>sham
Ttn	A2ASS6	ENSMUSG00000051747	NRSSVTLYVNAPEPPQVLQELQPVTVQSGKPAR	TITIN_MOUSE	Titin OS=Mus musculus OX=10090 GN=Ttn PE=1 SV=1	2279.7	13207.5	12811.9	18008	74584.5	1.5348e+06	58875.2	66865.9	VAGRNRSSVTLYVNA	S3234	422203	0.270514	0.737772	UDD>sham
Ttn	A2ASS6	ENSMUSG00000051747	VPVTMTR	TITIN_MOUSE	Titin OS=Mus musculus OX=10090 GN=Ttn PE=1 SV=1	29796.6	15394.3	0	0	25785.1	4716.31	0	0	NKVPVTMTRYRSTGL	T31778	-3672.37	0.874316	0.967735	UDD>sham
Ttn	A2ASS6	ENSMUSG00000051747	ESLSTYEHYASAEMK	TITIN_MOUSE	Titin OS=Mus musculus OX=10090 GN=Ttn PE=1 SV=1	12500.3	85260	41961.1	88011.1	68241.9	70844.8	60236.9	97574.6	TETRESLSTYEHYAS	S34315	17291.4	0.556318	0.829452	UDD>sham
Ttn	A2ASS6	ENSMUSG00000051747	ESLSTYEHYASAEMK	TITIN_MOUSE	Titin OS=Mus musculus OX=10090 GN=Ttn PE=1 SV=1	12500.3	85260	41961.1	88011.1	68241.9	70844.8	60236.9	97574.6	ETRESLSTYEHYASA	T34316	17291.4	0.556318	0.829452	UDD>sham
Ttn	A2ASS6	ENSMUSG00000051747	ESLSTYEHYASAEMK	TITIN_MOUSE	Titin OS=Mus musculus OX=10090 GN=Ttn PE=1 SV=1	12500.3	85260	41961.1	88011.1	68241.9	70844.8	60236.9	97574.6	QMTETRESLSTYEHY	S34313	17291.4	0.556318	0.829452	UDD>sham
Ttn	A2ASS6	ENSMUSG00000051747	ESLSTYEHYASAEMK	TITIN_MOUSE	Titin OS=Mus musculus OX=10090 GN=Ttn PE=1 SV=1	114074	26960.5	1424.51	0	139717	22386.7	47.8918	29045.4	QMTETRESLSTYEHY	S34313	12184.4	0.79193	0.941519	UDD>sham
Ttn	A2ASS6	ENSMUSG00000051747	LEDAGEVQLTAK	TITIN_MOUSE	Titin OS=Mus musculus OX=10090 GN=Ttn PE=1 SV=1	20116.6	39558.2	100665	124299	196929	118852	70747.4	117055	DAGEVQLTAKDFKTQ	T14057	54736.2	0.215529	0.737772	UDD>sham
Ttn	A2ASS6	ENSMUSG00000051747	AGSSPPSKPTEYVTAR	TITIN_MOUSE	Titin OS=Mus musculus OX=10090 GN=Ttn PE=1 SV=1	3394.68	80919.4	38479.7	17335.1	32650.6	24520.8	27892.1	29378.7	KAGSSPPSKPTEYVT	S20967	-6421.65	0.813089	0.946768	UDD>sham
Ttn	A2ASS6	ENSMUSG00000051747	LAWTNVATEVQVTK	TITIN_MOUSE	Titin OS=Mus musculus OX=10090 GN=Ttn PE=1 SV=1	23574.9	4844.64	15340.6	27791.5	29621	8599.78	0	73245.4	VATEVQVTKLKVTKL	T23401	9978.64	0.714951	0.908966	UDD>sham
Ttn	A2ASS6	ENSMUSG00000051747	LTSGEAPGVR	TITIN_MOUSE	Titin OS=Mus musculus OX=10090 GN=Ttn PE=1 SV=1	105433	108503	12361.5	3812.3	105671	44574.5	8815.82	44638.9	MSVKTKLTSGEAPGV	T32317	-6602.37	0.871101	0.966616	UDD>sham
Ttn	A2ASS6	ENSMUSG00000051747	SLVEESQLPDGKK	TITIN_MOUSE	Titin OS=Mus musculus OX=10090 GN=Ttn PE=1 SV=1	4135	67958.1	84903.6	51641.6	136807	140722	30060.5	52787	LIVKDEKSLVEESQL	S1805	37934.5	0.351706	0.737772	UDD>sham
Ttn	A2ASS6	ENSMUSG00000051747	SLVEESQLPDGKK	TITIN_MOUSE	Titin OS=Mus musculus OX=10090 GN=Ttn PE=1 SV=1	929.36	15585.5	16486.9	1600.27	41575.5	64936.6	569.832	14676.5	LIVKDEKSLVEESQL	S1805	21789.1	0.412542	0.744791	UDD>sham
Ttn	A2ASS6	ENSMUSG00000051747	MGASDPSDSSDPQVAK	TITIN_MOUSE	Titin OS=Mus musculus OX=10090 GN=Ttn PE=1 SV=1	1751.51	2690.73	2565.31	201442	3074.77	2246.17	156547	279180	ASDPSDSSDPQVAKE	S27961	58149.7	0.503818	0.798367	UDD>sham
Ttn	A2ASS6	ENSMUSG00000051747	DPISPPGPPVPR	TITIN_MOUSE	Titin OS=Mus musculus OX=10090 GN=Ttn PE=1 SV=1	6026.27	52077.8	10534.5	8940.01	3098.15	26985.9	17455.1	8200.22	KTARDPISPPGPPVP	S16790	-5459.79	0.823268	0.951117	UDD>sham
Ttn	A2ASS6	ENSMUSG00000051747	ISLQYTGK	TITIN_MOUSE	Titin OS=Mus musculus OX=10090 GN=Ttn PE=1 SV=1	33446.5	44909.1	5309.47	427.631	0	18560.2	23420.4	2006.28	LDLCEKISLQYTGKR	S30884	-10026.4	0.683958	0.894976	UDD>sham
Ttn	A2ASS6	ENSMUSG00000051747	VTAVNEYGPGVPTDIPKPVLASDPLSEPDPPR	TITIN_MOUSE	Titin OS=Mus musculus OX=10090 GN=Ttn PE=1 SV=1	0	230982	112437	0	88233.7	138779	184203	285590	VLASDPLSEPDPPRK	S20586	88346.7	0.245292	0.737772	UDD>sham
Ttn	A2ASS6	ENSMUSG00000051747	LFFVSEPQSIR	TITIN_MOUSE	Titin OS=Mus musculus OX=10090 GN=Ttn PE=1 SV=1	27710.4	97700.2	59740.4	16234.1	114237	76279.1	81657.4	115825	DGKLFFVSEPQSIRV	S9346	46653.3	0.150394	0.737772	UDD>sham
Ttn	A2ASS6	ENSMUSG00000051747	SGFVNVR	TITIN_MOUSE	Titin OS=Mus musculus OX=10090 GN=Ttn PE=1 SV=1	39371.5	4581.63	0	0	8571.38	0	0	0	ENPAGKKSGFVNVRV	S22646	-8845.44	0.706129	0.905419	UDD>sham
Ttn	A2ASS6	ENSMUSG00000051747	STVSLIWSAPVYDGGSK	TITIN_MOUSE	Titin OS=Mus musculus OX=10090 GN=Ttn PE=1 SV=1	84656.9	193163	4391.71	124.177	142778	101386	49177.7	1012.78	STVSLIWSAPVYDGG	S30749	3004.61	0.958904	0.989129	UDD>sham
Ttn	A2ASS6	ENSMUSG00000051747	STVSLIWSAPVYDGGSK	TITIN_MOUSE	Titin OS=Mus musculus OX=10090 GN=Ttn PE=1 SV=1	128232	4510.3	331.908	0	928.259	1676.93	54039.7	162.93	STVSLIWSAPVYDGG	S30749	-19066.5	0.637687	0.872462	UDD>sham
Ttn	A2ASS6	ENSMUSG00000051747	TQQEMLYQTQMSTFIQEPK	TITIN_MOUSE	Titin OS=Mus musculus OX=10090 GN=Ttn PE=1 SV=1	8497.62	68504.7	62241.3	45965.4	632778	302675	154966	666779	LYQTQMSTFIQEPKV	T1197	392997	0.0159892	0.392296	UDD>sham
Ttn	A2ASS6	ENSMUSG00000051747	VLDSPSAPVNLTIR	TITIN_MOUSE	Titin OS=Mus musculus OX=10090 GN=Ttn PE=1 SV=1	73669.7	54715.6	27753.2	34596.1	4208.8	10544.9	6934.58	6403.22	VNVRVLDSPSAPVNL	S26987	-40660.7	0.119674	0.737772	UDD>sham
Ttn	A2ASS6	ENSMUSG00000051747	VTLVDVTR	TITIN_MOUSE	Titin OS=Mus musculus OX=10090 GN=Ttn PE=1 SV=1	17706	23591.5	5022.77	881.214	24071.7	6977.23	512.675	514.49	RVTLVDVTRNTATIK	T27097	-3781.36	0.866987	0.964885	UDD>sham
Ttn	A2ASS6	ENSMUSG00000051747	VTGLLENHNYEFR	TITIN_MOUSE	Titin OS=Mus musculus OX=10090 GN=Ttn PE=1 SV=1	6681.53	45568.1	23989.1	5736.43	46024.6	6705.28	2770.23	150.93	GELRLRVTGLLENHN	T24588	-6581.04	0.796957	0.942378	UDD>sham
Ttn	A2ASS6	ENSMUSG00000051747	SSVSLAWNKPIYDGGAPVR	TITIN_MOUSE	Titin OS=Mus musculus OX=10090 GN=Ttn PE=1 SV=1	8114.98	69428.4	5722.58	3416.8	42371.1	23835.5	13753.3	53677.8	KVTDTSRSSVSLAWN	S26806	11738.7	0.67638	0.892105	UDD>sham
Ttn	A2ASS6	ENSMUSG00000051747	LTTGEEYQFR	TITIN_MOUSE	Titin OS=Mus musculus OX=10090 GN=Ttn PE=1 SV=1	0	83806.1	9824.01	19791.8	60064.9	31984.2	37498.3	35949.4	MIKVMKLTTGEEYQF	T28424	13018.7	0.656228	0.881439	UDD>sham
Ttn	A2ASS6	ENSMUSG00000051747	SSVTLYVNAPEPPQVLQELQPVTVQSGKPAR	TITIN_MOUSE	Titin OS=Mus musculus OX=10090 GN=Ttn PE=1 SV=1	66227.1	153.758	0	6415.12	248361	162127	8653.15	934239	NRSSVTLYVNAPEPP	Y3238	320146	0.151081	0.737772	UDD>sham
Ttn	A2ASS6	ENSMUSG00000051747	SSVTLYVNAPEPPQVLQELQPVTVQSGKPAR	TITIN_MOUSE	Titin OS=Mus musculus OX=10090 GN=Ttn PE=1 SV=1	0	2030.13	14045.5	0	147593	65223.2	51881.2	0	NRSSVTLYVNAPEPP	Y3238	62155.5	0.12857	0.737772	UDD>sham
Ttn	A2ASS6	ENSMUSG00000051747	EAFSSVIIK	TITIN_MOUSE	Titin OS=Mus musculus OX=10090 GN=Ttn PE=1 SV=1	36440.8	32200	174.613	0	38367	431.889	0	22920.1	EPREAFSSVIIKEPQ	S30424	-1774.1	0.943784	0.985092	UDD>sham
Ttn	A2ASS6	ENSMUSG00000051747	KDVATAQWSPLSTTSK	TITIN_MOUSE	Titin OS=Mus musculus OX=10090 GN=Ttn PE=1 SV=1	5457.29	45327.9	918.505	811.199	40210.6	36431.1	27916.5	232.555	DVATAQWSPLSTTSK	S19146	13068.9	0.610583	0.857476	UDD>sham
Ttn	A2ASS6	ENSMUSG00000051747	STPLDSKPVVVQYPFK	TITIN_MOUSE	Titin OS=Mus musculus OX=10090 GN=Ttn PE=1 SV=1	142704	11549.1	6051.97	9554.9	96409.2	1796.98	14217.4	10837.3	GKSTPLDSKPVVVQY	S26282	-11649.9	0.79631	0.942081	UDD>sham
Ttn	A2ASS6	ENSMUSG00000051747	GDQELSSTAR	TITIN_MOUSE	Titin OS=Mus musculus OX=10090 GN=Ttn PE=1 SV=1	52767.8	36700.1	20633.3	16369.9	38926.3	19735.1	8613.23	39060.1	GDQELSSTARLEIKS	T24376	-5034.08	0.833809	0.955261	UDD>sham
Ttn	A2ASS6	ENSMUSG00000051747	LTTGSEYQFR	TITIN_MOUSE	Titin OS=Mus musculus OX=10090 GN=Ttn PE=1 SV=1	29097.1	74901.5	17020.6	4931.57	12839.3	34793.1	25944.1	1697.01	IKIVRLTTGSEYQFR	T27342	-12669.3	0.642545	0.874748	UDD>sham
Ttn	A2ASS6	ENSMUSG00000051747	LTTGSEYQFR	TITIN_MOUSE	Titin OS=Mus musculus OX=10090 GN=Ttn PE=1 SV=1	0	15336.3	1004.98	19394.3	57.4666	2667.39	11222.3	0	IKIVRLTTGSEYQFR	T27342	-5447.1	0.804385	0.944481	UDD>sham
Ttn	A2ASS6	ENSMUSG00000051747	YGVGPGITSASVVANYPFK	TITIN_MOUSE	Titin OS=Mus musculus OX=10090 GN=Ttn PE=1 SV=1	5415.53	83894.7	440.883	140947	112864	72748.5	51386.8	2184.22	GPGITSASVVANYPF	S23038	2121.33	0.962985	0.989943	UDD>sham
Ttn	A2ASS6	ENSMUSG00000051747	YGVGPGITSASVVANYPFK	TITIN_MOUSE	Titin OS=Mus musculus OX=10090 GN=Ttn PE=1 SV=1	139480	1966.43	56114.5	6438.7	942.77	3612.99	1360.46	11449.1	GPGITSASVVANYPF	S23038	-46658.6	0.247649	0.737772	UDD>sham
Ttn	A2ASS6	ENSMUSG00000051747	VLDTPGPVLNLRPTDITK	TITIN_MOUSE	Titin OS=Mus musculus OX=10090 GN=Ttn PE=1 SV=1	0	25830.1	27521.3	19469.8	75701.8	8791.64	0	54282.7	NLRPTDITKDSVTLH	T22669	16488.7	0.568049	0.835524	UDD>sham
Ttn	A2ASS6	ENSMUSG00000051747	YGVGPGITSASVVANYPFK	TITIN_MOUSE	Titin OS=Mus musculus OX=10090 GN=Ttn PE=1 SV=1	15455	34507.1	135106	252350	7653.61	106950	21184.7	176532	YGVGPGITSASVVAN	T23035	-31274.6	0.657439	0.881957	UDD>sham
Ttn	A2ASS6	ENSMUSG00000051747	TKSSISLAWKPPAK	TITIN_MOUSE	Titin OS=Mus musculus OX=10090 GN=Ttn PE=1 SV=1	91.7057	93258.3	71665.4	3934.92	730.202	101146	2869.6	2.51748	VKDKTKSSISLAWKP	S17509	-16050.5	0.691425	0.898137	UDD>sham
Ttn	A2ASS6	ENSMUSG00000051747	YGIGEPLDSEPETAR	TITIN_MOUSE	Titin OS=Mus musculus OX=10090 GN=Ttn PE=1 SV=1	58880.4	110160	2885.43	111902	100837	62283.2	22167.8	98691.1	GIGEPLDSEPETARN	S18094	37.79	0.999206	0.999979	UDD>sham
Ttn	A2ASS6	ENSMUSG00000051747	IGGGEYIELK	TITIN_MOUSE	Titin OS=Mus musculus OX=10090 GN=Ttn PE=1 SV=1	0	18919.4	6112.66	21894.9	129.393	11323.5	3331.99	14093.9	NKIGGGEYIELKNPV	Y16353	-4512.05	0.838349	0.956209	UDD>sham
Ttn	A2ASS6	ENSMUSG00000051747	IGGGEYIELK	TITIN_MOUSE	Titin OS=Mus musculus OX=10090 GN=Ttn PE=1 SV=1	0	11391.8	17103.6	11035.3	1699.36	22722.6	15963.7	26396	NKIGGGEYIELKNPV	Y16353	6812.75	0.759639	0.929028	UDD>sham
Ttn	A2ASS6	ENSMUSG00000051747	IGGGEYIELK	TITIN_MOUSE	Titin OS=Mus musculus OX=10090 GN=Ttn PE=1 SV=1	0	1429.75	8170.45	4649	0	1462.98	7864.72	6725.65	NKIGGGEYIELKNPV	Y16353	451.038	0.983172	0.995854	UDD>sham
Ttn	A2ASS6	ENSMUSG00000051747	IKTADQDLVVDAGQPLTMVVPYDAYPK	TITIN_MOUSE	Titin OS=Mus musculus OX=10090 GN=Ttn PE=1 SV=1	261474	328.449	4886.76	163830	0	0	4414.66	2330.35	AAAPKIKTADQDLVV	T14793	-105943	0.14605	0.737772	UDD>sham
Ttn	A2ASS6	ENSMUSG00000051747	TANSIFLTWDPPK	TITIN_MOUSE	Titin OS=Mus musculus OX=10090 GN=Ttn PE=1 SV=1	67282.7	91717	687.001	12674.5	96900	47847.3	0	2104.06	WRDRTANSIFLTWDP	S15392	-6377.47	0.866255	0.964885	UDD>sham
Ttn	A2ASS6	ENSMUSG00000051747	EEHVKVSVLDVPGPPGPIEISNVSAEK	TITIN_MOUSE	Titin OS=Mus musculus OX=10090 GN=Ttn PE=1 SV=1	182596	2589.46	1775.39	623.431	43734.9	0	0	0	KEEHVKVSVLDVPGP	S22257	-35962.4	0.487482	0.789029	UDD>sham
Ttn	A2ASS6	ENSMUSG00000051747	DIRPSDIAQITSTPTSSMLTVK	TITIN_MOUSE	Titin OS=Mus musculus OX=10090 GN=Ttn PE=1 SV=1	93491.8	145464	112384	144412	4983.5	84270.1	110866	138044	AQITSTPTSSMLTVK	T22222	-39397	0.315629	0.737772	UDD>sham
Ttn	A2ASS6	ENSMUSG00000051747	ISGSPEIK	TITIN_MOUSE	Titin OS=Mus musculus OX=10090 GN=Ttn PE=1 SV=1	0	0	4329.97	30177.4	1010.96	1076.71	23803	41334.6	IQLECKISGSPEIKV	S7277	8179.47	0.738755	0.920168	UDD>sham
Ttn	A2ASS6	ENSMUSG00000051747	SAFVNVR	TITIN_MOUSE	Titin OS=Mus musculus OX=10090 GN=Ttn PE=1 SV=1	0	30951	12279.5	1272.35	29122.5	0	0	8591.15	ENSSGSKSAFVNVRV	S23730	-1697.32	0.942168	0.984645	UDD>sham
Ttn	A2ASS6	ENSMUSG00000051747	FGPPGPPGKPEISNVTK	TITIN_MOUSE	Titin OS=Mus musculus OX=10090 GN=Ttn PE=1 SV=1	0	60742	25420.2	0	12182.9	26663.4	2265.4	0	PPGKPEISNVTKNTA	S22370	-11262.6	0.670321	0.888903	UDD>sham
Ttn	A2ASS6	ENSMUSG00000051747	EGTLSIK	TITIN_MOUSE	Titin OS=Mus musculus OX=10090 GN=Ttn PE=1 SV=1	46475	0	291.685	0	14036.4	0	168.372	0	VAGTKEGTLSIKVVG	T21856	-8140.47	0.739613	0.920658	UDD>sham
Ttn	A2ASS6	ENSMUSG00000051747	YGIGEPLESEPVVAK	TITIN_MOUSE	Titin OS=Mus musculus OX=10090 GN=Ttn PE=1 SV=1	990.36	6069.08	81093.3	39766.6	4129.33	9222.59	17470.6	37835.5	RVRAVNKYGIGEPLE	Y28835	-14815.4	0.613078	0.858993	UDD>sham
Ttn	A2ASS6	ENSMUSG00000051747	FELSSLR	TITIN_MOUSE	Titin OS=Mus musculus OX=10090 GN=Ttn PE=1 SV=1	31546.7	24765.8	10133.8	23276.9	39896.8	2354.87	0	0	SPPRFELSSLRYSSP	S33927	-11867.9	0.620857	0.863817	UDD>sham
Ttn	A2ASS6	ENSMUSG00000051747	LTPIGDPTMVVEWLHDGKPLEAANR	TITIN_MOUSE	Titin OS=Mus musculus OX=10090 GN=Ttn PE=1 SV=1	52347.6	18275.4	51183.2	14755.9	128062	342187	1843.05	4815.93	AHFECRLTPIGDPTM	T1733	85086.4	0.322691	0.737772	UDD>sham
Ttn	A2ASS6	ENSMUSG00000051747	LTPIGDPTMVVEWLHDGKPLEAANR	TITIN_MOUSE	Titin OS=Mus musculus OX=10090 GN=Ttn PE=1 SV=1	7375.39	54545.4	1041.11	27605.8	1182.87	108239	4723.18	3788.09	AHFECRLTPIGDPTM	T1733	6841.39	0.848055	0.959255	UDD>sham
Ttn	A2ASS6	ENSMUSG00000051747	LTPIGDPTMVVEWLHDGKPLEAANR	TITIN_MOUSE	Titin OS=Mus musculus OX=10090 GN=Ttn PE=1 SV=1	9940.77	13693.2	17238.7	2339.67	1559.78	5022.12	149814	86022.7	AHFECRLTPIGDPTM	T1733	49801.4	0.252894	0.737772	UDD>sham
Ttn	A2ASS6	ENSMUSG00000051747	LTPIGDPTMVVEWLHDGKPLEAANR	TITIN_MOUSE	Titin OS=Mus musculus OX=10090 GN=Ttn PE=1 SV=1	4010.36	2481.54	2889.83	2391.27	2816.31	2276.01	141962	99469.7	AHFECRLTPIGDPTM	T1733	58687.8	0.181952	0.737772	UDD>sham
Ttn	A2ASS6	ENSMUSG00000051747	LTQTEPVTLIK	TITIN_MOUSE	Titin OS=Mus musculus OX=10090 GN=Ttn PE=1 SV=1	27.2996	24127.7	25570.7	42775.3	0	19262.3	33230.1	33656.8	IQQRLTQTEPVTLIK	T9541	-1587.95	0.947794	0.986592	UDD>sham
Ttn	A2ASS6	ENSMUSG00000051747	VIIENVGTK	TITIN_MOUSE	Titin OS=Mus musculus OX=10090 GN=Ttn PE=1 SV=1	0	13602.4	0	0	8068.27	2236.36	0	0	VIIENVGTKSELIIK	T16946	-824.434	0.969514	0.992063	UDD>sham
Ttn	A2ASS6	ENSMUSG00000051747	EVNSTHWSR	TITIN_MOUSE	Titin OS=Mus musculus OX=10090 GN=Ttn PE=1 SV=1	4699.08	9187.98	4222.18	9444.61	7969.4	9529.45	9143.27	0	EKREVNSTHWSRVNK	T16735	-227.935	0.991495	0.997675	UDD>sham
Ttn	A2ASS6	ENSMUSG00000051747	EVNSTHWSR	TITIN_MOUSE	Titin OS=Mus musculus OX=10090 GN=Ttn PE=1 SV=1	2289.31	5392.95	2734.45	7086.25	5355.23	7471.96	6761.53	0	EKREVNSTHWSRVNK	T16735	521.439	0.980486	0.995539	UDD>sham
Ttn	A2ASS6	ENSMUSG00000051747	HLQDVTLK	TITIN_MOUSE	Titin OS=Mus musculus OX=10090 GN=Ttn PE=1 SV=1	8732.43	54099.7	12396	13494.9	72387.3	34550.3	0	2887.72	ERHLQDVTLKEGQTC	T9643	5275.57	0.856042	0.962003	UDD>sham
Ttn	A2ASS6	ENSMUSG00000051747	HLQDVTLK	TITIN_MOUSE	Titin OS=Mus musculus OX=10090 GN=Ttn PE=1 SV=1	56189	0	0	0	7836.35	0	29270.3	0	ERHLQDVTLKEGQTC	T9643	-4770.58	0.856218	0.962003	UDD>sham
Ttn	A2ASS6	ENSMUSG00000051747	AVDRLSAPELDIDANFK	TITIN_MOUSE	Titin OS=Mus musculus OX=10090 GN=Ttn PE=1 SV=1	120217	5580.7	32051.1	13430.3	847.751	47498.6	1583.38	40846.8	IKAVDRLSAPELDID	S30142	-20125.6	0.579691	0.842028	UDD>sham
Ttn	A2ASS6	ENSMUSG00000051747	STGLTDGIAYEFR	TITIN_MOUSE	Titin OS=Mus musculus OX=10090 GN=Ttn PE=1 SV=1	45045.9	39154.7	3250.39	2647.8	4794.37	13524.9	13686.6	49370.7	IFKSTGLTDGIAYEF	T23113	-2180.57	0.933064	0.982265	UDD>sham
Ttn	A2ASS6	ENSMUSG00000051747	GWSIVASDVTKR	TITIN_MOUSE	Titin OS=Mus musculus OX=10090 GN=Ttn PE=1 SV=1	0	26552.5	25086.6	65694.8	31672	1496.36	29124.6	22994.4	SIVASDVTKRLVKAN	T19845	-8011.66	0.759122	0.928737	UDD>sham
Ttn	A2ASS6	ENSMUSG00000051747	LSSTVKDTNFK	TITIN_MOUSE	Titin OS=Mus musculus OX=10090 GN=Ttn PE=1 SV=1	79139.8	0	823.307	556.671	0	3068.94	0	414.55	LSSTVKDTNFKATKL	T15629	-19259.1	0.511583	0.802014	UDD>sham
Ttn	A2ASS6	ENSMUSG00000051747	VTGLTENSDYQYR	TITIN_MOUSE	Titin OS=Mus musculus OX=10090 GN=Ttn PE=1 SV=1	0	0	0	0	36785.1	0	0	58.0357	RDTRQKVTGLTENSD	T28917	9210.78	0.6919	0.898448	UDD>sham
Ttn	A2ASS6	ENSMUSG00000051747	EPATFVK	TITIN_MOUSE	Titin OS=Mus musculus OX=10090 GN=Ttn PE=1 SV=1	6943.36	7736.08	534.28	0	8902.07	1372.86	5761.25	1558.39	LFVKEPATFVKKLSD	T6875	595.211	0.977806	0.994899	UDD>sham
Ttn	A2ASS6	ENSMUSG00000051747	SSTVSVK	TITIN_MOUSE	Titin OS=Mus musculus OX=10090 GN=Ttn PE=1 SV=1	17152	17729.4	302.084	6508.32	574.572	961.773	6527.23	443.564	VGQPKSSTVSVKVLD	T29146	-8296.16	0.703686	0.904467	UDD>sham
Ttn	A2ASS6	ENSMUSG00000051747	VTVETHTKVTK	TITIN_MOUSE	Titin OS=Mus musculus OX=10090 GN=Ttn PE=1 SV=1	21034.3	12387.3	0	26715.7	0	25151.7	24914.9	14741.5	RVTVETHTKVTKLTI	T31580	1167.67	0.959089	0.989159	UDD>sham
Ttn	A2ASS6	ENSMUSG00000051747	VIDKPTDTLNITK	TITIN_MOUSE	Titin OS=Mus musculus OX=10090 GN=Ttn PE=1 SV=1	13195.7	55614.1	14373.6	4013.3	62398.3	23796.5	14607.8	8696.64	PTDTLNITKEEVSRS	T17238	5575.66	0.836122	0.955826	UDD>sham
Ttn	A2ASS6	ENSMUSG00000051747	FPFDVPSEPK	TITIN_MOUSE	Titin OS=Mus musculus OX=10090 GN=Ttn PE=1 SV=1	21043.4	40142.1	0	2597.83	14695.1	14338.2	19846.2	28706.7	KFPFDVPSEPKNARV	S20882	3450.72	0.882797	0.970497	UDD>sham
Ttn	A2ASS6	ENSMUSG00000051747	LSNVGGTK	TITIN_MOUSE	Titin OS=Mus musculus OX=10090 GN=Ttn PE=1 SV=1	572.209	369.045	85632.7	297.796	106147	925.929	0.0115539	9.12446	KLSNVGGTKTIPITV	T26578	5052.6	0.899073	0.974685	UDD>sham
Ttn	A2ASS6	ENSMUSG00000051747	HKFSPPSPPGKPVVTDITENAATVSWTLPK	TITIN_MOUSE	Titin OS=Mus musculus OX=10090 GN=Ttn PE=1 SV=1	9671.7	52563.5	20779.2	30581.4	509.463	181343	15604	52038.8	TVAKHKFSPPSPPGK	S19491	33975	0.477257	0.781735	UDD>sham
Ttn	A2ASS6	ENSMUSG00000051747	HKFSPPSPPGKPVVTDITENAATVSWTLPK	TITIN_MOUSE	Titin OS=Mus musculus OX=10090 GN=Ttn PE=1 SV=1	22531.3	756.986	2280.91	0	120414	894.067	439.951	539.325	TVAKHKFSPPSPPGK	S19491	24179.6	0.519246	0.806039	UDD>sham
Ttn	A2ASS6	ENSMUSG00000051747	VDRPVDTSETK	TITIN_MOUSE	Titin OS=Mus musculus OX=10090 GN=Ttn PE=1 SV=1	40293.1	63499.7	24324	29735.1	56916	25991.6	37325.3	32342.4	RPVDTSETKEVVKLK	T1979	-1319.15	0.955868	0.98848	UDD>sham
Ttn	A2ASS6	ENSMUSG00000051747	GIYTLTLENPVK	TITIN_MOUSE	Titin OS=Mus musculus OX=10090 GN=Ttn PE=1 SV=1	46991.8	77790	20955.1	59717.2	65261.2	18534.5	33507.5	44388.8	RTDKGIYTLTLENPV	T15255	-10940.5	0.678198	0.892304	UDD>sham
Ttn	A2ASS6	ENSMUSG00000051747	DLTIQPSFK	TITIN_MOUSE	Titin OS=Mus musculus OX=10090 GN=Ttn PE=1 SV=1	42867.7	8268.96	572.052	0	72401.7	2063.79	4602.93	23845.1	PVIAKDLTIQPSFKL	T26098	12801.2	0.656054	0.881439	UDD>sham
Ttn	A2ASS6	ENSMUSG00000051747	YTLTLENSSGTK	TITIN_MOUSE	Titin OS=Mus musculus OX=10090 GN=Ttn PE=1 SV=1	34321.2	47273.8	6592.2	3879.37	53301.2	19306	3743.39	1990.14	TLENSSGTKSAFVTV	T24810	-3431.46	0.896891	0.974364	UDD>sham
Ttn	A2ASS6	ENSMUSG00000051747	STGLTDGIAYEFR	TITIN_MOUSE	Titin OS=Mus musculus OX=10090 GN=Ttn PE=1 SV=1	36160.9	6580.88	0	0	42918.6	8287.61	2908.25	140.58	PGNIFKSTGLTDGIA	T23110	2878.32	0.908064	0.977218	UDD>sham
Ttn	A2ASS6	ENSMUSG00000051747	ESVTTDAGR	TITIN_MOUSE	Titin OS=Mus musculus OX=10090 GN=Ttn PE=1 SV=1	36317.6	32255.2	3561.41	10026.6	152.822	18716	14989	7517.65	INLKESVTTDAGRYE	T28330	-10196.3	0.660734	0.883262	UDD>sham
Ttn	A2ASS6	ENSMUSG00000051747	VDRPVDTSETK	TITIN_MOUSE	Titin OS=Mus musculus OX=10090 GN=Ttn PE=1 SV=1	4192.42	0	62010.6	0	112820	1049.91	0	593.108	KVDRPVDTSETKEVV	T1976	12065.1	0.752463	0.925927	UDD>sham
Ttn	A2ASS6	ENSMUSG00000051747	EGQDISKR	TITIN_MOUSE	Titin OS=Mus musculus OX=10090 GN=Ttn PE=1 SV=1	2060.71	1658.42	769.068	1788.12	1436.41	3158.74	26708.3	37328.4	TKEGQDISKRAMIAT	S31967	15588.9	0.50505	0.79856	UDD>sham
Ttn	A2ASS6	ENSMUSG00000051747	IVPQKPSRTPVQEEIIEVK	TITIN_MOUSE	Titin OS=Mus musculus OX=10090 GN=Ttn PE=1 SV=1	0	64766.1	1423.1	0	185811	0	0	0	KIVPQKPSRTPVQEE	S10105	29905.4	0.578511	0.841588	UDD>sham
Ttn	A2ASS6	ENSMUSG00000051747	SVDNGHSGR	TITIN_MOUSE	Titin OS=Mus musculus OX=10090 GN=Ttn PE=1 SV=1	1638.62	9638.52	3423.81	1304.41	5566.38	1148.87	2595.36	2137.48	VATLQVRSVDNGHSG	S5997	-1139.31	0.957406	0.98887	UDD>sham
Ttn	A2ASS6	ENSMUSG00000051747	DAHRPGWLPVSESVTRPTFK	TITIN_MOUSE	Titin OS=Mus musculus OX=10090 GN=Ttn PE=1 SV=1	0	640.862	35417	2748.51	60343	8118.04	1124.94	769.285	RPGWLPVSESVTRPT	S31672	7887.22	0.770416	0.93354	UDD>sham
Ttn	A2ASS6	ENSMUSG00000051747	ELSSGSRHHITFVR	TITIN_MOUSE	Titin OS=Mus musculus OX=10090 GN=Ttn PE=1 SV=1	3539.35	1076.44	2126.93	72831.1	3507.7	1686.34	10630.9	76076.2	FKDGRELSSGSRHHI	S7574	3081.84	0.92491	0.981068	UDD>sham
Ttn	A2ASS6	ENSMUSG00000051747	VTGLTEGLEYEFR	TITIN_MOUSE	Titin OS=Mus musculus OX=10090 GN=Ttn PE=1 SV=1	17244	48922	12117	29518.6	18875.4	33827.3	34518.4	63867.8	DFKVTGLTEGLEYEF	T22030	10821.8	0.661996	0.884241	UDD>sham
Ttn	A2ASS6	ENSMUSG00000051747	YYGAVGSTLR	TITIN_MOUSE	Titin OS=Mus musculus OX=10090 GN=Ttn PE=1 SV=1	10204.8	4120.91	6937.89	32710.7	14162.7	1581.08	31527	8665.7	YPLKEKYYGAVGSTL	Y32428	490.52	0.983039	0.995854	UDD>sham
Ttn	A2ASS6	ENSMUSG00000051747	SAFVTVR	TITIN_MOUSE	Titin OS=Mus musculus OX=10090 GN=Ttn PE=1 SV=1	9020.21	6670.33	473.292	757.752	5022.9	2849.56	2040.72	0	GTKSAFVTVRVLDTP	T24816	-1752.1	0.93462	0.982624	UDD>sham
Ttn	A2ASS6	ENSMUSG00000051747	EVELLKPIEDVTIYEK	TITIN_MOUSE	Titin OS=Mus musculus OX=10090 GN=Ttn PE=1 SV=1	6608.67	46470.2	2184.34	701.338	31071.1	5891.4	531.517	1934.07	LKPIEDVTIYEKESA	T13196	-4134.11	0.868023	0.965257	UDD>sham
Ttn	A2ASS6	ENSMUSG00000051747	KTSFNVTNLVPGNEYFFR	TITIN_MOUSE	Titin OS=Mus musculus OX=10090 GN=Ttn PE=1 SV=1	19288.5	0	9664.66	1894.82	0	0	0	0	TPEVKKTSFNVTNLV	S20545	-7711.99	0.723196	0.913009	UDD>sham
Ttn	A2ASS6	ENSMUSG00000051747	SDGGSPITGYYVER	TITIN_MOUSE	Titin OS=Mus musculus OX=10090 GN=Ttn PE=1 SV=1	6516.73	29049.7	1023.42	17234.1	2288.69	32683.3	24118.3	36215	VSWTLPKSDGGSPIT	S19518	10370.4	0.659426	0.882994	UDD>sham
Ttn	A2ASS6	ENSMUSG00000051747	TRYTVTDLQAGEEYK	TITIN_MOUSE	Titin OS=Mus musculus OX=10090 GN=Ttn PE=1 SV=1	0	28427.3	28042.4	5803.49	4548.68	6002.08	1931.1	0	NTEPCVKTRYTVTDL	T30100	-12447.8	0.584613	0.843781	UDD>sham
Ttn	A2ASS6	ENSMUSG00000051747	VNKTIIHDTQFK	TITIN_MOUSE	Titin OS=Mus musculus OX=10090 GN=Ttn PE=1 SV=1	886.637	732.973	845.317	54983.9	10370.2	147.813	42444	61061.6	LWTKVNKTIIHDTQF	T25264	14143.7	0.626011	0.866093	UDD>sham
Ttn	A2ASS6	ENSMUSG00000051747	VFAENETGLSRPR	TITIN_MOUSE	Titin OS=Mus musculus OX=10090 GN=Ttn PE=1 SV=1	0	3397.92	2147.51	5739.58	24409	0	14194.8	0	AENETGLSRPRRTAM	S32303	6829.69	0.757756	0.928131	UDD>sham
Ttn	A2ASS6	ENSMUSG00000051747	VMAENEYGVGEPTETTEPVR	TITIN_MOUSE	Titin OS=Mus musculus OX=10090 GN=Ttn PE=1 SV=1	0	3871.27	45292.3	136399	552.541	2121.26	1796.17	87510.5	VGEPTETTEPVRASE	T22745	-23395.6	0.595046	0.849833	UDD>sham
Ttn	A2ASS6	ENSMUSG00000051747	MVWSTYSANVLTPSATVTR	TITIN_MOUSE	Titin OS=Mus musculus OX=10090 GN=Ttn PE=1 SV=1	20144.3	9216.82	0	129.301	11848.3	19511.8	691.11	3208.85	RMVWSTYSANVLTPS	S20136	1442.43	0.948099	0.986625	UDD>sham
Ttn	A2ASS6	ENSMUSG00000051747	MSFAESTAVLR	TITIN_MOUSE	Titin OS=Mus musculus OX=10090 GN=Ttn PE=1 SV=1	16428.4	8212.15	0	0	20625.9	3250.81	1552.42	0	KMSFAESTAVLRLTD	T5242	197.149	0.992881	0.997861	UDD>sham
Ttn	A2ASS6	ENSMUSG00000051747	SAFQGSAPLTIK	TITIN_MOUSE	Titin OS=Mus musculus OX=10090 GN=Ttn PE=1 SV=1	571.54	11228.1	334.133	0	16096.7	3489.38	6681.13	8330.19	LKSAFQGSAPLTIKW	S5120	5615.91	0.795027	0.941605	UDD>sham
Ttn	A2ASS6	ENSMUSG00000051747	SSYSESSAVVAEYPFSPPGPPGTPK	TITIN_MOUSE	Titin OS=Mus musculus OX=10090 GN=Ttn PE=1 SV=1	5987	33972.6	21886.4	34449.7	19757.5	14699.9	19292.5	48265.1	VVAEYPFSPPGPPGT	S27374	1429.84	0.951492	0.988219	UDD>sham
Ttn	A2ASS6	ENSMUSG00000051747	TISAYAELVISPSER	TITIN_MOUSE	Titin OS=Mus musculus OX=10090 GN=Ttn PE=1 SV=1	38761.2	17265.5	0	7386.62	19826.4	15259.6	5432.24	15259.3	RVKMKTISAYAELVI	S15236	-1908.94	0.933874	0.982458	UDD>sham
Ttn	A2ASS6	ENSMUSG00000051747	VNKTLLSSLK	TITIN_MOUSE	Titin OS=Mus musculus OX=10090 GN=Ttn PE=1 SV=1	0	0	5065.47	0	267.666	3766.69	869.431	0	HWSRVNKTLLSSLKT	T16743	-40.4197	0.998484	0.999688	UDD>sham
Ttn	A2ASS6	ENSMUSG00000051747	VNKTLLSSLK	TITIN_MOUSE	Titin OS=Mus musculus OX=10090 GN=Ttn PE=1 SV=1	0	3740.46	0	0	3635.1	0	0	0	HWSRVNKTLLSSLKT	T16743	-26.3391	0.999012	0.999979	UDD>sham
Ttn	A2ASS6	ENSMUSG00000051747	AGTTVRFPAIIR	TITIN_MOUSE	Titin OS=Mus musculus OX=10090 GN=Ttn PE=1 SV=1	0	0	345.631	4784.63	0	0	1331.99	8490.84	LVVKAGTTVRFPAII	T19316	1173.14	0.956183	0.988647	UDD>sham
Ttn	A2ASS6	ENSMUSG00000051747	GTEYTMSGLTTGDEYVFR	TITIN_MOUSE	Titin OS=Mus musculus OX=10090 GN=Ttn PE=1 SV=1	0	14135.5	756.715	14982.4	1276.17	10168.6	1669.8	13038.8	RGTEYTMSGLTTGDE	S27934	-930.308	0.965978	0.991148	UDD>sham
Ttn	A2ASS6	ENSMUSG00000051747	FGVTITVHPEPR	TITIN_MOUSE	Titin OS=Mus musculus OX=10090 GN=Ttn PE=1 SV=1	820.67	1233.26	0	1292.84	3891.82	275.353	1317.99	0	VRFGVTITVHPEPRV	T33502	534.597	0.979922	0.995468	UDD>sham
Ttn	A2ASS6	ENSMUSG00000051747	SSNYVSSLEILR	TITIN_MOUSE	Titin OS=Mus musculus OX=10090 GN=Ttn PE=1 SV=1	0	3943.14	3622.64	2261.72	11324.7	0	6899.87	9762.5	RSSNYVSSLEILRTQ	S4400	4539.9	0.832179	0.954654	UDD>sham
Ttn	A2ASS6	ENSMUSG00000051747	LYVEPAAPFSAPTYMPTPEAVSR	TITIN_MOUSE	Titin OS=Mus musculus OX=10090 GN=Ttn PE=1 SV=1	16308.5	17489.7	4442.08	2478.67	26845.3	23679.1	6600.63	9640.36	SAPTYMPTPEAVSRI	T1397	6511.61	0.769466	0.933075	UDD>sham
Ttn	A2ASS6	ENSMUSG00000051747	IELSPSMEAPK	TITIN_MOUSE	Titin OS=Mus musculus OX=10090 GN=Ttn PE=1 SV=1	9.02393e+08	5.70508e+08	7.00181e+08	5.6884e+08	5.8285e+08	8.06639e+08	6.25507e+08	7.16129e+08	ERIELSPSMEAPKIF	S2080	-2.69927e+06	0.976651	0.99438	UDD>sham
Ttn	A2ASS6	ENSMUSG00000051747	IELSPSMEAPK	TITIN_MOUSE	Titin OS=Mus musculus OX=10090 GN=Ttn PE=1 SV=1	31705.6	7380.72	22641	11485.1	22102.9	0	37310.8	0	ERIELSPSMEAPKIF	S2080	-3449.67	0.884399	0.970942	UDD>sham
Ttn	A2ASS6	ENSMUSG00000051747	IELSPSMEAPK	TITIN_MOUSE	Titin OS=Mus musculus OX=10090 GN=Ttn PE=1 SV=1	146995	47607.9	111215	115213	97692.1	162166	76743.6	140466	ERIELSPSMEAPKIF	S2080	14009	0.693793	0.899665	UDD>sham
Ttn	A2ASS6	ENSMUSG00000051747	IELSPSMEAPK	TITIN_MOUSE	Titin OS=Mus musculus OX=10090 GN=Ttn PE=1 SV=1	157328	111658	101659	173203	134429	135789	152533	98600.4	ERIELSPSMEAPKIF	S2080	-5624.26	0.84924	0.95972	UDD>sham
Ttn	A2ASS6	ENSMUSG00000051747	IELSPSMEAPK	TITIN_MOUSE	Titin OS=Mus musculus OX=10090 GN=Ttn PE=1 SV=1	30060.2	29238.4	23419.6	38024.6	46371.7	29506.9	13154.3	80060.3	ERIELSPSMEAPKIF	S2080	12087.6	0.641043	0.87402	UDD>sham
Ttn	A2ASS6	ENSMUSG00000051747	IELSPSMEAPK	TITIN_MOUSE	Titin OS=Mus musculus OX=10090 GN=Ttn PE=1 SV=1	32908.2	15022.6	12796.9	23408.6	17372.1	19357.4	13089.6	22607.7	ERIELSPSMEAPKIF	S2080	-2927.4	0.893205	0.973311	UDD>sham
Ttn	A2ASS6	ENSMUSG00000051747	IELSPSMEAPK	TITIN_MOUSE	Titin OS=Mus musculus OX=10090 GN=Ttn PE=1 SV=1	21694.5	6734.77	8527.15	10321.2	6127.19	20363.5	5335.29	16664.1	ERIELSPSMEAPKIF	S2080	303.146	0.988908	0.9969	UDD>sham
Ttn	A2ASS6	ENSMUSG00000051747	IELSPSMEAPK	TITIN_MOUSE	Titin OS=Mus musculus OX=10090 GN=Ttn PE=1 SV=1	13081.5	3294.13	8920.74	11591.9	3487.63	0	1675.49	15986.8	ERIELSPSMEAPKIF	S2080	-3934.59	0.85586	0.962003	UDD>sham
Ttn	A2ASS6	ENSMUSG00000051747	IELSPSMEAPK	TITIN_MOUSE	Titin OS=Mus musculus OX=10090 GN=Ttn PE=1 SV=1	9.02393e+08	5.70508e+08	7.00181e+08	5.6884e+08	5.8285e+08	8.06639e+08	6.25507e+08	7.16129e+08	KPERIELSPSMEAPK	S2078	-2.69927e+06	0.976651	0.99438	UDD>sham
Ttn	A2ASS6	ENSMUSG00000051747	EESPPPAVPEIPK	TITIN_MOUSE	Titin OS=Mus musculus OX=10090 GN=Ttn PE=1 SV=1	8.12221e+08	6.4239e+08	5.51314e+08	7.18406e+08	6.1858e+08	5.76085e+08	4.2697e+08	5.47818e+08	IITQREESPPPAVPE	S10281	-1.38719e+08	0.0759223	0.737772	UDD>sham
Ttn	A2ASS6	ENSMUSG00000051747	EESPPPAVPEIPK	TITIN_MOUSE	Titin OS=Mus musculus OX=10090 GN=Ttn PE=1 SV=1	5.98428e+07	4.11029e+07	4.20131e+07	5.08796e+07	3.71571e+07	3.0905e+07	3.60391e+07	3.60157e+07	IITQREESPPPAVPE	S10281	-1.34304e+07	0.0199445	0.442889	UDD>sham
Ttn	A2ASS6	ENSMUSG00000051747	VKSPETVKSPK	TITIN_MOUSE	Titin OS=Mus musculus OX=10090 GN=Ttn PE=1 SV=1	182.823	4.06755e+08	4.80721e+08	3.69623e+06	3.01645e+06	498337	4.65254e+08	1.25695e+06	SPEPRVKSPETVKSP, KSPETVKSPKRVKSP	S34464, S34470	-1.05287e+08	0.545404	0.82289	UDD>sham
Ttn	A2ASS6	ENSMUSG00000051747	VKSPETVKSPK	TITIN_MOUSE	Titin OS=Mus musculus OX=10090 GN=Ttn PE=1 SV=1	0	4.65113e+08	4.96505e+08	2.37607e+06	2.22262e+06	895.353	4.54381e+08	929183	SPEPRVKSPETVKSP, KSPETVKSPKRVKSP	S34464, S34470	-1.26615e+08	0.484434	0.787016	UDD>sham
Ttn	A2ASS6	ENSMUSG00000051747	VKSPETVKSPK	TITIN_MOUSE	Titin OS=Mus musculus OX=10090 GN=Ttn PE=1 SV=1	47991.7	5.3711e+06	6.76774e+06	5.22335e+08	1.94656e+06	322489	1.68419e+07	1.14505e+06	SPEPRVKSPETVKSP, KSPETVKSPKRVKSP	S34464, S34470	-1.28566e+08	0.335547	0.737772	UDD>sham
Ttn	A2ASS6	ENSMUSG00000051747	VKSPETVKSPK	TITIN_MOUSE	Titin OS=Mus musculus OX=10090 GN=Ttn PE=1 SV=1	0	376574	353766	538176	466559	37693.6	498269	4.81489e+08	SPEPRVKSPETVKSP, KSPETVKSPKRVKSP	S34464, S34470	1.20306e+08	0.331766	0.737772	UDD>sham
Ttn	A2ASS6	ENSMUSG00000051747	VKSPETVKSPK	TITIN_MOUSE	Titin OS=Mus musculus OX=10090 GN=Ttn PE=1 SV=1	934.04	145059	501365	441378	4.19459e+08	21494.3	287869	4.5803e+06	SPEPRVKSPETVKSP, KSPETVKSPKRVKSP	S34464, S34470	1.05815e+08	0.326062	0.737772	UDD>sham
Ttn	A2ASS6	ENSMUSG00000051747	VKSPETVKSPK	TITIN_MOUSE	Titin OS=Mus musculus OX=10090 GN=Ttn PE=1 SV=1	684993	1.80995e+06	1.59109e+06	2.29271e+06	525948	1.46088e+09	1.57184e+06	404093	SPEPRVKSPETVKSP, KSPETVKSPKRVKSP	S34464, S34470	3.64251e+08	0.332765	0.737772	UDD>sham
Ttn	A2ASS6	ENSMUSG00000051747	VKSPETVKSPK	TITIN_MOUSE	Titin OS=Mus musculus OX=10090 GN=Ttn PE=1 SV=1	32653.2	4.69302e+06	4.98578e+06	6.03413e+08	2.33051e+06	38992.9	1.4061e+07	933682	SPEPRVKSPETVKSP, KSPETVKSPKRVKSP	S34464, S34470	-1.4894e+08	0.335262	0.737772	UDD>sham
Ttn	A2ASS6	ENSMUSG00000051747	VKSPETVKSPK	TITIN_MOUSE	Titin OS=Mus musculus OX=10090 GN=Ttn PE=1 SV=1	377.252	178337	60281.9	82226.8	127484	301941	110195	4.7789e+08	SPEPRVKSPETVKSP, KSPETVKSPKRVKSP	S34464, S34470	1.19527e+08	0.331455	0.737772	UDD>sham
Ttn	A2ASS6	ENSMUSG00000051747	VKSPETVKSPK	TITIN_MOUSE	Titin OS=Mus musculus OX=10090 GN=Ttn PE=1 SV=1	5.07788e+08	22317.8	28696.5	113498	94922.3	278869	64661.9	402669	SPEPRVKSPETVKSP, KSPETVKSPKRVKSP	S34464, S34470	-1.26778e+08	0.332379	0.737772	UDD>sham
Ttn	A2ASS6	ENSMUSG00000051747	VKSPETVKSPK	TITIN_MOUSE	Titin OS=Mus musculus OX=10090 GN=Ttn PE=1 SV=1	3.77948e+08	30320	54266.3	132442	237119	4469.44	93832.1	351544	SPEPRVKSPETVKSP, KSPETVKSPKRVKSP	S34464, S34470	-9.43694e+07	0.332301	0.737772	UDD>sham
Ttn	A2ASS6	ENSMUSG00000051747	VKSPETVKSPK	TITIN_MOUSE	Titin OS=Mus musculus OX=10090 GN=Ttn PE=1 SV=1	150945	82890.8	169319	37202.4	64549.6	2.89498e+08	127488	91159.9	SPEPRVKSPETVKSP, KSPETVKSPKRVKSP	S34464, S34470	7.23353e+07	0.331926	0.737772	UDD>sham
Ttn	A2ASS6	ENSMUSG00000051747	VKSPETVKSPK	TITIN_MOUSE	Titin OS=Mus musculus OX=10090 GN=Ttn PE=1 SV=1	183320	217908	165347	1.88767e+06	125886	1.25509e+07	227141	138156	SPEPRVKSPETVKSP, KSPETVKSPKRVKSP	S34464, S34470	2.64697e+06	0.406351	0.74311	UDD>sham
Ttn	A2ASS6	ENSMUSG00000051747	RRTPSPDYDLYYYR	TITIN_MOUSE	Titin OS=Mus musculus OX=10090 GN=Ttn PE=1 SV=1	1.07339e+09	3.76136e+08	4.4536e+08	4.18211e+08	3.65335e+08	1.10884e+09	4.43516e+08	1.50008e+08	VRPARRRTPSPDYDL, PARRRTPSPDYDLYY	T33859, S33861	-6.13512e+07	0.815772	0.948053	UDD>sham
Ttn	A2ASS6	ENSMUSG00000051747	RRTPSPDYDLYYYR	TITIN_MOUSE	Titin OS=Mus musculus OX=10090 GN=Ttn PE=1 SV=1	2.46292e+08	2.0232e+08	2.2495e+08	2.9854e+08	2.23725e+08	2.93113e+08	2.42579e+08	8.00313e+07	VRPARRRTPSPDYDL, PARRRTPSPDYDLYY	T33859, S33861	-3.31632e+07	0.511847	0.802014	UDD>sham
Ttn	A2ASS6	ENSMUSG00000051747	RRTPSPDYDLYYYR	TITIN_MOUSE	Titin OS=Mus musculus OX=10090 GN=Ttn PE=1 SV=1	1.53474e+07	4.44489e+06	5.55173e+06	9.26348e+06	6.66521e+06	1.55005e+07	7.49064e+06	5.2823e+08	VRPARRRTPSPDYDL, PARRRTPSPDYDLYY	T33859, S33861	1.3082e+08	0.327714	0.737772	UDD>sham
Ttn	A2ASS6	ENSMUSG00000051747	RRTPSPDYDLYYYR	TITIN_MOUSE	Titin OS=Mus musculus OX=10090 GN=Ttn PE=1 SV=1	165835	253586	100528	784252	115040	144743	179417	2.87972e+08	VRPARRRTPSPDYDL, PARRRTPSPDYDLYY	T33859, S33861	7.17769e+07	0.332951	0.737772	UDD>sham
Ttn	A2ASS6	ENSMUSG00000051747	RRTPSPDYDLYYYR	TITIN_MOUSE	Titin OS=Mus musculus OX=10090 GN=Ttn PE=1 SV=1	7.46736e+06	2.75611e+06	4.1711e+06	2.47001e+06	2.89238e+06	4.24585e+06	5.07044e+06	1.33426e+06	VRPARRRTPSPDYDL, PARRRTPSPDYDLYY	T33859, S33861	-830409	0.557486	0.830276	UDD>sham
Ttn	A2ASS6	ENSMUSG00000051747	RRTPSPDYDLYYYR	TITIN_MOUSE	Titin OS=Mus musculus OX=10090 GN=Ttn PE=1 SV=1	3.80193e+06	544448	873339	2.12469e+06	426558	2.15518e+06	658065	424304	VRPARRRTPSPDYDL, PARRRTPSPDYDLYY	T33859, S33861	-920075	0.295509	0.737772	UDD>sham
Ttn	A2ASS6	ENSMUSG00000051747	RRTPSPDYDLYYYR	TITIN_MOUSE	Titin OS=Mus musculus OX=10090 GN=Ttn PE=1 SV=1	652435	259687	225959	1.2149e+06	161667	92375.4	221253	499171	VRPARRRTPSPDYDL, PARRRTPSPDYDLYY	T33859, S33861	-344628	0.191194	0.737772	UDD>sham
Ttn	A2ASS6	ENSMUSG00000051747	RRTPSPDYDLYYYR	TITIN_MOUSE	Titin OS=Mus musculus OX=10090 GN=Ttn PE=1 SV=1	469405	156304	198966	248088	56770	329460	133288	135450	VRPARRRTPSPDYDL, PARRRTPSPDYDLYY	T33859, S33861	-104449	0.281374	0.737772	UDD>sham
Ttn	A2ASS6	ENSMUSG00000051747	RRTPSPDYDLYYYR	TITIN_MOUSE	Titin OS=Mus musculus OX=10090 GN=Ttn PE=1 SV=1	1.07339e+09	3.76136e+08	4.4536e+08	4.18211e+08	3.65335e+08	1.10884e+09	4.43516e+08	1.50008e+08	VRPARRRTPSPDYDL, RRTPSPDYDLYYYRR	T33859, Y33864	-6.13512e+07	0.815772	0.948053	UDD>sham
Ttn	A2ASS6	ENSMUSG00000051747	RRTPSPDYDLYYYR	TITIN_MOUSE	Titin OS=Mus musculus OX=10090 GN=Ttn PE=1 SV=1	2.46292e+08	2.0232e+08	2.2495e+08	2.9854e+08	2.23725e+08	2.93113e+08	2.42579e+08	8.00313e+07	VRPARRRTPSPDYDL, RRTPSPDYDLYYYRR	T33859, Y33864	-3.31632e+07	0.511847	0.802014	UDD>sham
Ttn	A2ASS6	ENSMUSG00000051747	RRTPSPDYDLYYYR	TITIN_MOUSE	Titin OS=Mus musculus OX=10090 GN=Ttn PE=1 SV=1	7.46736e+06	2.75611e+06	4.1711e+06	2.47001e+06	2.89238e+06	4.24585e+06	5.07044e+06	1.33426e+06	VRPARRRTPSPDYDL, RRTPSPDYDLYYYRR	T33859, Y33864	-830409	0.557486	0.830276	UDD>sham
Ttn	A2ASS6	ENSMUSG00000051747	VASPPAEVYEEPEEVTAEEEEPAPAVEEEEYEAPPPPAPVPEEPKK	TITIN_MOUSE	Titin OS=Mus musculus OX=10090 GN=Ttn PE=1 SV=1	1.75563e+09	7.34069e+08	8.71223e+08	8.24011e+08	7.18994e+08	1.38275e+09	6.45863e+08	7.9971e+08	PVVEKVASPPAEVYE	S12458	-1.59403e+08	0.585962	0.844638	UDD>sham
Ttn	A2ASS6	ENSMUSG00000051747	VASPPAEVYEEPEEVTAEEEEPAPAVEEEEYEAPPPPAPVPEEPKK	TITIN_MOUSE	Titin OS=Mus musculus OX=10090 GN=Ttn PE=1 SV=1	1.75563e+09	7.34069e+08	8.71223e+08	8.24011e+08	7.18994e+08	1.38275e+09	6.45863e+08	7.9971e+08	YEEPEEVTAEEEEPA	T12471	-1.59403e+08	0.585962	0.844638	UDD>sham
Ttn	A2ASS6	ENSMUSG00000051747	AVTSPPR	TITIN_MOUSE	Titin OS=Mus musculus OX=10090 GN=Ttn PE=1 SV=1	61422.1	1.46899e+08	1.67475e+08	2.03626e+08	571640	238657	1.35593e+08	8.70692e+06	VIEKAVTSPPRVKSP	S34451	-9.32379e+07	0.125537	0.737772	UDD>sham
Ttn	A2ASS6	ENSMUSG00000051747	AVTSPPR	TITIN_MOUSE	Titin OS=Mus musculus OX=10090 GN=Ttn PE=1 SV=1	92775.6	3.61671e+06	2.08329e+06	2.16976e+06	1.64661e+08	1.36009e+06	871631	1.86934e+08	VIEKAVTSPPRVKSP	S34451	8.64661e+07	0.119516	0.737772	UDD>sham
Ttn	A2ASS6	ENSMUSG00000051747	AVTSPPR	TITIN_MOUSE	Titin OS=Mus musculus OX=10090 GN=Ttn PE=1 SV=1	2.36197e+07	137239	214119	110345	72563.8	2.12329e+08	212425	162916	VIEKAVTSPPRVKSP	S34451	4.7174e+07	0.387205	0.737772	UDD>sham
Ttn	A2ASS6	ENSMUSG00000051747	AVTSPPR	TITIN_MOUSE	Titin OS=Mus musculus OX=10090 GN=Ttn PE=1 SV=1	1.27952e+08	185325	184917	103739	313763	1.21405e+06	182961	405387	VIEKAVTSPPRVKSP	S34451	-3.15775e+07	0.337083	0.737772	UDD>sham
Ttn	A2ASS6	ENSMUSG00000051747	SPEPVTSHPK	TITIN_MOUSE	Titin OS=Mus musculus OX=10090 GN=Ttn PE=1 SV=1	109104	2.4716e+08	1.97147e+08	616732	875942	0	1.97348e+08	677130	KSPKRVKSPEPVTSH	S34476	-6.15328e+07	0.456029	0.769158	UDD>sham
Ttn	A2ASS6	ENSMUSG00000051747	SPEPVTSHPK	TITIN_MOUSE	Titin OS=Mus musculus OX=10090 GN=Ttn PE=1 SV=1	146472	11959.3	79773.7	7.17323e+06	520436	43126.4	247611	2.24167e+08	KSPKRVKSPEPVTSH	S34476	5.43918e+07	0.344931	0.737772	UDD>sham
Ttn	A2ASS6	ENSMUSG00000051747	SPEPVTSHPK	TITIN_MOUSE	Titin OS=Mus musculus OX=10090 GN=Ttn PE=1 SV=1	108165	1.94046e+06	704285	2.27572e+08	410935	50061.8	702006	26331.5	KSPKRVKSPEPVTSH	S34476	-5.72839e+07	0.32696	0.737772	UDD>sham
Ttn	A2ASS6	ENSMUSG00000051747	SPEPVTSHPK	TITIN_MOUSE	Titin OS=Mus musculus OX=10090 GN=Ttn PE=1 SV=1	130569	509746	467692	6182.36	2.14539e+08	17842.3	390040	2.11942e+06	KSPKRVKSPEPVTSH	S34476	5.39879e+07	0.327139	0.737772	UDD>sham
Ttn	A2ASS6	ENSMUSG00000051747	SPEPVTSHPK	TITIN_MOUSE	Titin OS=Mus musculus OX=10090 GN=Ttn PE=1 SV=1	2014.01	55324.8	38101.9	50897	103997	3.61681e+08	51965.1	162087	KSPKRVKSPEPVTSH	S34476	9.04632e+07	0.331484	0.737772	UDD>sham
Ttn	A2ASS6	ENSMUSG00000051747	SPEPVTSHPK	TITIN_MOUSE	Titin OS=Mus musculus OX=10090 GN=Ttn PE=1 SV=1	2.36188e+08	11032.4	9435.86	68273.1	487841	310613	27278.3	399775	KSPKRVKSPEPVTSH	S34476	-5.87629e+07	0.333938	0.737772	UDD>sham
Ttn	A2ASS6	ENSMUSG00000051747	SPEPVTSHPK	TITIN_MOUSE	Titin OS=Mus musculus OX=10090 GN=Ttn PE=1 SV=1	232234	1.35179e+07	1.31781e+07	46846.5	30777.9	114729	1.40548e+07	64506	KSPKRVKSPEPVTSH	S34476	-3.17757e+06	0.54179	0.820651	UDD>sham
Ttn	A2ASS6	ENSMUSG00000051747	SPEPVTSHPK	TITIN_MOUSE	Titin OS=Mus musculus OX=10090 GN=Ttn PE=1 SV=1	345865	50893.9	10442.4	2.47731e+07	59271.8	4256.59	24013.1	6126.85	KSPKRVKSPEPVTSH	S34476	-6.27167e+06	0.323767	0.737772	UDD>sham
Ttn	A2ASS6	ENSMUSG00000051747	SPEPVTSHPK	TITIN_MOUSE	Titin OS=Mus musculus OX=10090 GN=Ttn PE=1 SV=1	3188.01	15029.1	5039.12	26975.8	16046	6.40723e+07	43582.4	7467.88	KSPKRVKSPEPVTSH	S34476	1.60223e+07	0.331555	0.737772	UDD>sham
Ttn	A2ASS6	ENSMUSG00000051747	SPEPVTSHPK	TITIN_MOUSE	Titin OS=Mus musculus OX=10090 GN=Ttn PE=1 SV=1	20711.8	1801.84	5797.95	1.10089e+06	108498	172711	4247.06	1.36104e+07	KSPKRVKSPEPVTSH	S34476	3.19165e+06	0.358917	0.737772	UDD>sham
Ttn	A2ASS6	ENSMUSG00000051747	SPEPVTSHPK	TITIN_MOUSE	Titin OS=Mus musculus OX=10090 GN=Ttn PE=1 SV=1	2383.55	42295.4	31831.7	8528.07	1.30611e+07	2254.66	36059.5	73009.8	KSPKRVKSPEPVTSH	S34476	3.27185e+06	0.329667	0.737772	UDD>sham
Ttn	A2ASS6	ENSMUSG00000051747	SPEPVTSHPK	TITIN_MOUSE	Titin OS=Mus musculus OX=10090 GN=Ttn PE=1 SV=1	1.48974e+07	645.429	2438.62	30609.7	4243.82	10392.6	897.529	3940.44	KSPKRVKSPEPVTSH	S34476	-3.72791e+06	0.331071	0.737772	UDD>sham
Ttn	A2ASS6	ENSMUSG00000051747	SPEPVTSHPK	TITIN_MOUSE	Titin OS=Mus musculus OX=10090 GN=Ttn PE=1 SV=1	817844	3315.52	12.3331	17611.1	0	14336.2	1292.93	756.548	KSPKRVKSPEPVTSH	S34476	-205599	0.328124	0.737772	UDD>sham
Ttn	A2ASS6	ENSMUSG00000051747	VKSPEPR	TITIN_MOUSE	Titin OS=Mus musculus OX=10090 GN=Ttn PE=1 SV=1	0	1.10127e+08	1.30539e+08	1.4441e+08	384757	1101.2	9.30988e+07	143049	TSPPRVKSPEPRVKS	S34457	-7.2862e+07	0.102338	0.737772	UDD>sham
Ttn	A2ASS6	ENSMUSG00000051747	VKSPEPR	TITIN_MOUSE	Titin OS=Mus musculus OX=10090 GN=Ttn PE=1 SV=1	0	1197.87	143.064	414.352	9.87846e+07	2280.3	707.258	455565	TSPPRVKSPEPRVKS	S34457	2.48104e+07	0.32907	0.737772	UDD>sham
Ttn	A2ASS6	ENSMUSG00000051747	VASPPAEVYEEPEEVTAEEEEPAPAVEEEEYEAPPPPAPVPEEPK	TITIN_MOUSE	Titin OS=Mus musculus OX=10090 GN=Ttn PE=1 SV=1	9.78073e+08	4.56455e+08	4.54367e+08	4.74897e+08	3.94978e+08	8.24145e+08	4.08969e+08	3.82637e+08	PVVEKVASPPAEVYE	S12458	-8.82658e+07	0.600018	0.8529	UDD>sham
Ttn	A2ASS6	ENSMUSG00000051747	AVSPTETKPTEK	TITIN_MOUSE	Titin OS=Mus musculus OX=10090 GN=Ttn PE=1 SV=1	46982.5	6.56489e+07	8.74766e+07	2.31033e+08	527401	100709	1.7312e+08	598535	TSHPKAVSPTETKPT	S34488	-5.24645e+07	0.42799	0.753369	UDD>sham
Ttn	A2ASS6	ENSMUSG00000051747	AVSPTETKPTEK	TITIN_MOUSE	Titin OS=Mus musculus OX=10090 GN=Ttn PE=1 SV=1	17683.6	1.216e+08	1.77541e+08	1.11042e+08	919631	0	3.56411e+08	896406	TSHPKAVSPTETKPT	S34488	-1.29935e+07	0.891952	0.972961	UDD>sham
Ttn	A2ASS6	ENSMUSG00000051747	AVSPTETKPTEK	TITIN_MOUSE	Titin OS=Mus musculus OX=10090 GN=Ttn PE=1 SV=1	0	0	0	7696.11	3.64397e+08	0	6506.7	2.6167e+07	TSHPKAVSPTETKPT	S34488	9.76407e+07	0.291193	0.737772	UDD>sham
Ttn	A2ASS6	ENSMUSG00000051747	AVSPTETKPTEK	TITIN_MOUSE	Titin OS=Mus musculus OX=10090 GN=Ttn PE=1 SV=1	2956.44	11715.8	0	0	130391	0	32539.7	4.0623e+08	TSHPKAVSPTETKPT	S34488	1.01595e+08	0.331605	0.737772	UDD>sham
Ttn	A2ASS6	ENSMUSG00000051747	AVSPTETKPTEK	TITIN_MOUSE	Titin OS=Mus musculus OX=10090 GN=Ttn PE=1 SV=1	1267.09	19789.2	17177.4	20678	1.61229e+08	5730.07	31147	1.3633e+07	TSHPKAVSPTETKPT	S34488	4.37101e+07	0.284499	0.737772	UDD>sham
Ttn	A2ASS6	ENSMUSG00000051747	AVSPTETKPTEK	TITIN_MOUSE	Titin OS=Mus musculus OX=10090 GN=Ttn PE=1 SV=1	32540.3	39476.4	60705	2360.3	70846.4	16114.4	55168.8	1.81308e+08	TSHPKAVSPTETKPT	S34488	4.53287e+07	0.331694	0.737772	UDD>sham
Ttn	A2ASS6	ENSMUSG00000051747	AVSPTETKPTEK	TITIN_MOUSE	Titin OS=Mus musculus OX=10090 GN=Ttn PE=1 SV=1	64538.9	95464.3	88418	51956.1	60726.2	2.83946e+08	71656.2	36810.2	TSHPKAVSPTETKPT	S34488	7.09537e+07	0.331947	0.737772	UDD>sham
Ttn	A2ASS6	ENSMUSG00000051747	AVSPTETKPTEK	TITIN_MOUSE	Titin OS=Mus musculus OX=10090 GN=Ttn PE=1 SV=1	0	6964.57	11264.6	9392.73	894391	4.68433e+08	15019.5	229185	TSHPKAVSPTETKPT	S34488	1.17386e+08	0.330403	0.737772	UDD>sham
Ttn	A2ASS6	ENSMUSG00000051747	AVSPTETKPTEK	TITIN_MOUSE	Titin OS=Mus musculus OX=10090 GN=Ttn PE=1 SV=1	1.51423e+08	1.0557e+06	505972	534900	1033.18	93646.1	1.09943e+06	2427.52	TSHPKAVSPTETKPT	S34488	-3.80808e+07	0.327112	0.737772	UDD>sham
Ttn	A2ASS6	ENSMUSG00000051747	AVSPTETKPTEK	TITIN_MOUSE	Titin OS=Mus musculus OX=10090 GN=Ttn PE=1 SV=1	8.34524e+07	1468.54	4417.13	9974.05	772.185	62820.4	7644.8	1569.81	TSHPKAVSPTETKPT	S34488	-2.08489e+07	0.332107	0.737772	UDD>sham
Ttn	A2ASS6	ENSMUSG00000051747	VKSPEPVTSHPK	TITIN_MOUSE	Titin OS=Mus musculus OX=10090 GN=Ttn PE=1 SV=1	6398.54	42263.5	55495.2	6445.83	2.15647e+08	0	72719.3	2.08643e+08	KSPKRVKSPEPVTSH	S34476	1.06063e+08	0.115267	0.737772	UDD>sham
Ttn	A2ASS6	ENSMUSG00000051747	VKSPEPVTSHPK	TITIN_MOUSE	Titin OS=Mus musculus OX=10090 GN=Ttn PE=1 SV=1	20126.7	1.91344e+08	2.41322e+08	1.95835e+08	1.06195e+06	95317.7	2.08897e+08	1.23558e+06	KSPKRVKSPEPVTSH	S34476	-1.04308e+08	0.189505	0.737772	UDD>sham
Ttn	A2ASS6	ENSMUSG00000051747	VKSPEPVTSHPK	TITIN_MOUSE	Titin OS=Mus musculus OX=10090 GN=Ttn PE=1 SV=1	2.51345e+08	65050.9	96503.9	15103	5535.43	210410	35731.1	13141.3	KSPKRVKSPEPVTSH	S34476	-6.28142e+07	0.331881	0.737772	UDD>sham
Ttn	A2ASS6	ENSMUSG00000051747	VKSPEPVTSHPK	TITIN_MOUSE	Titin OS=Mus musculus OX=10090 GN=Ttn PE=1 SV=1	17832.5	54023.1	54358.9	33276.9	70498.7	3.86599e+08	69604.4	55380.6	KSPKRVKSPEPVTSH	S34476	9.66588e+07	0.331711	0.737772	UDD>sham
Ttn	A2ASS6	ENSMUSG00000051747	VKSPEPVTSHPK	TITIN_MOUSE	Titin OS=Mus musculus OX=10090 GN=Ttn PE=1 SV=1	21.6501	32057.9	9741.01	7604.09	1.02922e+08	0	25561.9	1.04886e+08	KSPKRVKSPEPVTSH	S34476	5.19459e+07	0.115234	0.737772	UDD>sham
Ttn	A2ASS6	ENSMUSG00000051747	VKSPEPVTSHPK	TITIN_MOUSE	Titin OS=Mus musculus OX=10090 GN=Ttn PE=1 SV=1	1973.29	8.05603e+07	9.92746e+07	3.64058e+07	248496	13675.3	9.03502e+07	319147	KSPKRVKSPEPVTSH	S34476	-3.13278e+07	0.337466	0.737772	UDD>sham
Ttn	A2ASS6	ENSMUSG00000051747	VKSPEPVTSHPK	TITIN_MOUSE	Titin OS=Mus musculus OX=10090 GN=Ttn PE=1 SV=1	7.32718e+07	5116.13	4222.51	10473.1	26637.6	1524.22	6089.95	31742	KSPKRVKSPEPVTSH	S34476	-1.83064e+07	0.332072	0.737772	UDD>sham
Ttn	A2ASS6	ENSMUSG00000051747	VKSPEPVTSHPK	TITIN_MOUSE	Titin OS=Mus musculus OX=10090 GN=Ttn PE=1 SV=1	8153.19	658.906	132.581	0	3449.64	5.3916e+07	2966.38	4036.26	KSPKRVKSPEPVTSH	S34476	1.34794e+07	0.331788	0.737772	UDD>sham
Ttn	A2ASS6	ENSMUSG00000051747	VKSPEPVTSHPK	TITIN_MOUSE	Titin OS=Mus musculus OX=10090 GN=Ttn PE=1 SV=1	0	1406.19	5297.14	11615.7	994.197	1.17469e+06	2677.14	21224	KSPKRVKSPEPVTSH	S34476	295317	0.327424	0.737772	UDD>sham
Ttn	A2ASS6	ENSMUSG00000051747	VKSPEPVTSHPK	TITIN_MOUSE	Titin OS=Mus musculus OX=10090 GN=Ttn PE=1 SV=1	777038	13853	0	1808.96	2147.1	47260.3	1234.88	7732.45	KSPKRVKSPEPVTSH	S34476	-183581	0.357716	0.737772	UDD>sham
Ttn	A2ASS6	ENSMUSG00000051747	VKSPEPVTSHPK	TITIN_MOUSE	Titin OS=Mus musculus OX=10090 GN=Ttn PE=1 SV=1	99008.4	92.7307	0	0	0	0	0	0	KSPKRVKSPEPVTSH	S34476	-24775.3	0.4553	0.768655	UDD>sham
Ttn	A2ASS6	ENSMUSG00000051747	VKSPETVKSPK	TITIN_MOUSE	Titin OS=Mus musculus OX=10090 GN=Ttn PE=1 SV=1	47991.7	5.3711e+06	6.76774e+06	5.22335e+08	1.94656e+06	322489	1.68419e+07	1.14505e+06	PRVKSPETVKSPKRV, KSPETVKSPKRVKSP	T34467, S34470	-1.28566e+08	0.335547	0.737772	UDD>sham
Ttn	A2ASS6	ENSMUSG00000051747	VKSPETVKSPK	TITIN_MOUSE	Titin OS=Mus musculus OX=10090 GN=Ttn PE=1 SV=1	934.04	145059	501365	441378	4.19459e+08	21494.3	287869	4.5803e+06	PRVKSPETVKSPKRV, KSPETVKSPKRVKSP	T34467, S34470	1.05815e+08	0.326062	0.737772	UDD>sham
Ttn	A2ASS6	ENSMUSG00000051747	VKSPETVKSPK	TITIN_MOUSE	Titin OS=Mus musculus OX=10090 GN=Ttn PE=1 SV=1	684993	1.80995e+06	1.59109e+06	2.29271e+06	525948	1.46088e+09	1.57184e+06	404093	PRVKSPETVKSPKRV, KSPETVKSPKRVKSP	T34467, S34470	3.64251e+08	0.332765	0.737772	UDD>sham
Ttn	A2ASS6	ENSMUSG00000051747	VKSPETVKSPK	TITIN_MOUSE	Titin OS=Mus musculus OX=10090 GN=Ttn PE=1 SV=1	0	84066.7	185941	204611	4.22804e+08	0	1.02225e+06	2.95683e+06	PRVKSPETVKSPKRV, KSPETVKSPKRVKSP	T34467, S34470	1.06577e+08	0.326727	0.737772	UDD>sham
Ttn	A2ASS6	ENSMUSG00000051747	VKSPETVKSPK	TITIN_MOUSE	Titin OS=Mus musculus OX=10090 GN=Ttn PE=1 SV=1	150945	82890.8	169319	37202.4	64549.6	2.89498e+08	127488	91159.9	PRVKSPETVKSPKRV, KSPETVKSPKRVKSP	T34467, S34470	7.23353e+07	0.331926	0.737772	UDD>sham
Ttn	A2ASS6	ENSMUSG00000051747	SPSPVSSER	TITIN_MOUSE	Titin OS=Mus musculus OX=10090 GN=Ttn PE=1 SV=1	538108	2.20654e+08	2.50338e+08	2.15805e+07	2.51654e+07	4.11862e+06	2.29981e+08	2.62831e+08	PERTRPRSPSPVSSE, RTRPRSPSPVSSERS	S34107, S34109	7.24619e+06	0.937893	0.983662	UDD>sham
Ttn	A2ASS6	ENSMUSG00000051747	SPSPVSSER	TITIN_MOUSE	Titin OS=Mus musculus OX=10090 GN=Ttn PE=1 SV=1	3.16579e+08	2.37892e+07	3.81071e+06	2.97669e+08	2.28712e+08	4.3801e+08	2.23477e+06	8.39031e+06	PERTRPRSPSPVSSE, RTRPRSPSPVSSERS	S34107, S34109	8.87472e+06	0.946814	0.986134	UDD>sham
Ttn	A2ASS6	ENSMUSG00000051747	SRSPTPPSIAAK	TITIN_MOUSE	Titin OS=Mus musculus OX=10090 GN=Ttn PE=1 SV=1	480306	5.23977e+07	6.65324e+07	6.74179e+07	394787	26930.6	1.29816e+08	1.10944e+06	PPKPKSRSPTPPSIA	S264	-1.38702e+07	0.69914	0.902178	UDD>sham
Ttn	A2ASS6	ENSMUSG00000051747	SRSPTPPSIAAK	TITIN_MOUSE	Titin OS=Mus musculus OX=10090 GN=Ttn PE=1 SV=1	193185	110966	691158	155426	1.23598e+08	361417	153919	1.38927e+08	PPKPKSRSPTPPSIA	S264	6.54724e+07	0.116375	0.737772	UDD>sham
Ttn	A2ASS6	ENSMUSG00000051747	SRSPTPPSIAAK	TITIN_MOUSE	Titin OS=Mus musculus OX=10090 GN=Ttn PE=1 SV=1	146091	921.956	89782.7	142925	1.97977e+08	744075	85714	2.30924e+08	PPKPKSRSPTPPSIA	S264	1.07338e+08	0.116082	0.737772	UDD>sham
Ttn	A2ASS6	ENSMUSG00000051747	SRSPTPPSIAAK	TITIN_MOUSE	Titin OS=Mus musculus OX=10090 GN=Ttn PE=1 SV=1	31315.3	7.57174e+07	8.8947e+07	9.94088e+07	314401	10828	1.77388e+08	1.3173e+06	PPKPKSRSPTPPSIA	S264	-2.12686e+07	0.667859	0.887583	UDD>sham
Ttn	A2ASS6	ENSMUSG00000051747	SRSPTPPSIAAK	TITIN_MOUSE	Titin OS=Mus musculus OX=10090 GN=Ttn PE=1 SV=1	1.54022e+06	52678.6	58095.8	34464.5	100567	1.63464e+08	89226	56026.5	PPKPKSRSPTPPSIA	S264	4.05062e+07	0.335592	0.737772	UDD>sham
Ttn	A2ASS6	ENSMUSG00000051747	SRSPTPPSIAAK	TITIN_MOUSE	Titin OS=Mus musculus OX=10090 GN=Ttn PE=1 SV=1	7.60268e+07	3167.67	3266.37	3155.29	7809.12	2632.71	2809.99	72.7123	PPKPKSRSPTPPSIA	S264	-1.90058e+07	0.331832	0.737772	UDD>sham
Ttn	A2ASS6	ENSMUSG00000051747	SRSPTPPSIAAK	TITIN_MOUSE	Titin OS=Mus musculus OX=10090 GN=Ttn PE=1 SV=1	355347	574.26	6522.73	567894	6807.32	1.54573e+08	17691.9	9038.43	PPKPKSRSPTPPSIA	S264	3.84191e+07	0.33441	0.737772	UDD>sham
Ttn	A2ASS6	ENSMUSG00000051747	SRSPTPPSIAAK	TITIN_MOUSE	Titin OS=Mus musculus OX=10090 GN=Ttn PE=1 SV=1	7.61283e+07	197318	429057	11634.8	0	7.52195	17832.3	0	PPKPKSRSPTPPSIA	S264	-1.91871e+07	0.326942	0.737772	UDD>sham
Ttn	A2ASS6	ENSMUSG00000051747	SRSPTPPSIAAK	TITIN_MOUSE	Titin OS=Mus musculus OX=10090 GN=Ttn PE=1 SV=1	4580.93	1.53798e+06	1.6697e+06	1.95104e+06	142347	41145.4	1.38117e+06	114897	PPKPKSRSPTPPSIA	S264	-870936	0.139549	0.737772	UDD>sham
Ttn	A2ASS6	ENSMUSG00000051747	SRSPTPPSIAAK	TITIN_MOUSE	Titin OS=Mus musculus OX=10090 GN=Ttn PE=1 SV=1	480306	5.23977e+07	6.65324e+07	6.74179e+07	394787	26930.6	1.29816e+08	1.10944e+06	KPKSRSPTPPSIAAK	T266	-1.38702e+07	0.69914	0.902178	UDD>sham
Ttn	A2ASS6	ENSMUSG00000051747	SRSPTPPSIAAK	TITIN_MOUSE	Titin OS=Mus musculus OX=10090 GN=Ttn PE=1 SV=1	193185	110966	691158	155426	1.23598e+08	361417	153919	1.38927e+08	KPKSRSPTPPSIAAK	T266	6.54724e+07	0.116375	0.737772	UDD>sham
Ttn	A2ASS6	ENSMUSG00000051747	SRSPTPPSIAAK	TITIN_MOUSE	Titin OS=Mus musculus OX=10090 GN=Ttn PE=1 SV=1	146091	921.956	89782.7	142925	1.97977e+08	744075	85714	2.30924e+08	KPKSRSPTPPSIAAK	T266	1.07338e+08	0.116082	0.737772	UDD>sham
Ttn	A2ASS6	ENSMUSG00000051747	SRSPTPPSIAAK	TITIN_MOUSE	Titin OS=Mus musculus OX=10090 GN=Ttn PE=1 SV=1	31315.3	7.57174e+07	8.8947e+07	9.94088e+07	314401	10828	1.77388e+08	1.3173e+06	KPKSRSPTPPSIAAK	T266	-2.12686e+07	0.667859	0.887583	UDD>sham
Ttn	A2ASS6	ENSMUSG00000051747	SRSPTPPSIAAK	TITIN_MOUSE	Titin OS=Mus musculus OX=10090 GN=Ttn PE=1 SV=1	4580.93	1.53798e+06	1.6697e+06	1.95104e+06	142347	41145.4	1.38117e+06	114897	KPKSRSPTPPSIAAK	T266	-870936	0.139549	0.737772	UDD>sham
Ttn	A2ASS6	ENSMUSG00000051747	SRSPTPPSIAAK	TITIN_MOUSE	Titin OS=Mus musculus OX=10090 GN=Ttn PE=1 SV=1	1.08052e+06	1068.08	10461.3	7025.83	2764.73	15608.6	2897.72	7487.35	KPKSRSPTPPSIAAK	T266	-267579	0.33497	0.737772	UDD>sham
Ttn	A2ASS6	ENSMUSG00000051747	KLSETVEETEGNSFK	TITIN_MOUSE	Titin OS=Mus musculus OX=10090 GN=Ttn PE=1 SV=1	3.50478e+07	3.99539e+08	4.45143e+08	4.23836e+08	1.32411e+07	3.24838e+07	3.88324e+07	1.46541e+07	PSFTKKLSETVEETE	S9144	-3.01088e+08	0.0157104	0.387033	UDD>sham
Ttn	A2ASS6	ENSMUSG00000051747	KLSETVEETEGNSFK	TITIN_MOUSE	Titin OS=Mus musculus OX=10090 GN=Ttn PE=1 SV=1	1.36432e+07	1.68613e+08	2.05569e+08	1.84581e+08	6.25774e+06	1.0113e+07	2.17272e+07	7.38756e+06	PSFTKKLSETVEETE	S9144	-1.3173e+08	0.0177703	0.419889	UDD>sham
Ttn	A2ASS6	ENSMUSG00000051747	KLSETVEETEGNSFK	TITIN_MOUSE	Titin OS=Mus musculus OX=10090 GN=Ttn PE=1 SV=1	74117.3	501038	6.26559e+06	2.09361e+06	3.97976e+08	58618.9	2.40911e+07	3.64947e+08	PSFTKKLSETVEETE	S9144	1.94535e+08	0.101144	0.737772	UDD>sham
Ttn	A2ASS6	ENSMUSG00000051747	KLSETVEETEGNSFK	TITIN_MOUSE	Titin OS=Mus musculus OX=10090 GN=Ttn PE=1 SV=1	237839	110403	2.69034e+06	1.7973e+06	1.79841e+08	157219	1.36576e+07	1.69887e+08	PSFTKKLSETVEETE	S9144	8.96767e+07	0.0972304	0.737772	UDD>sham
Ttn	A2ASS6	ENSMUSG00000051747	KLSETVEETEGNSFK	TITIN_MOUSE	Titin OS=Mus musculus OX=10090 GN=Ttn PE=1 SV=1	1.97956e+06	2.58395e+07	1.65759e+07	2.21152e+07	2.61793e+07	2.28384e+06	3.4377e+08	4.51594e+07	PSFTKKLSETVEETE	S9144	8.77206e+07	0.293299	0.737772	UDD>sham
Ttn	A2ASS6	ENSMUSG00000051747	KLSETVEETEGNSFK	TITIN_MOUSE	Titin OS=Mus musculus OX=10090 GN=Ttn PE=1 SV=1	2.66877e+06	1.11399e+07	1.43145e+07	1.52309e+07	1.27009e+07	1.97332e+06	1.67798e+08	2.1365e+07	PSFTKKLSETVEETE	S9144	4.01207e+07	0.32202	0.737772	UDD>sham
Ttn	A2ASS6	ENSMUSG00000051747	KLSETVEETEGNSFK	TITIN_MOUSE	Titin OS=Mus musculus OX=10090 GN=Ttn PE=1 SV=1	0	976031	3382.82	24488.6	13927.3	0	570495	136.159	PSFTKKLSETVEETE	S9144	-104836	0.708225	0.906139	UDD>sham
Ttn	A2ASS6	ENSMUSG00000051747	KLSETVEETEGNSFK	TITIN_MOUSE	Titin OS=Mus musculus OX=10090 GN=Ttn PE=1 SV=1	263228	8860.55	318486	315522	7190.17	4946.85	7893.26	558442	PSFTKKLSETVEETE	S9144	-81906.3	0.604657	0.855365	UDD>sham
Ttn	A2ASS6	ENSMUSG00000051747	KLSETVEETEGNSFK	TITIN_MOUSE	Titin OS=Mus musculus OX=10090 GN=Ttn PE=1 SV=1	4297.05	270446	27253	8573.64	10615.4	0	391676	2681.8	PSFTKKLSETVEETE	S9144	23601	0.840771	0.957255	UDD>sham
Ttn	A2ASS6	ENSMUSG00000051747	KLSETVEETEGNSFK	TITIN_MOUSE	Titin OS=Mus musculus OX=10090 GN=Ttn PE=1 SV=1	83762.6	104455	71321.3	94257.1	29598.2	100271	100064	132444	PSFTKKLSETVEETE	S9144	2145.6	0.944896	0.985472	UDD>sham
Ttn	A2ASS6	ENSMUSG00000051747	KLSETVEETEGNSFK	TITIN_MOUSE	Titin OS=Mus musculus OX=10090 GN=Ttn PE=1 SV=1	223930	96460.3	152557	126417	241939	86797.7	158669	70228.9	PSFTKKLSETVEETE	S9144	-10432.5	0.84083	0.957255	UDD>sham
Ttn	A2ASS6	ENSMUSG00000051747	KLSETVEETEGNSFK	TITIN_MOUSE	Titin OS=Mus musculus OX=10090 GN=Ttn PE=1 SV=1	283436	254295	262690	311061	201574	232245	146857	302528	PSFTKKLSETVEETE	S9144	-57069.7	0.189805	0.737772	UDD>sham
Ttn	A2ASS6	ENSMUSG00000051747	KLSETVEETEGNSFK	TITIN_MOUSE	Titin OS=Mus musculus OX=10090 GN=Ttn PE=1 SV=1	69954.6	87539	64764.6	94668.6	340205	44047.5	111589	62930.5	PSFTKKLSETVEETE	S9144	60461.2	0.40979	0.744205	UDD>sham
Ttn	A2ASS6	ENSMUSG00000051747	KLSETVEETEGNSFK	TITIN_MOUSE	Titin OS=Mus musculus OX=10090 GN=Ttn PE=1 SV=1	354532	151390	135325	289637	175733	193363	148170	199251	PSFTKKLSETVEETE	S9144	-53592.1	0.372198	0.737772	UDD>sham
Ttn	A2ASS6	ENSMUSG00000051747	KLSETVEETEGNSFK	TITIN_MOUSE	Titin OS=Mus musculus OX=10090 GN=Ttn PE=1 SV=1	119052	172417	38817.2	91848.5	55961.1	28331.1	43170.7	46853.7	PSFTKKLSETVEETE	S9144	-61954.5	0.113596	0.737772	UDD>sham
Ttn	A2ASS6	ENSMUSG00000051747	KLSETVEETEGNSFK	TITIN_MOUSE	Titin OS=Mus musculus OX=10090 GN=Ttn PE=1 SV=1	155929	88115.6	80441.2	112776	34363.4	140155	55581.5	88116.9	PSFTKKLSETVEETE	S9144	-29761.3	0.413762	0.745595	UDD>sham
Ttn	A2ASS6	ENSMUSG00000051747	KLSETVEETEGNSFK	TITIN_MOUSE	Titin OS=Mus musculus OX=10090 GN=Ttn PE=1 SV=1	659979	249329	318277	391894	230038	321069	217096	189019	PSFTKKLSETVEETE	S9144	-165564	0.118731	0.737772	UDD>sham
Ttn	A2ASS6	ENSMUSG00000051747	KLSETVEETEGNSFK	TITIN_MOUSE	Titin OS=Mus musculus OX=10090 GN=Ttn PE=1 SV=1	105268	26798.8	54828.5	62033.8	18857.3	80446.8	31308.4	67878.5	PSFTKKLSETVEETE	S9144	-12609.4	0.679648	0.892663	UDD>sham
Ttn	A2ASS6	ENSMUSG00000051747	KLSETVEETEGNSFK	TITIN_MOUSE	Titin OS=Mus musculus OX=10090 GN=Ttn PE=1 SV=1	324714	251022	276792	403757	143308	62753.1	181593	211658	PSFTKKLSETVEETE	S9144	-164243	0.0132614	0.348257	UDD>sham
Ttn	A2ASS6	ENSMUSG00000051747	KLSETVEETEGNSFK	TITIN_MOUSE	Titin OS=Mus musculus OX=10090 GN=Ttn PE=1 SV=1	67256.1	35788	40937	55275.9	29693.6	48379	34858.4	96291.4	PSFTKKLSETVEETE	S9144	2491.37	0.926401	0.981827	UDD>sham
Ttn	A2ASS6	ENSMUSG00000051747	KLSETVEETEGNSFK	TITIN_MOUSE	Titin OS=Mus musculus OX=10090 GN=Ttn PE=1 SV=1	72890.4	120467	84946.9	138082	107389	51940.6	99507.3	19562.8	PSFTKKLSETVEETE	S9144	-34496.5	0.317562	0.737772	UDD>sham
Ttn	A2ASS6	ENSMUSG00000051747	KLSETVEETEGNSFK	TITIN_MOUSE	Titin OS=Mus musculus OX=10090 GN=Ttn PE=1 SV=1	240109	241119	251481	237381	111080	217009	87378.4	60707.3	PSFTKKLSETVEETE	S9144	-123479	0.016511	0.399738	UDD>sham
Ttn	A2ASS6	ENSMUSG00000051747	KLSETVEETEGNSFK	TITIN_MOUSE	Titin OS=Mus musculus OX=10090 GN=Ttn PE=1 SV=1	312741	204225	390895	355059	117908	246399	242067	222510	PSFTKKLSETVEETE	S9144	-108509	0.0794862	0.737772	UDD>sham
Ttn	A2ASS6	ENSMUSG00000051747	KLSETVEETEGNSFK	TITIN_MOUSE	Titin OS=Mus musculus OX=10090 GN=Ttn PE=1 SV=1	21339.3	26002.3	49360.6	84883.7	62942.5	0	33748	26299.8	PSFTKKLSETVEETE	S9144	-14648.9	0.613164	0.859002	UDD>sham
Ttn	A2ASS6	ENSMUSG00000051747	KLSETVEETEGNSFK	TITIN_MOUSE	Titin OS=Mus musculus OX=10090 GN=Ttn PE=1 SV=1	293576	157470	161961	346686	252723	193385	135987	238863	PSFTKKLSETVEETE	S9144	-34683.3	0.555039	0.828771	UDD>sham
Ttn	A2ASS6	ENSMUSG00000051747	KLSETVEETEGNSFK	TITIN_MOUSE	Titin OS=Mus musculus OX=10090 GN=Ttn PE=1 SV=1	48189.8	25629.3	44887.1	87197.8	14589.9	42681.1	22893	0	PSFTKKLSETVEETE	S9144	-31435	0.257008	0.737772	UDD>sham
Ttn	A2ASS6	ENSMUSG00000051747	KLSETVEETEGNSFK	TITIN_MOUSE	Titin OS=Mus musculus OX=10090 GN=Ttn PE=1 SV=1	92819.5	81948.1	63326.6	152110	85665	88289.8	54983.1	100348	PSFTKKLSETVEETE	S9144	-15229.6	0.61603	0.86082	UDD>sham
Ttn	A2ASS6	ENSMUSG00000051747	KLSETVEETEGNSFK	TITIN_MOUSE	Titin OS=Mus musculus OX=10090 GN=Ttn PE=1 SV=1	134180	64421.9	50563.9	49564.8	40740.6	71893.7	37924.5	51484.8	PSFTKKLSETVEETE	S9144	-24171.8	0.433654	0.756641	UDD>sham
Ttn	A2ASS6	ENSMUSG00000051747	KLSETVEETEGNSFK	TITIN_MOUSE	Titin OS=Mus musculus OX=10090 GN=Ttn PE=1 SV=1	70695.7	75696.6	102021	128808	41119.6	102779	18251.5	47300.4	PSFTKKLSETVEETE	S9144	-41942.7	0.201572	0.737772	UDD>sham
Ttn	A2ASS6	ENSMUSG00000051747	KLSETVEETEGNSFK	TITIN_MOUSE	Titin OS=Mus musculus OX=10090 GN=Ttn PE=1 SV=1	130639	56225.6	38169.6	101701	42070.8	83509.1	35035.7	121450	PSFTKKLSETVEETE	S9144	-11167.3	0.75619	0.927267	UDD>sham
Ttn	A2ASS6	ENSMUSG00000051747	KLSETVEETEGNSFK	TITIN_MOUSE	Titin OS=Mus musculus OX=10090 GN=Ttn PE=1 SV=1	62205.7	35109.4	31919.8	68426.2	58699.4	48055.6	32884.9	66105.5	PSFTKKLSETVEETE	S9144	2021.08	0.933498	0.982265	UDD>sham
Ttn	A2ASS6	ENSMUSG00000051747	KLSETVEETEGNSFK	TITIN_MOUSE	Titin OS=Mus musculus OX=10090 GN=Ttn PE=1 SV=1	92650.1	54611.8	54541.2	56508.7	59100.2	35626.3	36507.4	98309.7	PSFTKKLSETVEETE	S9144	-7192.05	0.79322	0.941605	UDD>sham
Ttn	A2ASS6	ENSMUSG00000051747	KLSETVEETEGNSFK	TITIN_MOUSE	Titin OS=Mus musculus OX=10090 GN=Ttn PE=1 SV=1	145361	56114.9	59287.7	122367	96309.9	91431.8	55984.2	69391	PSFTKKLSETVEETE	S9144	-17503.4	0.590888	0.846996	UDD>sham
Ttn	A2ASS6	ENSMUSG00000051747	KLSETVEETEGNSFK	TITIN_MOUSE	Titin OS=Mus musculus OX=10090 GN=Ttn PE=1 SV=1	24465.3	8407.5	26987.8	37342.9	41871.9	3585.2	28422.4	3433.19	PSFTKKLSETVEETE	S9144	-4972.73	0.835996	0.955826	UDD>sham
Ttn	A2ASS6	ENSMUSG00000051747	KLSETVEETEGNSFK	TITIN_MOUSE	Titin OS=Mus musculus OX=10090 GN=Ttn PE=1 SV=1	84231.2	16912.3	8265.35	51669.6	233609	21427.2	84215	186449	PSFTKKLSETVEETE	S9144	91155.3	0.131606	0.737772	UDD>sham
Ttn	A2ASS6	ENSMUSG00000051747	KLSETVEETEGNSFK	TITIN_MOUSE	Titin OS=Mus musculus OX=10090 GN=Ttn PE=1 SV=1	19342.7	18981	37280.8	4360.11	27915.1	59160.7	9919.84	5883.17	PSFTKKLSETVEETE	S9144	5728.56	0.821179	0.950738	UDD>sham
Ttn	A2ASS6	ENSMUSG00000051747	KLSETVEETEGNSFK	TITIN_MOUSE	Titin OS=Mus musculus OX=10090 GN=Ttn PE=1 SV=1	19183.4	85936.5	72956.7	38107.5	30179.5	16637	35741.8	36803.2	PSFTKKLSETVEETE	S9144	-24205.7	0.377029	0.737772	UDD>sham
Ttn	A2ASS6	ENSMUSG00000051747	KLSETVEETEGNSFK	TITIN_MOUSE	Titin OS=Mus musculus OX=10090 GN=Ttn PE=1 SV=1	68951.2	56608.3	51412.5	72655.6	59529.9	30277	41421	60654.3	PSFTKKLSETVEETE	S9144	-14436.4	0.536355	0.81655	UDD>sham
Ttn	A2ASS6	ENSMUSG00000051747	KLSETVEETEGNSFK	TITIN_MOUSE	Titin OS=Mus musculus OX=10090 GN=Ttn PE=1 SV=1	8598.51	0	4520.89	21975.6	8359.37	3757.85	4335.14	11718.6	PSFTKKLSETVEETE	S9144	-1731.02	0.936767	0.982997	UDD>sham
Ttn	A2ASS6	ENSMUSG00000051747	KLSETVEETEGNSFK	TITIN_MOUSE	Titin OS=Mus musculus OX=10090 GN=Ttn PE=1 SV=1	129943	43568	15971.8	157659	79375.2	24771.7	19773.7	138301	PSFTKKLSETVEETE	S9144	-21230.2	0.662888	0.884848	UDD>sham
Ttn	A2ASS6	ENSMUSG00000051747	KLSETVEETEGNSFK	TITIN_MOUSE	Titin OS=Mus musculus OX=10090 GN=Ttn PE=1 SV=1	47577.3	47489.1	11952.8	36046.3	10913.2	29132.3	20831.3	12399.7	PSFTKKLSETVEETE	S9144	-17447.3	0.461434	0.772667	UDD>sham
Ttn	A2ASS6	ENSMUSG00000051747	KLSETVEETEGNSFK	TITIN_MOUSE	Titin OS=Mus musculus OX=10090 GN=Ttn PE=1 SV=1	19578.5	20989.4	19302	52798.2	4965.87	31670.6	13887.8	4950.57	PSFTKKLSETVEETE	S9144	-14298.3	0.549981	0.82538	UDD>sham
Ttn	A2ASS6	ENSMUSG00000051747	KLSETVEETEGNSFK	TITIN_MOUSE	Titin OS=Mus musculus OX=10090 GN=Ttn PE=1 SV=1	26961.8	14331.1	10103.6	28518.9	17713.6	18466	8161.98	16174	PSFTKKLSETVEETE	S9144	-4849.92	0.824511	0.951701	UDD>sham
Ttn	A2ASS6	ENSMUSG00000051747	KLSETVEETEGNSFK	TITIN_MOUSE	Titin OS=Mus musculus OX=10090 GN=Ttn PE=1 SV=1	8698.52	3903.98	7401.56	11424.5	0	9556.82	7691.35	15158.1	PSFTKKLSETVEETE	S9144	244.415	0.990931	0.99763	UDD>sham
Ttn	A2ASS6	ENSMUSG00000051747	KLSETVEETEGNSFK	TITIN_MOUSE	Titin OS=Mus musculus OX=10090 GN=Ttn PE=1 SV=1	10298.8	9286.64	7875.8	13243.9	11713.4	8549.34	8161.13	0	PSFTKKLSETVEETE	S9144	-3070.33	0.885987	0.971013	UDD>sham
Ttn	A2ASS6	ENSMUSG00000051747	KLSETVEETEGNSFK	TITIN_MOUSE	Titin OS=Mus musculus OX=10090 GN=Ttn PE=1 SV=1	16902.1	0	11673.4	848.904	6925.13	7773.89	0	2792.63	PSFTKKLSETVEETE	S9144	-2983.18	0.890695	0.972696	UDD>sham
Ttn	A2ASS6	ENSMUSG00000051747	KLSETVEETEGNSFK	TITIN_MOUSE	Titin OS=Mus musculus OX=10090 GN=Ttn PE=1 SV=1	0	3102.32	3517.31	8783.82	1338.99	732.434	11278.5	7494.93	PSFTKKLSETVEETE	S9144	1360.36	0.949431	0.987037	UDD>sham
Ttn	A2ASS6	ENSMUSG00000051747	KLSETVEETEGNSFK	TITIN_MOUSE	Titin OS=Mus musculus OX=10090 GN=Ttn PE=1 SV=1	3.50478e+07	3.99539e+08	4.45143e+08	4.23836e+08	1.32411e+07	3.24838e+07	3.88324e+07	1.46541e+07	FTKKLSETVEETEGN	T9146	-3.01088e+08	0.0157104	0.387033	UDD>sham
Ttn	A2ASS6	ENSMUSG00000051747	KLSETVEETEGNSFK	TITIN_MOUSE	Titin OS=Mus musculus OX=10090 GN=Ttn PE=1 SV=1	1.36432e+07	1.68613e+08	2.05569e+08	1.84581e+08	6.25774e+06	1.0113e+07	2.17272e+07	7.38756e+06	FTKKLSETVEETEGN	T9146	-1.3173e+08	0.0177703	0.419889	UDD>sham
Ttn	A2ASS6	ENSMUSG00000051747	KLSETVEETEGNSFK	TITIN_MOUSE	Titin OS=Mus musculus OX=10090 GN=Ttn PE=1 SV=1	74117.3	501038	6.26559e+06	2.09361e+06	3.97976e+08	58618.9	2.40911e+07	3.64947e+08	FTKKLSETVEETEGN	T9146	1.94535e+08	0.101144	0.737772	UDD>sham
Ttn	A2ASS6	ENSMUSG00000051747	KLSETVEETEGNSFK	TITIN_MOUSE	Titin OS=Mus musculus OX=10090 GN=Ttn PE=1 SV=1	237839	110403	2.69034e+06	1.7973e+06	1.79841e+08	157219	1.36576e+07	1.69887e+08	FTKKLSETVEETEGN	T9146	8.96767e+07	0.0972304	0.737772	UDD>sham
Ttn	A2ASS6	ENSMUSG00000051747	KLSETVEETEGNSFK	TITIN_MOUSE	Titin OS=Mus musculus OX=10090 GN=Ttn PE=1 SV=1	1.97956e+06	2.58395e+07	1.65759e+07	2.21152e+07	2.61793e+07	2.28384e+06	3.4377e+08	4.51594e+07	FTKKLSETVEETEGN	T9146	8.77206e+07	0.293299	0.737772	UDD>sham
Ttn	A2ASS6	ENSMUSG00000051747	KLSETVEETEGNSFK	TITIN_MOUSE	Titin OS=Mus musculus OX=10090 GN=Ttn PE=1 SV=1	2.66877e+06	1.11399e+07	1.43145e+07	1.52309e+07	1.27009e+07	1.97332e+06	1.67798e+08	2.1365e+07	FTKKLSETVEETEGN	T9146	4.01207e+07	0.32202	0.737772	UDD>sham
Ttn	A2ASS6	ENSMUSG00000051747	KLSETVEETEGNSFK	TITIN_MOUSE	Titin OS=Mus musculus OX=10090 GN=Ttn PE=1 SV=1	0	976031	3382.82	24488.6	13927.3	0	570495	136.159	FTKKLSETVEETEGN	T9146	-104836	0.708225	0.906139	UDD>sham
Ttn	A2ASS6	ENSMUSG00000051747	KLSETVEETEGNSFK	TITIN_MOUSE	Titin OS=Mus musculus OX=10090 GN=Ttn PE=1 SV=1	263228	8860.55	318486	315522	7190.17	4946.85	7893.26	558442	FTKKLSETVEETEGN	T9146	-81906.3	0.604657	0.855365	UDD>sham
Ttn	A2ASS6	ENSMUSG00000051747	KLSETVEETEGNSFK	TITIN_MOUSE	Titin OS=Mus musculus OX=10090 GN=Ttn PE=1 SV=1	4297.05	270446	27253	8573.64	10615.4	0	391676	2681.8	FTKKLSETVEETEGN	T9146	23601	0.840771	0.957255	UDD>sham
Ttn	A2ASS6	ENSMUSG00000051747	KLSETVEETEGNSFK	TITIN_MOUSE	Titin OS=Mus musculus OX=10090 GN=Ttn PE=1 SV=1	223930	96460.3	152557	126417	241939	86797.7	158669	70228.9	FTKKLSETVEETEGN	T9146	-10432.5	0.84083	0.957255	UDD>sham
Ttn	A2ASS6	ENSMUSG00000051747	KLSETVEETEGNSFK	TITIN_MOUSE	Titin OS=Mus musculus OX=10090 GN=Ttn PE=1 SV=1	356766	141529	205051	244111	74544.4	268365	216195	215541	FTKKLSETVEETEGN	T9146	-43202.9	0.51047	0.801424	UDD>sham
Ttn	A2ASS6	ENSMUSG00000051747	KLSETVEETEGNSFK	TITIN_MOUSE	Titin OS=Mus musculus OX=10090 GN=Ttn PE=1 SV=1	283436	254295	262690	311061	201574	232245	146857	302528	FTKKLSETVEETEGN	T9146	-57069.7	0.189805	0.737772	UDD>sham
Ttn	A2ASS6	ENSMUSG00000051747	KLSETVEETEGNSFK	TITIN_MOUSE	Titin OS=Mus musculus OX=10090 GN=Ttn PE=1 SV=1	140001	146408	199571	156604	82197.4	174048	50888	61622.2	FTKKLSETVEETEGN	T9146	-68456.9	0.10192	0.737772	UDD>sham
Ttn	A2ASS6	ENSMUSG00000051747	KLSETVEETEGNSFK	TITIN_MOUSE	Titin OS=Mus musculus OX=10090 GN=Ttn PE=1 SV=1	95756.4	20586.3	18440.8	78273.5	51040.9	69847.6	14548.6	31515.1	FTKKLSETVEETEGN	T9146	-11526.2	0.713848	0.908465	UDD>sham
Ttn	A2ASS6	ENSMUSG00000051747	KLSETVEETEGNSFK	TITIN_MOUSE	Titin OS=Mus musculus OX=10090 GN=Ttn PE=1 SV=1	354532	151390	135325	289637	175733	193363	148170	199251	FTKKLSETVEETEGN	T9146	-53592.1	0.372198	0.737772	UDD>sham
Ttn	A2ASS6	ENSMUSG00000051747	KLSETVEETEGNSFK	TITIN_MOUSE	Titin OS=Mus musculus OX=10090 GN=Ttn PE=1 SV=1	659979	249329	318277	391894	230038	321069	217096	189019	FTKKLSETVEETEGN	T9146	-165564	0.118731	0.737772	UDD>sham
Ttn	A2ASS6	ENSMUSG00000051747	KLSETVEETEGNSFK	TITIN_MOUSE	Titin OS=Mus musculus OX=10090 GN=Ttn PE=1 SV=1	105268	26798.8	54828.5	62033.8	18857.3	80446.8	31308.4	67878.5	FTKKLSETVEETEGN	T9146	-12609.4	0.679648	0.892663	UDD>sham
Ttn	A2ASS6	ENSMUSG00000051747	KLSETVEETEGNSFK	TITIN_MOUSE	Titin OS=Mus musculus OX=10090 GN=Ttn PE=1 SV=1	72890.4	120467	84946.9	138082	107389	51940.6	99507.3	19562.8	FTKKLSETVEETEGN	T9146	-34496.5	0.317562	0.737772	UDD>sham
Ttn	A2ASS6	ENSMUSG00000051747	KLSETVEETEGNSFK	TITIN_MOUSE	Titin OS=Mus musculus OX=10090 GN=Ttn PE=1 SV=1	92535.5	36185.8	21967.2	35139.6	12597.3	78128	26129.3	3193.02	FTKKLSETVEETEGN	T9146	-16445.1	0.60102	0.853787	UDD>sham
Ttn	A2ASS6	ENSMUSG00000051747	KLSETVEETEGNSFK	TITIN_MOUSE	Titin OS=Mus musculus OX=10090 GN=Ttn PE=1 SV=1	76197	32272.6	33742.5	55498.1	49408.7	56061.6	23753.5	32102.6	FTKKLSETVEETEGN	T9146	-9095.98	0.714467	0.908592	UDD>sham
Ttn	A2ASS6	ENSMUSG00000051747	KLSETVEETEGNSFK	TITIN_MOUSE	Titin OS=Mus musculus OX=10090 GN=Ttn PE=1 SV=1	312741	204225	390895	355059	117908	246399	242067	222510	FTKKLSETVEETEGN	T9146	-108509	0.0794862	0.737772	UDD>sham
Ttn	A2ASS6	ENSMUSG00000051747	KLSETVEETEGNSFK	TITIN_MOUSE	Titin OS=Mus musculus OX=10090 GN=Ttn PE=1 SV=1	42047.7	11764.4	8870.37	25923.4	19651.7	18292.2	6591.3	12447.8	FTKKLSETVEETEGN	T9146	-7905.69	0.729097	0.916428	UDD>sham
Ttn	A2ASS6	ENSMUSG00000051747	KLSETVEETEGNSFK	TITIN_MOUSE	Titin OS=Mus musculus OX=10090 GN=Ttn PE=1 SV=1	134180	64421.9	50563.9	49564.8	40740.6	71893.7	37924.5	51484.8	FTKKLSETVEETEGN	T9146	-24171.8	0.433654	0.756641	UDD>sham
Ttn	A2ASS6	ENSMUSG00000051747	KLSETVEETEGNSFK	TITIN_MOUSE	Titin OS=Mus musculus OX=10090 GN=Ttn PE=1 SV=1	430475	2237.5	44493	1204.71	6148.27	3445.53	4040.17	4713.87	FTKKLSETVEETEGN	T9146	-115016	0.296635	0.737772	UDD>sham
Ttn	A2ASS6	ENSMUSG00000051747	KLSETVEETEGNSFK	TITIN_MOUSE	Titin OS=Mus musculus OX=10090 GN=Ttn PE=1 SV=1	130639	56225.6	38169.6	101701	42070.8	83509.1	35035.7	121450	FTKKLSETVEETEGN	T9146	-11167.3	0.75619	0.927267	UDD>sham
Ttn	A2ASS6	ENSMUSG00000051747	KLSETVEETEGNSFK	TITIN_MOUSE	Titin OS=Mus musculus OX=10090 GN=Ttn PE=1 SV=1	38687.8	14202.5	7574.94	27080.9	12873.5	20762.9	19367.2	17963	FTKKLSETVEETEGN	T9146	-4144.9	0.853176	0.961199	UDD>sham
Ttn	A2ASS6	ENSMUSG00000051747	KLSETVEETEGNSFK	TITIN_MOUSE	Titin OS=Mus musculus OX=10090 GN=Ttn PE=1 SV=1	68951.2	56608.3	51412.5	72655.6	59529.9	30277	41421	60654.3	FTKKLSETVEETEGN	T9146	-14436.4	0.536355	0.81655	UDD>sham
Ttn	A2ASS6	ENSMUSG00000051747	KLSETVEETEGNSFK	TITIN_MOUSE	Titin OS=Mus musculus OX=10090 GN=Ttn PE=1 SV=1	26961.8	14331.1	10103.6	28518.9	17713.6	18466	8161.98	16174	FTKKLSETVEETEGN	T9146	-4849.92	0.824511	0.951701	UDD>sham
Ttn	A2ASS6	ENSMUSG00000051747	KLSETVEETEGNSFK	TITIN_MOUSE	Titin OS=Mus musculus OX=10090 GN=Ttn PE=1 SV=1	8698.52	3903.98	7401.56	11424.5	0	9556.82	7691.35	15158.1	FTKKLSETVEETEGN	T9146	244.415	0.990931	0.99763	UDD>sham
Ttn	A2ASS6	ENSMUSG00000051747	KLSETVEETEGNSFK	TITIN_MOUSE	Titin OS=Mus musculus OX=10090 GN=Ttn PE=1 SV=1	10298.8	9286.64	7875.8	13243.9	11713.4	8549.34	8161.13	0	FTKKLSETVEETEGN	T9146	-3070.33	0.885987	0.971013	UDD>sham
Ttn	A2ASS6	ENSMUSG00000051747	KLSETVEETEGNSFK	TITIN_MOUSE	Titin OS=Mus musculus OX=10090 GN=Ttn PE=1 SV=1	1787.69	1614.91	0	1769.15	13083.4	69804.4	17439	4791.57	FTKKLSETVEETEGN	T9146	24986.7	0.349563	0.737772	UDD>sham
Ttn	A2ASS6	ENSMUSG00000051747	KLSETVEETEGNSFK	TITIN_MOUSE	Titin OS=Mus musculus OX=10090 GN=Ttn PE=1 SV=1	0	6200.56	11444.4	5655.36	274.324	6262.87	8978.32	3162.92	FTKKLSETVEETEGN	T9146	-1155.48	0.957005	0.98878	UDD>sham
Ttn	A2ASS6	ENSMUSG00000051747	KTPSPIEAER	TITIN_MOUSE	Titin OS=Mus musculus OX=10090 GN=Ttn PE=1 SV=1	10121.1	1.37641e+06	2.70532e+07	4.37916e+07	370108	13297	2.04203e+08	642997	IKGVAKKTPSPIEAE, GVAKKTPSPIEAERK	T12869, S12871	3.32494e+07	0.526233	0.810685	UDD>sham
Ttn	A2ASS6	ENSMUSG00000051747	KTPSPIEAER	TITIN_MOUSE	Titin OS=Mus musculus OX=10090 GN=Ttn PE=1 SV=1	636731	121330	165377	76935.5	1.9637e+08	280675	239971	2.66674e+08	IKGVAKKTPSPIEAE, GVAKKTPSPIEAERK	T12869, S12871	1.15641e+08	0.122066	0.737772	UDD>sham
Ttn	A2ASS6	ENSMUSG00000051747	KTPSPIEAER	TITIN_MOUSE	Titin OS=Mus musculus OX=10090 GN=Ttn PE=1 SV=1	23628.4	315426	7.18078e+06	1.18907e+07	51830.3	3523.14	5.05469e+07	61153.5	IKGVAKKTPSPIEAE, GVAKKTPSPIEAERK	T12869, S12871	7.81321e+06	0.5487	0.824617	UDD>sham
Ttn	A2ASS6	ENSMUSG00000051747	KTPSPIEAER	TITIN_MOUSE	Titin OS=Mus musculus OX=10090 GN=Ttn PE=1 SV=1	2.65686e+07	861808	191067	1.04817e+06	2.00941e+06	3.07067e+08	1.43863e+06	1.42069e+06	IKGVAKKTPSPIEAE, GVAKKTPSPIEAERK	T12869, S12871	7.08165e+07	0.367296	0.737772	UDD>sham
Ttn	A2ASS6	ENSMUSG00000051747	KTPSPIEAER	TITIN_MOUSE	Titin OS=Mus musculus OX=10090 GN=Ttn PE=1 SV=1	65.7989	3282.49	1029.89	3706.97	6.43706e+06	18525.8	18243.4	4.45932e+07	IKGVAKKTPSPIEAE, GVAKKTPSPIEAERK	T12869, S12871	1.27647e+07	0.254705	0.737772	UDD>sham
Ttn	A2ASS6	ENSMUSG00000051747	KTPSPIEAER	TITIN_MOUSE	Titin OS=Mus musculus OX=10090 GN=Ttn PE=1 SV=1	152718	3.54824e+07	108377	163314	379956	9817.86	342032	869682	IKGVAKKTPSPIEAE, GVAKKTPSPIEAERK	T12869, S12871	-8.57633e+06	0.345274	0.737772	UDD>sham
Ttn	A2ASS6	ENSMUSG00000051747	KTPSPIEAER	TITIN_MOUSE	Titin OS=Mus musculus OX=10090 GN=Ttn PE=1 SV=1	972.889	8.34336e+06	9671.75	35279.9	69851.6	1179.7	38265.5	156081	IKGVAKKTPSPIEAE, GVAKKTPSPIEAERK	T12869, S12871	-2.03098e+06	0.343054	0.737772	UDD>sham
Ttn	A2ASS6	ENSMUSG00000051747	SRSPTPPSIAAK	TITIN_MOUSE	Titin OS=Mus musculus OX=10090 GN=Ttn PE=1 SV=1	2.2853e+08	2.28246e+08	2.32792e+08	3.46046e+08	2.37534e+08	3.35602e+08	2.75244e+08	3.21937e+08	RIPPKPKSRSPTPPS, PPKPKSRSPTPPSIA, KPKSRSPTPPSIAAK	S262, S264, T266	3.36755e+07	0.37072	0.737772	UDD>sham
Ttn	A2ASS6	ENSMUSG00000051747	SRSPTPPSIAAK	TITIN_MOUSE	Titin OS=Mus musculus OX=10090 GN=Ttn PE=1 SV=1	4.55814e+06	6.46172e+07	7.82432e+07	1.02897e+08	7.31934e+07	1.02552e+08	9.65733e+07	9.93866e+07	RIPPKPKSRSPTPPS, PPKPKSRSPTPPSIA, KPKSRSPTPPSIAAK	S262, S264, T266	3.03474e+07	0.19337	0.737772	UDD>sham
Ttn	A2ASS6	ENSMUSG00000051747	LRPGSGGEKPPDEAPFTYQLK	TITIN_MOUSE	Titin OS=Mus musculus OX=10090 GN=Ttn PE=1 SV=1	1.4441e+08	6.82684e+07	6.33398e+07	5.54587e+07	2.80338e+06	3.99113e+08	3.02439e+08	3.52237e+07	RKKLRPGSGGEKPPD	S12884	1.02026e+08	0.323583	0.737772	UDD>sham
Ttn	A2ASS6	ENSMUSG00000051747	LRPGSGGEKPPDEAPFTYQLK	TITIN_MOUSE	Titin OS=Mus musculus OX=10090 GN=Ttn PE=1 SV=1	905338	350082	4.13649e+06	672284	3.06498e+08	2.10726e+06	1.52552e+06	3.41487e+08	RKKLRPGSGGEKPPD	S12884	1.61388e+08	0.115546	0.737772	UDD>sham
Ttn	A2ASS6	ENSMUSG00000051747	LRPGSGGEKPPDEAPFTYQLK	TITIN_MOUSE	Titin OS=Mus musculus OX=10090 GN=Ttn PE=1 SV=1	3.62504e+06	1.79704e+06	2.07839e+06	1.18332e+06	4606.79	8.15788e+06	1.3347e+07	1.18988e+06	RKKLRPGSGGEKPPD	S12884	3.50391e+06	0.287149	0.737772	UDD>sham
Ttn	A2ASS6	ENSMUSG00000051747	LRPGSGGEKPPDEAPFTYQLK	TITIN_MOUSE	Titin OS=Mus musculus OX=10090 GN=Ttn PE=1 SV=1	1.77459e+06	1.95536e+06	1.3035e+06	3.014e+06	517.926	9.07244e+06	1.30745e+07	565331	RKKLRPGSGGEKPPD	S12884	3.66634e+06	0.277287	0.737772	UDD>sham
Ttn	A2ASS6	ENSMUSG00000051747	LRPGSGGEKPPDEAPFTYQLK	TITIN_MOUSE	Titin OS=Mus musculus OX=10090 GN=Ttn PE=1 SV=1	13008.8	23735.2	24382.2	6401.92	1.26095e+07	0	1581.41	1.49716e+07	RKKLRPGSGGEKPPD	S12884	6.8788e+06	0.118117	0.737772	UDD>sham
Ttn	A2ASS6	ENSMUSG00000051747	LRPGSGGEKPPDEAPFTYQLK	TITIN_MOUSE	Titin OS=Mus musculus OX=10090 GN=Ttn PE=1 SV=1	40188.5	2301.12	0	3711.55	178745	652738	56.1827	2.14812e+06	RKKLRPGSGGEKPPD	S12884	733363	0.162275	0.737772	UDD>sham
Ttn	A2ASS6	ENSMUSG00000051747	LRPGSGGEKPPDEAPFTYQLK	TITIN_MOUSE	Titin OS=Mus musculus OX=10090 GN=Ttn PE=1 SV=1	13609.5	45914.8	1344.57	0	452281	13760.1	508028	831155	RKKLRPGSGGEKPPD	S12884	436089	0.032919	0.545209	UDD>sham
Ttn	A2ASS6	ENSMUSG00000051747	TRPRSPSPVSSER	TITIN_MOUSE	Titin OS=Mus musculus OX=10090 GN=Ttn PE=1 SV=1	33031.2	1.24595e+06	1.67462e+06	712058	1.98135e+08	64981.5	1.65916e+06	3.37311e+08	RSPTPERTRPRSPSP, RTRPRSPSPVSSERS	T34103, S34109	1.33376e+08	0.135366	0.737772	UDD>sham
Ttn	A2ASS6	ENSMUSG00000051747	TRPRSPSPVSSER	TITIN_MOUSE	Titin OS=Mus musculus OX=10090 GN=Ttn PE=1 SV=1	759.005	1778.48	50106.6	14463.3	9.8984e+07	1411.01	11342	1.64241e+08	RSPTPERTRPRSPSP, RTRPRSPSPVSSERS	T34103, S34109	6.57927e+07	0.133389	0.737772	UDD>sham
Ttn	A2ASS6	ENSMUSG00000051747	SHPRPAEEYEDDAERRSPTPER	TITIN_MOUSE	Titin OS=Mus musculus OX=10090 GN=Ttn PE=1 SV=1	3.4099e+07	2.56169e+08	5.5936e+08	5.10604e+08	5.12259e+06	5.56592e+06	5.97312e+08	1.25307e+08	EDDAERRSPTPERTR, DAERRSPTPERTRPR	S34097, T34099	-1.56731e+08	0.408938	0.744172	UDD>sham
Ttn	A2ASS6	ENSMUSG00000051747	SHPRPAEEYEDDAERRSPTPER	TITIN_MOUSE	Titin OS=Mus musculus OX=10090 GN=Ttn PE=1 SV=1	8.05243e+06	8.69117e+07	1.47563e+08	1.92986e+08	3.77666e+06	194416	1.45309e+08	2.43878e+07	EDDAERRSPTPERTR, DAERRSPTPERTRPR	S34097, T34099	-6.54613e+07	0.237393	0.737772	UDD>sham
Ttn	A2ASS6	ENSMUSG00000051747	YSSPPAHVK	TITIN_MOUSE	Titin OS=Mus musculus OX=10090 GN=Ttn PE=1 SV=1	58006.2	5.54371e+07	6.76615e+07	1.37441e+08	393736	1.09893e+06	5.71193e+07	418808	LSSLRYSSPPAHVKV	S33933	-5.03916e+07	0.141131	0.737772	UDD>sham
Ttn	A2ASS6	ENSMUSG00000051747	YSSPPAHVK	TITIN_MOUSE	Titin OS=Mus musculus OX=10090 GN=Ttn PE=1 SV=1	1.59289e+08	1.39085e+06	1.19242e+06	1.39097e+06	316794	1.23698e+06	1.24065e+06	532011	LSSLRYSSPPAHVKV	S33933	-3.99842e+07	0.326274	0.737772	UDD>sham
Ttn	A2ASS6	ENSMUSG00000051747	YSSPPAHVK	TITIN_MOUSE	Titin OS=Mus musculus OX=10090 GN=Ttn PE=1 SV=1	294271	1.18317e+06	1.18037e+06	475749	3.40944e+06	1.85997e+08	1.18004e+06	235487	LSSLRYSSPPAHVKV	S33933	4.69221e+07	0.323932	0.737772	UDD>sham
Ttn	A2ASS6	ENSMUSG00000051747	TRPRSPSPVSSER	TITIN_MOUSE	Titin OS=Mus musculus OX=10090 GN=Ttn PE=1 SV=1	171492	6.76726e+06	3.24018e+06	2.72756e+08	1.20476e+06	215956	6.05079e+06	1.28001e+06	PERTRPRSPSPVSSE, RTRPRSPSPVSSERS	S34107, S34109	-6.85459e+07	0.324054	0.737772	UDD>sham
Ttn	A2ASS6	ENSMUSG00000051747	TRPRSPSPVSSER	TITIN_MOUSE	Titin OS=Mus musculus OX=10090 GN=Ttn PE=1 SV=1	0	1.66431e+06	577950	6.59454e+07	171626	0	1.699e+06	124968	PERTRPRSPSPVSSE, RTRPRSPSPVSSERS	S34107, S34109	-1.6548e+07	0.325283	0.737772	UDD>sham
Ttn	A2ASS6	ENSMUSG00000051747	TRPRSPSPVSSER	TITIN_MOUSE	Titin OS=Mus musculus OX=10090 GN=Ttn PE=1 SV=1	9594.72	1835.71	7983.25	2.17797e+07	17571.5	26820.9	166.015	3410.02	PERTRPRSPSPVSSE, RTRPRSPSPVSSERS	S34107, S34109	-5.4378e+06	0.332288	0.737772	UDD>sham
Ttn	A2ASS6	ENSMUSG00000051747	RTPSPDYDLYYYR	TITIN_MOUSE	Titin OS=Mus musculus OX=10090 GN=Ttn PE=1 SV=1	7.45378e+07	3.71659e+07	3.66685e+07	5.18668e+07	3.57742e+07	5.85537e+07	4.145e+07	4.36079e+07	VRPARRRTPSPDYDL, PARRRTPSPDYDLYY	T33859, S33861	-5.21333e+06	0.607573	0.8559	UDD>sham
Ttn	A2ASS6	ENSMUSG00000051747	RTPSPDYDLYYYR	TITIN_MOUSE	Titin OS=Mus musculus OX=10090 GN=Ttn PE=1 SV=1	5.25998e+07	4.43302e+07	3.85783e+07	6.28501e+07	4.18829e+07	4.44981e+07	4.34605e+07	4.6522e+07	VRPARRRTPSPDYDL, PARRRTPSPDYDLYY	T33859, S33861	-5.4987e+06	0.32065	0.737772	UDD>sham
Ttn	A2ASS6	ENSMUSG00000051747	RTPSPDYDLYYYR	TITIN_MOUSE	Titin OS=Mus musculus OX=10090 GN=Ttn PE=1 SV=1	1.16499e+06	494829	602325	748129	582149	790445	625793	567852	VRPARRRTPSPDYDL, PARRRTPSPDYDLYY	T33859, S33861	-111007	0.484653	0.787173	UDD>sham
Ttn	A2ASS6	ENSMUSG00000051747	RTPSPDYDLYYYR	TITIN_MOUSE	Titin OS=Mus musculus OX=10090 GN=Ttn PE=1 SV=1	265267	274502	238952	418686	274659	203755	288867	251940	VRPARRRTPSPDYDL, PARRRTPSPDYDLYY	T33859, S33861	-44546.8	0.378644	0.737772	UDD>sham
Ttn	A2ASS6	ENSMUSG00000051747	RTPSPDYDLYYYR	TITIN_MOUSE	Titin OS=Mus musculus OX=10090 GN=Ttn PE=1 SV=1	46166.7	11920	31833.5	37381.7	34682.8	21856	26358.4	11255.8	VRPARRRTPSPDYDL, PARRRTPSPDYDLYY	T33859, S33861	-8287.23	0.719158	0.910532	UDD>sham
Ttn	A2ASS6	ENSMUSG00000051747	RTPSPDYDLYYYR	TITIN_MOUSE	Titin OS=Mus musculus OX=10090 GN=Ttn PE=1 SV=1	86139.9	26969	17005.4	41855.9	38063.6	67379.8	35369	23381.6	VRPARRRTPSPDYDL, PARRRTPSPDYDLYY	T33859, S33861	-1944.03	0.943981	0.985102	UDD>sham
Ttn	A2ASS6	ENSMUSG00000051747	TPSPDYDLYYYR	TITIN_MOUSE	Titin OS=Mus musculus OX=10090 GN=Ttn PE=1 SV=1	1.81185e+08	1.36101e+08	1.43946e+08	1.85624e+08	1.3748e+08	1.5156e+08	1.3862e+08	1.42145e+08	VRPARRRTPSPDYDL, PARRRTPSPDYDLYY	T33859, S33861	-1.92627e+07	0.168816	0.737772	UDD>sham
Ttn	A2ASS6	ENSMUSG00000051747	TPSPDYDLYYYR	TITIN_MOUSE	Titin OS=Mus musculus OX=10090 GN=Ttn PE=1 SV=1	1.61915e+07	8.19448e+06	1.0758e+07	1.19793e+07	8.69218e+06	1.20863e+07	1.18049e+07	1.01548e+07	VRPARRRTPSPDYDL, PARRRTPSPDYDLYY	T33859, S33861	-1.09628e+06	0.554766	0.828548	UDD>sham
Ttn	A2ASS6	ENSMUSG00000051747	TPSPDYDLYYYR	TITIN_MOUSE	Titin OS=Mus musculus OX=10090 GN=Ttn PE=1 SV=1	23899.8	20541.6	22155.7	14401	14904.6	20451.1	17952.4	18282.7	VRPARRRTPSPDYDL, PARRRTPSPDYDLYY	T33859, S33861	-2351.86	0.912329	0.978147	UDD>sham
Ttn	A2ASS6	ENSMUSG00000051747	EESPPPAVPEIPKK	TITIN_MOUSE	Titin OS=Mus musculus OX=10090 GN=Ttn PE=1 SV=1	1.36295e+08	1.08875e+08	1.34627e+08	1.53776e+08	9.13063e+07	9.56712e+07	9.11053e+07	1.12063e+08	IITQREESPPPAVPE	S10281	-3.58567e+07	0.00996271	0.295589	UDD>sham
Ttn	A2ASS6	ENSMUSG00000051747	EESPPPAVPEIPKK	TITIN_MOUSE	Titin OS=Mus musculus OX=10090 GN=Ttn PE=1 SV=1	6.17939e+07	7.14323e+07	7.79177e+07	9.42692e+07	5.77878e+07	5.25034e+07	4.95813e+07	6.87513e+07	IITQREESPPPAVPE	S10281	-1.91973e+07	0.0428048	0.627326	UDD>sham
Ttn	A2ASS6	ENSMUSG00000051747	EESPPPAVPEIPKK	TITIN_MOUSE	Titin OS=Mus musculus OX=10090 GN=Ttn PE=1 SV=1	0	3906.2	1057.18	1562.59	43522.1	736.8	4123.91	19628.6	IITQREESPPPAVPE	S10281	15371.3	0.51723	0.804728	UDD>sham
Ttn	A2ASS6	ENSMUSG00000051747	SPTPPSIAAK	TITIN_MOUSE	Titin OS=Mus musculus OX=10090 GN=Ttn PE=1 SV=1	167358	4.10803e+07	4.46038e+07	6.17567e+07	944008	102251	8.07668e+07	648584	PPKPKSRSPTPPSIA	S264	-1.62866e+07	0.500309	0.796182	UDD>sham
Ttn	A2ASS6	ENSMUSG00000051747	SPTPPSIAAK	TITIN_MOUSE	Titin OS=Mus musculus OX=10090 GN=Ttn PE=1 SV=1	3533.52	3073.71	6194.78	27319.4	7.72946e+07	1088.44	264045	7.2807e+07	PPKPKSRSPTPPSIA	S264	3.75817e+07	0.114502	0.737772	UDD>sham
Ttn	A2ASS6	ENSMUSG00000051747	SPTPPSIAAK	TITIN_MOUSE	Titin OS=Mus musculus OX=10090 GN=Ttn PE=1 SV=1	3.72003e+07	458070	378251	189328	1.5684e+06	8867.52	104378	4.36463e+06	PPKPKSRSPTPPSIA	S264	-8.04491e+06	0.395437	0.738753	UDD>sham
Ttn	A2ASS6	ENSMUSG00000051747	SPTPPSIAAK	TITIN_MOUSE	Titin OS=Mus musculus OX=10090 GN=Ttn PE=1 SV=1	167358	4.10803e+07	4.46038e+07	6.17567e+07	944008	102251	8.07668e+07	648584	KPKSRSPTPPSIAAK	T266	-1.62866e+07	0.500309	0.796182	UDD>sham
Ttn	A2ASS6	ENSMUSG00000051747	SPTPPSIAAK	TITIN_MOUSE	Titin OS=Mus musculus OX=10090 GN=Ttn PE=1 SV=1	2.61819e+07	3.53336e+07	3.94885e+07	4.81993e+07	629861	1.95123e+07	2.92292e+07	1.90206e+06	KPKSRSPTPPSIAAK	T266	-2.44825e+07	0.0192989	0.438498	UDD>sham
Ttn	A2ASS6	ENSMUSG00000051747	SPTPPSIAAK	TITIN_MOUSE	Titin OS=Mus musculus OX=10090 GN=Ttn PE=1 SV=1	653436	5.54565e+06	2.28082e+06	6.37533e+06	2.44063e+07	6.14739e+07	1.94972e+06	2.10068e+07	KPKSRSPTPPSIAAK	T266	2.34954e+07	0.0926324	0.737772	UDD>sham
Ttn	A2ASS6	ENSMUSG00000051747	SPTPPSIAAK	TITIN_MOUSE	Titin OS=Mus musculus OX=10090 GN=Ttn PE=1 SV=1	3.72003e+07	458070	378251	189328	1.5684e+06	8867.52	104378	4.36463e+06	KPKSRSPTPPSIAAK	T266	-8.04491e+06	0.395437	0.738753	UDD>sham
Ttn	A2ASS6	ENSMUSG00000051747	KTPSPIEAER	TITIN_MOUSE	Titin OS=Mus musculus OX=10090 GN=Ttn PE=1 SV=1	1953.24	1.80356e+07	6.52173e+07	1.74821e+06	112961	68826.8	9.82172e+07	679988	GVAKKTPSPIEAERK	S12871	3.51898e+06	0.902057	0.975811	UDD>sham
Ttn	A2ASS6	ENSMUSG00000051747	KTPSPIEAER	TITIN_MOUSE	Titin OS=Mus musculus OX=10090 GN=Ttn PE=1 SV=1	9182.96	5.61214e+07	230215	3.88369e+06	371107	0	487373	65819.6	GVAKKTPSPIEAERK	S12871	-1.483e+07	0.296984	0.737772	UDD>sham
Ttn	A2ASS6	ENSMUSG00000051747	KTPSPIEAER	TITIN_MOUSE	Titin OS=Mus musculus OX=10090 GN=Ttn PE=1 SV=1	754.152	3.35053e+06	3.96393e+06	241978	7.36535e+06	25562.6	5.04855e+06	1.00098e+08	GVAKKTPSPIEAERK	S12871	2.62451e+07	0.293049	0.737772	UDD>sham
Ttn	A2ASS6	ENSMUSG00000051747	KTPSPIEAER	TITIN_MOUSE	Titin OS=Mus musculus OX=10090 GN=Ttn PE=1 SV=1	105700	55008.5	5733.1	37940.5	8.41834e+07	102168	161142	8.77902e+06	GVAKKTPSPIEAERK	S12871	2.32553e+07	0.273591	0.737772	UDD>sham
Ttn	A2ASS6	ENSMUSG00000051747	KTPSPIEAER	TITIN_MOUSE	Titin OS=Mus musculus OX=10090 GN=Ttn PE=1 SV=1	295.481	4.2938e+06	1.84837e+07	805204	13536.9	18315.4	2.74299e+07	122749	GVAKKTPSPIEAERK	S12871	1.00039e+06	0.900719	0.975214	UDD>sham
Ttn	A2ASS6	ENSMUSG00000051747	KTPSPIEAER	TITIN_MOUSE	Titin OS=Mus musculus OX=10090 GN=Ttn PE=1 SV=1	3646.02	188829	226585	6.95786e+07	666781	43966.4	449842	444022	GVAKKTPSPIEAERK	S12871	-1.70983e+07	0.338655	0.737772	UDD>sham
Ttn	A2ASS6	ENSMUSG00000051747	KTPSPIEAER	TITIN_MOUSE	Titin OS=Mus musculus OX=10090 GN=Ttn PE=1 SV=1	92390.8	1.15273e+06	1.66121e+06	63831.8	3.37308e+06	102131	2.39781e+06	3.28657e+07	GVAKKTPSPIEAERK	S12871	8.94213e+06	0.269434	0.737772	UDD>sham
Ttn	A2ASS6	ENSMUSG00000051747	KTPSPIEAER	TITIN_MOUSE	Titin OS=Mus musculus OX=10090 GN=Ttn PE=1 SV=1	26546.2	15806.2	56180.6	34369	2.67258e+07	38.1748	23292.4	3.10327e+06	GVAKKTPSPIEAERK	S12871	7.42987e+06	0.269988	0.737772	UDD>sham
Ttn	A2ASS6	ENSMUSG00000051747	KTPSPIEAER	TITIN_MOUSE	Titin OS=Mus musculus OX=10090 GN=Ttn PE=1 SV=1	263.888	1.22825e+07	129632	1.50305e+06	102252	0	55419.9	11706.6	GVAKKTPSPIEAERK	S12871	-3.43651e+06	0.264938	0.737772	UDD>sham
Ttn	A2ASS6	ENSMUSG00000051747	KTPSPIEAER	TITIN_MOUSE	Titin OS=Mus musculus OX=10090 GN=Ttn PE=1 SV=1	531.246	55520.5	64821.2	2.41325e+07	1543.63	1153.01	161256	6081.59	GVAKKTPSPIEAERK	S12871	-6.02083e+06	0.332008	0.737772	UDD>sham
Ttn	A2ASS6	ENSMUSG00000051747	KTPSPIEAER	TITIN_MOUSE	Titin OS=Mus musculus OX=10090 GN=Ttn PE=1 SV=1	4.93715e+07	830.275	0	2171.41	792.413	209857	0	8206.17	GVAKKTPSPIEAERK	S12871	-1.22889e+07	0.33379	0.737772	UDD>sham
Ttn	A2ASS6	ENSMUSG00000051747	KTPSPIEAER	TITIN_MOUSE	Titin OS=Mus musculus OX=10090 GN=Ttn PE=1 SV=1	1.98774e+06	1737.13	945.762	1559.59	6565.02	9.22283e+07	986.536	1736.46	GVAKKTPSPIEAERK	S12871	2.25614e+07	0.341674	0.737772	UDD>sham
Ttn	A2ASS6	ENSMUSG00000051747	KTPSPIEAER	TITIN_MOUSE	Titin OS=Mus musculus OX=10090 GN=Ttn PE=1 SV=1	1.87504e+07	495.548	216.451	5261.89	17637.1	114978	926.233	60882.5	GVAKKTPSPIEAERK	S12871	-4.6405e+06	0.336325	0.737772	UDD>sham
Ttn	A2ASS6	ENSMUSG00000051747	KTPSPIEAER	TITIN_MOUSE	Titin OS=Mus musculus OX=10090 GN=Ttn PE=1 SV=1	859175	5259.65	4839.78	1577.53	7950.06	4.00365e+07	1599.41	3340.24	GVAKKTPSPIEAERK	S12871	9.79463e+06	0.341608	0.737772	UDD>sham
Ttn	A2ASS6	ENSMUSG00000051747	TPSPDYDLYYYR	TITIN_MOUSE	Titin OS=Mus musculus OX=10090 GN=Ttn PE=1 SV=1	1.04439e+08	6.9274e+07	7.12232e+07	8.99998e+07	7.45504e+07	9.24029e+07	6.52835e+07	7.2588e+07	PARRRTPSPDYDLYY	S33861	-7.52772e+06	0.463348	0.773932	UDD>sham
Ttn	A2ASS6	ENSMUSG00000051747	TPSPDYDLYYYR	TITIN_MOUSE	Titin OS=Mus musculus OX=10090 GN=Ttn PE=1 SV=1	6.38937e+06	2.57271e+06	3.25645e+06	3.66431e+06	2.91038e+06	4.68973e+06	3.3981e+06	3.30741e+06	PARRRTPSPDYDLYY	S33861	-394303	0.668562	0.887858	UDD>sham
Ttn	A2ASS6	ENSMUSG00000051747	TPSPDYDLYYYR	TITIN_MOUSE	Titin OS=Mus musculus OX=10090 GN=Ttn PE=1 SV=1	1.04439e+08	6.9274e+07	7.12232e+07	8.99998e+07	7.45504e+07	9.24029e+07	6.52835e+07	7.2588e+07	VRPARRRTPSPDYDL	T33859	-7.52772e+06	0.463348	0.773932	UDD>sham
Ttn	A2ASS6	ENSMUSG00000051747	TPSPDYDLYYYR	TITIN_MOUSE	Titin OS=Mus musculus OX=10090 GN=Ttn PE=1 SV=1	6.38937e+06	2.57271e+06	3.25645e+06	3.66431e+06	2.91038e+06	4.68973e+06	3.3981e+06	3.30741e+06	VRPARRRTPSPDYDL	T33859	-394303	0.668562	0.887858	UDD>sham
Ttn	A2ASS6	ENSMUSG00000051747	TASPHFTVSK	TITIN_MOUSE	Titin OS=Mus musculus OX=10090 GN=Ttn PE=1 SV=1	250856	6.87289e+07	7.21851e+07	1.11413e+08	1.27989e+06	351915	5.10886e+07	1.63202e+06	DKRPRTASPHFTVSK	S814	-4.95565e+07	0.0912123	0.737772	UDD>sham
Ttn	A2ASS6	ENSMUSG00000051747	TASPHFTVSK	TITIN_MOUSE	Titin OS=Mus musculus OX=10090 GN=Ttn PE=1 SV=1	125683	444478	128208	156045	276158	8370.77	287662	7.37636e+07	DKRPRTASPHFTVSK	S814	1.83703e+07	0.332394	0.737772	UDD>sham
Ttn	A2ASS6	ENSMUSG00000051747	TASPHFTVSK	TITIN_MOUSE	Titin OS=Mus musculus OX=10090 GN=Ttn PE=1 SV=1	1443.61	1.07113e+07	1.48074e+07	2.11783e+07	15960.1	216.384	1.18191e+07	2700.34	DKRPRTASPHFTVSK	S814	-8.71512e+06	0.133731	0.737772	UDD>sham
Ttn	A2ASS6	ENSMUSG00000051747	TASPHFTVSK	TITIN_MOUSE	Titin OS=Mus musculus OX=10090 GN=Ttn PE=1 SV=1	280823	37711.7	9850.04	53086.4	33323.9	6.94236e+07	1.73616e+06	41284.4	DKRPRTASPHFTVSK	S814	1.77132e+07	0.318914	0.737772	UDD>sham
Ttn	A2ASS6	ENSMUSG00000051747	TASPHFTVSK	TITIN_MOUSE	Titin OS=Mus musculus OX=10090 GN=Ttn PE=1 SV=1	9.44361e+07	1.38616e+06	2.36516e+06	1.17949e+06	2.08968e+06	64514.2	2.22478e+06	2.27618e+06	DKRPRTASPHFTVSK	S814	-2.31779e+07	0.332366	0.737772	UDD>sham
Ttn	A2ASS6	ENSMUSG00000051747	TASPHFTVSK	TITIN_MOUSE	Titin OS=Mus musculus OX=10090 GN=Ttn PE=1 SV=1	314.265	0	9828.28	8962.1	54044.1	2348.7	15750.6	1.23834e+07	DKRPRTASPHFTVSK	S814	3.1091e+06	0.329054	0.737772	UDD>sham
Ttn	A2ASS6	ENSMUSG00000051747	TASPHFTVSK	TITIN_MOUSE	Titin OS=Mus musculus OX=10090 GN=Ttn PE=1 SV=1	1.78605e+07	1147.11	3460.18	503.457	19207.7	858.16	273.56	0	DKRPRTASPHFTVSK	S814	-4.46132e+06	0.332174	0.737772	UDD>sham
Ttn	A2ASS6	ENSMUSG00000051747	TASPHFTVSK	TITIN_MOUSE	Titin OS=Mus musculus OX=10090 GN=Ttn PE=1 SV=1	13169.8	449.083	520.99	1410.42	276.901	8.36062e+06	5934.92	0	DKRPRTASPHFTVSK	S814	2.08782e+06	0.332243	0.737772	UDD>sham
Ttn	A2ASS6	ENSMUSG00000051747	TASPHFTVSK	TITIN_MOUSE	Titin OS=Mus musculus OX=10090 GN=Ttn PE=1 SV=1	250856	6.87289e+07	7.21851e+07	1.11413e+08	1.27989e+06	351915	5.10886e+07	1.63202e+06	HVDKRPRTASPHFTV	T812	-4.95565e+07	0.0912123	0.737772	UDD>sham
Ttn	A2ASS6	ENSMUSG00000051747	TASPHFTVSK	TITIN_MOUSE	Titin OS=Mus musculus OX=10090 GN=Ttn PE=1 SV=1	1443.61	1.07113e+07	1.48074e+07	2.11783e+07	15960.1	216.384	1.18191e+07	2700.34	HVDKRPRTASPHFTV	T812	-8.71512e+06	0.133731	0.737772	UDD>sham
Ttn	A2ASS6	ENSMUSG00000051747	TASPHFTVSK	TITIN_MOUSE	Titin OS=Mus musculus OX=10090 GN=Ttn PE=1 SV=1	280823	37711.7	9850.04	53086.4	33323.9	6.94236e+07	1.73616e+06	41284.4	HVDKRPRTASPHFTV	T812	1.77132e+07	0.318914	0.737772	UDD>sham
Ttn	A2ASS6	ENSMUSG00000051747	TASPHFTVSK	TITIN_MOUSE	Titin OS=Mus musculus OX=10090 GN=Ttn PE=1 SV=1	13169.8	449.083	520.99	1410.42	276.901	8.36062e+06	5934.92	0	HVDKRPRTASPHFTV	T812	2.08782e+06	0.332243	0.737772	UDD>sham
Ttn	A2ASS6	ENSMUSG00000051747	TPSPIEAER	TITIN_MOUSE	Titin OS=Mus musculus OX=10090 GN=Ttn PE=1 SV=1	182936	4.51169e+07	4.47818e+07	6.88229e+07	1.489e+06	112015	7.6642e+07	1.37434e+06	GVAKKTPSPIEAERK	S12871	-1.98218e+07	0.412427	0.744726	UDD>sham
Ttn	A2ASS6	ENSMUSG00000051747	TPSPIEAER	TITIN_MOUSE	Titin OS=Mus musculus OX=10090 GN=Ttn PE=1 SV=1	124906	1.13336e+06	548861	29122.9	5.41153e+07	296372	374059	7.24209e+07	GVAKKTPSPIEAERK	S12871	3.13426e+07	0.122766	0.737772	UDD>sham
Ttn	A2ASS6	ENSMUSG00000051747	TPSPIEAER	TITIN_MOUSE	Titin OS=Mus musculus OX=10090 GN=Ttn PE=1 SV=1	1.00627e+06	163967	666588	11961.1	17988.7	5.25822e+07	26718.7	4210.6	GVAKKTPSPIEAERK	S12871	1.26956e+07	0.347398	0.737772	UDD>sham
Ttn	A2ASS6	ENSMUSG00000051747	TPSPIEAER	TITIN_MOUSE	Titin OS=Mus musculus OX=10090 GN=Ttn PE=1 SV=1	4.39483e+07	428904	181325	512446	199377	52915.3	404507	7569.25	GVAKKTPSPIEAERK	S12871	-1.11017e+07	0.323372	0.737772	UDD>sham
Ttn	A2ASS6	ENSMUSG00000051747	VKSPETVK	TITIN_MOUSE	Titin OS=Mus musculus OX=10090 GN=Ttn PE=1 SV=1	0	181037	218612	6.12363e+07	7513.65	43625.5	171434	141048	SPEPRVKSPETVKSP	S34464	-1.53181e+07	0.330592	0.737772	UDD>sham
Ttn	A2ASS6	ENSMUSG00000051747	VKSPETVK	TITIN_MOUSE	Titin OS=Mus musculus OX=10090 GN=Ttn PE=1 SV=1	3190.61	5.34239e+07	664.873	1402.85	134375	4842.31	0	0	SPEPRVKSPETVKSP	S34464	-1.33225e+07	0.332942	0.737772	UDD>sham
Ttn	A2ASS6	ENSMUSG00000051747	VKSPETVK	TITIN_MOUSE	Titin OS=Mus musculus OX=10090 GN=Ttn PE=1 SV=1	0	27530.4	1650.68	100271	0	0	21492.3	4.20094e+07	SPEPRVKSPETVKSP	S34464	1.04754e+07	0.332909	0.737772	UDD>sham
Ttn	A2ASS6	ENSMUSG00000051747	VKSPETVK	TITIN_MOUSE	Titin OS=Mus musculus OX=10090 GN=Ttn PE=1 SV=1	12812	0	107.383	4582.95	2361.07	8.04807e+07	3114.65	33689.7	SPEPRVKSPETVKSP	S34464	2.01256e+07	0.331636	0.737772	UDD>sham
Ttn	A2ASS6	ENSMUSG00000051747	APTPSPVR	TITIN_MOUSE	Titin OS=Mus musculus OX=10090 GN=Ttn PE=1 SV=1	4.9539e+06	3.93108e+07	2.02014e+06	5.67295e+07	4.3225e+07	7.07659e+07	1.25899e+06	5.75374e+07	VRHVRAPTPSPVRSV, HVRAPTPSPVRSVSP	T299, S301	1.74432e+07	0.396134	0.739229	UDD>sham
Ttn	A2ASS6	ENSMUSG00000051747	ISTSPIR	TITIN_MOUSE	Titin OS=Mus musculus OX=10090 GN=Ttn PE=1 SV=1	899855	537256	23030	43304.4	2.43389e+06	0	3.98597e+07	43303.6	PAGRISTSPIRSVKS	S315	1.02084e+07	0.312525	0.737772	UDD>sham
Ttn	A2ASS6	ENSMUSG00000051747	ISTSPIR	TITIN_MOUSE	Titin OS=Mus musculus OX=10090 GN=Ttn PE=1 SV=1	1.63892e+06	82941.9	83334.4	157059	3.03477e+07	25612.9	380394	121273	PAGRISTSPIRSVKS	S315	7.22819e+06	0.351577	0.737772	UDD>sham
Ttn	A2ASS6	ENSMUSG00000051747	ISTSPIR	TITIN_MOUSE	Titin OS=Mus musculus OX=10090 GN=Ttn PE=1 SV=1	103467	2344.77	3367.79	6854.45	1359.02	4.66386e+07	2276.56	1473.91	PAGRISTSPIRSVKS	S315	1.16319e+07	0.332882	0.737772	UDD>sham
Ttn	A2ASS6	ENSMUSG00000051747	ISTSPIR	TITIN_MOUSE	Titin OS=Mus musculus OX=10090 GN=Ttn PE=1 SV=1	4.31355e+07	226671	176070	429784	1994.31	1.26665e+06	9726.6	2952.38	PAGRISTSPIRSVKS	S315	-1.06717e+07	0.333827	0.737772	UDD>sham
Ttn	A2ASS6	ENSMUSG00000051747	SLGDMSDEELLLPIDDYLAMK	TITIN_MOUSE	Titin OS=Mus musculus OX=10090 GN=Ttn PE=1 SV=1	1.26701e+06	5.28255e+07	2.44776e+06	1.79336e+06	3.96186e+06	2.55025e+08	3.32708e+06	2.84457e+06	YYRRRRRSLGDMSDE, RRSLGDMSDEELLLP	S33875, S33880	5.17063e+07	0.428422	0.753459	UDD>sham
Ttn	A2ASS6	ENSMUSG00000051747	SLGDMSDEELLLPIDDYLAMK	TITIN_MOUSE	Titin OS=Mus musculus OX=10090 GN=Ttn PE=1 SV=1	24723.6	12153.2	18390.4	2.35989e+07	12952.8	29296.4	3.3588e+07	4.5494e+07	YYRRRRRSLGDMSDE, RRSLGDMSDEELLLP	S33875, S33880	1.38675e+07	0.305338	0.737772	UDD>sham
Ttn	A2ASS6	ENSMUSG00000051747	SLGDMSDEELLLPIDDYLAMK	TITIN_MOUSE	Titin OS=Mus musculus OX=10090 GN=Ttn PE=1 SV=1	660321	233140	229466	4.00317e+07	103447	201474	5.60912e+07	7.57402e+07	YYRRRRRSLGDMSDE, RRSLGDMSDEELLLP	S33875, S33880	2.27454e+07	0.31262	0.737772	UDD>sham
Ttn	A2ASS6	ENSMUSG00000051747	SLGDMSDEELLLPIDDYLAMK	TITIN_MOUSE	Titin OS=Mus musculus OX=10090 GN=Ttn PE=1 SV=1	543978	2.59692e+07	346822	568404	1.20661e+06	1.39571e+08	862209	989147	YYRRRRRSLGDMSDE, RRSLGDMSDEELLLP	S33875, S33880	2.88002e+07	0.421786	0.75027	UDD>sham
Ttn	A2ASS6	ENSMUSG00000051747	SLGDMSDEELLLPIDDYLAMK	TITIN_MOUSE	Titin OS=Mus musculus OX=10090 GN=Ttn PE=1 SV=1	134423	506640	7.28105e+07	1.57669e+06	560512	649462	2.61718e+06	2.28299e+06	YYRRRRRSLGDMSDE, RRSLGDMSDEELLLP	S33875, S33880	-1.72295e+07	0.352185	0.737772	UDD>sham
Ttn	A2ASS6	ENSMUSG00000051747	SLGDMSDEELLLPIDDYLAMK	TITIN_MOUSE	Titin OS=Mus musculus OX=10090 GN=Ttn PE=1 SV=1	191100	242141	2.40852e+06	560870	5.49965e+07	959045	982911	731457	YYRRRRRSLGDMSDE, RRSLGDMSDEELLLP	S33875, S33880	1.35668e+07	0.330832	0.737772	UDD>sham
Ttn	A2ASS6	ENSMUSG00000051747	SLGDMSDEELLLPIDDYLAMK	TITIN_MOUSE	Titin OS=Mus musculus OX=10090 GN=Ttn PE=1 SV=1	98092.1	418768	3.14885e+07	508544	415350	414173	773766	871376	YYRRRRRSLGDMSDE, RRSLGDMSDEELLLP	S33875, S33880	-7.50981e+06	0.348169	0.737772	UDD>sham
Ttn	A2ASS6	ENSMUSG00000051747	SLGDMSDEELLLPIDDYLAMK	TITIN_MOUSE	Titin OS=Mus musculus OX=10090 GN=Ttn PE=1 SV=1	29067.1	165925	654458	182477	2.84188e+07	677420	296730	317536	YYRRRRRSLGDMSDE, RRSLGDMSDEELLLP	S33875, S33880	7.16963e+06	0.321035	0.737772	UDD>sham
Ttn	A2ASS6	ENSMUSG00000051747	SLGDMSDEELLLPIDDYLAMK	TITIN_MOUSE	Titin OS=Mus musculus OX=10090 GN=Ttn PE=1 SV=1	1.67238e+08	9.35877e+06	7.24324e+06	1.12916e+06	9.20544e+06	2.95861e+07	1.64201e+06	1.65961e+06	YYRRRRRSLGDMSDE, RRSLGDMSDEELLLP	S33875, S33880	-3.57191e+07	0.392657	0.73793	UDD>sham
Ttn	A2ASS6	ENSMUSG00000051747	SLGDMSDEELLLPIDDYLAMK	TITIN_MOUSE	Titin OS=Mus musculus OX=10090 GN=Ttn PE=1 SV=1	6.9655e+07	1.37805e+06	921248	205872	1.23823e+06	4.88862e+06	256937	356546	YYRRRRRSLGDMSDE, RRSLGDMSDEELLLP	S33875, S33880	-1.6355e+07	0.355532	0.737772	UDD>sham
Ttn	A2ASS6	ENSMUSG00000051747	IELSPSMEAPK	TITIN_MOUSE	Titin OS=Mus musculus OX=10090 GN=Ttn PE=1 SV=1	5.86813e+07	5.40692e+07	3.69023e+07	3.4454e+07	1.94657e+06	3.87186e+07	2.67345e+06	1.15652e+07	ERIELSPSMEAPKIF	S2080	-3.23007e+07	0.0161372	0.394584	UDD>sham
Ttn	A2ASS6	ENSMUSG00000051747	IELSPSMEAPK	TITIN_MOUSE	Titin OS=Mus musculus OX=10090 GN=Ttn PE=1 SV=1	2.1168e+07	2.16314e+07	2.82729e+07	1.77855e+07	1.86776e+07	2.44039e+07	2.51493e+07	3.13284e+07	ERIELSPSMEAPKIF	S2080	2.67535e+06	0.43771	0.758839	UDD>sham
Ttn	A2ASS6	ENSMUSG00000051747	IELSPSMEAPK	TITIN_MOUSE	Titin OS=Mus musculus OX=10090 GN=Ttn PE=1 SV=1	14974.9	141693	1.59645e+07	3.6755e+07	1.23029e+06	177741	2.05846e+07	1.02471e+06	ERIELSPSMEAPKIF	S2080	-7.46471e+06	0.461606	0.772678	UDD>sham
Ttn	A2ASS6	ENSMUSG00000051747	IELSPSMEAPK	TITIN_MOUSE	Titin OS=Mus musculus OX=10090 GN=Ttn PE=1 SV=1	190894	34952.1	18137.7	17667.9	2.69295e+07	126032	127766	2.50688e+07	ERIELSPSMEAPKIF	S2080	1.29976e+07	0.114185	0.737772	UDD>sham
Ttn	A2ASS6	ENSMUSG00000051747	IELSPSMEAPK	TITIN_MOUSE	Titin OS=Mus musculus OX=10090 GN=Ttn PE=1 SV=1	12154.6	23772.5	31072.4	196703	2.61774e+07	37548.3	1.93517e+07	2.51624e+07	ERIELSPSMEAPKIF	S2080	1.76164e+07	0.0203371	0.44579	UDD>sham
Ttn	A2ASS6	ENSMUSG00000051747	TPSPIEAERK	TITIN_MOUSE	Titin OS=Mus musculus OX=10090 GN=Ttn PE=1 SV=1	105700	55008.5	5733.1	37940.5	8.41834e+07	102168	161142	8.77902e+06	GVAKKTPSPIEAERK	S12871	2.32553e+07	0.273591	0.737772	UDD>sham
Ttn	A2ASS6	ENSMUSG00000051747	TPSPIEAERK	TITIN_MOUSE	Titin OS=Mus musculus OX=10090 GN=Ttn PE=1 SV=1	26546.2	15806.2	56180.6	34369	2.67258e+07	38.1748	23292.4	3.10327e+06	GVAKKTPSPIEAERK	S12871	7.42987e+06	0.269988	0.737772	UDD>sham
Ttn	A2ASS6	ENSMUSG00000051747	SPSPVSSER	TITIN_MOUSE	Titin OS=Mus musculus OX=10090 GN=Ttn PE=1 SV=1	1.19097e+07	9.74979e+06	1.00262e+07	2.17786e+07	1.76831e+07	85170.8	8.76721e+06	2.41999e+07	RTRPRSPSPVSSERS	S34109	-682256	0.908409	0.977322	UDD>sham
Ttn	A2ASS6	ENSMUSG00000051747	SPSPVSSER	TITIN_MOUSE	Titin OS=Mus musculus OX=10090 GN=Ttn PE=1 SV=1	829087	16149.9	139851	90344.7	8.44303e+06	231978	12630.5	1.05807e+07	RTRPRSPSPVSSERS	S34109	4.54822e+06	0.129798	0.737772	UDD>sham
Ttn	A2ASS6	ENSMUSG00000051747	SPSPVSSER	TITIN_MOUSE	Titin OS=Mus musculus OX=10090 GN=Ttn PE=1 SV=1	82686.4	158481	173946	173255	16291.2	2.23289e+07	168406	12911.6	RTRPRSPSPVSSERS	S34109	5.48454e+06	0.338443	0.737772	UDD>sham
Ttn	A2ASS6	ENSMUSG00000051747	SPSPVSSER	TITIN_MOUSE	Titin OS=Mus musculus OX=10090 GN=Ttn PE=1 SV=1	9.84569e+06	4787.41	6730.97	9100.37	26282.9	95631.1	2768.56	3620.5	RTRPRSPSPVSSERS	S34109	-2.4345e+06	0.336485	0.737772	UDD>sham
Ttn	A2ASS6	ENSMUSG00000051747	SPSPVSSER	TITIN_MOUSE	Titin OS=Mus musculus OX=10090 GN=Ttn PE=1 SV=1	1.19097e+07	9.74979e+06	1.00262e+07	2.17786e+07	1.76831e+07	85170.8	8.76721e+06	2.41999e+07	PERTRPRSPSPVSSE	S34107	-682256	0.908409	0.977322	UDD>sham
Ttn	A2ASS6	ENSMUSG00000051747	SPSPVSSER	TITIN_MOUSE	Titin OS=Mus musculus OX=10090 GN=Ttn PE=1 SV=1	3.27884e+06	1.93517e+07	1.76413e+07	2.83924e+07	94098.3	186492	1.69839e+07	311742	PERTRPRSPSPVSSE	S34107	-1.2772e+07	0.0878214	0.737772	UDD>sham
Ttn	A2ASS6	ENSMUSG00000051747	SPSPVSSER	TITIN_MOUSE	Titin OS=Mus musculus OX=10090 GN=Ttn PE=1 SV=1	1.4518e+07	10529.3	10023.9	39534.9	33590.2	26081.4	10371.8	110633	PERTRPRSPSPVSSE	S34107	-3.59935e+06	0.334969	0.737772	UDD>sham
Ttn	A2ASS6	ENSMUSG00000051747	TASPHFTVSK	TITIN_MOUSE	Titin OS=Mus musculus OX=10090 GN=Ttn PE=1 SV=1	45411.6	1.29231e+07	1.42562e+07	2.73455e+07	686064	169429	1.1349e+07	372162	HVDKRPRTASPHFTV, DKRPRTASPHFTVSK	T812, S814	-1.04984e+07	0.122835	0.737772	UDD>sham
Ttn	A2ASS6	ENSMUSG00000051747	TASPHFTVSK	TITIN_MOUSE	Titin OS=Mus musculus OX=10090 GN=Ttn PE=1 SV=1	66637.3	14443	75300.6	14493.4	1.17206e+07	78345.1	4192.44	1.37633e+07	HVDKRPRTASPHFTV, DKRPRTASPHFTVSK	T812, S814	6.34888e+06	0.117224	0.737772	UDD>sham
Ttn	A2ASS6	ENSMUSG00000051747	TASPHFTVSK	TITIN_MOUSE	Titin OS=Mus musculus OX=10090 GN=Ttn PE=1 SV=1	1.31649e+07	180623	184640	295557	18756.8	23609.7	184869	2245.67	HVDKRPRTASPHFTV, DKRPRTASPHFTVSK	T812, S814	-3.39905e+06	0.309925	0.737772	UDD>sham
Ttn	A2ASS6	ENSMUSG00000051747	TASPHFTVSK	TITIN_MOUSE	Titin OS=Mus musculus OX=10090 GN=Ttn PE=1 SV=1	32834.1	3856.67	3345.48	13361.8	262859	7.93353e+06	3772.69	6230.29	HVDKRPRTASPHFTV, DKRPRTASPHFTVSK	T812, S814	2.03825e+06	0.314697	0.737772	UDD>sham
Ttn	A2ASS6	ENSMUSG00000051747	TASPHFTVSK	TITIN_MOUSE	Titin OS=Mus musculus OX=10090 GN=Ttn PE=1 SV=1	946040	0	0	0	0	0	801.972	0	HVDKRPRTASPHFTV, DKRPRTASPHFTVSK	T812, S814	-236309	0.334039	0.737772	UDD>sham
Ttn	A2ASS6	ENSMUSG00000051747	IELSPSMEAPK	TITIN_MOUSE	Titin OS=Mus musculus OX=10090 GN=Ttn PE=1 SV=1	7.08457e+06	5.47823e+06	5.65243e+06	8.33678e+06	1.6794e+07	2.98603e+07	2.1776e+07	3.10748e+07	KPERIELSPSMEAPK, ERIELSPSMEAPKIF	S2078, S2080	1.82383e+07	0.00109009	0.0828484	UDD>sham
Ttn	A2ASS6	ENSMUSG00000051747	SRSPTPPSIAAK	TITIN_MOUSE	Titin OS=Mus musculus OX=10090 GN=Ttn PE=1 SV=1	3.2744e+06	1.99337e+07	2.11541e+07	2.87394e+07	1.18792e+07	1.11759e+07	3.52025e+06	1.02202e+07	RIPPKPKSRSPTPPS, KPKSRSPTPPSIAAK	S262, T266	-9.0765e+06	0.142015	0.737772	UDD>sham
Ttn	A2ASS6	ENSMUSG00000051747	SRSPTPPSIAAK	TITIN_MOUSE	Titin OS=Mus musculus OX=10090 GN=Ttn PE=1 SV=1	8.08294e+06	8.67474e+06	1.08012e+07	1.47833e+07	5.6337e+06	8.50163e+06	5.72769e+06	4.85708e+06	RIPPKPKSRSPTPPS, KPKSRSPTPPSIAAK	S262, T266	-4.4055e+06	0.0328088	0.543846	UDD>sham
Ttn	A2ASS6	ENSMUSG00000051747	SRSPTPPSIAAK	TITIN_MOUSE	Titin OS=Mus musculus OX=10090 GN=Ttn PE=1 SV=1	7.53653e+06	619915	750098	1.89201e+06	206105	5.37132e+07	405291	264502	RIPPKPKSRSPTPPS, KPKSRSPTPPSIAAK	S262, T266	1.09476e+07	0.424011	0.751416	UDD>sham
Ttn	A2ASS6	ENSMUSG00000051747	SRSPTPPSIAAK	TITIN_MOUSE	Titin OS=Mus musculus OX=10090 GN=Ttn PE=1 SV=1	68166	7.38595e+06	7.76745e+06	1.17016e+07	6.78105e+06	37189	8.7889e+06	8.7052e+06	RIPPKPKSRSPTPPS, KPKSRSPTPPSIAAK	S262, T266	-652711	0.836611	0.955826	UDD>sham
Ttn	A2ASS6	ENSMUSG00000051747	SRSPTPPSIAAK	TITIN_MOUSE	Titin OS=Mus musculus OX=10090 GN=Ttn PE=1 SV=1	1.86665e+06	1.32563e+07	1.13867e+07	2.26454e+07	1.21531e+07	154301	1.38119e+07	1.73724e+07	RIPPKPKSRSPTPPS, KPKSRSPTPPSIAAK	S262, T266	-1.41585e+06	0.801474	0.942806	UDD>sham
Ttn	A2ASS6	ENSMUSG00000051747	SRSPTPPSIAAK	TITIN_MOUSE	Titin OS=Mus musculus OX=10090 GN=Ttn PE=1 SV=1	101191	83405.3	63730	36581.4	94800	3.8663e+06	12988.6	62788.9	RIPPKPKSRSPTPPS, KPKSRSPTPPSIAAK	S262, T266	937993	0.338882	0.737772	UDD>sham
Ttn	A2ASS6	ENSMUSG00000051747	SRSPTPPSIAAK	TITIN_MOUSE	Titin OS=Mus musculus OX=10090 GN=Ttn PE=1 SV=1	3.2744e+06	1.99337e+07	2.11541e+07	2.87394e+07	1.18792e+07	1.11759e+07	3.52025e+06	1.02202e+07	RIPPKPKSRSPTPPS, SRSPTPPSIAAKAQL	S262, S269	-9.0765e+06	0.142015	0.737772	UDD>sham
Ttn	A2ASS6	ENSMUSG00000051747	SRSPTPPSIAAK	TITIN_MOUSE	Titin OS=Mus musculus OX=10090 GN=Ttn PE=1 SV=1	8.08294e+06	8.67474e+06	1.08012e+07	1.47833e+07	5.6337e+06	8.50163e+06	5.72769e+06	4.85708e+06	RIPPKPKSRSPTPPS, SRSPTPPSIAAKAQL	S262, S269	-4.4055e+06	0.0328088	0.543846	UDD>sham
Ttn	A2ASS6	ENSMUSG00000051747	SRSPTPPSIAAK	TITIN_MOUSE	Titin OS=Mus musculus OX=10090 GN=Ttn PE=1 SV=1	3.2744e+06	1.99337e+07	2.11541e+07	2.87394e+07	1.18792e+07	1.11759e+07	3.52025e+06	1.02202e+07	PPKPKSRSPTPPSIA, KPKSRSPTPPSIAAK	S264, T266	-9.0765e+06	0.142015	0.737772	UDD>sham
Ttn	A2ASS6	ENSMUSG00000051747	SRSPTPPSIAAK	TITIN_MOUSE	Titin OS=Mus musculus OX=10090 GN=Ttn PE=1 SV=1	5.80609e+06	735305	298863	646313	1.97139e+06	597986	4.1418e+07	2.72267e+06	PPKPKSRSPTPPSIA, KPKSRSPTPPSIAAK	S264, T266	9.80587e+06	0.341077	0.737772	UDD>sham
Ttn	A2ASS6	ENSMUSG00000051747	SRSPTPPSIAAK	TITIN_MOUSE	Titin OS=Mus musculus OX=10090 GN=Ttn PE=1 SV=1	8.08294e+06	8.67474e+06	1.08012e+07	1.47833e+07	5.6337e+06	8.50163e+06	5.72769e+06	4.85708e+06	PPKPKSRSPTPPSIA, KPKSRSPTPPSIAAK	S264, T266	-4.4055e+06	0.0328088	0.543846	UDD>sham
Ttn	A2ASS6	ENSMUSG00000051747	SRSPTPPSIAAK	TITIN_MOUSE	Titin OS=Mus musculus OX=10090 GN=Ttn PE=1 SV=1	7.53653e+06	619915	750098	1.89201e+06	206105	5.37132e+07	405291	264502	PPKPKSRSPTPPSIA, KPKSRSPTPPSIAAK	S264, T266	1.09476e+07	0.424011	0.751416	UDD>sham
Ttn	A2ASS6	ENSMUSG00000051747	SRSPTPPSIAAK	TITIN_MOUSE	Titin OS=Mus musculus OX=10090 GN=Ttn PE=1 SV=1	68166	7.38595e+06	7.76745e+06	1.17016e+07	6.78105e+06	37189	8.7889e+06	8.7052e+06	PPKPKSRSPTPPSIA, KPKSRSPTPPSIAAK	S264, T266	-652711	0.836611	0.955826	UDD>sham
Ttn	A2ASS6	ENSMUSG00000051747	SRSPTPPSIAAK	TITIN_MOUSE	Titin OS=Mus musculus OX=10090 GN=Ttn PE=1 SV=1	1.86665e+06	1.32563e+07	1.13867e+07	2.26454e+07	1.21531e+07	154301	1.38119e+07	1.73724e+07	PPKPKSRSPTPPSIA, KPKSRSPTPPSIAAK	S264, T266	-1.41585e+06	0.801474	0.942806	UDD>sham
Ttn	A2ASS6	ENSMUSG00000051747	SRSPTPPSIAAK	TITIN_MOUSE	Titin OS=Mus musculus OX=10090 GN=Ttn PE=1 SV=1	5.38012e+06	22882.6	48236.2	65314	27233.8	1.21892e+07	81214.1	14799.4	PPKPKSRSPTPPSIA, KPKSRSPTPPSIAAK	S264, T266	1.69896e+06	0.609266	0.856797	UDD>sham
Ttn	A2ASS6	ENSMUSG00000051747	IAIITQREESPPPAVPEIPK	TITIN_MOUSE	Titin OS=Mus musculus OX=10090 GN=Ttn PE=1 SV=1	3.70639e+07	2.2911e+07	3.61508e+07	3.30073e+07	1.8412e+07	3.23619e+07	1.83763e+07	3.38229e+07	IITQREESPPPAVPE	S10281	-6.53998e+06	0.243557	0.737772	UDD>sham
Ttn	A2ASS6	ENSMUSG00000051747	IAIITQREESPPPAVPEIPK	TITIN_MOUSE	Titin OS=Mus musculus OX=10090 GN=Ttn PE=1 SV=1	2.48667e+06	3.43438e+06	4.81329e+06	5.139e+06	2.65507e+06	2.33775e+06	2.48377e+06	4.83437e+06	IITQREESPPPAVPE	S10281	-890594	0.312627	0.737772	UDD>sham
Ttn	A2ASS6	ENSMUSG00000051747	IAIITQREESPPPAVPEIPK	TITIN_MOUSE	Titin OS=Mus musculus OX=10090 GN=Ttn PE=1 SV=1	358629	201929	440190	358964	184127	212972	272398	391722	IITQREESPPPAVPE	S10281	-74623.1	0.310207	0.737772	UDD>sham
Ttn	A2ASS6	ENSMUSG00000051747	SPETVKSPK	TITIN_MOUSE	Titin OS=Mus musculus OX=10090 GN=Ttn PE=1 SV=1	11930.6	1.69949e+07	1.05775e+06	1.86015e+07	289171	61628.8	318917	9803.78	SPEPRVKSPETVKSP, KSPETVKSPKRVKSP	S34464, S34470	-8.99663e+06	0.104099	0.737772	UDD>sham
Ttn	A2ASS6	ENSMUSG00000051747	SPETVKSPK	TITIN_MOUSE	Titin OS=Mus musculus OX=10090 GN=Ttn PE=1 SV=1	307163	576750	1.27095e+07	1.59945e+06	28181.1	817135	1.57787e+07	170930	SPEPRVKSPETVKSP, KSPETVKSPKRVKSP	S34464, S34470	400503	0.934074	0.982489	UDD>sham
Ttn	A2ASS6	ENSMUSG00000051747	SPETVKSPK	TITIN_MOUSE	Titin OS=Mus musculus OX=10090 GN=Ttn PE=1 SV=1	0	2787.76	443.018	2163.26	3742.12	8695.55	460.973	1.70691e+07	SPEPRVKSPETVKSP, KSPETVKSPKRVKSP	S34464, S34470	4.26914e+06	0.331524	0.737772	UDD>sham
Ttn	A2ASS6	ENSMUSG00000051747	SPETVKSPK	TITIN_MOUSE	Titin OS=Mus musculus OX=10090 GN=Ttn PE=1 SV=1	16980.4	189061	139575	10320.9	5021.66	2.70025e+07	149961	71.5894	SPEPRVKSPETVKSP, KSPETVKSPKRVKSP	S34464, S34470	6.70041e+06	0.334338	0.737772	UDD>sham
Ttn	A2ASS6	ENSMUSG00000051747	SPETVKSPK	TITIN_MOUSE	Titin OS=Mus musculus OX=10090 GN=Ttn PE=1 SV=1	2.50336e+06	2551.71	1808.1	36507.9	25194.1	698.934	1667.22	3920.51	SPEPRVKSPETVKSP, KSPETVKSPKRVKSP	S34464, S34470	-628188	0.328026	0.737772	UDD>sham
Ttn	A2ASS6	ENSMUSG00000051747	SPETVKSPK	TITIN_MOUSE	Titin OS=Mus musculus OX=10090 GN=Ttn PE=1 SV=1	1318.79	250722	0	302985	1816.4	2588.36	0	19771.7	SPEPRVKSPETVKSP, KSPETVKSPKRVKSP	S34464, S34470	-132712	0.142084	0.737772	UDD>sham
Ttn	A2ASS6	ENSMUSG00000051747	SPETVKSPK	TITIN_MOUSE	Titin OS=Mus musculus OX=10090 GN=Ttn PE=1 SV=1	0	0	0	0	0	0	0	16705	SPEPRVKSPETVKSP, KSPETVKSPKRVKSP	S34464, S34470	4176.26	0.84707	0.959013	UDD>sham
Ttn	A2ASS6	ENSMUSG00000051747	SPETVKSPK	TITIN_MOUSE	Titin OS=Mus musculus OX=10090 GN=Ttn PE=1 SV=1	0	0	0	0	0	14794.5	0	0	SPEPRVKSPETVKSP, KSPETVKSPKRVKSP	S34464, S34470	3698.64	0.863802	0.963958	UDD>sham
Ttn	A2ASS6	ENSMUSG00000051747	SPIRMSPAMSPAR	TITIN_MOUSE	Titin OS=Mus musculus OX=10090 GN=Ttn PE=1 SV=1	3.94905e+07	2.84178e+07	3.4503e+07	2.51527e+07	1.88018e+07	1.68256e+07	2.68686e+07	957686	SPRSLSRSPIRMSPA, SRSPIRMSPAMSPAR, IRMSPAMSPARMSPA	S1415, S1420, S1424	-1.60276e+07	0.0339567	0.55377	UDD>sham
Ttn	A2ASS6	ENSMUSG00000051747	SPIRMSPAMSPAR	TITIN_MOUSE	Titin OS=Mus musculus OX=10090 GN=Ttn PE=1 SV=1	2.17182e+07	8.22593e+06	1.1158e+07	9.10978e+06	5.95795e+06	8.18047e+06	9.16102e+06	377238	SPRSLSRSPIRMSPA, SRSPIRMSPAMSPAR, IRMSPAMSPARMSPA	S1415, S1420, S1424	-6.63382e+06	0.103917	0.737772	UDD>sham
Ttn	A2ASS6	ENSMUSG00000051747	MSPAMSPAR	TITIN_MOUSE	Titin OS=Mus musculus OX=10090 GN=Ttn PE=1 SV=1	29029.3	458.845	0	2.02577e+07	1.16888e+07	574610	153597	77068.3	SRSPIRMSPAMSPAR, IRMSPAMSPARMSPA	S1420, S1424	-1.94827e+06	0.7365	0.919326	UDD>sham
Ttn	A2ASS6	ENSMUSG00000051747	MSPAMSPAR	TITIN_MOUSE	Titin OS=Mus musculus OX=10090 GN=Ttn PE=1 SV=1	4.31783e+07	56998.7	63012.5	79418.9	568.022	1915.12	30.9318	0	SRSPIRMSPAMSPAR, IRMSPAMSPARMSPA	S1420, S1424	-1.08438e+07	0.329098	0.737772	UDD>sham
Ttn	A2ASS6	ENSMUSG00000051747	APTPSPVRSVSPAGR	TITIN_MOUSE	Titin OS=Mus musculus OX=10090 GN=Ttn PE=1 SV=1	107798	3.38735e+07	3.98353e+07	842049	3.57753e+07	193846	3.96389e+07	4.09842e+07	VRHVRAPTPSPVRSV, HVRAPTPSPVRSVSP, PTPSPVRSVSPAGRI, PSPVRSVSPAGRIST	T299, S301, S305, S307	1.04834e+07	0.470936	0.778073	UDD>sham
Ttn	A2ASS6	ENSMUSG00000051747	APTPSPVRSVSPAGR	TITIN_MOUSE	Titin OS=Mus musculus OX=10090 GN=Ttn PE=1 SV=1	46618.7	3.66262e+07	3.83406e+07	473462	3.42248e+07	300912	3.49897e+07	4.37195e+07	VRHVRAPTPSPVRSV, HVRAPTPSPVRSVSP, PTPSPVRSVSPAGRI, PSPVRSVSPAGRIST	T299, S301, S305, S307	9.437e+06	0.515914	0.804552	UDD>sham
Ttn	A2ASS6	ENSMUSG00000051747	APTPSPVRSVSPAGR	TITIN_MOUSE	Titin OS=Mus musculus OX=10090 GN=Ttn PE=1 SV=1	1.51147e+06	0.429904	811.422	2182.87	4579.91	4.59531e+07	829.62	0	VRHVRAPTPSPVRSV, HVRAPTPSPVRSVSP, PTPSPVRSVSPAGRI, PSPVRSVSPAGRIST	T299, S301, S305, S307	1.1111e+07	0.347048	0.737772	UDD>sham
Ttn	A2ASS6	ENSMUSG00000051747	APTPSPVRSVSPAGR	TITIN_MOUSE	Titin OS=Mus musculus OX=10090 GN=Ttn PE=1 SV=1	227985	2694.67	314.337	12735.8	7267.74	2.0052e+07	5694.56	2569.8	VRHVRAPTPSPVRSV, HVRAPTPSPVRSVSP, PTPSPVRSVSPAGRI, PSPVRSVSPAGRIST	T299, S301, S305, S307	4.95595e+06	0.336881	0.737772	UDD>sham
Ttn	A2ASS6	ENSMUSG00000051747	SLGDMSDEELLLPIDDYLAMK	TITIN_MOUSE	Titin OS=Mus musculus OX=10090 GN=Ttn PE=1 SV=1	131225	15797.8	37187.9	1.12183e+07	42032.2	13228.5	1.56042e+07	1.57393e+07	YYRRRRRSLGDMSDE, RRSLGDMSDEELLLP	S33875, S33880	4.99909e+06	0.358775	0.737772	UDD>sham
Ttn	A2ASS6	ENSMUSG00000051747	SLGDMSDEELLLPIDDYLAMK	TITIN_MOUSE	Titin OS=Mus musculus OX=10090 GN=Ttn PE=1 SV=1	2.48216e+06	1.26573e+07	2.81609e+06	174642	1.38337e+07	3.17269e+07	351763	310491	YYRRRRRSLGDMSDE, RRSLGDMSDEELLLP	S33875, S33880	7.02316e+06	0.38681	0.737772	UDD>sham
Ttn	A2ASS6	ENSMUSG00000051747	SLGDMSDEELLLPIDDYLAMK	TITIN_MOUSE	Titin OS=Mus musculus OX=10090 GN=Ttn PE=1 SV=1	267166	71429.2	57591.9	1.29377e+07	174011	352718	1.72205e+07	1.63635e+07	YYRRRRRSLGDMSDE, RRSLGDMSDEELLLP	S33875, S33880	5.1942e+06	0.377395	0.737772	UDD>sham
Ttn	A2ASS6	ENSMUSG00000051747	SLGDMSDEELLLPIDDYLAMK	TITIN_MOUSE	Titin OS=Mus musculus OX=10090 GN=Ttn PE=1 SV=1	811347	1.73997e+07	3.82956e+06	541492	1.89806e+07	4.79139e+07	791179	648861	YYRRRRRSLGDMSDE, RRSLGDMSDEELLLP	S33875, S33880	1.14381e+07	0.347109	0.737772	UDD>sham
Ttn	A2ASS6	ENSMUSG00000051747	SLGDMSDEELLLPIDDYLAMK	TITIN_MOUSE	Titin OS=Mus musculus OX=10090 GN=Ttn PE=1 SV=1	3.59159e+07	887607	555229	674808	691315	3.09885e+06	81200.3	432547	YYRRRRRSLGDMSDE, RRSLGDMSDEELLLP	S33875, S33880	-8.43241e+06	0.352494	0.737772	UDD>sham
Ttn	A2ASS6	ENSMUSG00000051747	SLGDMSDEELLLPIDDYLAMK	TITIN_MOUSE	Titin OS=Mus musculus OX=10090 GN=Ttn PE=1 SV=1	5.41512e+07	2.97897e+06	1.81471e+06	443052	2.58883e+06	8.18489e+06	133359	221662	YYRRRRRSLGDMSDE, RRSLGDMSDEELLLP	S33875, S33880	-1.20648e+07	0.373812	0.737772	UDD>sham
Ttn	A2ASS6	ENSMUSG00000051747	ISTSPIR	TITIN_MOUSE	Titin OS=Mus musculus OX=10090 GN=Ttn PE=1 SV=1	4.31355e+07	226671	176070	429784	1994.31	1.26665e+06	9726.6	2952.38	VSPAGRISTSPIRSV	S313	-1.06717e+07	0.333827	0.737772	UDD>sham
Ttn	A2ASS6	ENSMUSG00000051747	ISTSPIR	TITIN_MOUSE	Titin OS=Mus musculus OX=10090 GN=Ttn PE=1 SV=1	7504.91	9432.36	13821.4	17548.3	274.632	3767.58	4534.68	174634	VSPAGRISTSPIRSV	S313	33726.1	0.487529	0.789029	UDD>sham
Ttn	A2ASS6	ENSMUSG00000051747	ISTSPIR	TITIN_MOUSE	Titin OS=Mus musculus OX=10090 GN=Ttn PE=1 SV=1	1875.23	184.752	453.884	0	84498.8	175444	0	78959.4	VSPAGRISTSPIRSV	S313	84097.1	0.0754381	0.737772	UDD>sham
Ttn	A2ASS6	ENSMUSG00000051747	APTPSPVR	TITIN_MOUSE	Titin OS=Mus musculus OX=10090 GN=Ttn PE=1 SV=1	9152.01	1.60506e+06	1.28174e+07	1.57859e+07	58481.6	83745.1	1.21413e+07	59756.1	HVRAPTPSPVRSVSP	S301	-4.46857e+06	0.380122	0.737772	UDD>sham
Ttn	A2ASS6	ENSMUSG00000051747	APTPSPVR	TITIN_MOUSE	Titin OS=Mus musculus OX=10090 GN=Ttn PE=1 SV=1	429463	85207.2	48552.6	83761	1.18716e+07	308248	45271.5	1.25214e+07	HVRAPTPSPVRSVSP	S301	6.02488e+06	0.114823	0.737772	UDD>sham
Ttn	A2ASS6	ENSMUSG00000051747	APTPSPVR	TITIN_MOUSE	Titin OS=Mus musculus OX=10090 GN=Ttn PE=1 SV=1	9.95451e+06	22709.7	46725.2	246376	0	216263	32215.1	1020.08	HVRAPTPSPVRSVSP	S301	-2.50521e+06	0.324297	0.737772	UDD>sham
Ttn	A2ASS6	ENSMUSG00000051747	APTPSPVR	TITIN_MOUSE	Titin OS=Mus musculus OX=10090 GN=Ttn PE=1 SV=1	34182.9	59422.5	76939.7	70369.5	8592.77	1.47591e+07	40745.1	15250.1	HVRAPTPSPVRSVSP	S301	3.64569e+06	0.336577	0.737772	UDD>sham
Ttn	A2ASS6	ENSMUSG00000051747	GSTELVPGAR	TITIN_MOUSE	Titin OS=Mus musculus OX=10090 GN=Ttn PE=1 SV=1	70604.9	1.39257e+07	696321	1.70416e+07	21292.2	480054	4.14829e+06	33991.4	TVSWFKGSTELVPGA	S8700	-6.76265e+06	0.163664	0.737772	UDD>sham
Ttn	A2ASS6	ENSMUSG00000051747	GSTELVPGAR	TITIN_MOUSE	Titin OS=Mus musculus OX=10090 GN=Ttn PE=1 SV=1	3023.12	26131.7	1.10898e+07	996.065	3.72618e+06	19080.5	178742	3.66992e+06	TVSWFKGSTELVPGA	S8700	-881501	0.764638	0.931629	UDD>sham
Ttn	A2ASS6	ENSMUSG00000051747	GSTELVPGAR	TITIN_MOUSE	Titin OS=Mus musculus OX=10090 GN=Ttn PE=1 SV=1	1.18769e+07	7345.73	6425.63	17447.2	84540	4615.99	6281.85	53870.9	TVSWFKGSTELVPGA	S8700	-2.9397e+06	0.335941	0.737772	UDD>sham
Ttn	A2ASS6	ENSMUSG00000051747	SLGDMSDEELLLPIDDYLAMK	TITIN_MOUSE	Titin OS=Mus musculus OX=10090 GN=Ttn PE=1 SV=1	2.48216e+06	1.26573e+07	2.81609e+06	174642	1.38337e+07	3.17269e+07	351763	310491	YYRRRRRSLGDMSDE, RRSLGDMSDEELLLP	S33875, S33880	7.02316e+06	0.38681	0.737772	UDD>sham
Ttn	A2ASS6	ENSMUSG00000051747	SLGDMSDEELLLPIDDYLAMK	TITIN_MOUSE	Titin OS=Mus musculus OX=10090 GN=Ttn PE=1 SV=1	267166	71429.2	57591.9	1.29377e+07	174011	352718	1.72205e+07	1.63635e+07	YYRRRRRSLGDMSDE, RRSLGDMSDEELLLP	S33875, S33880	5.1942e+06	0.377395	0.737772	UDD>sham
Ttn	A2ASS6	ENSMUSG00000051747	SLGDMSDEELLLPIDDYLAMK	TITIN_MOUSE	Titin OS=Mus musculus OX=10090 GN=Ttn PE=1 SV=1	811347	1.73997e+07	3.82956e+06	541492	1.89806e+07	4.79139e+07	791179	648861	YYRRRRRSLGDMSDE, RRSLGDMSDEELLLP	S33875, S33880	1.14381e+07	0.347109	0.737772	UDD>sham
Ttn	A2ASS6	ENSMUSG00000051747	SVSPAGR	TITIN_MOUSE	Titin OS=Mus musculus OX=10090 GN=Ttn PE=1 SV=1	0	4999.84	6468.27	1578.25	1.16337e+07	233001	1440.56	1827.68	PSPVRSVSPAGRIST	S307	2.96424e+06	0.320364	0.737772	UDD>sham
Ttn	A2ASS6	ENSMUSG00000051747	QQSPSPIR	TITIN_MOUSE	Titin OS=Mus musculus OX=10090 GN=Ttn PE=1 SV=1	1743.05	7.14747e+06	146316	412353	2.67742e+06	283299	1.02901e+07	41606.6	AQLARQQSPSPIRHS	S281	1.39615e+06	0.637733	0.872462	UDD>sham
Ttn	A2ASS6	ENSMUSG00000051747	QQSPSPIR	TITIN_MOUSE	Titin OS=Mus musculus OX=10090 GN=Ttn PE=1 SV=1	2085.49	797284	9.64994e+06	6.92053e+06	260572	24664.2	506675	6193.11	AQLARQQSPSPIRHS	S281	-4.14293e+06	0.110257	0.737772	UDD>sham
Ttn	A2ASS6	ENSMUSG00000051747	QQSPSPIR	TITIN_MOUSE	Titin OS=Mus musculus OX=10090 GN=Ttn PE=1 SV=1	19806.5	230240	244268	27864.1	755035	4911.33	31068	1.30074e+07	AQLARQQSPSPIRHS	S281	3.31905e+06	0.314264	0.737772	UDD>sham
Ttn	A2ASS6	ENSMUSG00000051747	QQSPSPIR	TITIN_MOUSE	Titin OS=Mus musculus OX=10090 GN=Ttn PE=1 SV=1	6.88662e+06	3048.91	22231.2	10348	931480	56642.4	573385	537223	AQLARQQSPSPIRHS	S281	-1.20588e+06	0.490048	0.790321	UDD>sham
Ttn	A2ASS6	ENSMUSG00000051747	TPVQEEIIEVK	TITIN_MOUSE	Titin OS=Mus musculus OX=10090 GN=Ttn PE=1 SV=1	6.58229e+06	4.26758e+06	2.74422e+06	5.47983e+06	5.70981e+06	8.50389e+06	5.90356e+06	8.88114e+06	VPQKPSRTPVQEEII	T10107	2.48112e+06	0.0650436	0.737772	UDD>sham
Ttn	A2ASS6	ENSMUSG00000051747	TPVQEEIIEVK	TITIN_MOUSE	Titin OS=Mus musculus OX=10090 GN=Ttn PE=1 SV=1	3637.76	3457.78	14699.7	0	0	0	49343.3	11326.7	VPQKPSRTPVQEEII	T10107	9718.69	0.692172	0.89853	UDD>sham
Ttn	A2ASS6	ENSMUSG00000051747	KTPSPIEAERK	TITIN_MOUSE	Titin OS=Mus musculus OX=10090 GN=Ttn PE=1 SV=1	793.144	0	17509.1	29490.8	1.55481e+07	51366.8	55967.7	373374	IKGVAKKTPSPIEAE, GVAKKTPSPIEAERK	T12869, S12871	3.99526e+06	0.314991	0.737772	UDD>sham
Ttn	A2ASS6	ENSMUSG00000051747	KTPSPIEAERK	TITIN_MOUSE	Titin OS=Mus musculus OX=10090 GN=Ttn PE=1 SV=1	498.197	817471	1.18514e+06	86602	32102.3	0	6.1721e+06	0	IKGVAKKTPSPIEAE, GVAKKTPSPIEAERK	T12869, S12871	1.02862e+06	0.515221	0.804249	UDD>sham
Ttn	A2ASS6	ENSMUSG00000051747	KTPSPIEAERK	TITIN_MOUSE	Titin OS=Mus musculus OX=10090 GN=Ttn PE=1 SV=1	0	52.0328	814.373	2637.24	4.0882e+06	0	2556.09	50489.4	IKGVAKKTPSPIEAE, GVAKKTPSPIEAERK	T12869, S12871	1.03444e+06	0.324615	0.737772	UDD>sham
Ttn	A2ASS6	ENSMUSG00000051747	SPETVKSPK	TITIN_MOUSE	Titin OS=Mus musculus OX=10090 GN=Ttn PE=1 SV=1	0	1874.49	532278	1.63139e+07	17480.6	22387.9	7.58554e+06	0	KSPETVKSPKRVKSP	S34470	-2.30566e+06	0.605837	0.855705	UDD>sham
Ttn	A2ASS6	ENSMUSG00000051747	SPETVKSPK	TITIN_MOUSE	Titin OS=Mus musculus OX=10090 GN=Ttn PE=1 SV=1	0	6232.96	1.11893e+07	31485.2	23256.8	196023	462516	5644.18	KSPETVKSPKRVKSP	S34470	-2.6349e+06	0.358532	0.737772	UDD>sham
Ttn	A2ASS6	ENSMUSG00000051747	SPETVKSPK	TITIN_MOUSE	Titin OS=Mus musculus OX=10090 GN=Ttn PE=1 SV=1	0	23659	1670.78	59.141	8.29186e+06	0	0	10999.5	KSPETVKSPKRVKSP	S34470	2.06937e+06	0.332436	0.737772	UDD>sham
Ttn	A2ASS6	ENSMUSG00000051747	SPETVKSPK	TITIN_MOUSE	Titin OS=Mus musculus OX=10090 GN=Ttn PE=1 SV=1	0	7.88767e+06	0	12.5104	1504.24	15732.4	138.646	776.696	KSPETVKSPKRVKSP	S34470	-1.96738e+06	0.332889	0.737772	UDD>sham
Ttn	A2ASS6	ENSMUSG00000051747	SPETVKSPK	TITIN_MOUSE	Titin OS=Mus musculus OX=10090 GN=Ttn PE=1 SV=1	0	0	0	737.946	150.607	3145.23	4820.53	1.01559e+07	KSPETVKSPKRVKSP	S34470	2.54081e+06	0.3314	0.737772	UDD>sham
Ttn	A2ASS6	ENSMUSG00000051747	SPETVKSPK	TITIN_MOUSE	Titin OS=Mus musculus OX=10090 GN=Ttn PE=1 SV=1	4079.97	78044.6	66122	61014.2	2401.96	2.02936e+07	64057.3	32755.6	KSPETVKSPKRVKSP	S34470	5.04589e+06	0.333544	0.737772	UDD>sham
Ttn	A2ASS6	ENSMUSG00000051747	SPETVKSPK	TITIN_MOUSE	Titin OS=Mus musculus OX=10090 GN=Ttn PE=1 SV=1	1.02028e+07	4279.05	35.8371	0	18532.8	4773.93	0	171860	KSPETVKSPKRVKSP	S34470	-2.50298e+06	0.340316	0.737772	UDD>sham
Ttn	A2ASS6	ENSMUSG00000051747	LVRPLYSVEVMETETAR	TITIN_MOUSE	Titin OS=Mus musculus OX=10090 GN=Ttn PE=1 SV=1	2.4759e+07	1.80164e+07	1.9323e+07	8.3788e+06	1.87429e+07	2.32789e+07	1.44638e+07	1.513e+07	KLVRPLYSVEVMETE	S13904	284631	0.942281	0.984645	UDD>sham
Ttn	A2ASS6	ENSMUSG00000051747	LVRPLYSVEVMETETAR	TITIN_MOUSE	Titin OS=Mus musculus OX=10090 GN=Ttn PE=1 SV=1	3.15209e+06	5.73635e+06	5.30435e+06	2.73272e+06	5.63685e+06	2.99873e+06	3.92336e+06	4.19264e+06	KLVRPLYSVEVMETE	S13904	-43482.3	0.962461	0.989762	UDD>sham
Ttn	A2ASS6	ENSMUSG00000051747	LVRPLYSVEVMETETAR	TITIN_MOUSE	Titin OS=Mus musculus OX=10090 GN=Ttn PE=1 SV=1	1.20636e+06	523017	323126	427673	434830	853122	331048	391613	KLVRPLYSVEVMETE	S13904	-117390	0.615427	0.860415	UDD>sham
Ttn	A2ASS6	ENSMUSG00000051747	LVRPLYSVEVMETETAR	TITIN_MOUSE	Titin OS=Mus musculus OX=10090 GN=Ttn PE=1 SV=1	64699.6	38737.6	24164.7	17633.4	36919.4	37004	21935.1	32433.7	KLVRPLYSVEVMETE	S13904	-4235.77	0.859344	0.962503	UDD>sham
Ttn	A2ASS6	ENSMUSG00000051747	LVRPLYSVEVMETETAR	TITIN_MOUSE	Titin OS=Mus musculus OX=10090 GN=Ttn PE=1 SV=1	56212.8	39445.6	46781.9	13116.5	25273.2	35681.3	32415.1	38495.5	KLVRPLYSVEVMETE	S13904	-5922.98	0.799773	0.942806	UDD>sham
Ttn	A2ASS6	ENSMUSG00000051747	LVRPLYSVEVMETETAR	TITIN_MOUSE	Titin OS=Mus musculus OX=10090 GN=Ttn PE=1 SV=1	34472.5	14518.8	18034.8	20835.6	36118.3	21157.9	13184.9	12177.3	KLVRPLYSVEVMETE	S13904	-1305.81	0.953399	0.988219	UDD>sham
Ttn	A2ASS6	ENSMUSG00000051747	LVRPLYSVEVMETETAR	TITIN_MOUSE	Titin OS=Mus musculus OX=10090 GN=Ttn PE=1 SV=1	22433.2	11791.4	20128.9	11235.1	25060.2	21574	7384.67	8755.58	KLVRPLYSVEVMETE	S13904	-703.56	0.97433	0.993604	UDD>sham
Ttn	A2ASS6	ENSMUSG00000051747	LVRPLYSVEVMETETAR	TITIN_MOUSE	Titin OS=Mus musculus OX=10090 GN=Ttn PE=1 SV=1	87534.5	23630.7	48141.5	10249.9	30310.2	143851	46615.6	16186	KLVRPLYSVEVMETE	S13904	16851.6	0.671247	0.889671	UDD>sham
Ttn	A2ASS6	ENSMUSG00000051747	LVRPLYSVEVMETETAR	TITIN_MOUSE	Titin OS=Mus musculus OX=10090 GN=Ttn PE=1 SV=1	83753.5	61042.7	58223.8	19118.5	97359.5	54158.5	34435.7	30141.6	KLVRPLYSVEVMETE	S13904	-1510.81	0.958902	0.989129	UDD>sham
Ttn	A2ASS6	ENSMUSG00000051747	LVRPLYSVEVMETETAR	TITIN_MOUSE	Titin OS=Mus musculus OX=10090 GN=Ttn PE=1 SV=1	25884.4	19009.3	1252.25	2269.93	6237.09	0	7068.36	3875.35	KLVRPLYSVEVMETE	S13904	-7808.76	0.725545	0.914326	UDD>sham
Ttn	A2ASS6	ENSMUSG00000051747	SLSPTYIELMRPVSELIR	TITIN_MOUSE	Titin OS=Mus musculus OX=10090 GN=Ttn PE=1 SV=1	2209.81	0	3.32649e+06	21480.4	5729.9	1537.39	26314	53831.7	RLLRRRRSLSPTYIE, LRRRRSLSPTYIELM	S34063, S34065	-815691	0.339647	0.737772	UDD>sham
Ttn	A2ASS6	ENSMUSG00000051747	SLSPTYIELMRPVSELIR	TITIN_MOUSE	Titin OS=Mus musculus OX=10090 GN=Ttn PE=1 SV=1	12107.5	152285	37021.6	19409.4	48359.7	6.27705e+06	23974	49244.8	RLLRRRRSLSPTYIE, LRRRRSLSPTYIELM	S34063, S34065	1.54445e+06	0.336218	0.737772	UDD>sham
Ttn	A2ASS6	ENSMUSG00000051747	SLSPTYIELMRPVSELIR	TITIN_MOUSE	Titin OS=Mus musculus OX=10090 GN=Ttn PE=1 SV=1	141.112	2464.32	2.362e+06	1983.82	0	1627.19	4723.41	11755.5	RLLRRRRSLSPTYIE, LRRRRSLSPTYIELM	S34063, S34065	-587122	0.334412	0.737772	UDD>sham
Ttn	A2ASS6	ENSMUSG00000051747	SLSPTYIELMRPVSELIR	TITIN_MOUSE	Titin OS=Mus musculus OX=10090 GN=Ttn PE=1 SV=1	2931.93	29616.4	4713.72	2789.43	4265.59	4.27939e+06	7866.21	14160.3	RLLRRRRSLSPTYIE, LRRRRSLSPTYIELM	S34063, S34065	1.06641e+06	0.332453	0.737772	UDD>sham
Ttn	A2ASS6	ENSMUSG00000051747	SLSPTYIELMRPVSELIR	TITIN_MOUSE	Titin OS=Mus musculus OX=10090 GN=Ttn PE=1 SV=1	1896.77	0	25986	7467.16	917644	0	10402.3	21756	RLLRRRRSLSPTYIE, LRRRRSLSPTYIELM	S34063, S34065	228613	0.330348	0.737772	UDD>sham
Ttn	A2ASS6	ENSMUSG00000051747	SLSPTYIELMRPVSELIR	TITIN_MOUSE	Titin OS=Mus musculus OX=10090 GN=Ttn PE=1 SV=1	4170.73	625.006	0	246714	2802.43	9024.62	991100	1.03654e+06	RLLRRRRSLSPTYIE, LRRRRSLSPTYIELM	S34063, S34065	446989	0.16316	0.737772	UDD>sham
Ttn	A2ASS6	ENSMUSG00000051747	SLSPTYIELMRPVSELIR	TITIN_MOUSE	Titin OS=Mus musculus OX=10090 GN=Ttn PE=1 SV=1	1738.59	669931	38450.5	9007.96	136563	10763.3	11204.1	22154	RLLRRRRSLSPTYIE, LRRRRSLSPTYIELM	S34063, S34065	-134611	0.430168	0.754734	UDD>sham
Ttn	A2ASS6	ENSMUSG00000051747	QQSPSPIR	TITIN_MOUSE	Titin OS=Mus musculus OX=10090 GN=Ttn PE=1 SV=1	10874.6	3.5777e+06	5.07169e+06	4.30927e+06	38318.4	63913.3	3.87119e+06	209848	LARQQSPSPIRHSPS	S283	-2.19657e+06	0.162651	0.737772	UDD>sham
Ttn	A2ASS6	ENSMUSG00000051747	MSPAMSPAR	TITIN_MOUSE	Titin OS=Mus musculus OX=10090 GN=Ttn PE=1 SV=1	7.46315e+06	4.90675e+06	5.31535e+06	7.41325e+06	62654.3	139941	3.06942e+06	10272.2	IRMSPAMSPARMSPA	S1424	-5.45405e+06	0.000957527	0.0770876	UDD>sham
Ttn	A2ASS6	ENSMUSG00000051747	MSPAMSPAR	TITIN_MOUSE	Titin OS=Mus musculus OX=10090 GN=Ttn PE=1 SV=1	1965.72	7265.33	2998.46	6397.28	4.50585e+06	515.463	2361.02	5.62136e+06	IRMSPAMSPARMSPA	S1424	2.52786e+06	0.119257	0.737772	UDD>sham
Ttn	A2ASS6	ENSMUSG00000051747	MSPAMSPAR	TITIN_MOUSE	Titin OS=Mus musculus OX=10090 GN=Ttn PE=1 SV=1	1020.18	127789	6.78542e+06	8.07277e+06	761.257	7537.89	5.4981e+06	16120.6	IRMSPAMSPARMSPA	S1424	-2.36612e+06	0.364455	0.737772	UDD>sham
Ttn	A2ASS6	ENSMUSG00000051747	MSPAMSPAR	TITIN_MOUSE	Titin OS=Mus musculus OX=10090 GN=Ttn PE=1 SV=1	1461.91	7.31697e+06	35150.7	407269	4593.16	5431.53	118248	1051.02	IRMSPAMSPARMSPA	S1424	-1.90788e+06	0.304565	0.737772	UDD>sham
Ttn	A2ASS6	ENSMUSG00000051747	MSPAMSPAR	TITIN_MOUSE	Titin OS=Mus musculus OX=10090 GN=Ttn PE=1 SV=1	0	4644.66	8320.19	0	0	4.66106e+06	0	0	IRMSPAMSPARMSPA	S1424	1.16202e+06	0.333155	0.737772	UDD>sham
Ttn	A2ASS6	ENSMUSG00000051747	HSPSPVR	TITIN_MOUSE	Titin OS=Mus musculus OX=10090 GN=Ttn PE=1 SV=1	0	6.24794e+06	5.42662e+06	19646.7	94941	12053.5	105376	58092.4	SPIRHSPSPVRHVRA	S290	-2.85594e+06	0.122885	0.737772	UDD>sham
Ttn	A2ASS6	ENSMUSG00000051747	HSPSPVR	TITIN_MOUSE	Titin OS=Mus musculus OX=10090 GN=Ttn PE=1 SV=1	0	16771.9	10244.5	15744.6	12632.7	8358.11	2799.54	4.77387e+06	SPIRHSPSPVRHVRA	S290	1.18873e+06	0.332945	0.737772	UDD>sham
Ttn	A2ASS6	ENSMUSG00000051747	HSPSPVR	TITIN_MOUSE	Titin OS=Mus musculus OX=10090 GN=Ttn PE=1 SV=1	9.85606e+06	0	6317.48	0	44149.5	15898.1	1860.95	3043.45	SPIRHSPSPVRHVRA	S290	-2.44936e+06	0.334431	0.737772	UDD>sham
Ttn	A2ASS6	ENSMUSG00000051747	AEPTPSPQFPFADMPPPDTYK	TITIN_MOUSE	Titin OS=Mus musculus OX=10090 GN=Ttn PE=1 SV=1	3.02611e+07	8.95343e+06	1.12591e+07	1.09295e+07	9.82179e+06	2.3829e+07	1.20375e+07	1.0143e+07	TRVRAEPTPSPQFPF	T877	-1.39295e+06	0.815345	0.947753	UDD>sham
Ttn	A2ASS6	ENSMUSG00000051747	AEPTPSPQFPFADMPPPDTYK	TITIN_MOUSE	Titin OS=Mus musculus OX=10090 GN=Ttn PE=1 SV=1	2.49115e+06	1.09493e+06	1.41124e+06	1.26136e+06	683511	721060	2.05501e+06	1.10993e+06	TRVRAEPTPSPQFPF	T877	-422292	0.359642	0.737772	UDD>sham
Ttn	A2ASS6	ENSMUSG00000051747	SLGDMSDEELLLPIDDYLAMK	TITIN_MOUSE	Titin OS=Mus musculus OX=10090 GN=Ttn PE=1 SV=1	445752	226550	46688.2	18079.5	5.63027e+06	437037	26637.3	38555.3	YYRRRRRSLGDMSDE	S33875	1.34886e+06	0.339711	0.737772	UDD>sham
Ttn	A2ASS6	ENSMUSG00000051747	SLGDMSDEELLLPIDDYLAMK	TITIN_MOUSE	Titin OS=Mus musculus OX=10090 GN=Ttn PE=1 SV=1	8631.01	7538.77	17236.8	1128.1	3.06426e+06	32119.2	2536.83	5082.18	YYRRRRRSLGDMSDE	S33875	767365	0.329323	0.737772	UDD>sham
Ttn	A2ASS6	ENSMUSG00000051747	SLGDMSDEELLLPIDDYLAMK	TITIN_MOUSE	Titin OS=Mus musculus OX=10090 GN=Ttn PE=1 SV=1	642595	106787	13300.8	20740.5	52083.2	9.36963e+06	46652.5	56465.5	YYRRRRRSLGDMSDE	S33875	2.18535e+06	0.361471	0.737772	UDD>sham
Ttn	A2ASS6	ENSMUSG00000051747	SLGDMSDEELLLPIDDYLAMK	TITIN_MOUSE	Titin OS=Mus musculus OX=10090 GN=Ttn PE=1 SV=1	299337	113279	11509.5	1949.28	54531.8	5.42175e+06	7584.63	13713.5	YYRRRRRSLGDMSDE	S33875	1.26788e+06	0.360384	0.737772	UDD>sham
Ttn	A2ASS6	ENSMUSG00000051747	SLGDMSDEELLLPIDDYLAMK	TITIN_MOUSE	Titin OS=Mus musculus OX=10090 GN=Ttn PE=1 SV=1	4.3627e+06	240.137	4874.29	854.061	4551.43	46206.4	1031.45	2947.57	YYRRRRRSLGDMSDE	S33875	-1.07848e+06	0.336778	0.737772	UDD>sham
Ttn	A2ASS6	ENSMUSG00000051747	SLGDMSDEELLLPIDDYLAMK	TITIN_MOUSE	Titin OS=Mus musculus OX=10090 GN=Ttn PE=1 SV=1	1686.84	7.69866	732.912	882163	78.1768	2628.78	2.04425e+06	1756.11	YYRRRRRSLGDMSDE	S33875	291030	0.601987	0.854296	UDD>sham
Ttn	A2ASS6	ENSMUSG00000051747	SLGDMSDEELLLPIDDYLAMK	TITIN_MOUSE	Titin OS=Mus musculus OX=10090 GN=Ttn PE=1 SV=1	262797	23896	402421	1.13676e+06	97461.5	173237	2.89074e+06	47153.7	YYRRRRRSLGDMSDE	S33875	345680	0.639233	0.87339	UDD>sham
Ttn	A2ASS6	ENSMUSG00000051747	SLGDMSDEELLLPIDDYLAMK	TITIN_MOUSE	Titin OS=Mus musculus OX=10090 GN=Ttn PE=1 SV=1	1964.08	19473.5	1.32442e+06	7644.65	26815.3	40883	15010.5	22786.8	YYRRRRRSLGDMSDE	S33875	-312002	0.35626	0.737772	UDD>sham
Ttn	A2ASS6	ENSMUSG00000051747	SLGDMSDEELLLPIDDYLAMK	TITIN_MOUSE	Titin OS=Mus musculus OX=10090 GN=Ttn PE=1 SV=1	5.60427e+06	7137.11	93512.3	11682.1	28412.2	84594.8	27290.4	37162.8	YYRRRRRSLGDMSDE	S33875	-1.38478e+06	0.334186	0.737772	UDD>sham
Ttn	A2ASS6	ENSMUSG00000051747	SLGDMSDEELLLPIDDYLAMK	TITIN_MOUSE	Titin OS=Mus musculus OX=10090 GN=Ttn PE=1 SV=1	27711.2	18899.1	1.92532e+06	6800.27	68249.2	314777	17523.2	20457	YYRRRRRSLGDMSDE	S33875	-389432	0.427638	0.753369	UDD>sham
Ttn	A2ASS6	ENSMUSG00000051747	SLGDMSDEELLLPIDDYLAMK	TITIN_MOUSE	Titin OS=Mus musculus OX=10090 GN=Ttn PE=1 SV=1	445752	226550	46688.2	18079.5	5.63027e+06	437037	26637.3	38555.3	RRSLGDMSDEELLLP	S33880	1.34886e+06	0.339711	0.737772	UDD>sham
Ttn	A2ASS6	ENSMUSG00000051747	SLGDMSDEELLLPIDDYLAMK	TITIN_MOUSE	Titin OS=Mus musculus OX=10090 GN=Ttn PE=1 SV=1	8631.01	7538.77	17236.8	1128.1	3.06426e+06	32119.2	2536.83	5082.18	RRSLGDMSDEELLLP	S33880	767365	0.329323	0.737772	UDD>sham
Ttn	A2ASS6	ENSMUSG00000051747	SVKSPLLIR	TITIN_MOUSE	Titin OS=Mus musculus OX=10090 GN=Ttn PE=1 SV=1	3.01983e+06	10259.6	15045	0	17195.9	8.58872e+06	16678.6	543.172	ISTSPIRSVKSPLLI	S319	1.3945e+06	0.542159	0.820889	UDD>sham
Ttn	A2ASS6	ENSMUSG00000051747	SVKSPLLIR	TITIN_MOUSE	Titin OS=Mus musculus OX=10090 GN=Ttn PE=1 SV=1	3.01983e+06	10259.6	15045	0	17195.9	8.58872e+06	16678.6	543.172	SPIRSVKSPLLIRKT	S322	1.3945e+06	0.542159	0.820889	UDD>sham
Ttn	A2ASS6	ENSMUSG00000051747	SVKSPLLIR	TITIN_MOUSE	Titin OS=Mus musculus OX=10090 GN=Ttn PE=1 SV=1	0	2.42521e+06	104719	0	5.18585e+06	16646.6	78698.8	0	SPIRSVKSPLLIRKT	S322	687818	0.628651	0.867289	UDD>sham
Ttn	A2ASS6	ENSMUSG00000051747	SVKSPLLIR	TITIN_MOUSE	Titin OS=Mus musculus OX=10090 GN=Ttn PE=1 SV=1	0	15090	0	9837.86	0	0	0	7.12103e+06	SPIRSVKSPLLIRKT	S322	1.77403e+06	0.333435	0.737772	UDD>sham
Ttn	A2ASS6	ENSMUSG00000051747	SVKSPLLIR	TITIN_MOUSE	Titin OS=Mus musculus OX=10090 GN=Ttn PE=1 SV=1	15729.4	13629.3	321370	15524.3	70268	0	4.93559e+06	22073.5	SPIRSVKSPLLIRKT	S322	1.16542e+06	0.35564	0.737772	UDD>sham
Ttn	A2ASS6	ENSMUSG00000051747	SVKSPLLIR	TITIN_MOUSE	Titin OS=Mus musculus OX=10090 GN=Ttn PE=1 SV=1	23.766	0	3.08305e+06	0	0	0	6906.28	0	SPIRSVKSPLLIRKT	S322	-769041	0.333004	0.737772	UDD>sham
Ttn	A2ASS6	ENSMUSG00000051747	KLSDHSVEPGK	TITIN_MOUSE	Titin OS=Mus musculus OX=10090 GN=Ttn PE=1 SV=1	503.485	1678.37	3.90549e+06	23603.1	530.947	94531.2	3.74848e+06	1676.13	ATFVKKLSDHSVEPG	S6881	-21516.1	0.987143	0.996538	UDD>sham
Ttn	A2ASS6	ENSMUSG00000051747	KLSDHSVEPGK	TITIN_MOUSE	Titin OS=Mus musculus OX=10090 GN=Ttn PE=1 SV=1	0	4.16721e+06	13572.2	50017.3	2855.54	34669.7	30892.4	15992.3	ATFVKKLSDHSVEPG	S6881	-1.0366e+06	0.331918	0.737772	UDD>sham
Ttn	A2ASS6	ENSMUSG00000051747	KLSDHSVEPGK	TITIN_MOUSE	Titin OS=Mus musculus OX=10090 GN=Ttn PE=1 SV=1	0.663237	2934.12	89545	4.19192e+06	9565.5	4788.36	926.434	2989.41	ATFVKKLSDHSVEPG	S6881	-1.06653e+06	0.320845	0.737772	UDD>sham
Ttn	A2ASS6	ENSMUSG00000051747	KLSDHSVEPGK	TITIN_MOUSE	Titin OS=Mus musculus OX=10090 GN=Ttn PE=1 SV=1	355864	9099.97	23814.9	130941	3.40447e+06	5275.61	16903.1	9151.28	ATFVKKLSDHSVEPG	S6881	729019	0.401994	0.741044	UDD>sham
Ttn	A2ASS6	ENSMUSG00000051747	KLSDHSVEPGK	TITIN_MOUSE	Titin OS=Mus musculus OX=10090 GN=Ttn PE=1 SV=1	4080.52	80410.9	103125	8401.86	5494.06	3.78201e+06	6952.99	12410.2	ATFVKKLSDHSVEPG	S6881	902712	0.351919	0.737772	UDD>sham
Ttn	A2ASS6	ENSMUSG00000051747	KLSDHSVEPGK	TITIN_MOUSE	Titin OS=Mus musculus OX=10090 GN=Ttn PE=1 SV=1	0	0	0	1.63503e+06	0	0	0	0	ATFVKKLSDHSVEPG	S6881	-408757	0.332443	0.737772	UDD>sham
Ttn	A2ASS6	ENSMUSG00000051747	KLSDHSVEPGK	TITIN_MOUSE	Titin OS=Mus musculus OX=10090 GN=Ttn PE=1 SV=1	0	560954	0	0	1039.39	0	0	887.657	ATFVKKLSDHSVEPG	S6881	-139757	0.338541	0.737772	UDD>sham
Ttn	A2ASS6	ENSMUSG00000051747	KLSDHSVEPGK	TITIN_MOUSE	Titin OS=Mus musculus OX=10090 GN=Ttn PE=1 SV=1	0	601.603	4974.73	0	48199.4	707467	937.158	59718.9	ATFVKKLSDHSVEPG	S6881	202686	0.25339	0.737772	UDD>sham
Ttn	A2ASS6	ENSMUSG00000051747	KLSDHSVEPGK	TITIN_MOUSE	Titin OS=Mus musculus OX=10090 GN=Ttn PE=1 SV=1	0	0	4807.64	6739.14	232364	0	1903.76	0	ATFVKKLSDHSVEPG	S6881	55680.3	0.378545	0.737772	UDD>sham
Ttn	A2ASS6	ENSMUSG00000051747	KASAQEEISQK	TITIN_MOUSE	Titin OS=Mus musculus OX=10090 GN=Ttn PE=1 SV=1	164548	6.92145e+06	7.74282e+06	7.77286	6109.45	1190.57	6.5245e+06	206026	VTSQKKASAQEEISQ	S34756	-2.02275e+06	0.451642	0.766548	UDD>sham
Ttn	A2ASS6	ENSMUSG00000051747	KASAQEEISQK	TITIN_MOUSE	Titin OS=Mus musculus OX=10090 GN=Ttn PE=1 SV=1	0	254.793	0	2654.81	1.01862e+07	279.044	217.377	19933.2	VTSQKKASAQEEISQ	S34756	2.55092e+06	0.330775	0.737772	UDD>sham
Ttn	A2ASS6	ENSMUSG00000051747	KASAQEEISQK	TITIN_MOUSE	Titin OS=Mus musculus OX=10090 GN=Ttn PE=1 SV=1	3349.16	23817	0	3.04282e+06	842.532	1599.44	1776.56	0	VTSQKKASAQEEISQ	S34756	-766443	0.327313	0.737772	UDD>sham
Ttn	A2ASS6	ENSMUSG00000051747	KASAQEEISQK	TITIN_MOUSE	Titin OS=Mus musculus OX=10090 GN=Ttn PE=1 SV=1	0	0	0	4.54456e+06	104481	52582.1	0	0	VTSQKKASAQEEISQ	S34756	-1.09687e+06	0.347811	0.737772	UDD>sham
Ttn	A2ASS6	ENSMUSG00000051747	KASAQEEISQK	TITIN_MOUSE	Titin OS=Mus musculus OX=10090 GN=Ttn PE=1 SV=1	0	5075.29	0	0	520.493	1768.18	14819.9	9.55887e+06	VTSQKKASAQEEISQ	S34756	2.39273e+06	0.331015	0.737772	UDD>sham
Ttn	A2ASS6	ENSMUSG00000051747	KASAQEEISQK	TITIN_MOUSE	Titin OS=Mus musculus OX=10090 GN=Ttn PE=1 SV=1	11941	836070	1.26783e+06	1759.56	2276.79	3172.27	1.22489e+06	4337.35	VTSQKKASAQEEISQ	S34756	-220730	0.615529	0.860466	UDD>sham
Ttn	A2ASS6	ENSMUSG00000051747	KASAQEEISQK	TITIN_MOUSE	Titin OS=Mus musculus OX=10090 GN=Ttn PE=1 SV=1	0	0	3261.18	0	0	1.45519e+07	7679.43	9.05733	VTSQKKASAQEEISQ	S34756	3.63907e+06	0.331621	0.737772	UDD>sham
[truncated: 36,725 more rows]

## Sheet: 3B
Supplementary Table 3B; Phosphorylation mass spectrometry in 24-hour post UDD mouse diaphragm; domain phosphorylation of titin
[truncated: 345 more rows]

## Sheet: 3C
Supplementary Table 3C; Phosphorylation mass spectrometry in 24-hour post UDD mouse diaphragm; regional phosphorylation of titin
[truncated: 30 more rows]
